# Supplementary material for: Silicon‐Based Azo Compound‐Mediated CO Activation and N2 Release
Source: Angew Chem Int Ed Engl. 2025 Sep 26;64(47):e202517538. doi: 10.1002/anie.202517538 (PMC12624318; doi:10.1002/anie.202517538)
Supplement: Supplementary file 2 — Supporting Information [file ANIE-64-e202517538-s003.zip]

Archive with 5 entries (5 files):
- 6.cif
- 1.cif
- 3.cif
- 4.cif
- 5.cif
