# Supplementary material for: Silicon‐Based Azo Compound‐Mediated CO Activation and N2 Release
Source: Angew Chem Int Ed Engl. 2025 Sep 26;64(47):e202517538. doi: 10.1002/anie.202517538 (PMC12624318; doi:10.1002/anie.202517538)
Supplement: Supplementary file 2 — Supporting Information [file ANIE-64-e202517538-s003.zip › 6.cif]

data_jd319
_audit_creation_date               2025-05-05
_audit_creation_method
;
Olex2 1.5
(compiled 2022.04.07 svn.rca3783a0 for OlexSys, GUI svn.r6498)
;
__shelx_SHELXL_version_number       '2019/2'
loop_
  _audit_author_name
  _audit_author_address
 'Roesky, Peter W.'
;
     Karlsruher Institut fuer Technologie (KIT), CS 
      Institut fuer Anorganische Chemie (AOC)
      Engesserstr. 15, Geb. 30.45
      76131 Karlsruhe 
      Bundesrepublik Deutschland
;
 'Sun, Xiaofei'
;
     Karlsruher Institut fuer Technologie (KIT), CS
      Institut fuer Anorganische Chemie (AOC)
      Engesserstr. 15, Geb. 30.45
      76131 Karlsruhe 
      Bundesrepublik Deutschland
;

_audit_contact_author
;
      Prof. Dr. Peter W. Roesky
      Karlsruher Institut fuer Technologie (KIT), CS
      Institut fuer Anorganische Chemie (AOC)
      Lehrstuhl fuer Anorganische Funktionsmaterialien
      Engesserstr. 15, Geb. 30.45
      76131 Karlsruhe 
      Bundesrepublik Deutschland
;
_audit_contact_author_address      ?
_audit_contact_author_email        ?
_audit_contact_author_fax          '+49 721 60844854'
_audit_contact_author_name         ''
_audit_contact_author_phone        ?
_audit_contact_letter
;
;
_publ_contact_author_id_orcid      ?
_publ_requested_coeditor_name
;
;
#==============================================================================
_publ_requested_journal            'JACS'
_publ_section_abstract
;
;
_publ_section_comment
;
;
_publ_section_experimental
;
;
_publ_section_figure_captions
;
;
_publ_section_references
;
Dolomanov, O.V., Bourhis, L.J., Gildea, R.J, Howard, J.A.K. & Puschmann, H.
 (2009), J. Appl. Cryst. 42, 339-341.

Sheldrick, G.M. (2015). Acta Cryst. A71, 3-8.

Sheldrick, G.M. (2015). Acta Cryst. C71, 3-8.
;
_publ_section_title
;
;
#===================================================_chemical_name_common              ?
_chemical_name_systematic          ?
_chemical_formula_moiety           'C58 H71 Fe N5 O5 Si2'
_chemical_formula_sum              'C58 H71 Fe N5 O5 Si2'
_chemical_formula_weight           1030.22
_chemical_melting_point            ?
loop_
  _atom_type_symbol
  _atom_type_description
  _atom_type_scat_dispersion_real
  _atom_type_scat_dispersion_imag
  _atom_type_scat_source
 'C' 'C' 0.0033 0.0016 'International Tables Vol C Tables 4.2.6.8 and 6.1.1.4'
 'H' 'H' 0.0000 0.0000 'International Tables Vol C Tables 4.2.6.8 and 6.1.1.4'
 'Fe' 'Fe' 0.3463 0.8444 'International Tables Vol C Tables 4.2.6.8 and 6.1.1.4'
 'N' 'N' 0.0061 0.0033 'International Tables Vol C Tables 4.2.6.8 and 6.1.1.4'
 'O' 'O' 0.0106 0.0060 'International Tables Vol C Tables 4.2.6.8 and 6.1.1.4'
 'Si' 'Si' 0.0817 0.0704 'International Tables Vol C Tables 4.2.6.8 and 6.1.1.4'

_shelx_space_group_comment
;
The symmetry employed for this shelxl refinement is uniquely defined
by the following loop, which should always be used as a source of
symmetry information in preference to the above space-group names.
They are only intended as comments.
;
_space_group_crystal_system        'orthorhombic'
_space_group_IT_number             61
_space_group_name_H-M_alt          'P b c a'
_space_group_name_Hall             '-P 2ac 2ab'
loop_
  _space_group_symop_operation_xyz
 'x, y, z'
 '-x+1/2, -y, z+1/2'
 '-x, y+1/2, -z+1/2'
 'x+1/2, -y+1/2, -z'
 '-x, -y, -z'
 'x-1/2, y, -z-1/2'
 'x, -y-1/2, z-1/2'
 '-x-1/2, y-1/2, z'

_cell_length_a                     20.7399(7)
_cell_length_b                     21.2084(5)
_cell_length_c                     24.9535(5)
_cell_angle_alpha                  90
_cell_angle_beta                   90
_cell_angle_gamma                  90
_cell_volume                       10976.0(5)
_cell_formula_units_Z              8
_cell_measurement_reflns_used      44190
_cell_measurement_temperature      100
_cell_measurement_theta_max        28.27
_cell_measurement_theta_min        2.30
_shelx_estimated_absorpt_T_max     ?
_shelx_estimated_absorpt_T_min     ?
_exptl_absorpt_coefficient_mu      0.370
_exptl_absorpt_correction_T_max    0.9655
_exptl_absorpt_correction_T_min    0.9049
_exptl_absorpt_correction_type     multi-scan
_exptl_absorpt_process_details
;
STOE X-Red32, absorption correction by Gaussian integration, analogous to
P. Coppens, "The Evaluation of Absorption and Extinction in Single-Crystal
Structure Analysis", published in: F. R. Ahmed (Editor), "Crystallographic
Computing", Munksgaard, Copenhagen (1970), 255 - 270. Afterwards scaling of
reflection intensities was performed within STOE LANA. J. Koziskova, F. Hahn,
J. Richter, J. Kozisek, Acta Chimica Slovaca, vol. 9, no. 2, 2016, pp. 136-140.
;
_exptl_absorpt_special_details     ?
_exptl_crystal_colour              colorless
_exptl_crystal_density_diffrn      1.247
_exptl_crystal_density_meas        ?
_exptl_crystal_density_method      'not measured'
_exptl_crystal_description         plate
_exptl_crystal_F_000               4384
loop_
  _exptl_crystal_face_index_h
  _exptl_crystal_face_index_k
  _exptl_crystal_face_index_l
  _exptl_crystal_face_perp_dist
 0 5 -3 0.0810
 0 -6 4 0.1200
 0 1 5 0.1490
 0 0 -1 0.1210
 -7 1 -1 0.0230
 2 -1 1 0.0720
 9 1 -2 0.0720
 -1 -9 -4 0.0800
 0 6 5 0.1750

_exptl_crystal_size_max            0.27
_exptl_crystal_size_mid            0.189
_exptl_crystal_size_min            0.095
_exptl_transmission_factor_max     ?
_exptl_transmission_factor_min     ?
_diffrn_reflns_av_R_equivalents    0.0390
_diffrn_reflns_av_unetI/netI       0.0382
_diffrn_reflns_Laue_measured_fraction_full  0.997
_diffrn_reflns_Laue_measured_fraction_max  0.935
_diffrn_reflns_limit_h_max         25
_diffrn_reflns_limit_h_min         -27
_diffrn_reflns_limit_k_max         19
_diffrn_reflns_limit_k_min         -28
_diffrn_reflns_limit_l_max         33
_diffrn_reflns_limit_l_min         -29
_diffrn_reflns_number              44691
_diffrn_reflns_point_group_measured_fraction_full  0.997
_diffrn_reflns_point_group_measured_fraction_max  0.935
_diffrn_reflns_theta_full          25.242
_diffrn_reflns_theta_max           28.315
_diffrn_reflns_theta_min           2.306
_diffrn_ambient_temperature        100
_diffrn_detector                   'EIGER2 1M CDTE'
_diffrn_detector_area_resol_mean   13.33
_diffrn_measured_fraction_theta_full  0.997
_diffrn_measured_fraction_theta_max  0.935
_diffrn_measurement_details
;
 396 frames, detector distance = 80 mm
;
_diffrn_measurement_device         'Eulerian 4-circle diffractometer'
_diffrn_measurement_device_type    'STOE STADIVARI'
_diffrn_measurement_method         'rotation method, \w scans'
_diffrn_radiation_collimation      '1.2 0.6 mm diameter'
_diffrn_radiation_monochromator    'Graded multilayer mirror'
_diffrn_radiation_polarisn_norm    270
_diffrn_radiation_probe            x-ray
_diffrn_radiation_type             'Mo K\a'
_diffrn_radiation_wavelength       0.71073
_diffrn_source                     Axo_Mo
_diffrn_source_current             0.830
_diffrn_source_power               0.050
_diffrn_source_voltage             60
_reflns_Friedel_coverage           0.000
_reflns_Friedel_fraction_full      .
_reflns_Friedel_fraction_max       .
_reflns_number_gt                  9894
_reflns_number_total               12783
_reflns_special_details
;
 Reflections were merged by SHELXL according to the crystal
 class for the calculation of statistics and refinement.
 
 _reflns_Friedel_fraction is defined as the number of unique
 Friedel pairs measured divided by the number that would be
 possible theoretically, ignoring centric projections and
 systematic absences.
;
_reflns_threshold_expression       'I > 2\s(I)'
_computing_cell_refinement
;
X-Area Recipe 2.0.2 (STOE, 2024)
;
_computing_data_collection
;
X-Area Pilatus3_SV 1.31.194.0 (STOE, 2023)
;
_computing_data_reduction
;
X-Area Integrate 2.5.18.0 (STOE, 2024)
X-Area LANA 2.8.4 (STOE, 2024)
;
_computing_molecular_graphics      'Olex2 1.5 (Dolomanov et al., 2009)'
_computing_publication_material
;
STOE & Cie GmbH, X-Area, software package for collecting single-crystal or
multi-domain crystal data on STOE area-detector diffractometers, for image 
processing, for the correction and scaling of reflection intensities and 
for outlier rejection, version 2.4, Darmstadt 2024
;
_computing_structure_refinement    'SHELXL 2018/3 (Sheldrick, 2015)'
_computing_structure_solution      'olex2.solve 1.5 (Bourhis et al., 2015)'
_refine_diff_density_max           0.407
_refine_diff_density_min           -0.402
_refine_diff_density_rms           0.067
_refine_ls_extinction_coef         .
_refine_ls_extinction_method       none
_refine_ls_goodness_of_fit_ref     1.026
_refine_ls_hydrogen_treatment      constr
_refine_ls_matrix_type             full
_refine_ls_number_parameters       658
_refine_ls_number_reflns           12783
_refine_ls_number_restraints       0
_refine_ls_R_factor_all            0.0614
_refine_ls_R_factor_gt             0.0443
_refine_ls_restrained_S_all        1.026
_refine_ls_shift/su_max            0.001
_refine_ls_shift/su_mean           0.000
_refine_ls_structure_factor_coef   Fsqd
_refine_ls_weighting_details      
 'w=1/[\s^2^(Fo^2^)+(0.0747P)^2^+4.3770P] where P=(Fo^2^+2Fc^2^)/3'
_refine_ls_weighting_scheme        calc
_refine_ls_wR_factor_gt            0.1179
_refine_ls_wR_factor_ref           0.1274
_refine_special_details            ?
_olex2_refinement_description
;
1. Fixed Uiso
 At 1.2 times of:
  All C(H) groups
 At 1.5 times of:
  All C(H,H,H) groups
2.a Aromatic/amide H refined with riding coordinates:
 C54(H54), C52(H52), C39(H39), C26(H26), C45(H45), C7(H7), C37(H37), C3(H3),
 C38(H38), C4(H4), C6(H6), C22(H22), C5(H5), C43(H43), C23(H23), C25(H25),
 C24(H24)
2.b Idealised Me refined as rotating group:
 C30(H30A,H30B,H30C), C14(H14A,H14B,H14C), C34(H34A,H34B,H34C), C9(H9A,H9B,
 H9C), C11(H11A,H11B,H11C), C48(H48A,H48B,H48C), C47(H47A,H47B,H47C), C56(H56A,
 H56B,H56C), C15(H15A,H15B,H15C), C57(H57A,H57B,H57C), C32(H32A,H32B,H32C),
 C58(H58A,H58B,H58C), C13(H13A,H13B,H13C), C10(H10A,H10B,H10C), C33(H33A,H33B,
 H33C), C29(H29A,H29B,H29C), C28(H28A,H28B,H28C), C49(H49A,H49B,H49C)
;
_atom_sites_solution_hydrogens     geom
_atom_sites_solution_primary       iterative
_atom_sites_solution_secondary     ?
loop_
  _atom_site_label
  _atom_site_type_symbol
  _atom_site_fract_x
  _atom_site_fract_y
  _atom_site_fract_z
  _atom_site_U_iso_or_equiv
  _atom_site_adp_type
  _atom_site_occupancy
  _atom_site_site_symmetry_order
  _atom_site_calc_flag
  _atom_site_refinement_flags_posn
  _atom_site_refinement_flags_adp
  _atom_site_refinement_flags_occupancy
  _atom_site_disorder_assembly
  _atom_site_disorder_group
 Fe Fe 0.44649(2) 0.37618(2) 0.64049(2) 0.01876(8) Uani 1 1 d . . . . .
 Si2 Si 0.65344(2) 0.32193(2) 0.58499(2) 0.01477(11) Uani 1 1 d . . . . .
 Si1 Si 0.55035(2) 0.38763(2) 0.66425(2) 0.01563(11) Uani 1 1 d . . . . .
 O1 O 0.60804(6) 0.35482(6) 0.63044(5) 0.0198(3) Uani 1 1 d . . . . .
 O4 O 0.46180(7) 0.46496(7) 0.55136(6) 0.0310(3) Uani 1 1 d . . . . .
 O2 O 0.41297(7) 0.44151(8) 0.74028(6) 0.0305(3) Uani 1 1 d . . . . .
 O5 O 0.48292(7) 0.24316(7) 0.62956(6) 0.0295(3) Uani 1 1 d . . . . .
 O3 O 0.31173(7) 0.34813(8) 0.61322(6) 0.0337(4) Uani 1 1 d . . . . .
 N1 N 0.57759(7) 0.46493(7) 0.68763(6) 0.0170(3) Uani 1 1 d . . . . .
 N3 N 0.60116(7) 0.29314(7) 0.53098(6) 0.0175(3) Uani 1 1 d . . . . .
 N2 N 0.56881(7) 0.38196(7) 0.73611(6) 0.0166(3) Uani 1 1 d . . . . .
 N4 N 0.64633(7) 0.23667(7) 0.59159(6) 0.0165(3) Uani 1 1 d . . . . .
 N5 N 0.72202(7) 0.34910(8) 0.57146(6) 0.0194(3) Uani 1 1 d . . . . .
 C35 C 0.77342(8) 0.38866(9) 0.56816(7) 0.0162(3) Uani 1 1 d . . . . .
 C1 C 0.57870(8) 0.44451(9) 0.73845(7) 0.0169(4) Uani 1 1 d . . . . .
 C36 C 0.78582(8) 0.42587(9) 0.52180(7) 0.0180(4) Uani 1 1 d . . . . .
 C50 C 0.82145(8) 0.34610(9) 0.65548(7) 0.0169(4) Uani 1 1 d . . . . .
 C40 C 0.81983(8) 0.39268(9) 0.61028(7) 0.0175(4) Uani 1 1 d . . . . .
 C20 C 0.61033(8) 0.23375(9) 0.54706(7) 0.0175(4) Uani 1 1 d . . . . .
 C54 C 0.86595(9) 0.25022(9) 0.69260(7) 0.0209(4) Uani 1 1 d . . . . .
 H54 H 0.891306 0.213281 0.688181 0.025 Uiso 1 1 calc R U . . .
 C41 C 0.74922(9) 0.41946(9) 0.47024(7) 0.0195(4) Uani 1 1 d . . . . .
 C2 C 0.58419(9) 0.48524(9) 0.78682(7) 0.0182(4) Uani 1 1 d . . . . .
 C53 C 0.83781(9) 0.26227(9) 0.74224(7) 0.0210(4) Uani 1 1 d . . . . .
 C55 C 0.85791(9) 0.29090(9) 0.64924(7) 0.0192(4) Uani 1 1 d . . . . .
 C12 C 0.58887(9) 0.52881(9) 0.66442(7) 0.0201(4) Uani 1 1 d . . . . .
 C51 C 0.79318(8) 0.35935(9) 0.70497(7) 0.0193(4) Uani 1 1 d . . . . .
 C52 C 0.80151(9) 0.31696(10) 0.74741(7) 0.0215(4) Uani 1 1 d . . . . .
 H52 H 0.781657 0.325899 0.780874 0.026 Uiso 1 1 calc R U . . .
 C18 C 0.45765(9) 0.42988(10) 0.58654(8) 0.0224(4) Uani 1 1 d . . . . .
 C46 C 0.71497(9) 0.47112(10) 0.44929(7) 0.0217(4) Uani 1 1 d . . . . .
 C39 C 0.86869(9) 0.43754(9) 0.60871(8) 0.0205(4) Uani 1 1 d . . . . .
 H39 H 0.897364 0.441004 0.638256 0.025 Uiso 1 1 calc R U . . .
 C26 C 0.52653(10) 0.15167(9) 0.52745(8) 0.0230(4) Uani 1 1 d . . . . .
 H26 H 0.499479 0.169194 0.554323 0.028 Uiso 1 1 calc R U . . .
 C21 C 0.58770(9) 0.17677(9) 0.51836(7) 0.0196(4) Uani 1 1 d . . . . .
 C42 C 0.75481(9) 0.36393(9) 0.43961(7) 0.0225(4) Uani 1 1 d . . . . .
 C45 C 0.68704(9) 0.46667(10) 0.39828(8) 0.0248(4) Uani 1 1 d . . . . .
 H45 H 0.664141 0.501818 0.384316 0.030 Uiso 1 1 calc R U . . .
 C7 C 0.53057(9) 0.52041(10) 0.80300(8) 0.0233(4) Uani 1 1 d . . . . .
 H7 H 0.490706 0.516190 0.784596 0.028 Uiso 1 1 calc R U . . .
 C30 C 0.70184(10) 0.21668(10) 0.67391(7) 0.0231(4) Uani 1 1 d . . . . .
 H30A H 0.665612 0.234700 0.693939 0.035 Uiso 1 1 calc R U . . .
 H30B H 0.732234 0.250249 0.664406 0.035 Uiso 1 1 calc R U . . .
 H30C H 0.723776 0.185182 0.696112 0.035 Uiso 1 1 calc R U . . .
 C31 C 0.56248(9) 0.31832(9) 0.48519(7) 0.0187(4) Uani 1 1 d . . . . .
 C37 C 0.83602(9) 0.46950(9) 0.52174(8) 0.0217(4) Uani 1 1 d . . . . .
 H37 H 0.842608 0.494778 0.490788 0.026 Uiso 1 1 calc R U . . .
 C3 C 0.64176(9) 0.49087(9) 0.81495(7) 0.0217(4) Uani 1 1 d . . . . .
 H3 H 0.678015 0.466254 0.804764 0.026 Uiso 1 1 calc R U . . .
 C38 C 0.87662(9) 0.47725(9) 0.56522(8) 0.0232(4) Uani 1 1 d . . . . .
 H38 H 0.909006 0.508928 0.565224 0.028 Uiso 1 1 calc R U . . .
 C14 C 0.64132(10) 0.56455(10) 0.69453(8) 0.0262(4) Uani 1 1 d . . . . .
 H14A H 0.679544 0.537709 0.698101 0.039 Uiso 1 1 calc R U . . .
 H14B H 0.625510 0.576112 0.730206 0.039 Uiso 1 1 calc R U . . .
 H14C H 0.652649 0.602820 0.674628 0.039 Uiso 1 1 calc R U . . .
 C4 C 0.64653(10) 0.53222(10) 0.85777(8) 0.0242(4) Uani 1 1 d . . . . .
 H4 H 0.686129 0.536299 0.876595 0.029 Uiso 1 1 calc R U . . .
 C8 C 0.56335(9) 0.33450(9) 0.78005(7) 0.0191(4) Uani 1 1 d . . . . .
 C6 C 0.53589(10) 0.56160(11) 0.84616(8) 0.0279(4) Uani 1 1 d . . . . .
 H6 H 0.499636 0.585726 0.857156 0.034 Uiso 1 1 calc R U . . .
 C16 C 0.42654(9) 0.41466(10) 0.70149(8) 0.0236(4) Uani 1 1 d . . . . .
 C22 C 0.62749(10) 0.15034(10) 0.47933(8) 0.0241(4) Uani 1 1 d . . . . .
 H22 H 0.669349 0.167076 0.473277 0.029 Uiso 1 1 calc R U . . .
 C34 C 0.57749(10) 0.38854(9) 0.48393(8) 0.0235(4) Uani 1 1 d . . . . .
 H34A H 0.565883 0.407505 0.518419 0.035 Uiso 1 1 calc R U . . .
 H34B H 0.552613 0.408650 0.455249 0.035 Uiso 1 1 calc R U . . .
 H34C H 0.623641 0.394677 0.477314 0.035 Uiso 1 1 calc R U . . .
 C5 C 0.59369(10) 0.56746(10) 0.87303(8) 0.0276(4) Uani 1 1 d . . . . .
 H5 H 0.597162 0.595971 0.902256 0.033 Uiso 1 1 calc R U . . .
 C19 C 0.46898(9) 0.29586(10) 0.63425(8) 0.0232(4) Uani 1 1 d . . . . .
 C27 C 0.67683(9) 0.18550(9) 0.62307(7) 0.0211(4) Uani 1 1 d . . . . .
 C43 C 0.72596(10) 0.36129(10) 0.38909(8) 0.0262(4) Uani 1 1 d . . . . .
 H43 H 0.729578 0.323632 0.368699 0.031 Uiso 1 1 calc R U . . .
 C9 C 0.53671(10) 0.27431(9) 0.75474(8) 0.0234(4) Uani 1 1 d . . . . .
 H9A H 0.492135 0.281460 0.743213 0.035 Uiso 1 1 calc R U . . .
 H9B H 0.537795 0.240077 0.781103 0.035 Uiso 1 1 calc R U . . .
 H9C H 0.563107 0.262790 0.723677 0.035 Uiso 1 1 calc R U . . .
 C11 C 0.51741(10) 0.35622(10) 0.82423(8) 0.0252(4) Uani 1 1 d . . . . .
 H11A H 0.535014 0.393897 0.841640 0.038 Uiso 1 1 calc R U . . .
 H11B H 0.512487 0.322536 0.850803 0.038 Uiso 1 1 calc R U . . .
 H11C H 0.475280 0.366159 0.808588 0.038 Uiso 1 1 calc R U . . .
 C48 C 0.70669(10) 0.53172(10) 0.48049(8) 0.0260(4) Uani 1 1 d . . . . .
 H48A H 0.712769 0.523346 0.518786 0.039 Uiso 1 1 calc R U . . .
 H48B H 0.663241 0.548455 0.474479 0.039 Uiso 1 1 calc R U . . .
 H48C H 0.738682 0.562618 0.468437 0.039 Uiso 1 1 calc R U . . .
 C44 C 0.69198(10) 0.41214(11) 0.36756(8) 0.0275(4) Uani 1 1 d . . . . .
 C47 C 0.79201(11) 0.30784(10) 0.45988(8) 0.0285(5) Uani 1 1 d . . . . .
 H47A H 0.835610 0.321079 0.470025 0.043 Uiso 1 1 calc R U . . .
 H47B H 0.794613 0.275858 0.431623 0.043 Uiso 1 1 calc R U . . .
 H47C H 0.770034 0.290083 0.491200 0.043 Uiso 1 1 calc R U . . .
 C56 C 0.75463(10) 0.41841(10) 0.71282(8) 0.0285(4) Uani 1 1 d . . . . .
 H56A H 0.716262 0.417107 0.689923 0.043 Uiso 1 1 calc R U . . .
 H56B H 0.780992 0.455065 0.703258 0.043 Uiso 1 1 calc R U . . .
 H56C H 0.741413 0.421667 0.750429 0.043 Uiso 1 1 calc R U . . .
 C15 C 0.61200(11) 0.51716(10) 0.60693(8) 0.0278(4) Uani 1 1 d . . . . .
 H15A H 0.620288 0.557655 0.589322 0.042 Uiso 1 1 calc R U . . .
 H15B H 0.578728 0.494133 0.587070 0.042 Uiso 1 1 calc R U . . .
 H15C H 0.651781 0.492233 0.607654 0.042 Uiso 1 1 calc R U . . .
 C23 C 0.60563(11) 0.09931(10) 0.44924(8) 0.0273(4) Uani 1 1 d . . . . .
 H23 H 0.632624 0.081061 0.422682 0.033 Uiso 1 1 calc R U . . .
 C25 C 0.50536(10) 0.10085(10) 0.49697(8) 0.0275(4) Uani 1 1 d . . . . .
 H25 H 0.463663 0.083690 0.502962 0.033 Uiso 1 1 calc R U . . .
 C57 C 0.88911(10) 0.27538(10) 0.59647(8) 0.0259(4) Uani 1 1 d . . . . .
 H57A H 0.855848 0.271477 0.568768 0.039 Uiso 1 1 calc R U . . .
 H57B H 0.912605 0.235456 0.599597 0.039 Uiso 1 1 calc R U . . .
 H57C H 0.919195 0.309078 0.586647 0.039 Uiso 1 1 calc R U . . .
 C32 C 0.49048(9) 0.30790(10) 0.49469(8) 0.0240(4) Uani 1 1 d . . . . .
 H32A H 0.480829 0.262722 0.492786 0.036 Uiso 1 1 calc R U . . .
 H32B H 0.465716 0.330313 0.467191 0.036 Uiso 1 1 calc R U . . .
 H32C H 0.478702 0.323990 0.530180 0.036 Uiso 1 1 calc R U . . .
 C58 C 0.84512(11) 0.21603(10) 0.78757(8) 0.0288(4) Uani 1 1 d . . . . .
 H58A H 0.838156 0.237734 0.821757 0.043 Uiso 1 1 calc R U . . .
 H58B H 0.888653 0.198065 0.786904 0.043 Uiso 1 1 calc R U . . .
 H58C H 0.813327 0.182171 0.783587 0.043 Uiso 1 1 calc R U . . .
 C17 C 0.36441(10) 0.35930(10) 0.62376(8) 0.0247(4) Uani 1 1 d . . . . .
 C13 C 0.52614(10) 0.56662(10) 0.66396(9) 0.0281(4) Uani 1 1 d . . . . .
 H13A H 0.513093 0.575899 0.700870 0.042 Uiso 1 1 calc R U . . .
 H13B H 0.492314 0.541998 0.646239 0.042 Uiso 1 1 calc R U . . .
 H13C H 0.532800 0.606200 0.644465 0.042 Uiso 1 1 calc R U . . .
 C10 C 0.63052(9) 0.32160(10) 0.80279(8) 0.0253(4) Uani 1 1 d . . . . .
 H10A H 0.659552 0.309082 0.773694 0.038 Uiso 1 1 calc R U . . .
 H10B H 0.627986 0.287585 0.829289 0.038 Uiso 1 1 calc R U . . .
 H10C H 0.647066 0.359873 0.819973 0.038 Uiso 1 1 calc R U . . .
 C33 C 0.58233(10) 0.28801(10) 0.43186(8) 0.0270(4) Uani 1 1 d . . . . .
 H33A H 0.629443 0.287962 0.428903 0.040 Uiso 1 1 calc R U . . .
 H33B H 0.563847 0.312148 0.402106 0.040 Uiso 1 1 calc R U . . .
 H33C H 0.566366 0.244542 0.430514 0.040 Uiso 1 1 calc R U . . .
 C24 C 0.54467(11) 0.07528(10) 0.45809(8) 0.0294(5) Uani 1 1 d . . . . .
 H24 H 0.529684 0.040828 0.437195 0.035 Uiso 1 1 calc R U . . .
 C29 C 0.62749(12) 0.13505(11) 0.63877(9) 0.0357(5) Uani 1 1 d . . . . .
 H29A H 0.613505 0.112241 0.606657 0.054 Uiso 1 1 calc R U . . .
 H29B H 0.590153 0.155206 0.655676 0.054 Uiso 1 1 calc R U . . .
 H29C H 0.647252 0.105414 0.664039 0.054 Uiso 1 1 calc R U . . .
 C28 C 0.73280(12) 0.15673(13) 0.59202(9) 0.0416(6) Uani 1 1 d . . . . .
 H28A H 0.754488 0.125222 0.614384 0.062 Uiso 1 1 calc R U . . .
 H28B H 0.763487 0.189945 0.582275 0.062 Uiso 1 1 calc R U . . .
 H28C H 0.716434 0.136524 0.559426 0.062 Uiso 1 1 calc R U . . .
 C49 C 0.66264(12) 0.40777(13) 0.31241(9) 0.0395(6) Uani 1 1 d . . . . .
 H49A H 0.696618 0.399363 0.286068 0.059 Uiso 1 1 calc R U . . .
 H49B H 0.641223 0.447646 0.303654 0.059 Uiso 1 1 calc R U . . .
 H49C H 0.631017 0.373446 0.311659 0.059 Uiso 1 1 calc R U . . .

loop_
  _atom_site_aniso_label
  _atom_site_aniso_U_11
  _atom_site_aniso_U_22
  _atom_site_aniso_U_33
  _atom_site_aniso_U_23
  _atom_site_aniso_U_13
  _atom_site_aniso_U_12
 Fe 0.01571(14) 0.02252(16) 0.01806(14) -0.00044(10) -0.00048(10) -0.00084(10)
 Si2 0.0141(2) 0.0176(2) 0.0126(2) -0.00254(18) 0.00008(17) -0.00151(18)
 Si1 0.0160(2) 0.0174(3) 0.0134(2) -0.00095(18) 0.00116(17) -0.00064(18)
 O1 0.0205(6) 0.0211(7) 0.0179(6) -0.0048(5) 0.0037(5) -0.0006(5)
 O4 0.0279(7) 0.0341(9) 0.0309(8) 0.0086(7) 0.0023(6) 0.0063(6)
 O2 0.0245(7) 0.0401(9) 0.0269(8) -0.0093(7) 0.0031(6) 0.0003(6)
 O5 0.0330(8) 0.0256(8) 0.0297(8) -0.0035(6) 0.0013(6) -0.0002(6)
 O3 0.0238(7) 0.0437(10) 0.0335(8) 0.0058(7) -0.0077(6) -0.0081(7)
 N1 0.0189(7) 0.0168(8) 0.0153(7) -0.0011(6) 0.0015(6) -0.0012(6)
 N3 0.0175(7) 0.0189(8) 0.0161(7) -0.0021(6) -0.0040(6) -0.0013(6)
 N2 0.0178(7) 0.0191(8) 0.0129(7) 0.0000(6) 0.0011(6) -0.0004(6)
 N4 0.0168(7) 0.0179(8) 0.0150(7) -0.0025(6) -0.0023(6) -0.0007(6)
 N5 0.0162(7) 0.0238(8) 0.0183(7) 0.0004(6) 0.0006(6) -0.0028(6)
 C35 0.0125(8) 0.0192(9) 0.0170(8) -0.0022(7) 0.0017(6) 0.0020(7)
 C1 0.0123(8) 0.0212(9) 0.0171(8) -0.0020(7) 0.0024(6) 0.0003(7)
 C36 0.0157(8) 0.0195(9) 0.0186(8) -0.0017(7) 0.0010(7) 0.0017(7)
 C50 0.0137(8) 0.0199(9) 0.0171(8) -0.0016(7) -0.0013(6) -0.0019(7)
 C40 0.0157(8) 0.0203(9) 0.0164(8) -0.0021(7) 0.0021(7) 0.0008(7)
 C20 0.0149(8) 0.0205(9) 0.0173(8) -0.0019(7) 0.0010(7) 0.0004(7)
 C54 0.0190(9) 0.0196(9) 0.0242(9) -0.0004(7) -0.0004(7) -0.0004(7)
 C41 0.0171(8) 0.0251(10) 0.0163(8) 0.0021(7) 0.0036(7) -0.0006(7)
 C2 0.0195(9) 0.0201(9) 0.0151(8) -0.0019(7) 0.0019(7) -0.0007(7)
 C53 0.0185(9) 0.0254(10) 0.0191(9) 0.0015(8) -0.0036(7) -0.0058(7)
 C55 0.0163(8) 0.0218(10) 0.0195(9) -0.0022(7) 0.0016(7) -0.0005(7)
 C12 0.0233(9) 0.0174(9) 0.0195(9) -0.0013(7) 0.0023(7) -0.0016(7)
 C51 0.0142(8) 0.0252(10) 0.0186(8) -0.0046(7) 0.0002(7) -0.0012(7)
 C52 0.0185(9) 0.0314(11) 0.0146(8) -0.0055(7) 0.0003(7) -0.0044(8)
 C18 0.0177(9) 0.0251(10) 0.0245(10) -0.0010(8) 0.0007(7) 0.0014(7)
 C46 0.0174(8) 0.0271(11) 0.0206(9) 0.0031(8) 0.0031(7) 0.0002(7)
 C39 0.0169(8) 0.0226(10) 0.0220(9) -0.0034(8) -0.0025(7) -0.0001(7)
 C26 0.0264(10) 0.0231(10) 0.0195(9) -0.0006(8) -0.0043(7) -0.0032(8)
 C21 0.0253(9) 0.0170(9) 0.0165(8) -0.0002(7) -0.0055(7) -0.0004(7)
 C42 0.0208(9) 0.0271(11) 0.0196(9) 0.0023(8) 0.0052(7) 0.0005(8)
 C45 0.0205(9) 0.0344(12) 0.0195(9) 0.0065(8) 0.0021(7) 0.0051(8)
 C7 0.0187(9) 0.0296(11) 0.0215(9) -0.0050(8) -0.0008(7) 0.0031(8)
 C30 0.0248(9) 0.0264(10) 0.0181(9) 0.0016(7) -0.0049(7) -0.0049(8)
 C31 0.0201(9) 0.0203(10) 0.0156(8) 0.0008(7) -0.0054(7) 0.0007(7)
 C37 0.0209(9) 0.0205(10) 0.0237(9) 0.0022(8) 0.0031(7) -0.0002(7)
 C3 0.0184(9) 0.0262(10) 0.0205(9) -0.0025(8) 0.0014(7) 0.0013(7)
 C38 0.0176(9) 0.0208(10) 0.0313(10) -0.0004(8) 0.0012(8) -0.0044(7)
 C14 0.0292(10) 0.0206(10) 0.0290(10) -0.0003(8) 0.0005(8) -0.0039(8)
 C4 0.0240(10) 0.0293(11) 0.0194(9) -0.0027(8) -0.0023(7) -0.0032(8)
 C8 0.0202(9) 0.0216(10) 0.0153(8) 0.0040(7) 0.0022(7) 0.0003(7)
 C6 0.0254(10) 0.0325(12) 0.0258(10) -0.0081(9) 0.0048(8) 0.0084(9)
 C16 0.0146(8) 0.0287(11) 0.0275(10) 0.0013(8) -0.0005(7) -0.0022(8)
 C22 0.0278(10) 0.0237(10) 0.0208(9) -0.0004(8) -0.0042(8) 0.0011(8)
 C34 0.0235(9) 0.0231(10) 0.0238(9) 0.0012(8) -0.0025(8) -0.0001(8)
 C5 0.0345(11) 0.0279(11) 0.0205(9) -0.0088(8) 0.0013(8) 0.0009(9)
 C19 0.0197(9) 0.0304(12) 0.0193(9) -0.0021(8) -0.0010(7) -0.0025(8)
 C27 0.0233(9) 0.0193(9) 0.0205(9) -0.0005(7) -0.0050(7) 0.0017(7)
 C43 0.0279(10) 0.0315(11) 0.0191(9) -0.0040(8) 0.0035(8) -0.0011(8)
 C9 0.0271(10) 0.0227(10) 0.0204(9) 0.0025(8) 0.0023(7) -0.0027(8)
 C11 0.0272(10) 0.0298(11) 0.0186(9) 0.0018(8) 0.0060(8) 0.0004(8)
 C48 0.0258(10) 0.0291(11) 0.0230(10) 0.0026(8) 0.0003(8) 0.0072(8)
 C44 0.0230(10) 0.0414(13) 0.0182(9) 0.0005(8) 0.0016(7) 0.0005(9)
 C47 0.0371(12) 0.0267(11) 0.0217(10) -0.0025(8) 0.0038(8) 0.0054(9)
 C56 0.0277(10) 0.0320(12) 0.0257(10) -0.0048(9) 0.0054(8) 0.0073(9)
 C15 0.0371(11) 0.0248(11) 0.0214(9) 0.0025(8) 0.0078(8) -0.0038(9)
 C23 0.0404(12) 0.0240(11) 0.0176(9) -0.0029(8) -0.0046(8) 0.0069(9)
 C25 0.0317(11) 0.0252(11) 0.0257(10) 0.0004(8) -0.0080(8) -0.0052(8)
 C57 0.0279(10) 0.0262(11) 0.0235(10) -0.0021(8) 0.0062(8) 0.0063(8)
 C32 0.0213(9) 0.0275(11) 0.0234(9) -0.0008(8) -0.0064(8) -0.0019(8)
 C58 0.0328(11) 0.0308(11) 0.0227(10) 0.0055(8) -0.0028(8) -0.0048(9)
 C17 0.0255(10) 0.0280(11) 0.0206(9) 0.0042(8) -0.0007(8) -0.0012(8)
 C13 0.0298(11) 0.0248(11) 0.0296(10) 0.0012(9) 0.0004(8) 0.0042(8)
 C10 0.0247(10) 0.0276(11) 0.0236(10) 0.0038(8) -0.0029(8) 0.0003(8)
 C33 0.0347(11) 0.0278(11) 0.0184(9) -0.0003(8) -0.0028(8) 0.0014(9)
 C24 0.0467(13) 0.0196(10) 0.0219(10) -0.0033(8) -0.0135(9) -0.0028(9)
 C29 0.0448(14) 0.0240(11) 0.0383(12) 0.0081(9) -0.0179(10) -0.0110(10)
 C28 0.0399(13) 0.0562(16) 0.0287(11) -0.0096(11) -0.0071(10) 0.0263(12)
 C49 0.0390(13) 0.0557(16) 0.0239(11) -0.0056(11) -0.0072(9) 0.0075(11)

_geom_special_details
;
 All esds (except the esd in the dihedral angle between two l.s. planes)
 are estimated using the full covariance matrix.  The cell esds are taken
 into account individually in the estimation of esds in distances, angles
 and torsion angles; correlations between esds in cell parameters are only
 used when they are defined by crystal symmetry.  An approximate (isotropic)
 treatment of cell esds is used for estimating esds involving l.s. planes.
;
loop_
  _geom_bond_atom_site_label_1
  _geom_bond_atom_site_label_2
  _geom_bond_distance
  _geom_bond_site_symmetry_2
  _geom_bond_publ_flag
 Fe Si1 2.2472(6) . ?
 Fe C18 1.779(2) . ?
 Fe C16 1.776(2) . ?
 Fe C19 1.773(2) . ?
 Fe C17 1.789(2) . ?
 Si2 O1 1.6308(13) . ?
 Si2 N3 1.8342(15) . ?
 Si2 N4 1.8217(16) . ?
 Si2 N5 1.5714(16) . ?
 Si2 C20 2.2787(19) . ?
 Si1 O1 1.6209(13) . ?
 Si1 N1 1.8297(16) . ?
 Si1 N2 1.8376(15) . ?
 Si1 C1 2.2867(18) . ?
 O4 C18 1.154(2) . ?
 O2 C16 1.158(2) . ?
 O5 C19 1.160(3) . ?
 O3 C17 1.148(2) . ?
 N1 C1 1.340(2) . ?
 N1 C12 1.492(2) . ?
 N3 C20 1.336(2) . ?
 N3 C31 1.495(2) . ?
 N2 C1 1.343(2) . ?
 N2 C8 1.493(2) . ?
 N4 C20 1.340(2) . ?
 N4 C27 1.482(2) . ?
 N5 C35 1.359(2) . ?
 C35 C36 1.424(2) . ?
 C35 C40 1.428(2) . ?
 C1 C2 1.489(2) . ?
 C36 C41 1.500(2) . ?
 C36 C37 1.393(3) . ?
 C50 C40 1.500(3) . ?
 C50 C55 1.403(3) . ?
 C50 C51 1.396(2) . ?
 C40 C39 1.391(3) . ?
 C20 C21 1.481(3) . ?
 C54 H54 0.9500 . ?
 C54 C53 1.393(3) . ?
 C54 C55 1.394(3) . ?
 C41 C46 1.406(3) . ?
 C41 C42 1.409(3) . ?
 C2 C7 1.399(3) . ?
 C2 C3 1.390(3) . ?
 C53 C52 1.389(3) . ?
 C53 C58 1.505(3) . ?
 C55 C57 1.504(3) . ?
 C12 C14 1.524(3) . ?
 C12 C15 1.533(3) . ?
 C12 C13 1.528(3) . ?
 C51 C52 1.400(3) . ?
 C51 C56 1.499(3) . ?
 C52 H52 0.9500 . ?
 C46 C45 1.402(3) . ?
 C46 C48 1.512(3) . ?
 C39 H39 0.9500 . ?
 C39 C38 1.383(3) . ?
 C26 H26 0.9500 . ?
 C26 C21 1.394(3) . ?
 C26 C25 1.390(3) . ?
 C21 C22 1.394(3) . ?
 C42 C43 1.397(3) . ?
 C42 C47 1.505(3) . ?
 C45 H45 0.9500 . ?
 C45 C44 1.391(3) . ?
 C7 H7 0.9500 . ?
 C7 C6 1.391(3) . ?
 C30 H30A 0.9800 . ?
 C30 H30B 0.9800 . ?
 C30 H30C 0.9800 . ?
 C30 C27 1.522(3) . ?
 C31 C34 1.522(3) . ?
 C31 C32 1.528(3) . ?
 C31 C33 1.534(3) . ?
 C37 H37 0.9500 . ?
 C37 C38 1.383(3) . ?
 C3 H3 0.9500 . ?
 C3 C4 1.386(3) . ?
 C38 H38 0.9500 . ?
 C14 H14A 0.9800 . ?
 C14 H14B 0.9800 . ?
 C14 H14C 0.9800 . ?
 C4 H4 0.9500 . ?
 C4 C5 1.380(3) . ?
 C8 C9 1.528(3) . ?
 C8 C11 1.528(3) . ?
 C8 C10 1.529(3) . ?
 C6 H6 0.9500 . ?
 C6 C5 1.379(3) . ?
 C22 H22 0.9500 . ?
 C22 C23 1.393(3) . ?
 C34 H34A 0.9800 . ?
 C34 H34B 0.9800 . ?
 C34 H34C 0.9800 . ?
 C5 H5 0.9500 . ?
 C27 C29 1.531(3) . ?
 C27 C28 1.523(3) . ?
 C43 H43 0.9500 . ?
 C43 C44 1.396(3) . ?
 C9 H9A 0.9800 . ?
 C9 H9B 0.9800 . ?
 C9 H9C 0.9800 . ?
 C11 H11A 0.9800 . ?
 C11 H11B 0.9800 . ?
 C11 H11C 0.9800 . ?
 C48 H48A 0.9800 . ?
 C48 H48B 0.9800 . ?
 C48 H48C 0.9800 . ?
 C44 C49 1.507(3) . ?
 C47 H47A 0.9800 . ?
 C47 H47B 0.9800 . ?
 C47 H47C 0.9800 . ?
 C56 H56A 0.9800 . ?
 C56 H56B 0.9800 . ?
 C56 H56C 0.9800 . ?
 C15 H15A 0.9800 . ?
 C15 H15B 0.9800 . ?
 C15 H15C 0.9800 . ?
 C23 H23 0.9500 . ?
 C23 C24 1.381(3) . ?
 C25 H25 0.9500 . ?
 C25 C24 1.378(3) . ?
 C57 H57A 0.9800 . ?
 C57 H57B 0.9800 . ?
 C57 H57C 0.9800 . ?
 C32 H32A 0.9800 . ?
 C32 H32B 0.9800 . ?
 C32 H32C 0.9800 . ?
 C58 H58A 0.9800 . ?
 C58 H58B 0.9800 . ?
 C58 H58C 0.9800 . ?
 C13 H13A 0.9800 . ?
 C13 H13B 0.9800 . ?
 C13 H13C 0.9800 . ?
 C10 H10A 0.9800 . ?
 C10 H10B 0.9800 . ?
 C10 H10C 0.9800 . ?
 C33 H33A 0.9800 . ?
 C33 H33B 0.9800 . ?
 C33 H33C 0.9800 . ?
 C24 H24 0.9500 . ?
 C29 H29A 0.9800 . ?
 C29 H29B 0.9800 . ?
 C29 H29C 0.9800 . ?
 C28 H28A 0.9800 . ?
 C28 H28B 0.9800 . ?
 C28 H28C 0.9800 . ?
 C49 H49A 0.9800 . ?
 C49 H49B 0.9800 . ?
 C49 H49C 0.9800 . ?

loop_
  _geom_angle_atom_site_label_1
  _geom_angle_atom_site_label_2
  _geom_angle_atom_site_label_3
  _geom_angle
  _geom_angle_site_symmetry_1
  _geom_angle_site_symmetry_3
  _geom_angle_publ_flag
 C18 Fe Si1 90.33(6) . . ?
 C18 Fe C17 94.32(9) . . ?
 C16 Fe Si1 87.00(6) . . ?
 C16 Fe C18 112.63(9) . . ?
 C16 Fe C17 94.03(9) . . ?
 C19 Fe Si1 82.81(6) . . ?
 C19 Fe C18 120.96(9) . . ?
 C19 Fe C16 125.32(9) . . ?
 C19 Fe C17 92.15(9) . . ?
 C17 Fe Si1 174.43(7) . . ?
 O1 Si2 N3 108.19(7) . . ?
 O1 Si2 N4 108.37(7) . . ?
 O1 Si2 C20 114.42(7) . . ?
 N3 Si2 C20 35.88(7) . . ?
 N4 Si2 N3 71.83(7) . . ?
 N4 Si2 C20 36.01(6) . . ?
 N5 Si2 O1 121.01(8) . . ?
 N5 Si2 N3 119.94(8) . . ?
 N5 Si2 N4 117.18(8) . . ?
 N5 Si2 C20 124.53(8) . . ?
 Fe Si1 C1 121.14(5) . . ?
 O1 Si1 Fe 121.59(5) . . ?
 O1 Si1 N1 108.83(7) . . ?
 O1 Si1 N2 109.03(7) . . ?
 O1 Si1 C1 117.26(7) . . ?
 N1 Si1 Fe 118.49(5) . . ?
 N1 Si1 N2 71.52(7) . . ?
 N1 Si1 C1 35.88(6) . . ?
 N2 Si1 Fe 116.75(5) . . ?
 N2 Si1 C1 35.98(7) . . ?
 Si1 O1 Si2 166.35(9) . . ?
 C1 N1 Si1 91.00(11) . . ?
 C1 N1 C12 131.16(15) . . ?
 C12 N1 Si1 137.59(12) . . ?
 C20 N3 Si2 90.52(11) . . ?
 C20 N3 C31 130.01(15) . . ?
 C31 N3 Si2 139.47(13) . . ?
 C1 N2 Si1 90.55(11) . . ?
 C1 N2 C8 130.20(15) . . ?
 C8 N2 Si1 138.16(13) . . ?
 C20 N4 Si2 90.92(12) . . ?
 C20 N4 C27 130.07(16) . . ?
 C27 N4 Si2 137.77(12) . . ?
 C35 N5 Si2 161.69(15) . . ?
 N5 C35 C36 122.20(16) . . ?
 N5 C35 C40 121.41(16) . . ?
 C36 C35 C40 116.31(16) . . ?
 N1 C1 Si1 53.13(9) . . ?
 N1 C1 N2 105.99(15) . . ?
 N1 C1 C2 125.51(16) . . ?
 N2 C1 Si1 53.47(9) . . ?
 N2 C1 C2 128.31(16) . . ?
 C2 C1 Si1 169.20(13) . . ?
 C35 C36 C41 123.73(16) . . ?
 C37 C36 C35 120.26(17) . . ?
 C37 C36 C41 115.95(16) . . ?
 C55 C50 C40 118.58(16) . . ?
 C51 C50 C40 121.56(17) . . ?
 C51 C50 C55 119.53(17) . . ?
 C35 C40 C50 121.97(16) . . ?
 C39 C40 C35 120.77(17) . . ?
 C39 C40 C50 117.09(16) . . ?
 N3 C20 Si2 53.60(9) . . ?
 N3 C20 N4 106.55(16) . . ?
 N3 C20 C21 125.39(16) . . ?
 N4 C20 Si2 53.07(9) . . ?
 N4 C20 C21 127.97(17) . . ?
 C21 C20 Si2 174.17(13) . . ?
 C53 C54 H54 119.1 . . ?
 C53 C54 C55 121.79(18) . . ?
 C55 C54 H54 119.1 . . ?
 C46 C41 C36 120.25(17) . . ?
 C46 C41 C42 119.42(17) . . ?
 C42 C41 C36 119.97(17) . . ?
 C7 C2 C1 118.87(16) . . ?
 C3 C2 C1 121.66(16) . . ?
 C3 C2 C7 119.43(17) . . ?
 C54 C53 C58 120.45(18) . . ?
 C52 C53 C54 117.58(17) . . ?
 C52 C53 C58 121.94(18) . . ?
 C50 C55 C57 120.80(17) . . ?
 C54 C55 C50 119.66(17) . . ?
 C54 C55 C57 119.53(17) . . ?
 N1 C12 C14 111.86(15) . . ?
 N1 C12 C15 105.43(15) . . ?
 N1 C12 C13 110.24(15) . . ?
 C14 C12 C15 108.55(16) . . ?
 C14 C12 C13 110.52(16) . . ?
 C13 C12 C15 110.12(16) . . ?
 C50 C51 C52 119.23(17) . . ?
 C50 C51 C56 120.54(17) . . ?
 C52 C51 C56 120.23(17) . . ?
 C53 C52 C51 122.20(17) . . ?
 C53 C52 H52 118.9 . . ?
 C51 C52 H52 118.9 . . ?
 O4 C18 Fe 176.80(17) . . ?
 C41 C46 C48 121.87(17) . . ?
 C45 C46 C41 119.59(18) . . ?
 C45 C46 C48 118.54(18) . . ?
 C40 C39 H39 119.2 . . ?
 C38 C39 C40 121.68(17) . . ?
 C38 C39 H39 119.2 . . ?
 C21 C26 H26 120.2 . . ?
 C25 C26 H26 120.2 . . ?
 C25 C26 C21 119.63(19) . . ?
 C26 C21 C20 121.41(17) . . ?
 C22 C21 C20 118.57(17) . . ?
 C22 C21 C26 119.92(18) . . ?
 C41 C42 C47 121.36(17) . . ?
 C43 C42 C41 119.21(18) . . ?
 C43 C42 C47 119.43(18) . . ?
 C46 C45 H45 119.1 . . ?
 C44 C45 C46 121.73(19) . . ?
 C44 C45 H45 119.1 . . ?
 C2 C7 H7 120.2 . . ?
 C6 C7 C2 119.69(18) . . ?
 C6 C7 H7 120.2 . . ?
 H30A C30 H30B 109.5 . . ?
 H30A C30 H30C 109.5 . . ?
 H30B C30 H30C 109.5 . . ?
 C27 C30 H30A 109.5 . . ?
 C27 C30 H30B 109.5 . . ?
 C27 C30 H30C 109.5 . . ?
 N3 C31 C34 104.81(14) . . ?
 N3 C31 C32 110.75(15) . . ?
 N3 C31 C33 111.68(15) . . ?
 C34 C31 C32 110.16(16) . . ?
 C34 C31 C33 109.71(16) . . ?
 C32 C31 C33 109.64(15) . . ?
 C36 C37 H37 118.9 . . ?
 C38 C37 C36 122.22(18) . . ?
 C38 C37 H37 118.9 . . ?
 C2 C3 H3 119.8 . . ?
 C4 C3 C2 120.33(18) . . ?
 C4 C3 H3 119.8 . . ?
 C39 C38 H38 121.0 . . ?
 C37 C38 C39 118.08(18) . . ?
 C37 C38 H38 121.0 . . ?
 C12 C14 H14A 109.5 . . ?
 C12 C14 H14B 109.5 . . ?
 C12 C14 H14C 109.5 . . ?
 H14A C14 H14B 109.5 . . ?
 H14A C14 H14C 109.5 . . ?
 H14B C14 H14C 109.5 . . ?
 C3 C4 H4 120.0 . . ?
 C5 C4 C3 119.92(18) . . ?
 C5 C4 H4 120.0 . . ?
 N2 C8 C9 106.70(15) . . ?
 N2 C8 C11 111.96(15) . . ?
 N2 C8 C10 108.91(15) . . ?
 C9 C8 C11 108.94(16) . . ?
 C9 C8 C10 109.48(16) . . ?
 C11 C8 C10 110.74(16) . . ?
 C7 C6 H6 119.9 . . ?
 C5 C6 C7 120.13(18) . . ?
 C5 C6 H6 119.9 . . ?
 O2 C16 Fe 177.72(19) . . ?
 C21 C22 H22 120.1 . . ?
 C23 C22 C21 119.75(19) . . ?
 C23 C22 H22 120.1 . . ?
 C31 C34 H34A 109.5 . . ?
 C31 C34 H34B 109.5 . . ?
 C31 C34 H34C 109.5 . . ?
 H34A C34 H34B 109.5 . . ?
 H34A C34 H34C 109.5 . . ?
 H34B C34 H34C 109.5 . . ?
 C4 C5 H5 119.8 . . ?
 C6 C5 C4 120.48(18) . . ?
 C6 C5 H5 119.8 . . ?
 O5 C19 Fe 178.91(19) . . ?
 N4 C27 C30 105.62(15) . . ?
 N4 C27 C29 111.24(16) . . ?
 N4 C27 C28 110.43(16) . . ?
 C30 C27 C29 108.54(16) . . ?
 C30 C27 C28 109.77(17) . . ?
 C28 C27 C29 111.1(2) . . ?
 C42 C43 H43 118.9 . . ?
 C44 C43 C42 122.20(19) . . ?
 C44 C43 H43 118.9 . . ?
 C8 C9 H9A 109.5 . . ?
 C8 C9 H9B 109.5 . . ?
 C8 C9 H9C 109.5 . . ?
 H9A C9 H9B 109.5 . . ?
 H9A C9 H9C 109.5 . . ?
 H9B C9 H9C 109.5 . . ?
 C8 C11 H11A 109.5 . . ?
 C8 C11 H11B 109.5 . . ?
 C8 C11 H11C 109.5 . . ?
 H11A C11 H11B 109.5 . . ?
 H11A C11 H11C 109.5 . . ?
 H11B C11 H11C 109.5 . . ?
 C46 C48 H48A 109.5 . . ?
 C46 C48 H48B 109.5 . . ?
 C46 C48 H48C 109.5 . . ?
 H48A C48 H48B 109.5 . . ?
 H48A C48 H48C 109.5 . . ?
 H48B C48 H48C 109.5 . . ?
 C45 C44 C43 117.85(18) . . ?
 C45 C44 C49 121.6(2) . . ?
 C43 C44 C49 120.5(2) . . ?
 C42 C47 H47A 109.5 . . ?
 C42 C47 H47B 109.5 . . ?
 C42 C47 H47C 109.5 . . ?
 H47A C47 H47B 109.5 . . ?
 H47A C47 H47C 109.5 . . ?
 H47B C47 H47C 109.5 . . ?
 C51 C56 H56A 109.5 . . ?
 C51 C56 H56B 109.5 . . ?
 C51 C56 H56C 109.5 . . ?
 H56A C56 H56B 109.5 . . ?
 H56A C56 H56C 109.5 . . ?
 H56B C56 H56C 109.5 . . ?
 C12 C15 H15A 109.5 . . ?
 C12 C15 H15B 109.5 . . ?
 C12 C15 H15C 109.5 . . ?
 H15A C15 H15B 109.5 . . ?
 H15A C15 H15C 109.5 . . ?
 H15B C15 H15C 109.5 . . ?
 C22 C23 H23 120.1 . . ?
 C24 C23 C22 119.90(19) . . ?
 C24 C23 H23 120.1 . . ?
 C26 C25 H25 119.9 . . ?
 C24 C25 C26 120.2(2) . . ?
 C24 C25 H25 119.9 . . ?
 C55 C57 H57A 109.5 . . ?
 C55 C57 H57B 109.5 . . ?
 C55 C57 H57C 109.5 . . ?
 H57A C57 H57B 109.5 . . ?
 H57A C57 H57C 109.5 . . ?
 H57B C57 H57C 109.5 . . ?
 C31 C32 H32A 109.5 . . ?
 C31 C32 H32B 109.5 . . ?
 C31 C32 H32C 109.5 . . ?
 H32A C32 H32B 109.5 . . ?
 H32A C32 H32C 109.5 . . ?
 H32B C32 H32C 109.5 . . ?
 C53 C58 H58A 109.5 . . ?
 C53 C58 H58B 109.5 . . ?
 C53 C58 H58C 109.5 . . ?
 H58A C58 H58B 109.5 . . ?
 H58A C58 H58C 109.5 . . ?
 H58B C58 H58C 109.5 . . ?
 O3 C17 Fe 179.6(2) . . ?
 C12 C13 H13A 109.5 . . ?
 C12 C13 H13B 109.5 . . ?
 C12 C13 H13C 109.5 . . ?
 H13A C13 H13B 109.5 . . ?
 H13A C13 H13C 109.5 . . ?
 H13B C13 H13C 109.5 . . ?
 C8 C10 H10A 109.5 . . ?
 C8 C10 H10B 109.5 . . ?
 C8 C10 H10C 109.5 . . ?
 H10A C10 H10B 109.5 . . ?
 H10A C10 H10C 109.5 . . ?
 H10B C10 H10C 109.5 . . ?
 C31 C33 H33A 109.5 . . ?
 C31 C33 H33B 109.5 . . ?
 C31 C33 H33C 109.5 . . ?
 H33A C33 H33B 109.5 . . ?
 H33A C33 H33C 109.5 . . ?
 H33B C33 H33C 109.5 . . ?
 C23 C24 H24 119.7 . . ?
 C25 C24 C23 120.59(19) . . ?
 C25 C24 H24 119.7 . . ?
 C27 C29 H29A 109.5 . . ?
 C27 C29 H29B 109.5 . . ?
 C27 C29 H29C 109.5 . . ?
 H29A C29 H29B 109.5 . . ?
 H29A C29 H29C 109.5 . . ?
 H29B C29 H29C 109.5 . . ?
 C27 C28 H28A 109.5 . . ?
 C27 C28 H28B 109.5 . . ?
 C27 C28 H28C 109.5 . . ?
 H28A C28 H28B 109.5 . . ?
 H28A C28 H28C 109.5 . . ?
 H28B C28 H28C 109.5 . . ?
 C44 C49 H49A 109.5 . . ?
 C44 C49 H49B 109.5 . . ?
 C44 C49 H49C 109.5 . . ?
 H49A C49 H49B 109.5 . . ?
 H49A C49 H49C 109.5 . . ?
 H49B C49 H49C 109.5 . . ?

loop_
  _geom_torsion_atom_site_label_1
  _geom_torsion_atom_site_label_2
  _geom_torsion_atom_site_label_3
  _geom_torsion_atom_site_label_4
  _geom_torsion
  _geom_torsion_site_symmetry_1
  _geom_torsion_site_symmetry_2
  _geom_torsion_site_symmetry_3
  _geom_torsion_site_symmetry_4
  _geom_torsion_publ_flag
 Fe Si1 O1 Si2 22.8(4) . . . . ?
 Fe Si1 N1 C1 104.69(10) . . . . ?
 Fe Si1 N1 C12 -69.65(18) . . . . ?
 Fe Si1 N2 C1 -106.94(10) . . . . ?
 Fe Si1 N2 C8 61.17(19) . . . . ?
 Si2 N3 C20 N4 3.78(14) . . . . ?
 Si2 N3 C20 C21 -172.91(16) . . . . ?
 Si2 N3 C31 C34 5.3(2) . . . . ?
 Si2 N3 C31 C32 -113.52(19) . . . . ?
 Si2 N3 C31 C33 123.97(18) . . . . ?
 Si2 N4 C20 N3 -3.80(14) . . . . ?
 Si2 N4 C20 C21 172.77(17) . . . . ?
 Si2 N4 C27 C30 25.8(2) . . . . ?
 Si2 N4 C27 C29 143.33(17) . . . . ?
 Si2 N4 C27 C28 -92.9(2) . . . . ?
 Si2 N5 C35 C36 -97.7(5) . . . . ?
 Si2 N5 C35 C40 85.5(5) . . . . ?
 Si1 N1 C1 N2 8.55(14) . . . . ?
 Si1 N1 C1 C2 -166.71(16) . . . . ?
 Si1 N1 C12 C14 -151.19(15) . . . . ?
 Si1 N1 C12 C15 -33.4(2) . . . . ?
 Si1 N1 C12 C13 85.4(2) . . . . ?
 Si1 N2 C1 N1 -8.51(14) . . . . ?
 Si1 N2 C1 C2 166.57(17) . . . . ?
 Si1 N2 C8 C9 2.6(2) . . . . ?
 Si1 N2 C8 C11 -116.48(19) . . . . ?
 Si1 N2 C8 C10 120.71(18) . . . . ?
 Si1 C1 C2 C7 -4.6(8) . . . . ?
 Si1 C1 C2 C3 177.8(6) . . . . ?
 O1 Si2 N3 C20 -106.76(11) . . . . ?
 O1 Si2 N3 C31 74.2(2) . . . . ?
 O1 Si2 N4 C20 106.51(11) . . . . ?
 O1 Si2 N4 C27 -86.21(19) . . . . ?
 O1 Si2 N5 C35 -16.4(5) . . . . ?
 O1 Si1 N1 C1 -110.76(11) . . . . ?
 O1 Si1 N1 C12 74.90(19) . . . . ?
 O1 Si1 N2 C1 110.47(11) . . . . ?
 O1 Si1 N2 C8 -81.42(19) . . . . ?
 N1 Si1 O1 Si2 -120.5(4) . . . . ?
 N1 Si1 N2 C1 6.31(10) . . . . ?
 N1 Si1 N2 C8 174.42(19) . . . . ?
 N1 C1 C2 C7 74.3(2) . . . . ?
 N1 C1 C2 C3 -103.3(2) . . . . ?
 N3 Si2 O1 Si1 -17.1(4) . . . . ?
 N3 Si2 N4 C20 2.79(10) . . . . ?
 N3 Si2 N4 C27 170.07(19) . . . . ?
 N3 Si2 N5 C35 123.6(4) . . . . ?
 N3 C20 C21 C26 -88.2(2) . . . . ?
 N3 C20 C21 C22 88.1(2) . . . . ?
 N2 Si1 O1 Si2 163.2(4) . . . . ?
 N2 Si1 N1 C1 -6.32(10) . . . . ?
 N2 Si1 N1 C12 179.34(19) . . . . ?
 N2 C1 C2 C7 -99.9(2) . . . . ?
 N2 C1 C2 C3 82.5(2) . . . . ?
 N4 Si2 O1 Si1 -93.4(4) . . . . ?
 N4 Si2 N3 C20 -2.80(10) . . . . ?
 N4 Si2 N3 C31 178.1(2) . . . . ?
 N4 Si2 N5 C35 -152.6(4) . . . . ?
 N4 C20 C21 C26 95.9(2) . . . . ?
 N4 C20 C21 C22 -87.8(2) . . . . ?
 N5 Si2 O1 Si1 127.1(4) . . . . ?
 N5 Si2 N3 C20 108.65(12) . . . . ?
 N5 Si2 N3 C31 -70.4(2) . . . . ?
 N5 Si2 N4 C20 -112.17(12) . . . . ?
 N5 Si2 N4 C27 55.1(2) . . . . ?
 N5 C35 C36 C41 -7.9(3) . . . . ?
 N5 C35 C36 C37 174.83(17) . . . . ?
 N5 C35 C40 C50 11.1(3) . . . . ?
 N5 C35 C40 C39 -173.83(17) . . . . ?
 C35 C36 C41 C46 120.3(2) . . . . ?
 C35 C36 C41 C42 -66.7(2) . . . . ?
 C35 C36 C37 C38 2.0(3) . . . . ?
 C35 C40 C39 C38 -3.9(3) . . . . ?
 C1 Si1 O1 Si2 -158.5(4) . . . . ?
 C1 Si1 N1 C12 -174.3(2) . . . . ?
 C1 Si1 N2 C8 168.1(2) . . . . ?
 C1 N1 C12 C14 36.3(3) . . . . ?
 C1 N1 C12 C15 154.13(18) . . . . ?
 C1 N1 C12 C13 -87.1(2) . . . . ?
 C1 N2 C8 C9 166.98(17) . . . . ?
 C1 N2 C8 C11 47.9(2) . . . . ?
 C1 N2 C8 C10 -74.9(2) . . . . ?
 C1 C2 C7 C6 -176.18(18) . . . . ?
 C1 C2 C3 C4 175.87(18) . . . . ?
 C36 C35 C40 C50 -165.87(16) . . . . ?
 C36 C35 C40 C39 9.2(3) . . . . ?
 C36 C41 C46 C45 172.88(17) . . . . ?
 C36 C41 C46 C48 -7.7(3) . . . . ?
 C36 C41 C42 C43 -173.28(17) . . . . ?
 C36 C41 C42 C47 5.8(3) . . . . ?
 C36 C37 C38 C39 3.7(3) . . . . ?
 C50 C40 C39 C38 171.39(17) . . . . ?
 C50 C51 C52 C53 0.9(3) . . . . ?
 C40 C35 C36 C41 169.01(16) . . . . ?
 C40 C35 C36 C37 -8.2(3) . . . . ?
 C40 C50 C55 C54 173.04(16) . . . . ?
 C40 C50 C55 C57 -6.3(3) . . . . ?
 C40 C50 C51 C52 -173.76(16) . . . . ?
 C40 C50 C51 C56 5.9(3) . . . . ?
 C40 C39 C38 C37 -2.7(3) . . . . ?
 C20 Si2 O1 Si1 -55.1(4) . . . . ?
 C20 Si2 N3 C31 -179.0(2) . . . . ?
 C20 Si2 N4 C27 167.3(2) . . . . ?
 C20 Si2 N5 C35 166.0(4) . . . . ?
 C20 N3 C31 C34 -173.51(17) . . . . ?
 C20 N3 C31 C32 67.7(2) . . . . ?
 C20 N3 C31 C33 -54.8(2) . . . . ?
 C20 N4 C27 C30 -170.97(17) . . . . ?
 C20 N4 C27 C29 -53.4(3) . . . . ?
 C20 N4 C27 C28 70.4(2) . . . . ?
 C20 C21 C22 C23 -175.73(17) . . . . ?
 C54 C53 C52 C51 -0.4(3) . . . . ?
 C41 C36 C37 C38 -175.47(18) . . . . ?
 C41 C46 C45 C44 0.3(3) . . . . ?
 C41 C42 C43 C44 0.5(3) . . . . ?
 C2 C7 C6 C5 -0.3(3) . . . . ?
 C2 C3 C4 C5 0.8(3) . . . . ?
 C53 C54 C55 C50 1.0(3) . . . . ?
 C53 C54 C55 C57 -179.67(18) . . . . ?
 C55 C50 C40 C35 88.4(2) . . . . ?
 C55 C50 C40 C39 -86.9(2) . . . . ?
 C55 C50 C51 C52 -0.4(3) . . . . ?
 C55 C50 C51 C56 179.29(17) . . . . ?
 C55 C54 C53 C52 -0.5(3) . . . . ?
 C55 C54 C53 C58 177.42(18) . . . . ?
 C12 N1 C1 Si1 174.9(2) . . . . ?
 C12 N1 C1 N2 -176.52(17) . . . . ?
 C12 N1 C1 C2 8.2(3) . . . . ?
 C51 C50 C40 C35 -98.2(2) . . . . ?
 C51 C50 C40 C39 86.6(2) . . . . ?
 C51 C50 C55 C54 -0.5(3) . . . . ?
 C51 C50 C55 C57 -179.85(17) . . . . ?
 C46 C41 C42 C43 -0.2(3) . . . . ?
 C46 C41 C42 C47 178.87(17) . . . . ?
 C46 C45 C44 C43 -0.1(3) . . . . ?
 C46 C45 C44 C49 -179.19(19) . . . . ?
 C26 C21 C22 C23 0.6(3) . . . . ?
 C26 C25 C24 C23 0.6(3) . . . . ?
 C21 C26 C25 C24 0.2(3) . . . . ?
 C21 C22 C23 C24 0.2(3) . . . . ?
 C42 C41 C46 C45 -0.1(3) . . . . ?
 C42 C41 C46 C48 179.32(17) . . . . ?
 C42 C43 C44 C45 -0.3(3) . . . . ?
 C42 C43 C44 C49 178.8(2) . . . . ?
 C7 C2 C3 C4 -1.7(3) . . . . ?
 C7 C6 C5 C4 -0.6(3) . . . . ?
 C31 N3 C20 Si2 179.2(2) . . . . ?
 C31 N3 C20 N4 -177.03(17) . . . . ?
 C31 N3 C20 C21 6.3(3) . . . . ?
 C37 C36 C41 C46 -62.3(2) . . . . ?
 C37 C36 C41 C42 110.6(2) . . . . ?
 C3 C2 C7 C6 1.5(3) . . . . ?
 C3 C4 C5 C6 0.4(3) . . . . ?
 C8 N2 C1 Si1 -169.6(2) . . . . ?
 C8 N2 C1 N1 -178.15(16) . . . . ?
 C8 N2 C1 C2 -3.1(3) . . . . ?
 C22 C23 C24 C25 -0.8(3) . . . . ?
 C27 N4 C20 Si2 -168.8(2) . . . . ?
 C27 N4 C20 N3 -172.65(17) . . . . ?
 C27 N4 C20 C21 3.9(3) . . . . ?
 C48 C46 C45 C44 -179.19(18) . . . . ?
 C47 C42 C43 C44 -178.64(19) . . . . ?
 C56 C51 C52 C53 -178.79(18) . . . . ?
 C25 C26 C21 C20 175.43(18) . . . . ?
 C25 C26 C21 C22 -0.8(3) . . . . ?
 C58 C53 C52 C51 -178.34(18) . . . . ?

_shelx_res_file
;
TITL jd319_a.res in Pbca
    jd319.res
    created by SHELXL-2018/3 at 15:30:07 on 05-May-2025
REM Old TITL JD319
REM SHELXT solution in Pbca: R1 0.121, Rweak 0.003, Alpha 0.033
REM <I/s> 0.348 for 916 systematic absences, Orientation as input
REM Formula found by SHELXT: C58 N5 Si2 Fe O5
CELL 0.71073 20.7399 21.2084 24.9535 90 90 90
ZERR 8 0.0007 0.0005 0.0005 0 0 0
LATT 1
SYMM 0.5-X,-Y,0.5+Z
SYMM -X,0.5+Y,0.5-Z
SYMM 0.5+X,0.5-Y,-Z
SFAC C H Fe N O Si
UNIT 464 568 8 40 40 16

L.S. 20
PLAN  13
TEMP -173.15
CONF
BOND
list 4
MORE -1
BOND $H
fmap 2 53
acta
REM <olex2.extras>
REM <HklSrc "%.\\JD319AbscLANA.hkl">
REM </olex2.extras>

WGHT    0.074700    4.377000
FVAR       0.19228
FE    3    0.446494    0.376176    0.640495    11.00000    0.01571    0.02252 =
         0.01806   -0.00044   -0.00048   -0.00084
SI2   6    0.653435    0.321926    0.584994    11.00000    0.01406    0.01764 =
         0.01261   -0.00254    0.00008   -0.00151
SI1   6    0.550350    0.387627    0.664252    11.00000    0.01598    0.01745 =
         0.01345   -0.00095    0.00116   -0.00064
O1    5    0.608039    0.354818    0.630444    11.00000    0.02046    0.02115 =
         0.01790   -0.00477    0.00366   -0.00061
O4    5    0.461804    0.464956    0.551362    11.00000    0.02789    0.03407 =
         0.03090    0.00861    0.00234    0.00632
O2    5    0.412967    0.441506    0.740283    11.00000    0.02452    0.04005 =
         0.02688   -0.00934    0.00310    0.00032
O5    5    0.482920    0.243162    0.629561    11.00000    0.03300    0.02563 =
         0.02975   -0.00352    0.00133   -0.00024
O3    5    0.311726    0.348132    0.613221    11.00000    0.02381    0.04371 =
         0.03345    0.00577   -0.00773   -0.00813
N1    4    0.577591    0.464933    0.687634    11.00000    0.01894    0.01684 =
         0.01527   -0.00106    0.00147   -0.00120
N3    4    0.601161    0.293142    0.530984    11.00000    0.01749    0.01886 =
         0.01606   -0.00208   -0.00401   -0.00132
N2    4    0.568811    0.381963    0.736115    11.00000    0.01779    0.01906 =
         0.01285   -0.00001    0.00114   -0.00036
N4    4    0.646326    0.236667    0.591585    11.00000    0.01676    0.01785 =
         0.01501   -0.00252   -0.00228   -0.00075
N5    4    0.722017    0.349102    0.571460    11.00000    0.01619    0.02383 =
         0.01825    0.00044    0.00059   -0.00284
C35   1    0.773418    0.388662    0.568165    11.00000    0.01249    0.01924 =
         0.01698   -0.00217    0.00171    0.00199
C1    1    0.578702    0.444505    0.738453    11.00000    0.01227    0.02120 =
         0.01712   -0.00204    0.00236    0.00026
C36   1    0.785816    0.425874    0.521796    11.00000    0.01573    0.01952 =
         0.01863   -0.00171    0.00105    0.00165
C50   1    0.821447    0.346100    0.655477    11.00000    0.01370    0.01989 =
         0.01713   -0.00156   -0.00127   -0.00193
C40   1    0.819828    0.392676    0.610275    11.00000    0.01574    0.02032 =
         0.01637   -0.00208    0.00214    0.00077
C20   1    0.610332    0.233750    0.547057    11.00000    0.01486    0.02051 =
         0.01728   -0.00189    0.00099    0.00037
C54   1    0.865950    0.250221    0.692602    11.00000    0.01903    0.01955 =
         0.02420   -0.00044   -0.00039   -0.00036
AFIX  43
H54   2    0.891306    0.213281    0.688181    11.00000   -1.20000
AFIX   0
C41   1    0.749222    0.419461    0.470238    11.00000    0.01712    0.02514 =
         0.01635    0.00206    0.00362   -0.00059
C2    1    0.584190    0.485239    0.786816    11.00000    0.01946    0.02012 =
         0.01510   -0.00192    0.00187   -0.00070
C53   1    0.837813    0.262265    0.742241    11.00000    0.01846    0.02536 =
         0.01910    0.00153   -0.00359   -0.00584
C55   1    0.857913    0.290895    0.649236    11.00000    0.01632    0.02182 =
         0.01945   -0.00217    0.00163   -0.00050
C12   1    0.588870    0.528809    0.664425    11.00000    0.02326    0.01735 =
         0.01955   -0.00128    0.00231   -0.00158
C51   1    0.793180    0.359355    0.704969    11.00000    0.01416    0.02521 =
         0.01861   -0.00461    0.00022   -0.00124
C52   1    0.801505    0.316959    0.747414    11.00000    0.01849    0.03144 =
         0.01462   -0.00548    0.00035   -0.00439
AFIX  43
H52   2    0.781657    0.325899    0.780874    11.00000   -1.20000
AFIX   0
C18   1    0.457654    0.429884    0.586538    11.00000    0.01767    0.02510 =
         0.02451   -0.00098    0.00068    0.00143
C46   1    0.714965    0.471116    0.449293    11.00000    0.01740    0.02712 =
         0.02056    0.00315    0.00315    0.00022
C39   1    0.868695    0.437539    0.608710    11.00000    0.01690    0.02258 =
         0.02199   -0.00336   -0.00255   -0.00008
AFIX  43
H39   2    0.897364    0.441004    0.638256    11.00000   -1.20000
AFIX   0
C26   1    0.526531    0.151671    0.527452    11.00000    0.02639    0.02307 =
         0.01952   -0.00059   -0.00426   -0.00315
AFIX  43
H26   2    0.499479    0.169194    0.554323    11.00000   -1.20000
AFIX   0
C21   1    0.587696    0.176773    0.518357    11.00000    0.02527    0.01702 =
         0.01646   -0.00022   -0.00550   -0.00044
C42   1    0.754813    0.363931    0.439608    11.00000    0.02077    0.02707 =
         0.01957    0.00231    0.00516    0.00052
C45   1    0.687039    0.466673    0.398278    11.00000    0.02047    0.03437 =
         0.01946    0.00646    0.00214    0.00514
AFIX  43
H45   2    0.664141    0.501818    0.384316    11.00000   -1.20000
AFIX   0
C7    1    0.530574    0.520407    0.802996    11.00000    0.01871    0.02961 =
         0.02149   -0.00502   -0.00083    0.00314
AFIX  43
H7    2    0.490706    0.516190    0.784596    11.00000   -1.20000
AFIX   0
C30   1    0.701838    0.216683    0.673906    11.00000    0.02482    0.02639 =
         0.01811    0.00159   -0.00493   -0.00490
AFIX 137
H30A  2    0.665612    0.234700    0.693939    11.00000   -1.50000
H30B  2    0.732234    0.250249    0.664406    11.00000   -1.50000
H30C  2    0.723776    0.185182    0.696112    11.00000   -1.50000
AFIX   0
C31   1    0.562479    0.318318    0.485190    11.00000    0.02012    0.02029 =
         0.01564    0.00077   -0.00545    0.00069
C37   1    0.836025    0.469498    0.521737    11.00000    0.02088    0.02055 =
         0.02374    0.00222    0.00306   -0.00018
AFIX  43
H37   2    0.842608    0.494778    0.490788    11.00000   -1.20000
AFIX   0
C3    1    0.641762    0.490873    0.814947    11.00000    0.01836    0.02617 =
         0.02045   -0.00247    0.00142    0.00132
AFIX  43
H3    2    0.678015    0.466254    0.804764    11.00000   -1.20000
AFIX   0
C38   1    0.876620    0.477251    0.565221    11.00000    0.01756    0.02080 =
         0.03125   -0.00043    0.00119   -0.00443
AFIX  43
H38   2    0.909006    0.508928    0.565224    11.00000   -1.20000
AFIX   0
C14   1    0.641324    0.564552    0.694526    11.00000    0.02917    0.02057 =
         0.02898   -0.00031    0.00052   -0.00388
AFIX 137
H14A  2    0.679544    0.537709    0.698101    11.00000   -1.50000
H14B  2    0.625510    0.576112    0.730206    11.00000   -1.50000
H14C  2    0.652649    0.602820    0.674628    11.00000   -1.50000
AFIX   0
C4    1    0.646534    0.532220    0.857769    11.00000    0.02398    0.02926 =
         0.01935   -0.00274   -0.00233   -0.00319
AFIX  43
H4    2    0.686129    0.536299    0.876595    11.00000   -1.20000
AFIX   0
C8    1    0.563349    0.334499    0.780051    11.00000    0.02018    0.02165 =
         0.01533    0.00400    0.00222    0.00026
C6    1    0.535890    0.561596    0.846165    11.00000    0.02543    0.03254 =
         0.02585   -0.00807    0.00476    0.00845
AFIX  43
H6    2    0.499636    0.585726    0.857156    11.00000   -1.20000
AFIX   0
C16   1    0.426538    0.414659    0.701491    11.00000    0.01458    0.02869 =
         0.02752    0.00126   -0.00046   -0.00218
C22   1    0.627488    0.150345    0.479331    11.00000    0.02780    0.02366 =
         0.02081   -0.00042   -0.00418    0.00106
AFIX  43
H22   2    0.669349    0.167076    0.473277    11.00000   -1.20000
AFIX   0
C34   1    0.577490    0.388537    0.483931    11.00000    0.02354    0.02308 =
         0.02375    0.00116   -0.00251   -0.00007
AFIX 137
H34A  2    0.565883    0.407505    0.518419    11.00000   -1.50000
H34B  2    0.552613    0.408650    0.455249    11.00000   -1.50000
H34C  2    0.623641    0.394677    0.477314    11.00000   -1.50000
AFIX   0
C5    1    0.593694    0.567464    0.873032    11.00000    0.03451    0.02794 =
         0.02046   -0.00883    0.00133    0.00088
AFIX  43
H5    2    0.597162    0.595971    0.902256    11.00000   -1.20000
AFIX   0
C19   1    0.468983    0.295859    0.634246    11.00000    0.01973    0.03042 =
         0.01934   -0.00214   -0.00103   -0.00251
C27   1    0.676825    0.185497    0.623067    11.00000    0.02334    0.01933 =
         0.02051   -0.00051   -0.00498    0.00166
C43   1    0.725958    0.361293    0.389090    11.00000    0.02789    0.03153 =
         0.01909   -0.00404    0.00346   -0.00109
AFIX  43
H43   2    0.729578    0.323632    0.368699    11.00000   -1.20000
AFIX   0
C9    1    0.536709    0.274313    0.754743    11.00000    0.02712    0.02271 =
         0.02040    0.00254    0.00228   -0.00274
AFIX 137
H9A   2    0.492135    0.281460    0.743213    11.00000   -1.50000
H9B   2    0.537795    0.240077    0.781103    11.00000   -1.50000
H9C   2    0.563107    0.262790    0.723677    11.00000   -1.50000
AFIX   0
C11   1    0.517413    0.356221    0.824233    11.00000    0.02724    0.02980 =
         0.01861    0.00184    0.00600    0.00039
AFIX 137
H11A  2    0.535014    0.393897    0.841640    11.00000   -1.50000
H11B  2    0.512487    0.322536    0.850803    11.00000   -1.50000
H11C  2    0.475280    0.366159    0.808588    11.00000   -1.50000
AFIX   0
C48   1    0.706686    0.531717    0.480495    11.00000    0.02584    0.02915 =
         0.02299    0.00257    0.00025    0.00724
AFIX 137
H48A  2    0.712769    0.523346    0.518786    11.00000   -1.50000
H48B  2    0.663241    0.548455    0.474479    11.00000   -1.50000
H48C  2    0.738682    0.562618    0.468437    11.00000   -1.50000
AFIX   0
C44   1    0.691975    0.412145    0.367555    11.00000    0.02300    0.04137 =
         0.01823    0.00046    0.00163    0.00053
C47   1    0.792014    0.307844    0.459883    11.00000    0.03710    0.02670 =
         0.02165   -0.00245    0.00383    0.00544
AFIX 137
H47A  2    0.835610    0.321079    0.470025    11.00000   -1.50000
H47B  2    0.794613    0.275858    0.431623    11.00000   -1.50000
H47C  2    0.770034    0.290083    0.491200    11.00000   -1.50000
AFIX   0
C56   1    0.754625    0.418409    0.712825    11.00000    0.02768    0.03203 =
         0.02575   -0.00481    0.00540    0.00732
AFIX 137
H56A  2    0.716262    0.417107    0.689923    11.00000   -1.50000
H56B  2    0.780992    0.455065    0.703258    11.00000   -1.50000
H56C  2    0.741413    0.421667    0.750429    11.00000   -1.50000
AFIX   0
C15   1    0.612002    0.517157    0.606935    11.00000    0.03710    0.02479 =
         0.02138    0.00251    0.00776   -0.00380
AFIX 137
H15A  2    0.620288    0.557655    0.589322    11.00000   -1.50000
H15B  2    0.578728    0.494133    0.587070    11.00000   -1.50000
H15C  2    0.651781    0.492233    0.607654    11.00000   -1.50000
AFIX   0
C23   1    0.605632    0.099309    0.449245    11.00000    0.04039    0.02396 =
         0.01756   -0.00293   -0.00459    0.00690
AFIX  43
H23   2    0.632624    0.081061    0.422682    11.00000   -1.20000
AFIX   0
C25   1    0.505356    0.100850    0.496973    11.00000    0.03168    0.02515 =
         0.02573    0.00045   -0.00801   -0.00520
AFIX  43
H25   2    0.463663    0.083690    0.502962    11.00000   -1.20000
AFIX   0
C57   1    0.889106    0.275376    0.596469    11.00000    0.02790    0.02625 =
         0.02351   -0.00210    0.00621    0.00630
AFIX 137
H57A  2    0.855848    0.271477    0.568768    11.00000   -1.50000
H57B  2    0.912605    0.235456    0.599597    11.00000   -1.50000
H57C  2    0.919195    0.309078    0.586647    11.00000   -1.50000
AFIX   0
C32   1    0.490475    0.307902    0.494689    11.00000    0.02126    0.02748 =
         0.02336   -0.00077   -0.00638   -0.00190
AFIX 137
H32A  2    0.480829    0.262722    0.492786    11.00000   -1.50000
H32B  2    0.465716    0.330313    0.467191    11.00000   -1.50000
H32C  2    0.478702    0.323990    0.530180    11.00000   -1.50000
AFIX   0
C58   1    0.845125    0.216028    0.787575    11.00000    0.03284    0.03082 =
         0.02267    0.00550   -0.00277   -0.00484
AFIX 137
H58A  2    0.838156    0.237734    0.821757    11.00000   -1.50000
H58B  2    0.888653    0.198065    0.786904    11.00000   -1.50000
H58C  2    0.813327    0.182171    0.783587    11.00000   -1.50000
AFIX   0
C17   1    0.364408    0.359296    0.623757    11.00000    0.02547    0.02801 =
         0.02064    0.00423   -0.00068   -0.00120
C13   1    0.526143    0.566617    0.663958    11.00000    0.02980    0.02480 =
         0.02956    0.00120    0.00043    0.00425
AFIX 137
H13A  2    0.513093    0.575899    0.700870    11.00000   -1.50000
H13B  2    0.492314    0.541998    0.646239    11.00000   -1.50000
H13C  2    0.532800    0.606200    0.644465    11.00000   -1.50000
AFIX   0
C10   1    0.630517    0.321602    0.802793    11.00000    0.02467    0.02764 =
         0.02357    0.00378   -0.00293    0.00030
AFIX 137
H10A  2    0.659552    0.309082    0.773694    11.00000   -1.50000
H10B  2    0.627986    0.287585    0.829289    11.00000   -1.50000
H10C  2    0.647066    0.359873    0.819973    11.00000   -1.50000
AFIX   0
C33   1    0.582326    0.288005    0.431863    11.00000    0.03467    0.02782 =
         0.01839   -0.00034   -0.00280    0.00141
AFIX 137
H33A  2    0.629443    0.287962    0.428903    11.00000   -1.50000
H33B  2    0.563847    0.312148    0.402106    11.00000   -1.50000
H33C  2    0.566366    0.244542    0.430514    11.00000   -1.50000
AFIX   0
C24   1    0.544665    0.075285    0.458093    11.00000    0.04670    0.01963 =
         0.02191   -0.00327   -0.01350   -0.00280
AFIX  43
H24   2    0.529684    0.040828    0.437195    11.00000   -1.20000
AFIX   0
C29   1    0.627493    0.135048    0.638774    11.00000    0.04478    0.02399 =
         0.03825    0.00814   -0.01793   -0.01098
AFIX 137
H29A  2    0.613505    0.112241    0.606657    11.00000   -1.50000
H29B  2    0.590153    0.155206    0.655676    11.00000   -1.50000
H29C  2    0.647252    0.105414    0.664039    11.00000   -1.50000
AFIX   0
C28   1    0.732799    0.156733    0.592020    11.00000    0.03995    0.05621 =
         0.02869   -0.00959   -0.00710    0.02631
AFIX 137
H28A  2    0.754488    0.125222    0.614384    11.00000   -1.50000
H28B  2    0.763487    0.189945    0.582275    11.00000   -1.50000
H28C  2    0.716434    0.136524    0.559426    11.00000   -1.50000
AFIX   0
C49   1    0.662643    0.407767    0.312411    11.00000    0.03905    0.05572 =
         0.02388   -0.00563   -0.00715    0.00751
AFIX 137
H49A  2    0.696618    0.399363    0.286068    11.00000   -1.50000
H49B  2    0.641223    0.447646    0.303654    11.00000   -1.50000
H49C  2    0.631017    0.373446    0.311659    11.00000   -1.50000
AFIX   0
HKLF 4


REM  jd319_a.res in Pbca
REM wR2 = 0.1274, GooF = S = 1.026, Restrained GooF = 1.026 for all data
REM R1 = 0.0443 for 9894 Fo > 4sig(Fo) and 0.0614 for all 12783 data
REM 658 parameters refined using 0 restraints

END

WGHT      0.0747      4.3771

REM Highest difference peak  0.407,  deepest hole -0.402,  1-sigma level  0.067
Q1    1   0.8190  0.3778  0.6370  11.00000  0.05    0.41
Q2    1   0.5579  0.5009  0.7970  11.00000  0.05    0.37
Q3    1   0.5189  0.1388  0.5010  11.00000  0.05    0.35
Q4    1   0.6606  0.1388  0.6210  11.00000  0.05    0.35
Q5    1   0.5859  0.3605  0.6556  11.00000  0.05    0.35
Q6    1   0.5573  0.1640  0.5210  11.00000  0.05    0.35
Q7    1   0.6010  0.2003  0.5343  11.00000  0.05    0.34
Q8    1   0.5366  0.3439  0.8010  11.00000  0.05    0.34
Q9    1   0.8458  0.3231  0.6569  11.00000  0.05    0.33
Q10   1   0.6689  0.3616  0.3003  11.00000  0.05    0.32
Q11   1   0.8048  0.4412  0.5212  11.00000  0.05    0.32
Q12   1   0.6392  0.5113  0.8379  11.00000  0.05    0.32
Q13   1   0.6978  0.4611  0.4261  11.00000  0.05    0.32
;
_shelx_res_checksum                5406
_shelx_hkl_file
;
  -8  -9 -23   58.96    4.34   0
  -8  -9 -22   96.80    4.74   0
  -8  -9 -21   23.49    3.64   0
  -8  -8 -23   41.14    3.82   0
  -8  -8 -22    0.02    3.21   0
  -8  -8 -21    3.68    3.06   0
  -8  -7 -23   12.97    3.91   0
  -8  -7 -22   78.13    4.62   0
  -7 -16 -23   24.97    4.86   0
  -7 -16 -21   40.90    4.82   0
  -7 -15 -24    5.43    4.84   0
  -7 -15 -23   -3.79    4.53   0
  -7 -15 -22   33.24    4.94   0
  -7 -15 -21    0.57    4.33   0
  -7 -15 -20   -1.21    4.08   0
  -7 -15 -19   37.34    4.61   0
  -7 -15 -18   36.79    4.46   0
  -7 -14 -25   19.84    4.80   0
  -7 -14 -19   12.10    3.11   0
  -7 -14 -18   26.63    4.28   0
  -7 -13 -27   35.04    5.09   0
  -7 -13 -17    6.79    2.60   0
  -7 -13 -16    3.19    3.39   0
  -7 -13 -15   -0.88    2.99   0
  -7 -12 -15  229.16    5.85   0
  -7 -11 -29    2.23    4.23   0
  -7 -11 -15   87.75    3.68   0
  -7 -11 -14   99.21    4.16   0
  -7  -9 -14  162.98    4.60   0
  -7  -9 -13  338.33    5.74   0
  -7  -8 -14  279.08    5.34   0
  -7  -8 -13  141.40    4.02   0
  -7  -7 -14  173.81    4.39   0
  -7  -4 -15    6.24    2.19   0
  -7  -3 -16   12.82    2.22   0
  -7  -2 -17    3.44    2.05   0
  -6 -19 -20   -3.86    4.37   0
  -6 -18 -21   28.46    3.98   0
  -6 -18 -20   14.00    4.45   0
  -6 -18 -18    3.17    4.46   0
  -6 -18 -17   21.01    4.52   0
  -6 -17 -16   74.83    5.05   0
  -6 -16 -14    5.15    3.58   0
  -6 -15 -13    9.00    3.37   0
  -6 -13 -11  100.30    4.03   0
  -6 -12 -11    9.36    2.15   0
  -6 -11 -10   -3.10    2.29   0
  -6  -8 -10   83.43    2.79   0
  -6  -7 -10   39.96    2.44   0
  -6  -6 -10   85.99    2.89   0
  -6  -5 -10   29.18    2.12   0
  -6  -3 -11  426.33    4.82   0
  -6  -2 -12   53.82    2.27   0
  -6  -1 -13  232.18    3.64   0
  -6   0 -14   88.98    2.49   0
  -6   1 -16    1.51    1.50   0
  -5 -20 -17   30.13    4.74   0
  -5 -20 -16  156.03    6.32   0
  -5 -20 -15   36.53    4.42   0
  -5 -19 -14   15.29    4.06   0
  -5 -18 -13  174.64    5.17   0
  -5 -18 -12    4.86    3.44   0
  -5 -17 -11   89.76    4.37   0
  -5 -16 -10   91.32    4.16   0
  -5 -15  -9   46.28    3.35   0
  -5 -13  -8    4.26    2.47   0
  -5 -11  -7    4.59    2.11   0
  -5 -10  -7 1536.20    9.92   0
  -5  -9  -7   55.14    2.60   0
  -5  -7  -7  390.53    4.79   0
  -5  -6  -7  539.78    5.33   0
  -5  -3  -8  183.55    3.00   0
  -5   0 -10 1090.30    6.17   0
  -5   1 -11   71.83    2.03   0
  -5   3 -14  103.16    2.17   0
  -4 -22 -17    3.06    4.41   0
  -4 -22 -16   20.76    4.92   0
  -4 -22 -15   -1.73    3.93   0
  -4 -21 -14   25.83    4.28   0
  -4 -21 -13  159.57    5.92   0
  -4 -20 -11   13.50    3.45   0
  -4 -19 -10    9.84    3.45   0
  -4 -18  -9  347.37    6.54   0
  -4 -16  -7  212.87    4.88   0
  -4 -12  -5  494.48    5.76   0
  -4 -11  -5  182.20    3.71   0
  -4  -5  -5  292.31    3.56   0
  -4  -2  -6    5.95    1.22   0
  -4   2  -9  122.87    1.86   0
  -3 -23 -14    3.78    4.34   0
  -3 -23 -13   78.96    4.91   0
  -3 -22 -12   12.41    3.98   0
  -3 -22 -11  151.70    5.44   0
  -3 -20  -9   89.55    4.22   0
  -3 -16  -5  123.79    3.80   0
  -3 -12  -3  123.90    3.04   0
  -3 -11  -3  125.45    2.99   0
  -3  -2  -4  166.34    2.19   0
  -3   0  -5   -0.17    0.91   0
  -3   5 -10    4.25    0.58   0
  -2 -24 -12  107.64    5.51   0
  -2 -23 -10   17.85    3.86   0
  -2 -22  -9   77.64    4.51   0
  -2 -21  -7    9.10    2.91   0
  -2 -20  -6   -0.78    2.63   0
  -2 -19  -5   39.95    3.08   0
  -2 -14  -2    0.10    1.72   0
  -2 -10  -1 1389.86    7.44   0
  -2  -9  -1  209.48    3.04   0
  -2  -8  -1  217.75    2.94   0
  -2  -7  -1  104.14    2.10   0
  -1 -25 -11   16.05    4.19   0
  -1 -24  -9   21.05    3.78   0
  -1 -23  -8   41.02    3.98   0
  -1 -21  -5    7.25    2.80   0
  -1 -20  -4   54.44    3.27   0
  -1 -15  -1  188.08    3.59   0
  -1 -13   0    0.55    1.70   0
   0 -16   0   90.83    2.72   0
   0 -14   1  313.45    3.87   0
   0  -9   2   -0.71    1.09   0
   0  -8   2  567.33    3.59   0
   0  -7   2   -0.09    0.82   0
   1 -15   2  862.00    6.12   0
   1 -11   3   90.19    1.85   0
  -8 -13 -24   12.65    4.14   0
  -8 -13 -23   41.51    4.55   0
  -8 -13 -22    2.73    3.80   0
  -8 -13 -21   -1.10    3.65   0
  -8 -12 -26    9.16    4.39   0
  -8 -12 -25   -1.58    4.22   0
  -8 -12 -24   32.70    4.65   0
  -8 -12 -23   13.11    4.30   0
  -8 -12 -22   49.52    4.72   0
  -8 -12 -21    7.19    4.01   0
  -8 -12 -20    9.16    3.89   0
  -8 -12 -19   52.54    4.23   0
  -8 -11 -26   69.31    5.42   0
  -8 -11 -25    6.76    4.39   0
  -8 -11 -24   38.37    4.65   0
  -8 -11 -23    7.72    4.02   0
  -8 -11 -22   90.53    5.17   0
  -8 -11 -21   80.25    4.95   0
  -8 -11 -20    4.59    3.75   0
  -8 -11 -19   42.07    4.22   0
  -8 -11 -18  233.07    5.92   0
  -8 -10 -27    5.96    4.47   0
  -8 -10 -26   68.46    5.35   0
  -8 -10 -25    8.62    4.22   0
  -8 -10 -24   10.43    4.08   0
  -8 -10 -23   91.05    4.92   0
  -8 -10 -22    2.95    3.49   0
  -8 -10 -21    1.06    3.38   0
  -8 -10 -19   48.52    4.22   0
  -8 -10 -18   24.74    3.67   0
  -8  -9 -27   -1.44    4.13   0
  -8  -9 -26   11.98    4.27   0
  -8  -9 -25   -0.50    3.90   0
  -8  -9 -24    8.47    3.65   0
  -8  -9 -20   24.87    3.59   0
  -8  -9 -19  390.83    7.22   0
  -8  -9 -18  182.72    5.31   0
  -8  -8 -27   15.43    4.15   0
  -8  -8 -26    0.53    3.82   0
  -8  -8 -25   13.29    4.00   0
  -8  -8 -24    9.24    3.58   0
  -8  -8 -20   52.41    3.89   0
  -8  -8 -19    2.04    3.18   0
  -8  -8 -18   27.38    3.41   0
  -8  -7 -26   -0.25    3.70   0
  -8  -7 -25    2.07    3.64   0
  -8  -7 -24   59.64    4.20   0
  -8  -7 -21   19.75    3.24   0
  -8  -7 -20   33.45    3.57   0
  -8  -7 -19   15.27    3.24   0
  -8  -7 -18  147.65    4.65   0
  -8  -6 -25   53.30    4.23   0
  -8  -6 -24   -1.09    3.33   0
  -8  -6 -23   18.04    3.51   0
  -8  -6 -22    4.29    3.23   0
  -8  -6 -21   14.41    3.20   0
  -8  -6 -20   10.90    3.07   0
  -8  -6 -19   32.82    3.30   0
  -8  -6 -18   40.90    3.11   0
  -8  -5 -24   87.14    4.41   0
  -8  -5 -23  186.23    5.37   0
  -8  -5 -22    1.31    3.03   0
  -8  -5 -21   71.80    3.91   0
  -8  -5 -20   10.27    2.87   0
  -8  -5 -19  137.09    4.51   0
  -8  -4 -23   16.25    3.46   0
  -8  -4 -22   21.73    3.41   0
  -7 -17 -23    1.38    4.71   0
  -7 -17 -22   32.02    5.19   0
  -7 -17 -21  123.63    6.28   0
  -7 -17 -20   23.34    4.74   0
  -7 -17 -19   -0.75    3.84   0
  -7 -16 -20   34.74    4.57   0
  -7 -16 -19    6.07    4.18   0
  -7 -16 -18   18.40    4.34   0
  -7 -16 -17   13.55    4.07   0
  -7 -15 -17    9.72    3.73   0
  -7 -15 -16   34.35    4.10   0
  -7 -14 -15  209.77    5.86   0
  -7 -12 -14    1.37    2.23   0
  -7 -12 -13   81.17    3.93   0
  -7 -11 -13  233.21    5.33   0
  -7 -10 -13  254.96    5.31   0
  -7  -9 -12   13.59    2.49   0
  -7  -5 -13  506.70    6.00   0
  -7  -4 -14   31.52    2.42   0
  -7  -3 -15   79.36    2.98   0
  -7  -2 -16   -0.37    1.91   0
  -7  -1 -18   19.98    2.32   0
  -7  -1 -17   64.77    2.66   0
  -6 -19 -19    6.97    4.27   0
  -6 -19 -18  217.17    7.20   0
  -6 -19 -17    3.00    4.28   0
  -6 -18 -16   18.60    4.01   0
  -6 -18 -15    9.50    3.97   0
  -6 -17 -14   97.74    4.91   0
  -6 -17 -13  140.57    5.30   0
  -6 -16 -12    1.44    3.39   0
  -6 -15 -12   11.75    2.45   0
  -6 -15 -11    9.55    3.20   0
  -6 -14 -11  203.06    5.22   0
  -6 -13 -10  327.80    5.82   0
  -6 -12 -10  144.41    4.16   0
  -6  -9  -9   93.18    3.21   0
  -6  -8  -9  121.61    3.40   0
  -6  -7  -9  665.52    6.43   0
  -6  -6  -9  308.53    4.39   0
  -6  -4 -10  289.69    4.12   0
  -6  -2 -11  105.72    2.75   0
  -6  -1 -12  680.06    5.60   0
  -6   0 -13   -0.17    1.66   0
  -6   1 -15   37.55    1.89   0
  -5 -21 -17    0.42    4.50   0
  -5 -21 -16   27.83    4.65   0
  -5 -20 -14   15.59    4.15   0
  -5 -19 -13   37.51    4.04   0
  -5 -19 -12   71.39    4.50   0
  -5 -18 -11   12.85    3.42   0
  -5 -17 -10    3.74    3.09   0
  -5 -16  -9  174.95    4.89   0
  -5 -15  -8  152.56    4.32   0
  -5 -14  -8  270.99    5.28   0
  -5  -1  -9   44.93    1.77   0
  -5   2 -12   68.84    1.77   0
  -4 -23 -16   35.89    5.24   0
  -4 -22 -14   14.38    4.28   0
  -4 -22 -13   39.63    4.34   0
  -4 -21 -12    4.15    3.75   0
  -4 -20 -10  112.80    4.83   0
  -4 -19  -9    4.46    3.20   0
  -4 -18  -8    5.09    2.95   0
  -4 -17  -7   46.94    3.29   0
  -4 -15  -6   10.61    2.53   0
  -4  -9  -4    2.20    1.57   0
  -4  -4  -5    8.60    1.40   0
  -4   0  -7    0.01    1.07   0
  -4   1  -8    6.86    0.93   0
  -4   3 -10  778.72    4.01   0
  -3 -24 -15    4.44    4.29   0
  -3 -24 -14   15.74    4.65   0
  -3 -23 -12   23.82    4.27   0
  -3 -22 -10   16.78    3.75   0
  -3 -21  -9   12.15    3.46   0
  -3 -20  -8   45.42    3.58   0
  -3 -19  -7   14.89    2.81   0
  -3 -18  -6    1.28    2.64   0
  -3 -17  -5   -0.19    2.32   0
  -3 -13  -3  251.42    4.10   0
  -2 -25 -13   14.85    4.60   0
  -2 -23  -9  123.34    5.07   0
  -2 -22  -8    3.36    3.29   0
  -2 -18  -4   42.45    2.90   0
  -2 -15  -2    8.51    1.90   0
  -2 -12  -1   40.67    1.99   0
  -2 -11  -1  362.87    4.15   0
  -2  -5  -1 1168.10    5.22   0
  -2  -2  -2 2196.47    5.82   0
  -1 -26 -12   31.01    4.67   0
  -1 -24  -8    8.78    3.42   0
  -1 -23  -7    9.94    3.28   0
  -1 -19  -3    6.58    2.35   0
  -1 -16  -1   26.58    2.09   0
  -1 -14   0   -0.46    1.69   0
   0 -17   0    0.13    1.65   0
   0 -15   1    0.17    1.69   0
   0 -11   2    0.99    1.25   0
   0 -10   2  221.68    2.64   0
   1 -12   3   83.14    1.90   0
  -8 -15 -24  209.73    7.24   0
  -8 -15 -23   -1.69    4.56   0
  -8 -15 -22    0.45    4.16   0
  -8 -14 -25    7.85    4.83   0
  -8 -14 -22   46.60    5.06   0
  -8 -14 -21    6.94    4.24   0
  -8 -14 -20   43.08    4.62   0
  -8 -14 -19   29.07    4.29   0
  -8 -13 -26   36.28    5.44   0
  -8 -13 -25    6.58    4.28   0
  -8 -13 -19   55.04    4.62   0
  -8 -13 -18   46.39    4.39   0
  -8 -13 -17   17.85    3.60   0
  -8 -12 -27   29.60    5.33   0
  -8 -11 -28   30.61    5.23   0
  -8 -11 -16   -4.77    3.07   0
  -8 -10 -29    7.86    4.77   0
  -8 -10 -28   34.97    4.74   0
  -8 -10 -17   49.11    3.69   0
  -8 -10 -16   13.29    3.29   0
  -8  -9 -28    8.20    4.11   0
  -8  -9 -16  136.21    4.63   0
  -8  -8 -17   10.16    2.29   0
  -8  -7 -17   10.41    2.88   0
  -8  -7 -16    0.33    2.60   0
  -8  -5 -18   -1.86    2.47   0
  -8  -5 -17  285.12    5.27   0
  -8  -4 -21   40.96    3.12   0
  -8  -4 -20  105.40    3.97   0
  -8  -4 -19   11.76    2.72   0
  -8  -4 -18   72.43    3.25   0
  -8  -3 -21   10.77    2.70   0
  -8  -3 -20  234.22    5.10   0
  -7 -18 -21   24.29    5.17   0
  -7 -18 -20    3.26    4.70   0
  -7 -18 -18   -1.07    4.04   0
  -7 -17 -18    0.63    3.95   0
  -7 -17 -17   37.36    4.47   0
  -7 -16 -15   62.84    4.49   0
  -7 -14 -14   46.89    3.16   0
  -7 -14 -13    0.98    3.23   0
  -7 -13 -13   26.47    3.37   0
  -7 -12 -12  117.86    4.34   0
  -7 -11 -12   30.95    3.12   0
  -7 -10 -12   -2.72    1.80   0
  -7  -6 -12   21.02    2.44   0
  -7  -5 -12  362.27    5.03   0
  -7  -3 -14   52.27    2.53   0
  -7  -2 -15  480.88    5.54   0
  -6 -20 -19    4.46    4.46   0
  -6 -20 -18   20.48    4.87   0
  -6 -20 -17   29.55    4.81   0
  -6 -20 -16    7.16    4.02   0
  -6 -19 -16    4.48    3.03   0
  -6 -19 -14  183.61    5.90   0
  -6 -18 -14    1.97    3.45   0
  -6 -18 -13   70.83    4.59   0
  -6 -17 -12   89.33    4.63   0
  -6 -15 -10  154.62    4.73   0
  -6 -14 -10   40.08    3.24   0
  -6 -13  -9   89.39    3.61   0
  -6  -3 -10    6.55    1.64   0
  -6   2 -16   10.51    1.44   0
  -5 -22 -17  103.20    6.33   0
  -5 -22 -16   28.90    4.86   0
  -5 -21 -15   11.37    3.97   0
  -5 -21 -14   47.67    4.82   0
  -5 -20 -13   32.58    3.99   0
  -5 -20 -12   25.60    3.95   0
  -5 -19 -11    3.28    3.40   0
  -5 -18 -10   30.56    3.59   0
  -5 -17  -9   32.08    3.42   0
  -5 -14  -7  306.97    5.40   0
  -5 -10  -6  124.65    3.27   0
  -5  -9  -6   51.56    2.46   0
  -5  -6  -6    7.14    1.58   0
  -5  -4  -7   80.63    2.05   0
  -5  -2  -8   28.21    1.61   0
  -5   3 -13   25.65    1.39   0
  -4 -23 -14   31.37    4.85   0
  -4 -22 -12    8.53    3.96   0
  -4 -21 -11   -1.91    3.19   0
  -4 -20  -9   -1.11    3.19   0
  -4 -19  -8   12.16    3.08   0
  -4 -18  -7   20.21    3.00   0
  -4 -12  -4   32.03    2.22   0
  -4 -10  -4   28.58    1.98   0
  -4  -8  -4  146.85    2.75   0
  -4  -7  -4   13.50    1.64   0
  -3 -24 -13    3.74    4.38   0
  -3 -24 -12  103.52    5.46   0
  -3 -22  -9    1.85    3.31   0
  -3 -21  -8    4.31    3.06   0
  -3 -20  -7    0.26    2.82   0
  -3 -18  -5    4.90    2.46   0
  -3 -16  -4   22.85    2.53   0
  -3 -14  -3   95.29    2.98   0
  -3 -11  -2 1222.37    7.58   0
  -3  -8  -2    1.61    1.34   0
  -2 -25 -12    4.54    3.88   0
  -2 -25 -11    8.79    3.98   0
  -2 -23  -8    9.10    3.44   0
  -2 -22  -7   -0.71    3.07   0
  -2 -21  -6  106.60    4.25   0
  -2 -18  -3   54.36    3.08   0
  -2   0  -3    0.36    0.49   0
  -1 -26 -11    2.80    4.10   0
  -1 -22  -5   -1.02    2.76   0
  -1 -21  -4    1.09    2.56   0
  -1 -20  -3    5.76    2.47   0
  -1 -15   0    0.44    1.81   0
  -1 -10   1   17.33    1.33   0
  -1  -9   1   66.99    1.71   0
  -1  -3   0    0.28    0.52   0
   0 -12   2   44.25    1.60   0
   1 -16   2    4.69    1.38   0
   1 -13   3  292.07    3.24   0
  -9 -10 -23    2.78    4.09   0
  -9  -9 -24   10.09    4.18   0
  -9  -9 -23   15.75    4.15   0
  -9  -9 -22   90.98    5.02   0
  -8 -17 -22    3.95    4.30   0
  -8 -16 -23   -0.51    4.87   0
  -8 -16 -22   48.31    5.34   0
  -8 -16 -21   50.46    5.15   0
  -8 -16 -20    4.95    4.19   0
  -8 -16 -19   14.05    4.26   0
  -8 -15 -19   30.16    4.39   0
  -8 -15 -18   11.07    3.94   0
  -8 -14 -16   23.26    3.81   0
  -8 -12 -16   -0.26    2.29   0
  -8 -12 -15   -1.73    3.12   0
  -8 -11 -15  257.06    5.85   0
  -8 -10 -14   17.72    3.01   0
  -8  -9 -14   33.45    3.13   0
  -8  -8 -14  273.63    5.25   0
  -8  -6 -15  120.12    3.77   0
  -8  -5 -16    5.68    2.48   0
  -8  -3 -19  103.19    3.65   0
  -8  -2 -20   35.45    3.12   0
  -7 -19 -19   -0.28    4.61   0
  -7 -19 -18   -5.03    4.32   0
  -7 -18 -17   11.98    4.36   0
  -7 -18 -16   35.91    4.44   0
  -7 -17 -15   25.85    4.13   0
  -7 -17 -14   52.77    4.12   0
  -7 -16 -14    4.12    3.52   0
  -7 -16 -13   -0.93    3.02   0
  -7 -15 -13   94.18    4.49   0
  -7 -14 -12    3.62    3.12   0
  -7 -13 -11  227.96    5.16   0
  -7  -6 -11  110.63    3.16   0
  -7  -4 -12  402.28    5.03   0
  -7  -3 -13    9.39    1.92   0
  -7  -2 -14    9.81    1.82   0
  -7  -1 -15    1.91    1.67   0
  -7   0 -17   -2.66    1.65   0
  -6 -21 -18   21.18    5.04   0
  -6 -21 -16   12.71    4.25   0
  -6 -20 -15   10.52    4.12   0
  -6 -20 -14    1.54    3.55   0
  -6 -19 -13   -0.60    3.59   0
  -6 -18 -12   33.16    3.88   0
  -6 -17 -11   29.18    3.72   0
  -6 -14  -9  545.09    7.22   0
  -6 -12  -8    1.37    2.23   0
  -6  -6  -8    5.54    1.77   0
  -6  -1 -11 1090.64    6.71   0
  -6   0 -12  208.76    3.11   0
  -5 -22 -14  267.01    7.29   0
  -5 -21 -13    4.38    3.64   0
  -5 -20 -11   88.74    4.71   0
  -5 -19 -10   17.21    3.57   0
  -5 -18  -9    0.97    3.04   0
  -5 -15  -7  236.44    4.96   0
  -5  -5  -6 1006.68    6.46   0
  -5  -3  -7    0.98    1.33   0
  -5   0  -9    1.90    1.13   0
  -5   1 -10  474.72    3.80   0
  -4 -24 -14   -0.63    4.41   0
  -4 -23 -13    1.50    3.58   0
  -4 -23 -12   41.96    4.54   0
  -4 -22 -11   10.79    3.75   0
  -4 -21  -9   15.49    3.23   0
  -4 -20  -8    5.56    3.12   0
  -4 -19  -7    3.74    2.83   0
  -4 -16  -5    6.96    2.42   0
  -4  -1  -6    2.46    1.05   0
  -4   4 -11  296.76    2.39   0
  -3 -25 -13   73.51    5.49   0
  -3 -24 -11    0.08    3.84   0
  -3 -23 -10    8.67    3.35   0
  -3 -23  -9    1.05    3.71   0
  -3 -21  -7  177.76    5.03   0
  -3 -20  -6   64.34    3.57   0
  -3 -19  -5   38.47    3.05   0
  -3 -17  -4  146.50    3.92   0
  -3 -12  -2    1.48    1.61   0
  -3  -6  -2  153.85    2.43   0
  -3  -1  -4 1922.95    5.97   0
  -2 -26 -12   10.38    4.45   0
  -2 -25 -10   12.95    3.90   0
  -2 -24  -8    7.19    3.66   0
  -2 -23  -7   97.98    4.44   0
  -2 -22  -6    7.75    3.03   0
  -2 -21  -5    2.90    2.69   0
  -2 -20  -4  157.56    4.32   0
  -1 -19  -2   78.09    3.14   0
  -1 -12   1  185.37    2.87   0
  -1  -7   1  136.48    1.92   0
   0 -18   0  116.79    3.12   0
   0 -16   1  202.59    3.43   0
   0 -13   2    0.35    1.12   0
   1 -14   3   91.18    2.15   0
  -9 -14 -24   54.96    5.06   0
  -9 -14 -23   10.84    4.09   0
  -9 -14 -22   54.31    4.79   0
  -9 -13 -25    6.24    4.68   0
  -9 -13 -24   28.13    4.60   0
  -9 -13 -23    1.12    4.11   0
  -9 -13 -22   60.15    4.91   0
  -9 -13 -21   36.68    4.44   0
  -9 -13 -20    0.25    3.51   0
  -9 -12 -27  126.95    6.49   0
  -9 -12 -26   25.70    4.98   0
  -9 -12 -25   16.07    4.60   0
  -9 -12 -24   39.32    4.82   0
  -9 -12 -23   28.65    4.44   0
  -9 -12 -22   15.67    4.15   0
  -9 -12 -21   80.74    5.00   0
  -9 -12 -20   47.73    4.43   0
  -9 -12 -19   75.56    4.49   0
  -9 -11 -28   27.43    4.70   0
  -9 -11 -27   23.91    4.91   0
  -9 -11 -26    8.45    4.54   0
  -9 -11 -25  128.32    5.89   0
  -9 -11 -24   47.10    4.51   0
  -9 -11 -23    0.19    3.57   0
  -9 -11 -22   10.31    3.68   0
  -9 -11 -21   83.29    4.89   0
  -9 -11 -20   -0.24    3.63   0
  -9 -11 -19   19.38    3.79   0
  -9 -10 -28    5.61    4.61   0
  -9 -10 -27   14.27    4.42   0
  -9 -10 -26   28.60    4.69   0
  -9 -10 -25    5.29    4.08   0
  -9 -10 -24   15.19    3.80   0
  -9 -10 -22    0.27    3.37   0
  -9 -10 -21   37.04    3.90   0
  -9 -10 -20   61.86    4.41   0
  -9 -10 -19   34.03    3.89   0
  -9 -10 -18    8.53    3.04   0
  -9  -9 -27   -0.42    4.12   0
  -9  -9 -26  149.98    6.06   0
  -9  -9 -25   27.51    4.04   0
  -9  -9 -21    9.99    3.36   0
  -9  -9 -20   12.90    3.61   0
  -9  -9 -19   33.95    3.73   0
  -9  -8 -25    0.93    3.74   0
  -9  -8 -24    3.43    3.37   0
  -9  -8 -23    2.33    3.10   0
  -9  -8 -22    0.73    3.18   0
  -9  -8 -21    2.41    3.35   0
  -9  -8 -19   20.27    3.35   0
  -9  -7 -25   20.58    3.86   0
  -9  -7 -24   11.66    3.61   0
  -9  -7 -23    1.54    3.39   0
  -9  -7 -22    6.08    3.28   0
  -9  -7 -21   76.85    4.22   0
  -9  -7 -20   32.98    3.58   0
  -9  -7 -19    6.32    2.79   0
  -9  -6 -24    1.99    3.30   0
  -9  -6 -23    2.70    3.20   0
  -9  -6 -22  121.29    4.68   0
  -9  -6 -21   52.07    3.62   0
  -9  -6 -20   23.34    2.97   0
  -8 -18 -21   33.40    5.31   0
  -8 -18 -20   59.63    5.04   0
  -8 -17 -21    6.89    4.38   0
  -8 -17 -20    0.10    4.36   0
  -8 -17 -19   -0.60    4.20   0
  -8 -17 -18    2.20    4.02   0
  -8 -16 -18  122.34    5.43   0
  -8 -16 -17   16.06    4.11   0
  -8 -16 -16   24.78    3.84   0
  -8 -15 -16   37.36    4.20   0
  -8 -15 -15   97.27    4.70   0
  -8 -14 -14  116.82    4.65   0
  -8 -13 -14   64.45    3.98   0
  -8 -12 -14    1.21    3.06   0
  -8 -11 -14   52.88    3.05   0
  -8 -11 -13   38.71    3.30   0
  -8 -10 -13  301.42    5.67   0
  -8  -9 -13   11.45    2.70   0
  -8  -8 -13   72.07    3.35   0
  -8  -7 -14    0.59    2.40   0
  -7 -20 -18   72.99    5.66   0
  -7 -20 -17   20.05    4.33   0
  -7 -19 -17    0.47    3.88   0
  -7 -19 -16   41.97    4.71   0
  -7 -19 -15   53.19    4.49   0
  -7 -18 -15   18.30    3.86   0
  -7 -18 -14    1.45    3.65   0
  -7 -17 -13   -1.20    3.32   0
  -7 -16 -12   46.78    3.95   0
  -7 -15 -12  199.97    4.94   0
  -7 -15 -11   38.64    3.36   0
  -7 -13 -10    2.98    2.51   0
  -7 -12 -10  105.75    3.80   0
  -7 -10 -10   83.55    3.28   0
  -7  -7 -10   76.87    2.89   0
  -7  -5 -11   16.07    2.01   0
  -7  -3 -12   38.81    2.17   0
  -7  -2 -13  100.59    2.76   0
  -7  -1 -14    0.22    1.56   0
  -7   0 -16  363.94    4.57   0
  -6 -22 -16    0.12    4.06   0
  -6 -21 -15   20.40    4.46   0
  -6 -21 -14   34.31    4.18   0
  -6 -19 -12    1.88    3.57   0
  -6 -18 -11   18.99    3.55   0
  -6 -17 -10   51.81    3.81   0
  -6 -16  -9   11.60    3.05   0
  -6 -14  -8   91.33    3.70   0
  -6 -13  -8  147.30    3.73   0
  -6 -10  -7   93.67    3.07   0
  -6  -9  -7    2.62    1.86   0
  -6  -8  -7  192.09    3.66   0
  -6  -5  -8  372.65    4.48   0
  -6  -3  -9   85.23    2.39   0
  -6   1 -13  229.30    3.16   0
  -5 -23 -15   13.90    4.64   0
  -5 -23 -14   -2.03    4.12   0
  -5 -22 -13   56.86    4.73   0
  -5 -22 -12    3.17    3.46   0
  -5 -21 -11   20.21    3.79   0
  -5 -19  -9    3.94    3.23   0
  -5 -18  -8  125.51    4.42   0
  -5 -17  -7    2.81    2.73   0
  -5 -16  -7  110.96    3.52   0
  -5 -12  -5  407.78    5.31   0
  -5 -11  -5  346.43    4.78   0
  -5 -10  -5  121.60    3.10   0
  -5  -9  -5    7.38    1.80   0
  -5  -8  -5    3.77    1.69   0
  -5  -7  -5  273.18    3.74   0
  -5  -4  -6 2022.89    8.61   0
  -5  -1  -8  213.76    2.80   0
  -5   2 -11  249.09    2.75   0
  -5   4 -14  153.52    2.21   0
  -4 -24 -13    1.17    4.19   0
  -4 -22 -10   -1.24    3.35   0
  -4 -21  -8    7.10    2.88   0
  -4 -20  -7   18.00    3.39   0
  -4 -18  -6   59.43    3.44   0
  -4 -17  -5   94.12    3.54   0
  -4 -11  -3    6.75    1.70   0
  -4 -10  -3  183.20    3.28   0
  -4  -9  -3   33.96    1.91   0
  -4  -8  -3    6.94    1.45   0
  -4  -2  -5  462.59    3.57   0
  -3 -25 -12    7.78    4.32   0
  -3 -25 -11    8.15    4.34   0
  -3 -24 -10    2.61    3.78   0
  -3 -23  -8   22.01    3.84   0
  -3 -22  -7  224.15    5.66   0
  -3 -21  -6    2.30    2.81   0
  -3 -18  -4   98.39    3.54   0
  -3 -14  -2   64.98    2.52   0
  -3 -13  -2    1.69    1.55   0
  -3  -5  -2 2197.29    7.65   0
  -2 -26 -11   15.76    4.26   0
  -2 -25  -9   12.82    3.77   0
  -2 -22  -5   46.63    3.59   0
  -2 -19  -3   -0.73    2.22   0
  -2 -15  -1   85.08    2.69   0
  -2 -12   0  681.34    5.51   0
  -2  -9   0  554.03    4.38   0
  -2  -8   0  463.09    3.80   0
  -1 -20  -2    2.93    2.20   0
  -1 -16   0   -1.76    1.56   0
  -1 -13   1 1578.17    7.98   0
  -1  -6   1  366.17    2.73   0
   0 -17   1    0.44    1.52   0
   0 -14   2  149.44    2.66   0
  -9 -16 -22    4.74    4.25   0
  -9 -16 -21   14.16    4.32   0
  -9 -15 -24   -3.65    4.75   0
  -9 -15 -23   22.80    4.90   0
  -9 -15 -22   22.88    4.74   0
  -9 -15 -21    9.19    4.43   0
  -9 -15 -20  209.08    6.73   0
  -9 -14 -25    1.71    4.49   0
  -9 -14 -21   15.28    4.12   0
  -9 -14 -20   11.96    4.11   0
  -9 -14 -19    4.70    3.89   0
  -9 -14 -18    1.77    3.66   0
  -9 -13 -19    7.11    3.56   0
  -9 -13 -18   -1.30    3.55   0
  -9 -13 -17    1.19    3.31   0
  -9 -11 -18   -1.95    2.29   0
  -9 -11 -17    3.01    3.29   0
  -9 -11 -16   -0.27    2.86   0
  -9 -10 -17    5.78    3.19   0
  -9  -9 -17   22.08    3.36   0
  -9  -8 -18   21.01    3.07   0
  -9  -8 -17   -1.33    2.84   0
  -9  -7 -18    8.59    2.98   0
  -9  -7 -17   94.24    3.87   0
  -9  -6 -19   13.68    2.98   0
  -9  -6 -18   42.17    3.18   0
  -9  -5 -22   -2.15    2.63   0
  -9  -5 -21    0.38    2.87   0
  -9  -5 -20  123.99    4.28   0
  -9  -5 -19   -1.71    2.56   0
  -9  -4 -22   45.28    3.41   0
  -9  -4 -21   18.84    2.96   0
  -8 -19 -20   10.11    4.50   0
  -8 -18 -19  104.45    5.56   0
  -8 -18 -17   42.19    4.74   0
  -8 -17 -16    3.26    3.77   0
  -8 -16 -15   22.09    3.91   0
  -8 -13 -13   36.46    3.56   0
  -8 -12 -13   87.23    3.52   0
  -8 -12 -12    3.38    2.77   0
  -8 -11 -12  540.47    7.19   0
  -8  -9 -12  250.90    4.95   0
  -8  -8 -12   15.40    2.48   0
  -8  -4 -14  121.87    3.33   0
  -8  -3 -15   84.18    2.92   0
  -7 -21 -17    9.66    4.69   0
  -7 -20 -16    0.52    3.96   0
  -7 -20 -15   14.66    4.10   0
  -7 -19 -14   27.83    4.04   0
  -7 -18 -13   27.72    4.01   0
  -7 -17 -12   51.74    4.13   0
  -7 -16 -11   15.49    3.33   0
  -7 -12  -9   15.22    2.55   0
  -7 -11  -9    6.85    2.34   0
  -7  -8  -9  193.09    3.89   0
  -7  -6 -10    2.63    1.31   0
  -7  -5 -10    0.34    1.70   0
  -7  -2 -12    1.40    1.74   0
  -7   0 -15    0.67    1.49   0
  -7   1 -17   58.03    2.23   0
  -6 -22 -15   17.61    4.49   0
  -6 -22 -14    1.79    3.78   0
  -6 -21 -13   22.84    4.19   0
  -6 -20 -12   39.37    4.21   0
  -6 -19 -11   40.89    3.72   0
  -6 -18 -10   36.76    3.56   0
  -6 -17  -9  126.77    4.51   0
  -6 -16  -8  328.86    5.96   0
  -6 -14  -7    6.49    2.35   0
  -6 -13  -7  163.90    4.16   0
  -6  -7  -7  124.39    3.05   0
  -6  -4  -8  439.95    4.58   0
  -6  -1 -10  229.78    3.18   0
  -6   0 -11    1.84    1.25   0
  -6   2 -14   -0.13    1.11   0
  -5 -24 -14    1.39    4.04   0
  -5 -23 -13    4.32    4.07   0
  -5 -22 -11   59.92    4.40   0
  -5 -21 -10   23.55    3.75   0
  -5 -20  -9  172.13    5.25   0
  -5 -19  -8   92.22    4.18   0
  -5 -18  -7   -2.67    2.68   0
  -5  -6  -5   29.96    1.81   0
  -5  -2  -7  369.13    3.61   0
  -5   3 -12    9.47    0.95   0
  -4 -25 -13  140.55    6.23   0
  -4 -24 -12   69.99    4.82   0
  -4 -24 -11   33.49    4.33   0
  -4 -22  -9  213.03    5.74   0
  -4 -19  -6   36.38    3.20   0
  -4 -18  -5    3.25    2.51   0
  -4 -16  -4   84.63    3.22   0
  -4 -13  -3  211.44    3.82   0
  -4 -12  -3   53.46    2.35   0
  -4  -7  -3  133.70    2.59   0
  -4   1  -7   43.58    1.29   0
  -4   2  -8  912.57    4.12   0
  -4   5 -12   19.91    0.85   0
  -3 -25 -10   13.65    3.90   0
  -3 -24  -9   17.33    3.72   0
  -3 -19  -4   42.31    2.98   0
  -3 -17  -3   90.43    3.26   0
  -3 -15  -2   35.02    2.24   0
  -3   2  -6  344.94    2.13   0
  -3   6 -11  142.04    1.12   0
  -2 -24  -7    2.52    3.23   0
  -2 -21  -4   93.99    3.79   0
  -2 -20  -3  186.81    4.42   0
  -2 -18  -2   11.29    2.21   0
  -2 -16  -1   40.97    2.30   0
  -2 -13   0  883.01    6.35   0
  -2  -7   0    4.74    1.09   0
  -1 -19  -1   15.64    2.19   0
  -1 -17   0    0.25    1.75   0
  -1 -14   1   10.53    1.52   0
   0 -15   2   -1.05    1.20   0
   1 -15   3    0.22    1.11   0
 -10 -11 -25    0.51    4.48   0
 -10 -11 -24   10.51    3.91   0
 -10 -11 -23   12.91    3.70   0
 -10 -11 -22   13.67    4.23   0
 -10 -10 -25   45.79    4.92   0
 -10 -10 -23   56.86    4.33   0
 -10 -10 -22   16.12    3.58   0
 -10  -9 -25   -0.38    4.07   0
 -10  -9 -24    2.76    3.92   0
 -10  -9 -23   17.46    4.09   0
  -9 -17 -21    3.17    4.47   0
  -9 -16 -20   -2.33    3.87   0
  -9 -16 -19  107.72    5.55   0
  -9 -16 -18    3.46    3.93   0
  -9 -15 -18    4.11    3.88   0
  -9 -14 -17    1.57    3.69   0
  -9 -14 -16    9.14    3.61   0
  -9 -13 -15   13.24    3.20   0
  -9 -12 -16    1.16    3.02   0
  -9 -12 -15    0.40    3.14   0
  -9 -11 -15   13.92    3.25   0
  -9 -10 -15   18.76    3.19   0
  -9  -8 -16    8.63    2.69   0
  -9  -8 -15   18.31    2.86   0
  -9  -6 -17  138.37    4.19   0
  -9  -5 -18   21.03    2.78   0
  -9  -5 -17    3.68    2.42   0
  -9  -4 -20   18.99    2.92   0
  -9  -4 -18    3.35    2.64   0
  -9  -3 -20    0.03    2.69   0
  -8 -19 -18    3.47    4.18   0
  -8 -19 -17    0.35    4.20   0
  -8 -19 -16   52.39    4.46   0
  -8 -18 -16    2.97    3.85   0
  -8 -18 -15   17.36    3.97   0
  -8 -17 -14   21.78    3.86   0
  -8 -16 -13   -1.44    3.26   0
  -8 -15 -13   97.94    4.42   0
  -8 -14 -12   -0.75    2.98   0
  -8 -12 -11    5.39    2.59   0
  -8 -10 -11   -0.72    2.34   0
  -8  -9 -11    2.28    2.28   0
  -8  -3 -14   17.84    1.95   0
  -8  -2 -16   19.88    2.18   0
  -8  -1 -17    0.84    1.80   0
  -7 -21 -16   46.36    5.04   0
  -7 -21 -15   18.74    4.23   0
  -7 -20 -14   -3.12    3.78   0
  -7 -19 -12  122.11    4.92   0
  -7 -18 -12    2.64    3.10   0
  -7 -18 -11   53.43    3.86   0
  -7 -17 -11   97.47    4.48   0
  -7 -16 -10   56.99    3.78   0
  -7 -14  -9    2.81    2.71   0
  -7 -13  -9    7.91    2.51   0
  -7  -7  -9  374.94    4.95   0
  -7  -6  -9  180.94    3.55   0
  -7  -4 -10  181.19    3.38   0
  -7  -3 -11  370.52    4.51   0
  -7  -1 -13  142.27    2.94   0
  -7   1 -16   71.93    2.28   0
  -6 -23 -15    1.49    4.53   0
  -6 -23 -14   14.92    4.07   0
  -6 -22 -13   17.87    4.17   0
  -6 -21 -12    3.17    3.72   0
  -6 -20 -11   81.34    4.42   0
  -6 -20 -10    1.61    3.12   0
  -6 -17  -8   25.83    3.23   0
  -6 -10  -6   55.00    2.54   0
  -6  -9  -6  626.16    6.05   0
  -6  -5  -7  268.15    3.71   0
  -6  -3  -8    0.89    1.32   0
  -6   3 -15  168.14    2.66   0
  -5 -24 -13   32.10    4.73   0
  -5 -23 -12   20.21    3.90   0
  -5 -23 -11    0.50    3.57   0
  -5 -22 -10   86.62    4.64   0
  -5 -21  -9   21.35    3.57   0
  -5 -20  -8    8.97    3.08   0
  -5 -19  -7    6.27    2.86   0
  -5 -17  -6   -1.60    2.54   0
  -5 -15  -5    4.94    2.28   0
  -5 -12  -4    7.62    1.82   0
  -5 -10  -4  313.01    4.26   0
  -5  -9  -4   71.12    2.40   0
  -5  -5  -5  262.61    3.39   0
  -5   1  -9   43.90    1.56   0
  -4 -25 -12    2.22    4.16   0
  -4 -24 -10   -0.44    3.52   0
  -4 -23  -9    4.61    3.47   0
  -4 -22  -8    4.82    3.24   0
  -4 -19  -5  233.85    5.02   0
  -4 -17  -4  370.24    5.65   0
  -4   0  -6  681.81    3.81   0
  -4   3  -9    4.70    0.76   0
  -3 -26 -11   18.80    4.30   0
  -3 -25  -9   -0.23    3.48   0
  -3 -24  -8    5.13    3.34   0
  -3 -23  -7   16.56    3.37   0
  -3 -22  -6   20.08    3.27   0
  -3 -21  -5   13.10    2.90   0
  -3 -20  -4  146.68    4.24   0
  -3 -18  -3   92.62    3.34   0
  -3 -12  -1   50.23    2.11   0
  -3 -11  -1   96.99    2.48   0
  -3  -4  -2 1626.15    6.15   0
  -3  -2  -3   63.46    1.40   0
  -3   1  -5   10.94    0.68   0
  -3   4  -8   16.17    0.59   0
  -2 -21  -3  121.20    4.16   0
  -2 -19  -2   12.31    2.30   0
  -2  -6   0 1376.94    5.66   0
  -1  -5   1    1.20    0.69   0
   0 -16   2  310.56    3.97   0
 -10 -15 -23    4.95    4.22   0
 -10 -15 -22    7.52    4.18   0
 -10 -14 -24   52.07    5.32   0
 -10 -14 -22    4.00    4.19   0
 -10 -14 -21   11.49    4.17   0
 -10 -14 -20  103.36    5.15   0
 -10 -13 -25   23.43    4.91   0
 -10 -13 -24    4.67    4.40   0
 -10 -13 -23   17.99    4.35   0
 -10 -13 -22    7.51    4.10   0
 -10 -13 -21   -2.73    3.88   0
 -10 -13 -19   -0.36    3.39   0
 -10 -12 -26   92.48    5.88   0
 -10 -12 -25    6.85    4.11   0
 -10 -12 -24   68.26    4.83   0
 -10 -12 -23    6.82    3.74   0
 -10 -12 -22    7.19    3.69   0
 -10 -12 -21    1.78    3.80   0
 -10 -12 -20   57.46    4.54   0
 -10 -12 -19   -1.04    3.50   0
 -10 -11 -27   85.77    5.74   0
 -10 -11 -21   20.10    3.72   0
 -10 -11 -20    4.32    3.61   0
 -10 -11 -19    3.33    3.52   0
 -10 -10 -28   16.18    4.69   0
 -10 -10 -27  111.37    5.90   0
 -10 -10 -26    3.38    3.88   0
 -10 -10 -21  107.46    4.78   0
 -10 -10 -20   43.58    4.09   0
 -10 -10 -19    0.90    3.24   0
 -10  -9 -27   10.34    4.20   0
 -10  -9 -26   14.30    4.10   0
 -10  -9 -22    3.48    3.26   0
 -10  -9 -21    7.74    3.52   0
 -10  -9 -20   85.46    4.49   0
 -10  -9 -19   10.86    3.29   0
 -10  -8 -26   73.07    4.78   0
 -10  -8 -25   25.23    4.02   0
 -10  -8 -24   90.17    4.83   0
 -10  -8 -23   16.30    3.69   0
 -10  -8 -22    0.82    3.29   0
 -10  -8 -21    8.57    3.39   0
 -10  -8 -20    6.59    3.17   0
 -10  -8 -19   12.48    2.96   0
 -10  -7 -25    0.08    3.59   0
 -10  -7 -24    0.76    3.38   0
 -10  -7 -23   60.93    4.17   0
 -10  -7 -22   10.89    3.32   0
 -10  -7 -21    6.86    3.23   0
 -10  -7 -20   59.72    4.00   0
 -10  -6 -24   -1.02    3.20   0
 -10  -6 -23   10.00    3.27   0
 -10  -6 -22  200.28    5.52   0
  -9 -18 -20   16.12    4.87   0
  -9 -18 -19   -0.97    4.47   0
  -9 -18 -18    3.52    4.03   0
  -9 -17 -18   -2.20    4.03   0
  -9 -17 -17   94.41    5.29   0
  -9 -16 -17    2.38    3.55   0
  -9 -16 -16   12.69    3.87   0
  -9 -15 -16   85.25    4.59   0
  -9 -14 -15   59.78    4.30   0
  -9 -14 -14  218.29    5.58   0
  -9 -13 -14   10.15    3.25   0
  -9 -12 -14   43.24    3.70   0
  -9 -11 -14   66.78    3.84   0
  -9 -10 -14    3.88    2.90   0
  -9  -9 -14  104.45    3.94   0
  -9  -8 -14   65.94    3.38   0
  -9  -7 -15    7.67    2.49   0
  -9  -6 -15    3.22    2.38   0
  -9  -5 -16    6.01    2.47   0
  -9  -4 -17   61.16    3.07   0
  -9  -3 -19   23.93    2.65   0
  -9  -3 -18    6.77    2.66   0
  -9  -2 -20  233.64    4.86   0
  -8 -20 -17   86.37    5.58   0
  -8 -20 -16   16.92    4.24   0
  -8 -19 -15    1.10    3.75   0
  -8 -18 -14   20.23    3.91   0
  -8 -18 -13   66.33    4.26   0
  -8 -17 -13  157.31    5.43   0
  -8 -16 -12    4.38    3.28   0
  -8 -15 -11   -0.09    2.76   0
  -8 -13 -11  100.46    3.96   0
  -8 -11 -10    5.05    2.35   0
  -8 -10 -10   28.03    2.55   0
  -8  -6 -11  182.00    3.81   0
  -8  -5 -12   -0.32    1.87   0
  -8  -1 -16  179.22    3.54   0
  -8   0 -18    6.25    1.80   0
  -7 -22 -16   29.19    4.50   0
  -7 -21 -14   82.92    5.17   0
  -7 -21 -13    6.64    3.54   0
  -7 -20 -13    1.60    2.69   0
  -7 -20 -12   44.02    4.19   0
  -7 -18 -10   37.22    3.52   0
  -7 -17 -10    2.61    3.16   0
  -7 -15  -9    2.32    2.03   0
  -7 -14  -8   43.33    3.08   0
  -7 -12  -8  188.47    4.30   0
  -7  -8  -8    1.78    1.92   0
  -7  -7  -8   -1.69    1.74   0
  -7  -2 -11 1082.29    7.02   0
  -7  -1 -12    2.24    1.44   0
  -7   1 -15    1.19    1.35   0
  -6 -23 -13    5.89    3.98   0
  -6 -22 -12   70.01    4.78   0
  -6 -21 -11    2.08    3.26   0
  -6 -21 -10    3.93    3.13   0
  -6 -20  -9   18.25    3.12   0
  -6 -18  -8  162.84    4.82   0
  -6 -17  -7   30.80    3.14   0
  -6 -14  -6  669.82    7.27   0
  -6 -13  -6  358.17    5.34   0
  -6  -8  -6    2.04    1.23   0
  -6  -7  -6  151.88    3.14   0
  -6   2 -13 1030.12    5.82   0
  -5 -24 -12  144.94    5.99   0
  -5 -24 -11   97.77    5.42   0
  -5 -23 -10   -3.07    3.50   0
  -5 -22  -9    7.82    3.45   0
  -5 -20  -7    3.43    2.95   0
  -5 -17  -5  107.38    3.68   0
  -5  -8  -4  315.58    4.02   0
  -5  -7  -4   18.12    1.68   0
  -5  -1  -7   36.95    1.47   0
  -5   2 -10  171.54    2.19   0
  -5   4 -13  501.37    3.46   0
  -4 -25 -11   -3.57    3.49   0
  -4 -24  -9   95.72    4.82   0
  -4 -22  -7    1.57    3.09   0
  -4 -21  -6    1.39    2.73   0
  -4 -20  -5    6.18    2.76   0
  -4 -18  -4  103.58    3.63   0
  -4 -12  -2    3.37    1.61   0
  -4  -9  -2 1089.25    6.70   0
  -3 -26 -10    5.86    3.93   0
  -3 -25  -8    5.49    3.50   0
  -3 -24  -7   20.28    3.50   0
  -3 -22  -5    3.43    2.84   0
  -3 -21  -4   -0.45    2.56   0
  -3 -19  -3   86.59    3.41   0
  -3 -14  -1   23.10    1.92   0
  -3  -7  -1  616.75    4.42   0
  -2 -20  -2   87.18    3.32   0
  -2 -16   0  590.58    5.85   0
  -2 -15   0   47.04    2.17   0
  -1 -16   1   20.22    1.80   0
  -1 -11   2  137.43    2.40   0
  -1 -10   2   17.57    1.41   0
   0 -12   3   91.55    1.99   0
   0 -11   3   -1.65    0.87   0
   0 -10   3   10.20    0.96   0
   0  -9   3    1.10    0.90   0
 -10 -17 -21   12.85    4.43   0
 -10 -16 -22  106.11    6.10   0
 -10 -16 -21    4.46    4.58   0
 -10 -16 -20    5.56    4.23   0
 -10 -16 -19   15.55    4.03   0
 -10 -15 -21   21.51    4.30   0
 -10 -15 -20   52.82    4.91   0
 -10 -15 -19   -1.15    3.91   0
 -10 -15 -18    5.37    3.58   0
 -10 -14 -19   71.28    4.82   0
 -10 -14 -18   41.40    4.25   0
 -10 -13 -18   24.80    4.01   0
 -10 -13 -17   47.08    4.19   0
 -10 -12 -18    0.79    3.23   0
 -10 -12 -17   49.61    4.08   0
 -10 -11 -18   11.72    3.33   0
 -10 -11 -17   -1.30    3.11   0
 -10 -10 -18    3.07    3.00   0
 -10  -9 -18    0.25    3.04   0
 -10  -9 -17    7.76    3.08   0
 -10  -8 -17   71.96    3.64   0
 -10  -7 -18   18.72    3.04   0
 -10  -6 -21    1.85    2.99   0
 -10  -6 -19  125.60    4.28   0
 -10  -5 -23   30.97    3.43   0
 -10  -5 -22    8.75    3.00   0
 -10  -5 -21   14.47    2.99   0
  -9 -19 -18    2.19    4.38   0
  -9 -18 -17    4.85    4.27   0
  -9 -18 -16    3.38    3.90   0
  -9 -17 -15    2.59    3.66   0
  -9 -16 -14    5.86    3.48   0
  -9 -14 -13   11.69    3.37   0
  -9 -13 -13  428.11    7.10   0
  -9 -12 -13   63.04    3.81   0
  -9 -10 -13    0.23    2.56   0
  -9  -9 -13  324.84    5.69   0
  -9  -8 -13  163.90    4.33   0
  -9  -7 -13  164.62    4.05   0
  -9  -6 -14  283.07    5.01   0
  -9  -5 -15   60.03    3.02   0
  -8 -21 -16   20.14    4.54   0
  -8 -20 -15    6.23    3.99   0
  -8 -20 -14   56.27    4.57   0
  -8 -19 -14   14.26    2.97   0
  -8 -19 -13    1.17    3.56   0
  -8 -18 -12   20.67    3.71   0
  -8 -17 -12   29.49    3.49   0
  -8 -16 -11  183.39    5.29   0
  -8 -15 -10   -2.39    2.67   0
  -8 -14 -10   12.60    3.00   0
  -8 -13 -10    0.24    2.58   0
  -8 -12 -10   44.24    2.60   0
  -8  -5 -11   15.43    2.01   0
  -8  -3 -13  781.65    6.73   0
  -8  -1 -15  100.77    2.76   0
  -7 -22 -14   62.78    5.01   0
  -7 -22 -13   -4.47    3.52   0
  -7 -21 -12    1.93    3.63   0
  -7 -20 -11    8.25    3.54   0
  -7 -19 -10   36.49    3.77   0
  -7 -18  -9    8.05    2.96   0
  -7 -16  -8  346.85    6.10   0
  -7 -15  -8   78.65    3.64   0
  -7 -13  -7  457.08    6.10   0
  -7 -12  -7   11.37    2.32   0
  -7  -4  -9  125.46    2.85   0
  -7  -3 -10   20.94    1.76   0
  -7   0 -13   -1.28    1.30   0
  -7   1 -14   -0.16    1.56   0
  -7   2 -16   -1.17    1.45   0
  -6 -24 -13    7.63    4.31   0
  -6 -23 -12    2.11    3.88   0
  -6 -22 -11   15.17    3.56   0
  -6 -22 -10    0.48    3.15   0
  -6 -19  -8    3.41    3.13   0
  -6 -18  -7   10.80    2.87   0
  -6 -15  -6  277.08    5.06   0
  -6 -11  -5  208.31    3.91   0
  -6 -10  -5  140.13    3.22   0
  -6  -9  -5  370.99    4.64   0
  -6  -6  -6   32.95    1.96   0
  -6  -4  -7   29.26    1.46   0
  -6  -2  -8  217.97    3.02   0
  -6  -1  -9  318.39    3.50   0
  -6   0 -10 1266.25    6.50   0
  -6   3 -14  519.91    4.09   0
  -5 -25 -12    9.08    4.32   0
  -5 -24 -10   19.16    3.63   0
  -5 -23  -9   19.04    3.56   0
  -5 -22  -8    1.95    3.18   0
  -5 -19  -6    1.88    2.43   0
  -5 -18  -5  265.84    5.22   0
  -5 -16  -4   -0.37    2.04   0
  -5 -15  -4   41.11    2.69   0
  -5  -6  -4  161.46    2.78   0
  -5  -4  -5  544.55    4.32   0
  -5  -2  -6 1099.53    5.69   0
  -5   3 -11  437.03    3.20   0
  -4 -26 -11    1.47    4.12   0
  -4 -24  -8   42.21    3.92   0
  -4 -23  -7    0.17    3.04   0
  -4 -22  -6    3.88    2.97   0
  -4 -21  -5   81.03    3.63   0
  -4 -19  -4  291.62    5.34   0
  -4 -17  -3  308.89    5.05   0
  -4 -14  -2    0.23    1.70   0
  -4 -13  -2    6.70    1.75   0
  -4  -1  -5  145.95    1.98   0
  -4   4 -10  128.51    1.48   0
  -3 -20  -3    0.91    2.41   0
  -3 -18  -2   15.46    2.27   0
  -3 -15  -1   49.41    2.30   0
  -3  -6  -1 1223.83    5.80   0
  -3   0  -4  961.53    3.76   0
  -2 -12   1   39.87    1.75   0
  -2 -11   1  353.28    3.68   0
  -2 -10   1 1385.86    6.70   0
  -2  -5   0 6837.50   11.55   0
  -1 -17   1   19.57    1.82   0
  -1 -13   2  190.46    2.85   0
  -1 -12   2   87.42    2.03   0
   0 -14   3  101.19    2.24   0
   0 -13   3    1.05    1.00   0
   1 -13   4   75.68    1.75   0
   2 -10   5  296.31    2.16   0
 -11 -13 -25   11.83    4.38   0
 -11 -13 -24   62.05    4.97   0
 -11 -13 -23   24.91    4.22   0
 -11 -13 -22    6.07    3.72   0
 -11 -12 -26    2.15    4.48   0
 -11 -12 -25    4.54    4.45   0
 -11 -12 -23    6.72    4.08   0
 -11 -12 -22   22.04    3.86   0
 -11 -11 -27   28.48    4.50   0
 -11 -11 -26   12.41    4.46   0
 -11 -11 -25   14.60    4.32   0
 -11 -11 -24   18.04    4.23   0
 -11 -11 -23    3.82    3.81   0
 -11 -11 -22   21.12    4.01   0
 -11 -10 -27    7.29    4.60   0
 -11 -10 -25    2.55    4.00   0
 -11 -10 -24    5.55    3.86   0
 -11 -10 -23   95.69    5.00   0
 -11  -9 -26   14.47    4.42   0
 -11  -9 -25    1.36    3.55   0
 -11  -9 -24    6.01    3.44   0
 -11  -9 -23    0.81    3.22   0
 -10 -18 -20   -2.78    4.33   0
 -10 -18 -19   81.10    5.28   0
 -10 -17 -20    0.26    3.99   0
 -10 -17 -19    6.07    4.18   0
 -10 -16 -18   42.52    4.51   0
 -10 -16 -17   -4.34    3.65   0
 -10 -15 -17   40.17    4.30   0
 -10 -14 -16   44.94    4.11   0
 -10 -12 -16   53.51    3.82   0
 -10 -11 -16   37.82    3.58   0
 -10 -11 -15  108.21    4.40   0
 -10 -10 -16    8.16    2.90   0
 -10  -9 -16   83.33    4.01   0
 -10  -9 -15   23.92    2.94   0
 -10  -8 -16  138.87    4.44   0
 -10  -7 -17    2.42    2.74   0
 -10  -7 -16    1.63    2.41   0
 -10  -6 -18   33.64    3.13   0
 -10  -6 -17   51.71    3.21   0
 -10  -5 -20    7.39    2.64   0
 -10  -5 -19   28.40    3.00   0
 -10  -5 -18   35.91    3.20   0
 -10  -4 -21   22.63    3.02   0
 -10  -4 -20   12.53    2.77   0
  -9 -20 -17    1.18    4.17   0
  -9 -19 -16  103.17    5.50   0
  -9 -18 -15    2.16    3.73   0
  -9 -17 -14   11.44    3.76   0
  -9 -15 -13   21.46    2.69   0
  -9 -14 -12   52.39    3.76   0
  -9 -13 -12   -1.30    2.99   0
  -9 -11 -12 1328.45   10.69   0
  -9  -9 -12    7.81    2.57   0
  -9  -8 -12   17.69    2.55   0
  -8 -22 -15   16.43    4.15   0
  -8 -21 -15    4.38    3.94   0
  -8 -21 -14   14.68    4.03   0
  -8 -20 -13    7.87    3.88   0
  -8 -19 -12   17.62    3.75   0
  -8 -18 -11   77.75    4.29   0
  -8 -16 -10  501.98    7.52   0
  -8 -14  -9  119.01    4.06   0
  -8 -13  -9  139.57    4.16   0
  -8 -12  -9    9.20    2.53   0
  -8 -10  -9  567.70    6.60   0
  -8  -6 -10   95.39    2.94   0
  -8  -3 -12   15.82    1.88   0
  -8  -2 -13   37.82    2.07   0
  -8   0 -16  127.19    2.94   0
  -7 -23 -14    5.23    4.36   0
  -7 -23 -13   34.65    4.49   0
  -7 -22 -12    2.79    3.77   0
  -7 -21 -11   74.28    4.59   0
  -7 -20 -10   12.44    3.46   0
  -7 -19  -9   -0.80    3.11   0
  -7 -17  -8   -2.19    2.82   0
  -7 -15  -7    5.53    2.54   0
  -7 -14  -7  165.51    4.27   0
  -7  -8  -7   22.19    2.06   0
  -7  -2 -10  665.12    5.38   0
  -7  -1 -11  112.90    2.49   0
  -6 -24 -12    0.40    3.98   0
  -6 -23 -10    2.95    3.90   0
  -6 -22  -9    1.11    2.99   0
  -6 -21  -8   18.07    3.59   0
  -6 -20  -8   71.13    3.88   0
  -6 -19  -7    9.85    3.00   0
  -6 -17  -6  138.83    4.23   0
  -6 -15  -5   81.55    3.26   0
  -6 -14  -5    0.51    2.20   0
  -6  -8  -5   35.38    2.10   0
  -6  -5  -6    4.17    1.52   0
  -6  -3  -7  113.00    2.37   0
  -5 -25 -11    2.83    3.98   0
  -5 -24  -9    0.24    3.53   0
  -5 -23  -8   -1.83    3.19   0
  -5 -21  -6    7.04    3.07   0
  -5 -19  -5    0.85    2.58   0
  -5 -17  -4    6.72    2.33   0
  -5 -13  -3   10.74    1.93   0
  -5 -12  -3   75.58    2.63   0
  -5 -10  -3   40.42    2.07   0
  -5  -9  -3   29.44    1.87   0
  -4 -26 -10   -1.81    3.73   0
  -4 -25  -8   17.51    3.89   0
  -4 -24  -7    2.97    3.15   0
  -4 -23  -6    4.89    3.04   0
  -4 -22  -5    7.28    3.15   0
  -4 -20  -4   44.31    3.18   0
  -4  -7  -2   38.02    1.67   0
  -4  -4  -3 1059.48    5.41   0
  -3 -22  -4  158.93    4.54   0
  -3 -19  -2   47.56    2.78   0
  -3 -13   0    0.02    1.60   0
  -3 -12   0    0.01    1.34   0
  -3 -11   0    0.39    1.30   0
  -3 -10   0    0.20    1.27   0
  -2 -14   1  320.45    3.94   0
  -2 -13   1   43.19    1.86   0
  -2  -9   1  203.80    2.65   0
  -2  -8   1  182.68    2.45   0
  -2   2  -4  403.84    1.58   0
  -1 -14   2   74.65    2.10   0
  -1  -8   2    7.76    0.93   0
   0 -15   3    0.93    1.39   0
 -11 -16 -21   12.34    4.24   0
 -11 -15 -23    7.60    4.33   0
 -11 -15 -22   -0.55    4.39   0
 -11 -14 -24    1.00    3.82   0
 -11 -14 -23    7.32    4.14   0
 -11 -14 -22   40.90    4.80   0
 -11 -14 -21    2.63    4.12   0
 -11 -14 -20   20.11    4.23   0
 -11 -14 -19    5.92    3.57   0
 -11 -13 -21    7.20    3.81   0
 -11 -13 -20   23.81    4.12   0
 -11 -13 -19    0.06    3.71   0
 -11 -12 -21    6.23    3.57   0
 -11 -12 -20   40.77    4.28   0
 -11 -12 -19    5.33    3.66   0
 -11 -11 -21   20.36    3.69   0
 -11 -11 -19    2.42    3.52   0
 -11 -10 -20    1.02    3.40   0
 -11 -10 -19   14.48    3.54   0
 -11  -9 -22   -0.05    3.13   0
 -11  -9 -20    2.14    3.24   0
 -11  -9 -19  135.72    4.75   0
 -11  -8 -25   16.72    3.83   0
 -11  -8 -24   57.44    4.35   0
 -11  -8 -22    2.69    3.30   0
 -11  -8 -21    0.71    3.09   0
 -11  -7 -24    2.83    3.38   0
 -11  -7 -21    1.60    2.75   0
 -10 -18 -18    8.47    4.38   0
 -10 -16 -16    5.08    3.74   0
 -10 -15 -15   -2.84    3.43   0
 -10 -14 -14    7.27    3.43   0
 -10 -13 -14   24.43    3.67   0
 -10 -12 -14  497.20    7.57   0
 -10 -11 -14    7.36    3.08   0
 -10 -10 -14    6.52    2.92   0
 -10  -9 -14   -2.99    2.55   0
 -10  -8 -15    3.39    2.67   0
 -10  -7 -15   18.29    2.75   0
 -10  -6 -16   58.47    3.23   0
 -10  -4 -18    1.98    2.37   0
 -10  -3 -20    5.19    2.48   0
  -9 -20 -16    9.77    4.05   0
  -9 -20 -15    0.56    4.00   0
  -9 -19 -14   97.96    5.16   0
  -9 -18 -13   -4.66    3.40   0
  -9 -17 -12    3.48    3.36   0
  -9 -16 -12   39.69    3.78   0
  -9 -15 -11  200.74    5.28   0
  -9 -14 -11   71.69    3.91   0
  -9  -9 -11  578.42    6.87   0
  -9  -8 -11    2.69    2.16   0
  -9  -7 -12  101.30    3.37   0
  -8 -22 -14    1.90    4.15   0
  -8 -21 -13    8.77    3.99   0
  -8 -20 -12   -0.84    3.46   0
  -8 -18 -10  140.84    4.97   0
  -8 -16  -9   81.01    3.98   0
  -8 -13  -8    4.01    2.43   0
  -8 -12  -8    4.59    2.31   0
  -8  -5 -10   16.71    1.95   0
  -8   0 -15    0.81    1.47   0
  -8   1 -17    0.75    1.51   0
  -7 -24 -13    7.88    3.75   0
  -7 -23 -12    2.61    3.97   0
  -7 -21 -10   48.97    4.10   0
  -7 -19  -8   79.09    4.09   0
  -7 -16  -7    4.10    2.71   0
  -7  -6  -7  143.74    3.06   0
  -7   1 -13  154.89    2.64   0
  -6 -23  -9    3.90    3.09   0
  -6 -22  -8    1.65    3.53   0
  -6 -20  -7   18.42    3.27   0
  -6 -19  -6    2.07    2.80   0
  -6 -18  -6   -1.30    2.40   0
  -6 -16  -5  101.24    3.57   0
  -6 -12  -4  302.40    4.52   0
  -6 -11  -4   59.00    2.46   0
  -6 -10  -4    0.41    1.58   0
  -6   3 -13   87.85    1.85   0
  -5 -25 -10    8.31    3.62   0
  -5 -25  -9    5.88    3.95   0
  -5 -23  -7   41.51    3.51   0
  -5 -20  -5   78.23    3.68   0
  -5 -18  -4   -1.80    2.33   0
  -5 -16  -3   80.48    3.08   0
  -5  -8  -3  315.43    3.84   0
  -5  -3  -5   15.91    1.06   0
  -5   4 -12  237.40    2.28   0
  -4 -13  -1   71.77    2.41   0
  -4 -12  -1    3.64    1.53   0
  -4 -11  -1   22.56    1.69   0
  -4 -10  -1  114.02    2.48   0
  -4  -6  -2   35.47    1.57   0
  -3 -20  -2   27.93    2.68   0
  -3 -15   0   -2.10    1.80   0
  -3  -9   0    0.39    1.21   0
  -3  -8   0   -0.38    1.03   0
  -3   5  -9   15.17    0.50   0
  -2 -15   1   79.67    2.40   0
  -1 -16   2    5.34    1.67   0
  -1  -4   1  214.54    1.71   0
   3 -11   6  104.20    1.27   0
 -11 -17 -20   94.26    5.76   0
 -11 -17 -19   13.83    4.17   0
 -11 -16 -20   33.45    4.50   0
 -11 -16 -19   19.34    4.37   0
 -11 -16 -18    3.43    3.71   0
 -11 -15 -19   79.63    4.90   0
 -11 -15 -17   53.89    4.23   0
 -11 -14 -18    4.45    3.74   0
 -11 -14 -17   39.39    4.15   0
 -11 -13 -18   37.84    3.95   0
 -11 -13 -17   16.65    3.82   0
 -11 -12 -18   11.20    2.77   0
 -11 -12 -17   78.18    4.44   0
 -11 -11 -18   -0.93    2.30   0
 -11 -11 -17    2.88    3.27   0
 -11 -10 -18   60.10    3.87   0
 -11 -10 -17  390.22    6.97   0
 -11  -9 -18   77.85    4.21   0
 -11  -9 -17    3.90    3.04   0
 -11  -8 -19  108.34    4.50   0
 -11  -8 -18   93.21    4.14   0
 -11  -7 -20   -1.50    2.87   0
 -11  -7 -19   17.27    3.10   0
 -11  -6 -23   37.32    3.68   0
 -11  -6 -22    3.94    3.10   0
 -11  -6 -21   39.13    3.47   0
 -11  -6 -20   58.90    3.61   0
 -11  -5 -22    6.81    3.23   0
 -10 -20 -17    5.41    4.02   0
 -10 -19 -17   31.20    4.74   0
 -10 -19 -16  109.61    5.57   0
 -10 -18 -16   29.83    4.23   0
 -10 -18 -15   23.09    4.10   0
 -10 -17 -15    1.43    3.67   0
 -10 -17 -14    6.99    3.35   0
 -10 -15 -14   36.81    3.72   0
 -10 -14 -13   51.66    3.90   0
 -10 -13 -13    9.44    3.31   0
 -10 -12 -13   75.60    3.98   0
 -10 -11 -13    1.42    2.91   0
 -10  -8 -14   -0.55    2.39   0
 -10  -7 -14    3.16    2.44   0
 -10  -6 -15  549.40    6.81   0
 -10  -5 -16   -0.54    2.27   0
 -10  -4 -17  142.73    3.94   0
 -10  -3 -19  128.81    3.82   0
 -10  -3 -18   11.21    2.65   0
  -9 -21 -15   29.17    4.61   0
  -9 -21 -14   14.30    3.98   0
  -9 -20 -14   -1.14    3.77   0
  -9 -20 -13    1.91    3.55   0
  -9 -19 -12   80.76    4.43   0
  -9 -18 -12    0.43    3.36   0
  -9 -17 -11   67.05    4.14   0
  -9 -16 -11   -0.59    3.09   0
  -9 -15 -10   66.96    3.82   0
  -9 -14 -10   81.63    3.88   0
  -9 -13 -10  279.75    5.59   0
  -9 -11 -10    4.07    2.52   0
  -9 -10 -10   25.74    2.72   0
  -9  -4 -13   -1.87    1.91   0
  -9  -3 -14   29.41    2.20   0
  -9  -2 -15   18.32    2.00   0
  -9  -1 -17   52.04    2.53   0
  -8 -22 -13   73.17    4.79   0
  -8 -22 -12   22.97    3.74   0
  -8 -21 -12   44.44    4.07   0
  -8 -21 -11    9.12    3.49   0
  -8 -19 -10    8.64    3.41   0
  -8 -18  -9  327.69    6.43   0
  -8 -17  -9   -2.28    2.82   0
  -8 -16  -8  326.46    5.98   0
  -8 -15  -8  217.78    5.03   0
  -8 -14  -8  155.74    3.95   0
  -8  -8  -8   63.46    2.68   0
  -8  -6  -9  172.84    3.50   0
  -8  -4 -10  251.43    3.87   0
  -8  -3 -11    1.52    1.59   0
  -8  -2 -12    6.40    1.62   0
  -8  -1 -13  352.86    4.26   0
  -8   0 -14   -0.27    1.63   0
  -7 -24 -12   19.17    4.29   0
  -7 -23 -11   81.45    4.89   0
  -7 -22 -10   -4.00    3.35   0
  -7 -21  -9   38.04    3.80   0
  -7 -20  -8   29.21    3.49   0
  -7 -16  -6   23.98    2.75   0
  -7  -5  -7  508.19    4.94   0
  -7  -1 -10   45.94    1.83   0
  -7   2 -14    6.31    1.39   0
  -6 -25 -11    8.67    4.12   0
  -6 -24 -10   10.44    3.60   0
  -6 -21  -7    5.31    3.05   0
  -6 -18  -5  260.69    5.21   0
  -6  -9  -4  324.66    4.25   0
  -6  -8  -4  817.17    6.22   0
  -6  -2  -7   35.76    1.59   0
  -6  -1  -8  292.72    3.20   0
  -6   0  -9   -1.09    1.09   0
  -5 -26 -10   59.11    4.72   0
  -5 -22  -6    3.43    2.77   0
  -5 -21  -5    5.52    2.74   0
  -5 -19  -4  124.97    3.96   0
  -5 -17  -3   20.18    2.43   0
  -5 -13  -2  181.37    3.46   0
  -5 -12  -2  107.40    2.80   0
  -5 -11  -2   18.33    1.69   0
  -5  -7  -3  838.61    5.66   0
  -5  -4  -4  560.57    4.27   0
  -5  -1  -6    3.50    1.05   0
  -5   2  -9   29.06    1.08   0
  -4 -24  -6   42.31    3.47   0
  -4 -22  -4   67.19    3.58   0
  -4 -20  -3   38.41    2.98   0
  -4 -15  -1  427.00    5.10   0
  -4  -9  -1    6.26    1.42   0
  -4  -3  -3 1647.14    6.23   0
  -4   1  -6    1.30    0.79   0
  -4   2  -7  185.91    1.81   0
  -4   5 -11   56.57    0.98   0
  -3 -21  -2  184.97    4.36   0
  -3 -19  -1    0.41    2.02   0
  -3 -16   0    1.56    1.70   0
  -2 -17   1   24.80    2.20   0
  -2  -7   1  105.92    1.80   0
  -1 -17   2   87.64    2.46   0
   3 -10   6    6.83    0.55   0
 -12 -15 -22    2.22    4.06   0
 -12 -14 -22   16.57    4.42   0
 -12 -14 -21   15.47    4.01   0
 -12 -13 -24   -1.97    4.33   0
 -12 -13 -23   66.92    5.15   0
 -12 -13 -22   21.28    4.20   0
 -12 -12 -25   -1.27    4.34   0
 -12 -12 -24   36.80    4.82   0
 -12 -12 -22   40.32    4.42   0
 -12 -12 -21   43.73    4.38   0
 -12 -11 -26    2.19    4.35   0
 -12 -11 -25   27.35    4.62   0
 -12 -11 -24    7.26    4.13   0
 -12 -11 -23    4.73    3.90   0
 -12 -11 -22   33.88    4.31   0
 -12 -11 -21  181.83    5.89   0
 -12 -10 -27    7.57    4.43   0
 -12 -10 -26    3.26    4.17   0
 -12 -10 -25   30.49    4.48   0
 -12 -10 -24    9.42    3.96   0
 -12 -10 -23    1.31    3.80   0
 -12 -10 -22    3.13    3.58   0
 -12 -10 -21    2.64    3.82   0
 -12  -9 -26   39.90    4.50   0
 -12  -9 -25   56.27    4.57   0
 -12  -9 -24    1.94    3.61   0
 -12  -9 -23   16.85    3.77   0
 -12  -9 -22  117.65    5.25   0
 -11 -18 -18    0.09    4.23   0
 -11 -17 -18   -0.55    4.06   0
 -11 -17 -17  133.71    5.75   0
 -11 -16 -17   -0.98    3.87   0
 -11 -16 -16   17.57    3.91   0
 -11 -15 -16    0.83    3.45   0
 -11 -14 -15    6.80    3.29   0
 -11 -13 -16  240.37    6.04   0
 -11 -13 -15   29.68    3.77   0
 -11 -12 -16  226.80    5.79   0
 -11 -11 -16    3.26    3.06   0
 -11 -11 -15  170.31    5.12   0
 -11 -10 -16   -2.19    3.08   0
 -11 -10 -15   93.95    4.02   0
 -11  -9 -16   82.00    4.02   0
 -11  -8 -17  129.06    4.48   0
 -11  -8 -16  377.92    6.25   0
 -11  -7 -18   41.98    3.40   0
 -11  -7 -17   32.31    3.16   0
 -11  -6 -19   83.09    3.83   0
 -11  -6 -18   44.01    3.25   0
 -11  -5 -21   77.88    3.88   0
 -11  -5 -20  262.13    5.47   0
 -10 -20 -16    2.73    4.23   0
 -10 -20 -15    1.49    3.77   0
 -10 -19 -15   -0.89    3.79   0
 -10 -19 -14   -1.41    3.38   0
 -10 -18 -14   -0.08    3.74   0
 -10 -16 -13   16.07    3.36   0
 -10 -15 -12   50.01    3.79   0
 -10 -12 -12  148.05    4.63   0
 -10 -11 -12   14.21    3.02   0
 -10 -10 -12    3.50    2.69   0
 -10  -9 -12  123.74    3.94   0
 -10  -8 -13  116.24    3.78   0
 -10  -7 -13   14.80    2.50   0
 -10  -6 -14  113.61    3.65   0
 -10  -5 -15   32.86    2.71   0
 -10  -4 -16  228.16    4.51   0
 -10  -3 -17   89.76    3.23   0
 -10  -2 -19   59.27    2.92   0
  -9 -22 -14   19.49    4.47   0
  -9 -21 -13  149.65    5.72   0
  -9 -20 -12    7.92    3.62   0
  -9 -19 -11   45.94    4.05   0
  -9 -18 -11   -2.34    3.22   0
  -9 -16 -10   95.45    4.26   0
  -9 -14  -9   46.13    3.36   0
  -9 -13  -9  241.69    5.06   0
  -9 -12  -9   28.77    2.92   0
  -9 -10  -9  172.45    4.09   0
  -9  -4 -12    5.98    1.85   0
  -9  -3 -13  134.21    3.19   0
  -9  -2 -14   67.47    2.67   0
  -9  -1 -16  204.42    3.77   0
  -8 -23 -13   32.79    4.25   0
  -8 -22 -11    2.95    3.57   0
  -8 -21 -10   59.35    4.25   0
  -8 -19  -9    4.59    3.20   0
  -8 -18  -8   41.78    3.51   0
  -8 -17  -8   38.90    3.43   0
  -8 -15  -7  105.72    3.81   0
  -8 -13  -7  130.75    3.85   0
  -8 -12  -7    9.66    2.32   0
  -8 -11  -7    0.96    2.10   0
  -8  -7  -8  512.72    5.57   0
  -8  -5  -9  286.77    4.13   0
  -8  -2 -11  418.06    4.59   0
  -8   1 -15   94.18    2.51   0
  -7 -24 -11    2.00    3.90   0
  -7 -23 -10    2.83    3.64   0
  -7 -22  -9   43.13    3.95   0
  -7 -21  -8   22.64    3.48   0
  -7 -20  -7    1.09    2.79   0
  -7 -19  -7   20.48    3.05   0
  -7 -18  -6    5.56    2.76   0
  -7 -17  -6    8.19    2.73   0
  -7 -15  -5  259.56    4.81   0
  -7 -13  -5  339.44    5.15   0
  -7 -10  -5  112.57    3.06   0
  -7  -7  -6  108.51    2.55   0
  -7  -3  -8  354.90    3.97   0
  -7  -2  -9   40.71    1.80   0
  -7   0 -11    2.16    1.25   0
  -7   1 -12    1.39    1.38   0
  -6 -25 -10   35.62    4.37   0
  -6 -24  -9   67.18    4.26   0
  -6 -22  -7    4.27    3.14   0
  -6 -21  -6    6.18    2.86   0
  -6 -19  -5  127.78    4.17   0
  -6 -17  -4   44.26    2.89   0
  -6 -16  -4   11.56    2.28   0
  -6  -7  -4 1291.04    7.42   0
  -6  -5  -5   74.25    2.16   0
  -6  -3  -6  335.70    3.53   0
  -6   2 -11  102.09    1.87   0
  -5 -26  -9    7.91    3.77   0
  -5 -25  -8    6.04    3.29   0
  -5 -24  -7   55.72    3.80   0
  -5 -23  -6   13.25    3.18   0
  -5 -20  -4  203.49    4.76   0
  -5 -18  -3    2.89    2.23   0
  -5 -10  -2  117.49    2.71   0
  -5  -9  -2   28.65    1.78   0
  -5  -6  -3  470.52    4.19   0
  -5  -2  -5 1030.43    5.25   0
  -5   3 -10   94.58    1.55   0
  -4 -21  -3   29.35    2.92   0
  -4 -19  -2    4.52    2.32   0
  -4  -8  -1  517.28    4.35   0
  -4  -5  -2  166.94    2.27   0
  -4   0  -5    0.94    0.73   0
  -4   3  -8   40.60    0.95   0
  -3 -20  -1  142.21    3.73   0
  -3  -7   0   -1.20    1.02   0
  -3  -4  -1  642.19    3.69   0
  -2   1  -3 2545.01    4.22   0
 -12 -16 -20   43.46    4.87   0
 -12 -16 -19   -1.61    3.80   0
 -12 -15 -21    7.86    4.03   0
 -12 -15 -20   59.38    5.01   0
 -12 -15 -19    0.49    3.89   0
 -12 -14 -19   -1.62    3.88   0
 -12 -14 -18   95.32    4.80   0
 -12 -13 -20    9.55    3.65   0
 -12 -13 -19   -0.08    3.68   0
 -12 -12 -20    3.04    3.47   0
 -12 -12 -19   30.22    4.03   0
 -12 -12 -18   24.36    3.86   0
 -12 -11 -20   -0.63    3.26   0
 -12 -11 -19   47.94    4.16   0
 -12 -11 -18   71.81    4.22   0
 -12 -10 -20   -1.58    3.36   0
 -12 -10 -19    1.00    3.36   0
 -12  -9 -21   11.46    3.54   0
 -12  -9 -20   -0.55    3.14   0
 -12  -8 -25   13.00    3.57   0
 -12  -8 -24    1.84    3.47   0
 -12  -8 -23    4.70    3.47   0
 -12  -8 -22   11.33    3.53   0
 -12  -8 -21   11.94    3.42   0
 -12  -8 -20    9.23    2.96   0
 -12  -7 -24   -0.98    3.27   0
 -12  -7 -22   89.27    4.38   0
 -11 -19 -17    7.05    4.40   0
 -11 -18 -17    2.27    3.80   0
 -11 -18 -16    7.08    4.04   0
 -11 -17 -16   91.11    5.02   0
 -11 -16 -15    3.66    3.63   0
 -11 -15 -15  105.61    4.77   0
 -11 -14 -14   16.60    3.47   0
 -11 -12 -14    7.59    3.26   0
 -11 -11 -14   10.27    3.15   0
 -11 -10 -14   27.04    3.25   0
 -11  -9 -15   83.62    3.95   0
 -11  -7 -16    2.10    2.67   0
 -11  -6 -17  113.96    3.99   0
 -11  -5 -18   45.05    3.14   0
 -11  -4 -20  146.58    4.29   0
 -11  -4 -19    1.94    2.74   0
 -10 -21 -15   -2.84    4.07   0
 -10 -19 -13   -3.92    3.61   0
 -10 -18 -13   46.42    3.99   0
 -10 -18 -12   34.95    3.71   0
 -10 -17 -12    0.34    3.35   0
 -10 -16 -12   32.49    2.87   0
 -10 -16 -11   15.34    3.08   0
 -10 -13 -11  425.14    6.77   0
 -10 -12 -11    7.63    2.96   0
 -10 -11 -11  319.63    5.74   0
 -10 -10 -11  450.03    6.47   0
 -10  -8 -12   20.70    2.68   0
 -10  -7 -12   24.58    2.56   0
 -10  -6 -13    9.22    2.31   0
 -10  -2 -18    8.03    2.24   0
  -9 -22 -13   12.63    4.15   0
  -9 -21 -12   18.59    3.99   0
  -9 -20 -11   -1.33    3.41   0
  -9 -19 -10    0.27    3.25   0
  -9 -18 -10    7.42    3.23   0
  -9 -17  -9   26.28    3.42   0
  -9 -16  -9   30.97    3.45   0
  -9 -15  -9   41.58    2.75   0
  -9 -12  -8  174.84    4.21   0
  -9  -9  -9  488.57    6.04   0
  -9  -5 -11  339.14    4.73   0
  -9  -1 -15  104.37    2.81   0
  -9   0 -17   -0.27    1.63   0
  -8 -24 -12    7.01    4.14   0
  -8 -23 -11   11.39    3.88   0
  -8 -22 -10   23.12    3.75   0
  -8 -21  -9   12.42    3.43   0
  -8 -20  -9    4.42    3.04   0
  -8 -19  -8    5.22    3.15   0
  -8 -17  -7  148.06    4.48   0
  -8 -16  -7    2.12    2.53   0
  -8 -13  -6    2.99    2.16   0
  -8 -12  -6  110.96    3.34   0
  -8  -8  -7    5.79    1.91   0
  -8  -6  -8   44.54    1.93   0
  -8  -4  -9   66.04    2.34   0
  -8  -3 -10   23.31    1.83   0
  -8  -1 -12  627.25    5.34   0
  -8   0 -13    0.22    1.32   0
  -7 -25 -11    2.92    4.06   0
  -7 -24 -10   81.92    4.83   0
  -7 -22  -8   90.87    4.45   0
  -7 -21  -7   40.07    3.59   0
  -7 -19  -6  344.48    6.16   0
  -7 -17  -5    0.42    2.48   0
  -7 -16  -5    9.45    2.52   0
  -7  -9  -5    8.57    1.35   0
  -7  -6  -6   52.62    1.90   0
  -7  -4  -7  498.67    4.70   0
  -7   2 -13   97.59    2.12   0
  -6 -26 -10    2.87    3.71   0
  -6 -25  -9  106.78    5.12   0
  -6 -24  -8    3.74    3.23   0
  -6 -23  -7   39.56    3.75   0
  -6 -22  -6   33.47    3.45   0
  -6 -21  -5    5.13    3.03   0
  -6 -20  -5  190.05    4.81   0
  -6 -18  -4   16.26    2.66   0
  -6 -12  -3    5.24    1.71   0
  -6 -11  -3    0.16    1.62   0
  -6 -10  -3  300.16    4.11   0
  -6   3 -12    1.65    0.99   0
  -5 -25  -7    8.19    3.42   0
  -5 -24  -6   25.50    3.44   0
  -5 -23  -5   -2.58    2.76   0
  -5 -21  -4   -1.56    2.64   0
  -5 -20  -3    0.97    2.32   0
  -5 -19  -3   85.54    3.28   0
  -5 -17  -2    0.01    2.02   0
  -5  -8  -2   13.73    1.55   0
  -4 -22  -3    6.00    2.69   0
  -4 -20  -2   35.07    2.75   0
  -4 -18  -1    6.68    2.10   0
  -4 -12   0   11.58    1.74   0
  -3 -19   0    0.39    2.13   0
  -3 -15   1   37.91    2.18   0
  -3 -14   1   16.54    1.62   0
  -3 -12   1   60.94    1.98   0
  -3 -11   1  100.55    2.24   0
  -3  -6   0   -1.12    0.99   0
  -3  -2  -2   13.37    0.89   0
  -2 -14   2    1.80    1.29   0
  -2 -13   2   20.36    1.48   0
  -2 -11   2  485.66    4.06   0
  -2  -6   1  340.24    2.70   0
  -1 -15   3   -1.36    1.37   0
  -1 -13   3  207.92    2.80   0
  -1 -12   3   90.81    1.93   0
  -1 -10   3    7.68    1.16   0
  -1  -6   2    6.57    0.72   0
   0 -14   4  111.39    2.16   0
   0 -13   4    0.21    1.07   0
   0 -12   4  529.98    3.81   0
 -13 -12 -24   15.18    4.77   0
 -12 -17 -19   -1.51    4.12   0
 -12 -17 -18    4.00    4.04   0
 -12 -16 -17   70.35    4.87   0
 -12 -15 -18   -3.03    3.43   0
 -12 -15 -17   26.99    4.11   0
 -12 -14 -17   -4.86    3.50   0
 -12 -14 -16   10.24    3.41   0
 -12 -13 -17   41.48    4.15   0
 -12 -13 -16   28.51    3.65   0
 -12 -12 -17    0.18    3.41   0
 -12 -11 -17  119.99    4.87   0
 -12 -10 -18   -1.72    3.02   0
 -12 -10 -17   -1.16    3.20   0
 -12  -9 -18  149.91    5.02   0
 -12  -9 -17  257.64    5.73   0
 -12  -8 -19   51.96    3.77   0
 -12  -8 -18  134.68    4.60   0
 -12  -7 -21   50.07    3.88   0
 -12  -7 -20   37.86    3.47   0
 -12  -7 -19   59.65    3.60   0
 -12  -6 -23    1.05    3.19   0
 -12  -6 -22   23.55    3.34   0
 -12  -6 -21   15.81    3.17   0
 -11 -20 -16   13.53    4.41   0
 -11 -19 -16   38.91    4.51   0
 -11 -19 -15   17.27    4.10   0
 -11 -18 -15   79.02    4.93   0
 -11 -18 -14    3.05    3.54   0
 -11 -16 -13   -1.39    3.30   0
 -11 -13 -13    4.08    3.16   0
 -11 -12 -13   34.81    3.49   0
 -11 -10 -13   35.42    3.27   0
 -11  -7 -15    9.76    2.66   0
 -11  -6 -15  287.09    5.12   0
 -11  -4 -18   15.75    2.60   0
 -11  -3 -20    0.86    2.42   0
 -10 -21 -13    3.68    3.67   0
 -10 -20 -13   35.16    4.35   0
 -10 -18 -11    3.20    3.35   0
 -10 -16 -10    0.42    2.93   0
 -10 -15 -10    0.49    2.91   0
 -10 -14 -10    3.45    2.88   0
 -10 -13 -10   21.03    3.10   0
 -10 -11 -10    0.61    2.68   0
  -9 -23 -13   10.69    3.89   0
  -9 -23 -12  162.59    5.84   0
  -9 -22 -12    6.68    3.69   0
  -9 -22 -11   39.10    3.93   0
  -9 -21 -11   -2.82    3.44   0
  -9 -20 -10   10.15    3.48   0
  -9 -19  -9    0.44    3.16   0
  -9 -18  -9    1.87    3.13   0
  -9 -17  -8   20.47    2.98   0
  -9 -16  -8    7.03    2.91   0
  -9 -15  -8  225.82    5.15   0
  -9 -14  -8    0.48    2.45   0
  -9  -5 -10  154.07    3.34   0
  -9  -4 -11  117.05    3.01   0
  -9  -3 -12  704.81    6.25   0
  -9  -2 -13   67.34    2.41   0
  -9  -1 -14   76.50    2.45   0
  -9   0 -16   57.33    2.30   0
  -8 -24 -11    5.03    3.93   0
  -8 -23 -10   -8.00    3.41   0
  -8 -22  -9  153.69    5.27   0
  -8 -21  -8   -0.47    2.91   0
  -8 -20  -8  112.53    4.59   0
  -8 -19  -7   -0.06    2.99   0
  -8 -18  -7    6.16    2.68   0
  -8 -16  -6   -0.67    2.55   0
  -8 -15  -6  326.46    5.53   0
  -8  -9  -6  211.01    3.85   0
  -8  -7  -7    4.02    1.71   0
  -8  -5  -8 1228.05    7.80   0
  -8  -2 -10   35.32    2.00   0
  -8   1 -14  234.20    3.36   0
  -7 -25 -10    2.85    3.90   0
  -7 -24  -9   21.42    3.88   0
  -7 -22  -7    2.44    3.11   0
  -7 -20  -6    1.60    2.91   0
  -7 -19  -5   12.77    3.16   0
  -7 -18  -5   59.57    3.38   0
  -7 -15  -4  535.21    6.39   0
  -7 -11  -4   34.26    2.24   0
  -7 -10  -4    0.25    1.60   0
  -7  -2  -8  210.87    3.01   0
  -7  -1  -9   37.00    1.68   0
  -7   0 -10  591.03    4.52   0
  -6 -26  -9   14.83    3.90   0
  -6 -25  -8   -0.64    3.30   0
  -6 -23  -6   -1.17    3.01   0
  -6 -22  -5   95.73    4.26   0
  -6 -20  -4    7.77    2.64   0
  -6 -17  -3    4.88    2.24   0
  -6 -16  -3    3.70    2.04   0
  -6  -9  -3    0.68    1.10   0
  -6   1  -9  308.50    3.03   0
  -5 -22  -4   45.03    3.34   0
  -5 -21  -3   25.39    2.92   0
  -5 -14  -1   37.85    2.16   0
  -5 -13  -1   46.40    2.19   0
  -5 -11  -1    7.10    1.47   0
  -5   4 -11   39.04    1.10   0
  -4 -21  -2    1.23    2.37   0
  -4 -15   0   28.46    1.99   0
  -4 -14   0   18.51    1.77   0
  -4 -10   0    1.85    1.30   0
  -4  -6  -1  352.80    3.30   0
  -4   4  -9   82.89    1.12   0
  -3 -16   1  122.16    2.89   0
  -3  -9   1  845.52    5.14   0
  -2 -17   2    2.33    1.79   0
  -2 -16   2    8.87    1.53   0
  -2  -9   2  386.22    3.30   0
  -1 -16   3  100.71    2.36   0
   0 -11   4    0.20    0.77   0
   3  -9   6  584.02    1.92   0
 -13 -15 -20  114.36    5.42   0
 -13 -14 -22   37.01    4.95   0
 -13 -14 -21   46.70    4.85   0
 -13 -14 -20    9.94    4.13   0
 -13 -13 -23   36.73    4.52   0
 -13 -13 -22    3.04    4.29   0
 -13 -13 -20   96.50    5.23   0
 -13 -12 -23   92.17    5.19   0
 -13 -12 -22   10.67    3.99   0
 -13 -12 -21   -2.14    3.79   0
 -13 -12 -20  219.38    6.33   0
 -13 -11 -25    2.63    3.90   0
 -13 -11 -24    4.14    3.83   0
 -13 -11 -23   60.72    4.84   0
 -13 -11 -22   13.03    4.03   0
 -13 -11 -21   16.95    3.94   0
 -13 -11 -20    6.01    3.37   0
 -13 -10 -26   16.36    4.40   0
 -13 -10 -25  222.77    6.81   0
 -13 -10 -24   -0.60    3.82   0
 -13 -10 -23   19.40    4.09   0
 -13 -10 -22    6.54    3.69   0
 -13 -10 -21   73.38    4.53   0
 -13  -9 -25   50.01    4.57   0
 -13  -9 -24    7.19    3.80   0
 -13  -9 -23    1.13    3.54   0
 -13  -9 -22   24.00    3.59   0
 -12 -18 -18   36.06    4.50   0
 -12 -17 -17   75.81    4.90   0
 -12 -17 -16   18.04    4.22   0
 -12 -16 -16   44.36    4.49   0
 -12 -16 -15    6.23    3.51   0
 -12 -15 -16   47.17    4.07   0
 -12 -15 -15   62.19    4.38   0
 -12 -14 -15   38.46    3.96   0
 -12 -13 -15   42.38    3.99   0
 -12 -12 -15    2.14    3.22   0
 -12 -11 -16   87.86    4.24   0
 -12 -10 -16    1.43    3.14   0
 -12  -9 -16   -0.30    2.94   0
 -12  -8 -17   -3.15    2.86   0
 -12  -7 -18  189.90    5.00   0
 -12  -6 -20   12.26    3.04   0
 -12  -5 -22  131.85    4.57   0
 -12  -5 -21   92.59    3.96   0
 -12  -5 -20   26.71    3.30   0
 -11 -20 -15    1.68    4.17   0
 -11 -20 -14   13.96    3.89   0
 -11 -18 -13   31.20    3.97   0
 -11 -17 -13    8.03    3.38   0
 -11 -15 -12   14.15    3.38   0
 -11 -14 -12   23.07    3.42   0
 -11 -13 -12   92.30    4.19   0
 -11 -12 -12  133.92    4.52   0
 -11 -11 -12    3.53    2.89   0
 -11 -10 -12  181.27    4.70   0
 -11  -9 -13    4.16    1.99   0
 -11  -8 -13   25.11    2.92   0
 -11  -7 -14    0.66    2.49   0
 -11  -6 -14   34.08    2.67   0
 -11  -5 -16   22.83    2.54   0
 -11  -5 -15    1.77    2.16   0
 -11  -4 -17   15.89    2.50   0
 -11  -3 -19   50.95    3.05   0
 -11  -3 -18   76.21    3.19   0
 -10 -22 -13   70.88    5.04   0
 -10 -21 -12   21.15    3.93   0
 -10 -20 -12    8.17    3.60   0
 -10 -20 -11   58.73    4.12   0
 -10 -19 -11   33.34    3.91   0
 -10 -18 -10    3.99    3.28   0
 -10 -17 -10   38.89    3.73   0
 -10 -15  -9   98.03    4.00   0
 -10 -13  -9   26.35    3.04   0
 -10 -12  -9   82.85    3.61   0
 -10  -9 -10  167.87    4.14   0
 -10  -8 -10 1047.26    8.60   0
 -10  -7 -11   14.16    2.27   0
  -9 -23 -11    0.52    3.74   0
  -9 -22 -10   -0.85    3.24   0
  -9 -21 -10    2.86    3.34   0
  -9 -20  -9   -1.65    3.19   0
  -9 -18  -8   31.54    3.40   0
  -9 -16  -7   94.34    3.79   0
  -9 -15  -7   79.21    3.64   0
  -9 -14  -7   12.43    2.75   0
  -9 -13  -7   28.68    2.78   0
  -9 -12  -7    5.07    2.44   0
  -9 -11  -7  177.87    4.04   0
  -9  -6  -9  199.28    3.78   0
  -9  -3 -11   35.54    2.07   0
  -9  -2 -12    6.75    1.82   0
  -9   0 -15   -1.09    1.46   0
  -8 -24 -10    3.89    3.86   0
  -8 -23  -9   35.52    4.06   0
  -8 -22  -8   -0.44    3.18   0
  -8 -20  -7   24.91    3.47   0
  -8 -18  -6   35.97    3.25   0
  -8 -17  -6   19.85    2.74   0
  -8 -15  -5   27.21    2.67   0
  -8 -13  -5   15.93    2.39   0
  -8 -12  -5  338.55    5.01   0
  -8  -8  -6  470.78    5.28   0
  -8  -3  -9 1451.12    7.99   0
  -8  -1 -11   45.65    1.89   0
  -8   0 -12   49.15    1.85   0
  -7 -25  -9    3.42    3.71   0
  -7 -24  -8   38.21    4.00   0
  -7 -23  -7   10.31    3.38   0
  -7 -22  -6   -2.00    2.70   0
  -7 -21  -6    4.46    2.68   0
  -7 -20  -5   12.30    2.92   0
  -7 -17  -4    5.66    2.44   0
  -7  -9  -4  177.47    3.37   0
  -7  -3  -7  854.60    5.74   0
  -7   1 -11  113.08    2.16   0
  -7   3 -14   49.60    1.66   0
  -6 -26  -8   29.56    4.07   0
  -6 -24  -6    9.14    3.20   0
  -6 -23  -5   50.70    3.81   0
  -6 -21  -4    6.08    2.80   0
  -6 -19  -3   -0.19    2.35   0
  -6 -18  -3   12.23    2.48   0
  -6 -13  -2    1.53    1.84   0
  -6 -12  -2   14.69    1.86   0
  -6 -11  -2   30.15    1.89   0
  -6  -7  -3  528.61    4.73   0
  -6  -5  -4  601.63    4.76   0
  -6  -2  -6  333.47    3.33   0
  -6   2 -10   45.72    1.47   0
  -5 -20  -2  370.08    5.68   0
  -5 -19  -2   43.89    2.75   0
  -5 -17  -1   -1.53    2.14   0
  -5 -10  -1    2.43    1.40   0
  -5   0  -6 1066.16    4.80   0
  -5   1  -7   34.71    1.11   0
  -4 -20  -1    0.01    2.18   0
  -4  -9   0   14.41    1.44   0
  -3 -17   1   91.31    2.81   0
  -3   2  -5  187.19    1.40   0
 -13 -16 -20   51.42    4.52   0
 -13 -16 -18   -2.28    3.73   0
 -13 -15 -19   38.46    4.65   0
 -13 -14 -19    5.93    3.78   0
 -13 -13 -19   56.42    4.34   0
 -13 -13 -18    8.18    3.75   0
 -13 -12 -19   10.90    3.52   0
 -13 -11 -19    5.19    3.54   0
 -13 -11 -18    8.79    3.52   0
 -13 -10 -20   32.49    3.91   0
 -13 -10 -19  239.88    6.08   0
 -13  -9 -21   -1.50    3.30   0
 -13  -9 -20   13.98    3.60   0
 -13  -8 -24    0.70    3.20   0
 -13  -8 -23    9.08    3.49   0
 -13  -8 -22   93.27    4.64   0
 -13  -8 -21   -0.55    3.25   0
 -13  -8 -20  236.21    5.74   0
 -13  -7 -23    0.81    3.21   0
 -13  -7 -22   -0.00    2.95   0
 -12 -19 -16   31.97    4.72   0
 -12 -18 -15   -1.42    3.95   0
 -12 -17 -15   49.91    4.59   0
 -12 -17 -14   18.36    3.80   0
 -12 -16 -14   18.20    3.80   0
 -12 -15 -14   28.12    3.83   0
 -12 -14 -14    5.69    3.41   0
 -12 -13 -14   18.17    3.47   0
 -12 -11 -14  374.87    6.69   0
 -12 -10 -15  215.43    4.94   0
 -12 -10 -14   82.85    4.04   0
 -12  -9 -15  155.96    4.71   0
 -12  -8 -16    0.12    2.82   0
 -12  -8 -15   28.03    2.95   0
 -12  -7 -17   53.80    3.32   0
 -12  -7 -16   66.93    3.55   0
 -12  -6 -18   26.86    3.07   0
 -12  -6 -17    3.59    2.63   0
 -12  -5 -19   65.89    3.50   0
 -12  -4 -20   38.75    3.30   0
 -11 -21 -14   26.81    4.46   0
 -11 -20 -13   -2.75    3.65   0
 -11 -19 -13   -5.02    3.36   0
 -11 -19 -12    7.45    3.51   0
 -11 -18 -12   32.49    3.95   0
 -11 -17 -12  127.94    4.47   0
 -11 -17 -11    5.80    3.15   0
 -11 -15 -11    2.75    3.04   0
 -11 -14 -11   86.75    4.18   0
 -11 -13 -11   86.44    4.02   0
 -11 -12 -11  189.61    4.95   0
 -11 -11 -11   83.38    3.82   0
 -11 -10 -11   71.79    3.48   0
 -11  -9 -12  121.55    3.92   0
 -11  -8 -12  139.82    4.00   0
 -11  -7 -13  215.99    4.61   0
 -11  -5 -14   12.83    2.25   0
 -11  -4 -16  625.52    6.90   0
 -11  -3 -17    1.05    2.14   0
 -11  -2 -19    3.26    2.15   0
 -10 -22 -12   -0.85    3.82   0
 -10 -21 -11   12.74    3.79   0
 -10 -20 -10   43.00    3.79   0
 -10 -19 -10    9.30    3.43   0
 -10 -18  -9   60.19    3.80   0
 -10 -17  -9  118.88    4.60   0
 -10 -16  -9    7.07    2.82   0
 -10 -10  -9 1422.05   10.30   0
 -10  -9  -9    1.88    2.24   0
 -10  -3 -13   16.10    2.19   0
 -10  -1 -16   26.83    2.15   0
  -9 -24 -11   16.26    4.24   0
  -9 -23 -10   -0.08    3.57   0
  -9 -22  -9    0.83    3.04   0
  -9 -21  -9    0.31    3.24   0
  -9 -20  -8   44.10    3.78   0
  -9 -19  -8   22.82    2.56   0
  -9 -18  -7   18.51    3.08   0
  -9 -17  -7  175.95    4.83   0
  -9 -10  -7   69.57    2.60   0
  -9  -7  -8  555.71    5.88   0
  -9  -5  -9    3.31    1.70   0
  -9  -4 -10    0.05    1.56   0
  -9  -1 -13  260.66    3.75   0
  -8 -25 -10   39.22    4.51   0
  -8 -24  -9    7.99    3.71   0
  -8 -23  -8   -4.61    3.29   0
  -8 -22  -7   32.33    3.42   0
  -8 -21  -7   47.58    3.56   0
  -8 -20  -6  178.83    4.93   0
  -8 -19  -6  154.46    4.56   0
  -8 -17  -5   18.58    2.80   0
  -8 -16  -5   73.74    3.42   0
  -8  -9  -5    2.61    1.73   0
  -8  -7  -6  287.33    4.12   0
  -8  -5  -7  438.81    4.72   0
  -8   2 -15   63.11    1.92   0
  -7 -26  -9   -1.98    3.72   0
  -7 -25  -8   24.92    3.92   0
  -7 -24  -7   23.11    3.73   0
  -7 -23  -6   41.39    3.67   0
  -7 -21  -5   -1.15    2.66   0
  -7 -19  -4  142.33    4.22   0
  -7 -18  -4  108.69    3.67   0
  -7 -14  -3  202.83    4.08   0
  -7 -11  -3   39.63    2.15   0
  -7  -8  -4   62.23    2.33   0
  -7  -4  -6  940.50    6.09   0
  -7   2 -12    2.83    0.99   0
  -6 -24  -5   -0.39    3.19   0
  -6 -22  -4    2.70    2.69   0
  -6 -17  -2  137.13    3.65   0
  -6 -16  -2    9.72    2.18   0
  -6 -10  -2   96.97    2.58   0
  -6  -3  -5  357.05    3.50   0
  -6   4 -13   95.72    1.68   0
  -5 -21  -2   40.18    2.95   0
  -5 -18  -1   26.53    2.39   0
  -5  -9  -1  367.35    3.98   0
  -5  -6  -2  130.88    2.21   0
  -5  -4  -3  389.20    3.37   0
  -5  -1  -5 1589.61    6.04   0
  -5   2  -8   30.94    1.02   0
  -4 -19   0   29.47    2.38   0
  -4 -18   0   76.32    2.87   0
  -4  -8   0    6.49    1.24   0
  -3  -8   1  139.76    2.20   0
  -3  -5   0   -0.41    0.95   0
  -3  -3  -1  262.44    2.25   0
  -3   1  -4 1804.62    4.39   0
  -2  -8   2  448.20    3.33   0
  -2  -5   1 1145.64    4.45   0
  -2  -3   0  925.46    3.53   0
  -2   0  -2 1255.62    3.20   0
  -1  -8   3    9.84    0.98   0
  -1  -3   1  294.08    1.68   0
 -14 -13 -22    3.62    4.27   0
 -14 -12 -24    1.17    4.34   0
 -14 -12 -23    0.63    4.17   0
 -14 -12 -22   -3.13    3.67   0
 -14 -11 -25   15.89    4.67   0
 -14 -11 -24   41.05    4.69   0
 -14 -11 -23   46.87    4.44   0
 -14 -10 -25   42.80    4.39   0
 -13 -17 -18    2.91    3.81   0
 -13 -17 -17    2.81    4.22   0
 -13 -16 -17    4.83    4.01   0
 -13 -16 -16   57.64    4.46   0
 -13 -15 -17   13.41    3.80   0
 -13 -15 -16   -0.51    3.64   0
 -13 -14 -17   45.84    4.18   0
 -13 -13 -17   11.46    3.49   0
 -13 -12 -17   26.21    3.64   0
 -13 -12 -16  125.03    4.99   0
 -13 -10 -18    1.06    3.07   0
 -13  -9 -18    9.35    3.30   0
 -13  -8 -19    2.99    3.09   0
 -13  -8 -18    0.19    2.69   0
 -13  -7 -21   60.51    4.03   0
 -13  -6 -22    0.01    3.04   0
 -13  -6 -21  292.13    6.20   0
 -12 -20 -15   13.18    4.47   0
 -12 -19 -15    8.24    3.90   0
 -12 -15 -13    3.05    3.33   0
 -12 -13 -13  176.62    5.17   0
 -12 -12 -13   53.95    3.80   0
 -12  -5 -18   38.04    2.89   0
 -12  -4 -19    2.86    2.53   0
 -11 -21 -12   19.55    3.85   0
 -11 -19 -11   77.55    4.53   0
 -11 -17 -10    6.12    3.04   0
 -11 -16 -10   24.29    3.51   0
 -11 -14 -10   11.46    3.17   0
 -11  -7 -12    0.85    2.36   0
 -11  -6 -13   51.70    2.84   0
 -11  -4 -15  108.14    3.43   0
 -11  -2 -18    0.20    2.06   0
 -10 -23 -11   -0.86    3.58   0
 -10 -22 -11   32.24    4.24   0
 -10 -21 -10   17.45    3.78   0
 -10 -20  -9   -1.42    3.01   0
 -10 -19  -9   17.82    3.48   0
 -10 -17  -8    6.62    3.10   0
 -10 -16  -8    1.85    3.00   0
 -10 -15  -8   18.79    2.86   0
 -10 -14  -8   23.37    2.35   0
 -10 -13  -8   14.29    2.13   0
 -10 -12  -8  531.63    6.73   0
 -10 -10  -8    3.61    2.28   0
 -10  -1 -15    5.23    2.02   0
 -10   0 -17   -0.72    1.99   0
  -9 -24 -10    4.62    3.86   0
  -9 -23  -9    6.96    3.65   0
  -9 -21  -8   34.08    3.70   0
  -9 -20  -7   -1.88    2.79   0
  -9 -19  -7    1.67    3.06   0
  -9 -13  -6   59.65    3.00   0
  -9 -12  -6   15.49    2.39   0
  -9 -11  -6  126.28    3.51   0
  -9  -6  -8   20.99    2.00   0
  -8 -25  -9    7.51    3.84   0
  -8 -24  -8    2.94    3.49   0
  -8 -23  -7   70.38    4.21   0
  -8 -21  -6   96.16    4.21   0
  -8 -18  -5   26.53    2.84   0
  -8 -14  -4   10.72    2.35   0
  -8  -8  -5    0.17    1.62   0
  -8  -6  -6    4.90    1.69   0
  -8  -3  -8   15.30    1.66   0
  -8   0 -11    0.09    1.43   0
  -8   2 -14   -1.82    1.28   0
  -7 -26  -8   46.84    4.28   0
  -7 -25  -7   -2.27    3.33   0
  -7 -24  -6   12.43    3.26   0
  -7 -22  -5   -1.21    2.87   0
  -7 -20  -4   -2.39    2.48   0
  -7 -18  -3   66.04    3.10   0
  -7 -17  -3  124.61    3.73   0
  -7 -16  -3    3.48    2.11   0
  -7 -10  -3   14.17    1.82   0
  -7  -7  -4  394.56    4.38   0
  -7  -5  -5   37.69    1.87   0
  -7   0  -9    1.32    1.12   0
  -6 -23  -4   21.92    3.15   0
  -6 -19  -2    0.50    2.23   0
  -6 -18  -2   -0.27    2.20   0
  -6  -6  -3  173.40    2.83   0
  -6  -4  -4    1.66    1.24   0
  -5 -20  -1   -0.84    2.39   0
  -5 -19  -1   63.34    2.96   0
  -5 -15   0   -0.12    1.68   0
  -5 -14   0    0.71    1.63   0
  -5 -12   0    1.73    1.46   0
  -5  -8  -1  305.38    3.53   0
  -4 -20   0    5.95    2.19   0
  -4 -16   1    0.02    1.61   0
  -4 -15   1  335.20    4.32   0
  -4 -14   1   14.32    1.66   0
  -4 -13   1   56.45    2.07   0
  -4 -12   1    2.70    1.35   0
  -4 -11   1   19.61    1.66   0
  -4  -7   0   -0.16    1.00   0
  -4  -5  -1   11.04    1.18   0
  -3 -14   2   52.43    1.98   0
  -3 -13   2    2.48    1.28   0
  -3 -12   2    2.40    1.23   0
  -3 -11   2 1033.85    6.00   0
  -2 -15   3    3.66    1.52   0
  -2 -12   3   73.24    2.00   0
  -1  -5   2  938.57    3.49   0
 -14 -16 -19    8.19    4.10   0
 -14 -15 -20   20.96    4.64   0
 -14 -15 -19   -1.96    4.09   0
 -14 -14 -21   21.72    3.55   0
 -14 -14 -20    3.42    4.14   0
 -14 -14 -19   -5.80    3.89   0
 -14 -13 -21   -1.65    3.70   0
 -14 -13 -20    1.75    3.81   0
 -14 -13 -19  319.53    7.34   0
 -14 -12 -20    0.62    3.68   0
 -14 -12 -19  114.59    5.17   0
 -14 -11 -20   15.38    3.77   0
 -14 -10 -24   -0.68    3.61   0
 -14 -10 -22    2.41    3.73   0
 -14 -10 -21   16.70    3.76   0
 -14 -10 -20   21.00    3.49   0
 -14  -9 -24   23.15    4.11   0
 -14  -9 -23  224.91    6.38   0
 -14  -9 -22   20.80    3.77   0
 -14  -9 -21   26.91    4.08   0
 -14  -8 -24    1.71    3.45   0
 -14  -8 -23   11.90    3.91   0
 -13 -18 -16   69.13    5.08   0
 -13 -17 -16   31.88    4.17   0
 -13 -17 -15   26.02    4.22   0
 -13 -16 -15   11.03    3.96   0
 -13 -13 -15   -1.34    3.38   0
 -13 -12 -15    5.30    3.41   0
 -13 -11 -15   21.48    3.52   0
 -13 -10 -16    2.86    3.21   0
 -13 -10 -15   74.60    3.93   0
 -13  -9 -17   97.71    3.81   0
 -13  -9 -16    1.11    3.07   0
 -13  -8 -17    1.92    2.92   0
 -13  -7 -19    4.31    2.71   0
 -13  -7 -18   21.19    3.18   0
 -13  -6 -20    4.59    3.03   0
 -13  -6 -19    2.14    2.82   0
 -13  -5 -21   -1.45    2.83   0
 -12 -20 -14    6.46    3.79   0
 -12 -20 -13    0.34    3.65   0
 -12 -19 -13   -0.25    3.67   0
 -12 -18 -13   -0.25    2.57   0
 -12 -18 -12   76.30    4.38   0
 -12 -17 -12    3.84    3.33   0
 -12 -14 -12   50.17    3.11   0
 -12 -13 -12    0.51    2.90   0
 -12 -10 -12  147.55    4.45   0
 -12  -8 -13   70.88    3.53   0
 -12  -7 -14  309.37    5.53   0
 -12  -5 -16  115.44    3.77   0
 -12  -4 -17  227.85    4.61   0
 -12  -3 -19   55.18    3.09   0
 -11 -22 -12   -1.09    3.92   0
 -11 -20 -11    4.22    3.58   0
 -11 -19 -10    2.47    3.34   0
 -11 -18 -10   42.90    3.90   0
 -11 -16  -9    7.98    3.18   0
 -11 -15  -9   37.30    3.42   0
 -11 -14  -9   21.35    3.07   0
 -11 -13  -9   -1.83    2.65   0
 -11 -10 -10    0.85    1.82   0
 -11  -9 -10  141.51    3.97   0
 -11  -7 -11  360.86    5.38   0
 -10 -23 -10    0.15    3.42   0
 -10 -22 -10   63.40    4.22   0
 -10 -21  -9   -3.90    3.37   0
 -10 -19  -8    2.21    3.17   0
 -10 -18  -8   -0.56    2.07   0
 -10 -17  -7   35.25    3.24   0
 -10 -16  -7   98.84    4.04   0
 -10 -14  -7    0.95    2.65   0
 -10 -13  -7   43.16    3.12   0
 -10 -12  -7    7.16    2.48   0
 -10 -11  -7   48.97    2.80   0
 -10  -4 -11   68.30    2.61   0
 -10  -3 -12  183.74    3.54   0
 -10  -2 -13  119.36    2.93   0
 -10   0 -16  504.45    5.34   0
  -9 -24  -9    2.27    3.55   0
  -9 -23  -8  112.58    4.84   0
  -9 -22  -8    1.40    2.48   0
  -9 -21  -7  127.48    4.73   0
  -9 -19  -6  203.80    5.21   0
  -9 -18  -6    7.52    2.74   0
  -9 -15  -5    5.55    2.47   0
  -9 -14  -5  128.48    3.82   0
  -9  -5  -8  246.56    3.83   0
  -9  -4  -9    0.42    1.08   0
  -9  -1 -12    6.47    1.50   0
  -9   0 -13    0.43    1.57   0
  -8 -25  -8   30.67    4.06   0
  -8 -24  -7   43.42    3.96   0
  -8 -23  -6   11.16    3.53   0
  -8 -22  -6   14.40    3.28   0
  -8 -21  -5   96.15    3.98   0
  -8 -18  -4    3.32    2.53   0
  -8 -17  -4   41.68    3.03   0
  -8 -16  -4    1.94    1.72   0
  -8 -10  -4  454.76    5.27   0
  -8  -7  -5    5.59    1.70   0
  -8   1 -12  638.86    4.84   0
  -7 -25  -6    1.94    3.24   0
  -7 -22  -4   89.99    3.98   0
  -7 -15  -2   16.32    2.17   0
  -7  -6  -4    4.34    1.51   0
  -7   3 -13   11.30    1.17   0
  -6 -20  -2    3.75    2.46   0
  -6 -17  -1   46.47    2.64   0
  -6 -16  -1   34.88    2.40   0
  -6 -13  -1  112.33    2.92   0
  -6 -12  -1    2.96    1.62   0
  -6  -8  -2   92.25    2.16   0
  -6  -1  -6   51.17    1.55   0
  -6   0  -7   -0.40    0.93   0
  -6   1  -8  290.29    2.78   0
  -5 -21  -1    1.55    2.32   0
  -5 -18   0    2.15    2.21   0
  -5 -17   0   -0.39    1.85   0
  -5 -11   0    0.95    1.39   0
  -5 -10   0    0.08    1.27   0
  -5  -7  -1    4.27    1.27   0
  -5  -5  -2  562.21    4.09   0
  -5  -3  -3    5.51    1.12   0
  -5   5 -12   30.08    0.90   0
  -4 -10   1  113.50    2.33   0
  -4   1  -5  143.17    1.58   0
  -3 -17   2    7.65    1.73   0
  -3 -10   2   95.90    2.05   0
  -2 -16   3  386.22    4.22   0
  -1 -15   4   51.24    1.84   0
  -1 -13   4   81.70    1.82   0
  -1 -12   4  334.15    3.20   0
 -14 -17 -17   58.66    4.75   0
 -14 -16 -18   29.42    4.71   0
 -14 -16 -17    0.45    4.04   0
 -14 -15 -18  370.59    7.92   0
 -14 -15 -17   14.81    4.12   0
 -14 -14 -17   19.02    4.00   0
 -14 -13 -18   -1.71    3.56   0
 -14 -13 -17   65.26    4.52   0
 -14 -12 -18   10.65    3.77   0
 -14 -12 -17   38.68    4.05   0
 -14 -11 -19    6.03    3.33   0
 -14 -11 -18  166.36    5.51   0
 -14 -10 -19    2.77    3.39   0
 -14 -10 -18    7.52    3.18   0
 -14  -9 -20    4.65    3.44   0
 -14  -9 -19  166.90    5.32   0
 -14  -8 -22    8.94    3.51   0
 -14  -8 -20   39.42    3.59   0
 -14  -7 -22  106.53    4.42   0
 -13 -18 -14   59.00    4.77   0
 -13 -16 -14   33.68    3.99   0
 -13 -14 -14    8.84    2.66   0
 -13 -14 -13    7.07    3.40   0
 -13 -13 -14   -0.07    3.07   0
 -13 -13 -13    0.99    2.92   0
 -13 -11 -14   70.42    4.09   0
 -13 -10 -14  153.78    4.77   0
 -13  -9 -15   13.57    3.22   0
 -13  -8 -16   66.75    3.74   0
 -13  -7 -17   74.17    3.74   0
 -13  -7 -16   41.86    3.09   0
 -13  -6 -18   95.12    3.91   0
 -13  -5 -20    0.61    2.71   0
 -13  -5 -19   35.63    3.12   0
 -12 -21 -13   41.64    4.77   0
 -12 -20 -12    2.39    3.79   0
 -12 -19 -12   34.68    4.11   0
 -12 -18 -11   15.39    3.63   0
 -12 -17 -11    1.29    3.29   0
 -12 -16 -11   -0.53    3.25   0
 -12 -15 -11    0.02    2.94   0
 -12 -13 -11    3.81    2.80   0
 -12 -12 -11  463.37    7.02   0
 -12 -11 -11   28.84    3.23   0
 -12 -10 -11  577.67    7.26   0
 -12  -9 -12   30.10    3.12   0
 -12  -8 -12   -1.02    2.35   0
 -12  -7 -13  211.02    4.64   0
 -12  -6 -14    3.75    2.43   0
 -12  -5 -15   42.11    2.98   0
 -12  -4 -16   91.00    3.36   0
 -12  -3 -18  375.08    5.63   0
 -11 -22 -11   21.97    4.21   0
 -11 -21 -10   17.61    3.84   0
 -11 -19  -9   47.48    3.90   0
 -11 -18  -9    4.03    3.29   0
 -11 -17  -9    5.31    2.28   0
 -11 -15  -8  307.61    5.82   0
 -11 -14  -8    7.17    2.71   0
 -11 -13  -8   97.48    3.74   0
 -11  -6 -11   27.62    2.48   0
 -10 -24 -10   45.31    4.67   0
 -10 -23  -9   12.37    3.52   0
 -10 -22  -9    2.73    3.24   0
 -10 -21  -8   -0.84    3.20   0
 -10 -20  -8   50.82    3.25   0
 -10 -19  -7   10.95    3.24   0
 -10 -18  -7   16.22    3.16   0
 -10  -1 -14  140.89    3.07   0
  -9 -25  -9   -5.69    3.83   0
  -9 -24  -8   12.32    3.72   0
  -9 -23  -7    7.78    3.11   0
  -9 -22  -7    8.36    3.31   0
  -9 -21  -6   44.11    3.62   0
  -9 -20  -6   29.81    3.43   0
  -9 -17  -5   54.64    3.37   0
  -9 -16  -5   36.65    2.90   0
  -9 -11  -5   17.63    2.21   0
  -9  -8  -6   59.93    2.59   0
  -9  -6  -7  542.85    5.48   0
  -9  -3  -9  160.29    3.03   0
  -9  -2 -10  956.03    6.52   0
  -9   1 -14   75.86    2.29   0
  -8 -26  -8    0.24    3.68   0
  -8 -25  -7    2.84    3.51   0
  -8 -24  -6    1.74    3.05   0
  -8 -22  -5   28.06    3.35   0
  -8 -20  -4    4.65    2.76   0
  -8 -19  -4   67.89    3.50   0
  -8 -16  -3   11.07    2.28   0
  -8 -13  -3   41.86    2.61   0
  -8  -9  -4   73.08    2.59   0
  -8  -5  -6  107.64    2.39   0
  -8  -2  -8    5.29    1.42   0
  -8  -1  -9  162.83    2.82   0
  -7 -24  -5    0.23    2.98   0
  -7 -23  -4   18.56    3.10   0
  -7 -21  -3   29.82    3.06   0
  -7 -20  -3   42.77    2.91   0
  -7 -18  -2  189.68    4.31   0
  -7 -16  -2    4.43    2.19   0
  -7 -12  -2  185.65    3.65   0
  -7  -8  -3    3.41    1.15   0
  -7  -4  -5  100.23    2.31   0
  -7   2 -11 1055.88    5.39   0
  -6 -22  -2   -0.83    2.76   0
  -6 -21  -2   10.98    2.61   0
  -6 -19  -1   92.62    3.34   0
  -6 -18  -1   23.19    2.42   0
  -6 -10  -1   94.37    2.49   0
  -6   2  -9  112.95    1.84   0
  -6   4 -12   45.85    1.27   0
  -5 -19   0   -2.60    1.99   0
  -4 -19   1   52.82    2.63   0
  -4  -9   1    2.76    1.20   0
  -4   0  -4 1293.45    4.53   0
  -4   2  -6    7.79    0.68   0
  -4   5 -10   48.63    0.82   0
  -3  -9   2  133.84    2.30   0
  -3  -1  -2  198.14    1.72   0
  -2 -10   3   77.48    1.72   0
  -2  -1  -1  357.17    1.85   0
  -1 -11   4 1481.10    6.11   0
  -1  -7   3  405.90    2.63   0
   2 -11   6    7.76    0.65   0
 -15 -14 -20  100.80    5.54   0
 -15 -13 -21    8.71    4.33   0
 -15 -13 -20    7.42    3.84   0
 -15 -12 -23   17.15    4.33   0
 -15 -12 -22  118.50    5.78   0
 -15 -12 -21  149.13    5.91   0
 -15 -11 -24   -2.55    4.24   0
 -15 -11 -23    6.48    4.07   0
 -15 -11 -22   -2.20    3.90   0
 -15 -11 -21   52.70    4.38   0
 -15 -10 -25  138.59    5.89   0
 -15 -10 -24   45.19    4.66   0
 -15 -10 -23  107.55    5.40   0
 -14 -18 -16    2.41    4.34   0
 -14 -17 -16   34.67    4.64   0
 -14 -16 -16    0.11    3.83   0
 -14 -16 -15    0.01    3.59   0
 -14 -15 -16   10.89    3.86   0
 -14 -15 -15   38.45    3.98   0
 -14 -14 -16   24.32    3.96   0
 -14 -14 -15    4.70    3.32   0
 -14 -13 -16   -1.26    3.48   0
 -14 -13 -15   58.36    4.06   0
 -14 -12 -16   -3.59    3.33   0
 -14 -11 -17    0.81    3.15   0
 -14 -11 -16   64.44    4.20   0
 -14 -10 -17    0.02    3.23   0
 -14  -9 -18    6.36    3.28   0
 -14  -8 -19   -4.31    3.09   0
 -14  -8 -18    0.51    2.68   0
 -14  -7 -21   -0.84    3.11   0
 -14  -7 -20  101.72    4.42   0
 -14  -6 -21   15.11    3.47   0
 -13 -20 -14   11.08    4.20   0
 -13 -19 -13    6.55    3.92   0
 -13 -18 -13   -0.46    3.60   0
 -13 -17 -13    1.90    3.50   0
 -13 -16 -12   83.39    4.55   0
 -13 -15 -12   29.83    3.74   0
 -13 -14 -12    7.09    3.36   0
 -13 -13 -12   -3.31    3.04   0
 -13 -12 -13   88.96    4.15   0
 -13 -11 -13   -0.87    3.04   0
 -13 -10 -13    0.96    2.92   0
 -13  -9 -14   36.44    3.38   0
 -13  -8 -15    5.39    2.63   0
 -13  -8 -14   37.13    3.04   0
 -13  -7 -15    6.46    2.76   0
 -13  -6 -17   35.28    3.01   0
 -13  -6 -16   12.73    2.77   0
 -13  -5 -18   21.40    2.93   0
 -13  -4 -20  165.54    4.52   0
 -13  -4 -19   35.44    3.22   0
 -12 -21 -12    8.76    4.02   0
 -12 -20 -11    7.31    3.80   0
 -12 -19 -11   29.33    3.73   0
 -12 -18 -10   -1.04    3.30   0
 -12 -17 -10    2.57    3.36   0
 -12 -16 -10    0.46    3.21   0
 -12 -15 -10   -0.01    2.91   0
 -12 -14 -10  209.20    5.19   0
 -12 -13 -10    7.42    2.99   0
 -12 -11 -10  159.93    4.50   0
 -12  -9 -11    7.37    2.70   0
 -12  -7 -12   -1.09    2.34   0
 -12  -6 -13    0.84    2.33   0
 -12  -5 -14   42.03    2.82   0
 -12  -4 -15   14.36    2.37   0
 -12  -2 -18   38.73    2.92   0
 -11 -22 -10    4.03    3.76   0
 -11 -21  -9    2.30    3.39   0
 -11 -20  -9    0.72    3.34   0
 -11 -19  -8    9.47    3.10   0
 -11 -18  -8    5.31    3.21   0
 -11 -17  -8   -0.43    3.08   0
 -11 -16  -8  241.56    5.11   0
 -11 -12  -8   31.11    2.88   0
 -11 -11  -8  155.02    4.21   0
 -11 -10  -8    4.81    2.27   0
 -11  -9  -9   43.71    2.41   0
 -11  -8  -9   20.78    2.43   0
 -10 -24  -9   64.91    4.68   0
 -10 -23  -8   13.71    3.34   0
 -10 -22  -8   -0.88    3.33   0
 -10 -21  -7   -2.42    3.08   0
 -10 -20  -7   21.13    3.41   0
 -10 -18  -6   65.58    3.71   0
 -10 -17  -6   -1.33    2.72   0
 -10 -16  -6   63.31    3.55   0
 -10 -15  -6   11.46    2.11   0
 -10 -12  -6  401.88    5.75   0
 -10 -11  -6  110.40    3.45   0
 -10  -4 -10  642.80    6.00   0
 -10  -2 -12  189.69    3.41   0
 -10  -1 -13   73.04    2.57   0
 -10   0 -15    1.41    1.59   0
  -9 -25  -8   -0.87    3.61   0
  -9 -24  -7   41.08    4.01   0
  -9 -22  -6   37.01    3.67   0
  -9 -20  -5   -3.03    2.75   0
  -9 -19  -5   21.97    2.98   0
  -9 -16  -4   99.71    3.70   0
  -9 -15  -4   47.31    2.95   0
  -9 -13  -4  224.04    4.39   0
  -9  -7  -6    7.29    1.77   0
  -9  -5  -7  790.44    6.26   0
  -9  -4  -8  130.74    2.89   0
  -9  -1 -11    2.70    1.37   0
  -9   0 -12    7.21    1.37   0
  -8 -25  -6   24.80    3.61   0
  -8 -23  -5   98.40    4.36   0
  -8 -21  -4    8.12    2.74   0
  -8 -19  -3   29.43    3.15   0
  -8 -18  -3   33.68    2.92   0
  -8  -8  -4  209.34    3.55   0
  -8  -6  -5 1529.70    8.30   0
  -8  -4  -6  262.55    3.51   0
  -8  -3  -7   84.67    2.27   0
  -8   0 -10  988.69    5.89   0
  -8   2 -13   36.23    1.49   0
  -7 -22  -3   35.70    3.17   0
  -7 -20  -2   63.12    3.43   0
  -7 -19  -2  105.08    3.64   0
  -7 -10  -2  515.65    5.18   0
  -7  -7  -3    2.21    1.52   0
  -7  -5  -4  192.72    2.99   0
  -7  -1  -7  897.77    5.26   0
  -7   0  -8    7.75    1.18   0
  -6 -20  -1   16.37    2.52   0
  -6 -14   0  209.33    3.67   0
  -6  -9  -1   48.87    1.99   0
  -6  -3  -4   12.69    1.27   0
  -5 -20   0    2.01    2.13   0
  -5 -15   1   80.51    2.57   0
  -5 -14   1   38.30    2.02   0
  -5 -13   1   39.82    2.11   0
  -5  -6  -1  640.78    4.50   0
  -5   4 -10  239.61    1.95   0
  -4 -15   2   51.27    2.30   0
  -4 -14   2    0.83    1.64   0
  -4 -13   2    6.41    1.62   0
  -4  -6   0  254.55    2.74   0
  -4  -4  -1  173.44    2.19   0
  -3  -6   1 1253.55    5.28   0
  -3  -4   0    0.65    0.85   0
  -3   4  -7  836.69    2.25   0
  -2  -9   3  825.47    4.55   0
  -2  -4   1    3.88    0.70   0
  -1 -10   4  163.64    2.14   0
 -15 -16 -18   11.34    4.32   0
 -15 -15 -19   11.88    4.13   0
 -15 -15 -18    1.62    4.09   0
 -15 -14 -19   40.53    4.40   0
 -15 -14 -18   -0.39    3.97   0
 -15 -12 -20   49.51    4.27   0
 -15 -12 -18   10.84    3.48   0
 -15 -11 -20    9.74    3.79   0
 -15 -11 -19   28.30    3.93   0
 -15 -10 -22    0.06    3.45   0
 -15 -10 -20  101.03    4.97   0
 -15  -9 -24    2.19    3.50   0
 -15  -9 -23    1.65    3.72   0
 -15  -9 -22   -3.41    3.63   0
 -15  -9 -21   14.91    3.69   0
 -15  -8 -23    2.33    3.34   0
 -14 -17 -15   63.06    4.68   0
 -14 -17 -14   12.52    3.98   0
 -14 -15 -14   53.84    4.31   0
 -14 -14 -14   15.56    3.69   0
 -14 -13 -14   -0.46    3.38   0
 -14 -12 -15    0.70    3.10   0
 -14 -12 -14    0.25    3.02   0
 -14 -11 -15   13.99    3.48   0
 -14 -10 -16   -1.02    2.95   0
 -14 -10 -15   32.90    3.40   0
 -14  -9 -16   41.89    3.67   0
 -14  -8 -17    2.00    2.90   0
 -14  -7 -19   76.68    3.89   0
 -14  -7 -18   44.80    3.43   0
 -14  -6 -20    6.74    2.94   0
 -14  -6 -19    6.08    3.23   0
 -13 -20 -13   36.76    4.28   0
 -13 -18 -12   -0.24    3.67   0
 -13 -17 -12   -1.11    2.49   0
 -13 -17 -11   22.00    3.49   0
 -13 -16 -11   -2.22    3.26   0
 -13 -15 -11    2.16    3.21   0
 -13 -12 -12    3.72    2.19   0
 -13 -11 -12   28.15    3.43   0
 -13 -10 -12   93.11    3.99   0
 -13  -7 -14  215.63    4.89   0
 -13  -6 -15  465.98    6.51   0
 -13  -5 -17    3.49    2.55   0
 -13  -5 -16   57.32    3.06   0
 -13  -4 -18    7.58    2.57   0
 -12 -22 -11   12.73    4.14   0
 -12 -21 -11    9.31    3.67   0
 -12 -18  -9  117.48    4.79   0
 -12 -17  -9  125.81    4.81   0
 -12 -12  -9  159.52    4.52   0
 -12  -9 -10  129.70    3.94   0
 -12  -8 -11    5.58    2.35   0
 -12  -6 -12  250.06    4.67   0
 -12  -5 -13  204.69    4.29   0
 -12  -3 -16   26.50    2.51   0
 -12  -2 -17  150.29    3.85   0
 -11 -23 -10    2.52    3.59   0
 -11 -22  -9    2.48    3.48   0
 -11 -21  -8    4.30    3.11   0
 -11 -20  -8   95.86    4.55   0
 -11 -18  -7  169.78    4.98   0
 -11 -16  -7   71.08    3.89   0
 -11 -15  -7    0.54    2.80   0
 -11 -12  -7   30.43    2.86   0
 -11  -7  -9   13.38    2.17   0
 -10 -24  -8   63.47    4.55   0
 -10 -22  -7   10.09    3.43   0
 -10 -20  -6    0.77    3.03   0
 -10 -19  -6   10.04    2.99   0
 -10 -16  -5    7.92    2.76   0
 -10 -14  -5  466.05    6.34   0
 -10 -13  -5   -0.77    2.32   0
 -10  -6  -8    6.51    1.48   0
 -10  -3 -10    0.06    1.50   0
 -10   1 -16   28.35    1.86   0
  -9 -25  -7   96.10    4.85   0
  -9 -23  -6   15.78    3.42   0
  -9 -22  -5   76.79    3.88   0
  -9 -21  -5   98.17    4.20   0
  -9 -18  -4    8.98    2.73   0
  -9 -17  -4    6.46    2.43   0
  -9 -12  -4  105.41    2.97   0
  -9   2 -15   16.13    1.43   0
  -8 -24  -5   35.64    3.59   0
  -8 -23  -4   26.41    3.52   0
  -8 -22  -4   27.61    3.28   0
  -8 -20  -3   13.60    2.69   0
  -8 -16  -2   12.35    2.25   0
  -8 -15  -2    4.54    2.06   0
  -8 -14  -2    0.00    1.96   0
  -8  -9  -3    4.90    1.68   0
  -8  -5  -5   27.48    1.82   0
  -8   1 -11   37.45    1.54   0
  -7 -18  -1    2.33    2.43   0
  -7 -15  -1  109.80    3.24   0
  -7  -9  -2    1.75    1.12   0
  -7  -2  -6    0.36    0.81   0
  -7   1  -9   32.91    1.37   0
  -6 -21  -1    2.81    2.39   0
  -6 -18   0   49.57    2.71   0
  -6 -17   0  339.32    4.96   0
  -6 -13   0   39.18    2.12   0
  -6  -6  -2   84.86    1.91   0
  -6   3 -10    6.23    0.91   0
  -5 -18   1   23.86    2.23   0
  -5 -11   1    8.48    1.44   0
  -5   0  -5    0.52    0.74   0
  -5   1  -6    2.71    0.73   0
  -4 -12   2    2.30    1.29   0
  -3 -17   3  104.69    2.83   0
  -3 -16   3   94.95    2.50   0
  -3 -15   3   21.80    1.66   0
  -3 -12   3  145.81    2.58   0
 -15 -17 -16    1.47    3.92   0
 -15 -16 -17   -1.51    4.26   0
 -15 -16 -16  310.82    7.53   0
 -15 -15 -17    6.58    3.91   0
 -15 -14 -16   44.93    4.46   0
 -15 -13 -17    4.10    3.83   0
 -15 -13 -16    1.85    3.33   0
 -15 -12 -17   55.85    4.48   0
 -15 -11 -18   27.74    3.92   0
 -15 -11 -17   -0.73    3.41   0
 -15 -10 -19    3.19    3.20   0
 -15 -10 -18    1.93    3.34   0
 -15  -9 -20    2.98    3.45   0
 -15  -9 -19   -3.06    3.22   0
 -15  -8 -22   81.32    4.35   0
 -15  -8 -21    6.48    3.41   0
 -15  -8 -20   92.44    4.46   0
 -15  -7 -22   29.28    3.68   0
 -14 -19 -14  210.94    6.85   0
 -14 -18 -14   20.53    4.11   0
 -14 -18 -13   17.14    4.02   0
 -14 -17 -13   34.08    4.27   0
 -14 -16 -13   39.09    4.33   0
 -14 -15 -13    8.76    3.59   0
 -14 -14 -13   -1.67    3.32   0
 -14 -13 -13    4.55    3.36   0
 -14 -10 -14   47.09    3.73   0
 -14  -9 -15   52.80    3.78   0
 -14  -8 -16    1.14    2.89   0
 -14  -7 -17  128.31    4.42   0
 -14  -6 -18   -3.68    2.62   0
 -14  -5 -20    3.10    2.84   0
 -14  -5 -19  115.22    4.28   0
 -13 -21 -12   25.86    4.54   0
 -13 -20 -11    2.93    3.52   0
 -13 -19 -11   42.13    4.26   0
 -13 -18 -11  105.59    4.82   0
 -13 -17 -10   37.19    3.66   0
 -13 -16 -10    2.30    3.25   0
 -13 -15 -10    1.38    3.13   0
 -13 -13 -10   34.04    3.25   0
 -13 -10 -11   45.96    3.19   0
 -13  -9 -12    9.55    2.89   0
 -13  -7 -13   32.75    3.01   0
 -13  -6 -14   40.79    3.05   0
 -13  -5 -15   50.56    3.09   0
 -13  -4 -17   34.79    2.94   0
 -13  -3 -19    2.58    2.46   0
 -13  -3 -18   42.79    3.10   0
 -12 -22 -10    0.05    3.84   0
 -12 -21 -10   67.06    4.42   0
 -12 -20  -9   12.08    3.67   0
 -12 -19  -9   46.68    3.83   0
 -12 -17  -8    5.96    3.23   0
 -12 -16  -8   11.79    3.13   0
 -12 -15  -8   10.44    3.06   0
 -12 -14  -8  192.59    4.93   0
 -12 -11  -9   40.29    2.57   0
 -12  -8 -10   34.53    2.88   0
 -12  -7 -11    7.53    1.83   0
 -12  -5 -12  108.26    3.31   0
 -12  -3 -15    2.38    2.12   0
 -12  -2 -16    6.51    2.38   0
 -11 -23  -9   27.83    3.91   0
 -11 -22  -8   12.72    3.66   0
 -11 -20  -7   15.17    3.38   0
 -11 -19  -7    0.46    3.14   0
 -11 -17  -6   33.06    3.22   0
 -11 -16  -6   13.74    3.00   0
 -11 -15  -6  118.59    4.13   0
 -11 -14  -6  148.97    4.32   0
 -11 -11  -7   61.80    2.69   0
 -11 -10  -7    1.28    2.32   0
 -11  -2 -13   77.99    2.66   0
 -10 -25  -8   -3.00    3.63   0
 -10 -24  -7   31.11    3.70   0
 -10 -23  -7    1.04    3.33   0
 -10 -22  -6  103.05    4.49   0
 -10 -21  -6    1.94    2.84   0
 -10 -19  -5    2.95    2.96   0
 -10 -11  -5    1.14    2.18   0
 -10  -4  -9   11.28    1.73   0
 -10  -1 -12   10.34    1.59   0
 -10   1 -15    5.61    1.72   0
  -9 -26  -7    8.42    3.65   0
  -9 -25  -6   23.53    3.51   0
  -9 -24  -6    1.59    3.09   0
  -9 -23  -5   27.69    3.41   0
  -9 -21  -4    6.11    2.94   0
  -9 -20  -4   10.86    2.92   0
  -9 -17  -3  106.19    3.75   0
  -9 -16  -3    6.45    2.52   0
  -9 -15  -3  114.12    3.61   0
  -9 -14  -3   25.41    2.57   0
  -9 -13  -3  581.84    6.42   0
  -9  -4  -7   15.08    1.72   0
  -9  -3  -8 1195.04    7.21   0
  -9  -1 -10  180.69    2.96   0
  -9   0 -11    0.62    1.43   0
  -8 -24  -4   52.40    3.70   0
  -8 -22  -3   16.88    2.97   0
  -8 -21  -3    6.90    2.82   0
  -8 -19  -2   41.64    2.92   0
  -8 -18  -2   47.56    3.03   0
  -8 -17  -2   68.35    3.22   0
  -8  -8  -3    6.63    1.61   0
  -8  -6  -4  122.48    2.71   0
  -8  -2  -7   80.91    2.11   0
  -8  -1  -8  431.26    3.98   0
  -8   2 -12    4.87    1.22   0
  -8   3 -14   17.89    1.21   0
  -7 -22  -2   16.40    2.84   0
  -7 -20  -1    2.70    2.61   0
  -7 -19  -1    1.42    2.25   0
  -7 -11  -1 1140.37    7.58   0
  -7  -4  -4  468.92    4.17   0
  -7   2 -10  711.37    4.33   0
  -6 -20   0   96.78    3.39   0
  -6 -19   0    1.45    2.19   0
  -6 -11   0    6.52    1.50   0
  -6 -10   0   29.25    1.77   0
  -6  -1  -5   37.65    1.33   0
  -6   0  -6  715.18    4.12   0
  -5 -10   1    1.04    1.29   0
  -5  -7   0   -1.42    1.12   0
  -5  -5  -1  157.25    2.32   0
  -5  -2  -3  735.43    4.10   0
  -4  -5   0  719.25    4.16   0
  -4  -2  -2  645.39    3.51   0
  -3 -11   3  122.65    2.33   0
  -2 -15   4    3.80    1.25   0
  -2 -14   4    8.59    1.25   0
  -2  -8   3   38.98    1.32   0
  -1  -9   4    0.26    0.89   0
   2 -10   6   13.40    0.60   0
 -16 -14 -19   28.72    4.61   0
 -16 -13 -20    1.97    4.20   0
 -16 -13 -19   45.68    4.64   0
 -16 -12 -21   18.26    4.40   0
 -16 -12 -20   -1.24    3.88   0
 -16 -11 -23   63.57    4.74   0
 -16 -11 -22   44.16    4.70   0
 -16 -11 -21   14.88    4.22   0
 -16 -11 -20    4.08    3.44   0
 -16 -10 -24   20.18    4.46   0
 -16 -10 -23   11.39    4.14   0
 -16 -10 -22    8.97    4.04   0
 -15 -17 -15    8.22    4.21   0
 -15 -16 -15  113.32    5.40   0
 -15 -15 -15   46.27    4.46   0
 -15 -14 -15   53.37    4.37   0
 -15 -13 -15   13.70    3.67   0
 -15 -12 -16   36.85    3.79   0
 -15 -12 -15    5.19    3.45   0
 -15 -11 -16   12.31    3.56   0
 -15 -10 -16   27.42    3.44   0
 -15  -9 -18   61.85    4.07   0
 -15  -9 -17    0.21    3.16   0
 -15  -8 -19    2.13    3.25   0
 -15  -8 -18   -0.67    3.09   0
 -15  -7 -21    0.04    3.17   0
 -15  -7 -20   18.25    3.38   0
 -14 -19 -13   11.84    3.91   0
 -14 -19 -12    2.95    3.62   0
 -14 -18 -12    2.42    3.64   0
 -14 -17 -12    1.04    3.53   0
 -14 -15 -12   28.07    3.84   0
 -14 -14 -12   61.40    4.20   0
 -14 -11 -13  279.09    5.95   0
 -14 -10 -13   30.91    3.43   0
 -14  -9 -14  130.05    4.49   0
 -14  -8 -15    1.96    2.66   0
 -14  -7 -16    2.55    2.60   0
 -14  -7 -15    0.24    2.56   0
 -14  -6 -16   84.39    3.85   0
 -13 -21 -11   15.98    4.11   0
 -13 -20 -10   -6.88    3.44   0
 -13 -19 -10   44.93    4.19   0
 -13 -18 -10   -1.87    3.21   0
 -13 -16  -9   50.69    3.69   0
 -13 -15  -9   45.00    3.49   0
 -13 -12 -10  264.71    5.62   0
 -13 -11 -10   35.43    3.27   0
 -13  -9 -11    0.87    2.68   0
 -13  -7 -12    1.96    2.37   0
 -13  -6 -13   70.53    3.29   0
 -13  -5 -14   37.95    2.84   0
 -13  -4 -16  597.15    6.93   0
 -13  -3 -17   37.27    2.81   0
 -12 -22  -9  178.47    5.89   0
 -12 -21  -9   56.15    4.20   0
 -12 -20  -8   27.51    3.72   0
 -12 -19  -8   14.78    3.48   0
 -12 -16  -7   60.12    3.67   0
 -12 -15  -7    6.33    2.71   0
 -12 -11  -8   94.52    3.70   0
 -12  -9  -9   23.40    2.61   0
 -12  -8  -9    0.24    2.14   0
 -12  -7 -10   23.21    2.54   0
 -12  -6 -11   46.97    2.74   0
 -12  -4 -13   95.25    3.15   0
 -12  -3 -14  556.22    6.14   0
 -11 -24  -8   10.58    3.59   0
 -11 -23  -8   20.59    3.66   0
 -11 -22  -7   50.42    4.03   0
 -11 -21  -7   45.69    3.70   0
 -11 -20  -6   50.59    3.62   0
 -11 -19  -6   76.08    4.10   0
 -11 -18  -6    2.50    3.06   0
 -11 -13  -6    5.13    1.90   0
 -11 -11  -6   55.50    2.99   0
 -11  -9  -7  485.00    5.98   0
 -11  -1 -14  224.15    3.75   0
 -11   0 -16  203.56    3.62   0
 -10 -25  -7   36.82    4.16   0
 -10 -23  -6   -1.58    3.18   0
 -10 -21  -5   11.13    3.14   0
 -10 -20  -5  144.23    4.59   0
 -10 -18  -4   63.69    3.55   0
 -10 -16  -4  692.03    7.77   0
 -10 -15  -4   23.82    2.88   0
 -10 -14  -4  241.30    4.83   0
 -10 -13  -4    0.05    2.29   0
 -10  -7  -6   18.79    1.99   0
 -10  -6  -7   -0.17    1.18   0
 -10   0 -13    1.72    1.42   0
  -9 -24  -5    2.70    3.14   0
  -9 -22  -4   23.76    3.23   0
  -9 -20  -3   40.46    3.03   0
  -9 -18  -3   47.31    3.12   0
  -9 -12  -3   48.63    2.70   0
  -9  -8  -4   31.65    2.12   0
  -9  -5  -6  144.12    2.95   0
  -9   1 -12    3.39    1.47   0
  -9   2 -14   64.96    1.90   0
  -8 -23  -3   27.74    3.22   0
  -8 -21  -2    0.68    2.85   0
  -8 -20  -2    1.30    2.58   0
  -8 -10  -2    0.82    1.64   0
  -8  -4  -5    0.05    1.39   0
  -8  -3  -6  485.77    4.38   0
  -8   1 -10  523.60    4.15   0
  -7 -21  -1   18.57    2.72   0
  -7 -16   0    0.14    1.87   0
  -7 -10  -1   60.50    2.26   0
  -7  -7  -2  161.87    2.89   0
  -7  -5  -3   33.81    1.71   0
  -7   4 -13   40.62    1.31   0
  -6 -17   1   43.87    2.65   0
  -6 -14   1   72.11    2.47   0
  -6  -9   0    4.09    1.34   0
  -6  -7  -1  407.87    3.86   0
  -6  -5  -2  910.15    5.42   0
  -6  -2  -4   31.99    1.38   0
  -6   1  -7   78.56    1.54   0
  -5 -15   2    6.83    1.90   0
  -5   3  -8  178.05    1.73   0
  -4  -7   1   24.76    1.30   0
  -3  -5   1  147.54    1.86   0
  -2  -2   0  295.78    1.80   0
  -1 -14   5    0.02    1.09   0
  -1  -6   3   51.99    1.07   0
  -1  -4   2  134.08    1.24   0
   1  -8   5  394.59    2.05   0
 -16 -15 -17   -1.74    4.09   0
 -16 -14 -17   -3.50    3.91   0
 -16 -13 -18    3.42    3.96   0
 -16 -13 -17  117.30    5.30   0
 -16 -12 -19   13.87    3.78   0
 -16 -12 -18   50.88    4.49   0
 -16 -11 -18   60.09    4.19   0
 -16 -10 -20    3.55    3.74   0
 -16  -9 -22   22.98    3.92   0
 -16  -9 -21    4.12    3.53   0
 -16  -8 -22   72.90    4.32   0
 -15 -17 -14   15.71    4.15   0
 -15 -16 -14   15.82    3.74   0
 -15 -16 -13    2.96    3.48   0
 -15 -15 -14    2.94    3.42   0
 -15 -14 -14    3.61    3.42   0
 -15 -13 -14    3.38    3.46   0
 -15 -11 -15   13.26    3.55   0
 -15 -10 -15  431.07    7.28   0
 -15  -9 -16   45.99    3.69   0
 -15  -8 -17    5.25    3.05   0
 -15  -7 -19   18.00    3.13   0
 -15  -7 -18    3.85    2.97   0
 -15  -6 -20   50.16    3.63   0
 -15  -6 -19   27.32    3.55   0
 -14 -20 -12    8.46    4.30   0
 -14 -18 -11   -2.41    3.60   0
 -14 -17 -11   21.71    3.87   0
 -14 -16 -11   24.08    3.77   0
 -14 -13 -11    3.24    3.17   0
 -14 -10 -12   52.83    3.74   0
 -14  -9 -13  417.47    6.68   0
 -14  -8 -13  147.53    4.32   0
 -14  -6 -15   -2.45    2.43   0
 -14  -5 -17  153.26    4.34   0
 -14  -4 -19   10.91    2.80   0
 -14  -4 -18    6.18    2.60   0
 -13 -22 -10    0.60    3.96   0
 -13 -21 -10   38.07    4.33   0
 -13 -20  -9   -0.03    3.30   0
 -13 -19  -9   10.23    3.67   0
 -13 -18  -9   17.50    3.59   0
 -13 -17  -9  160.12    4.70   0
 -13 -12  -9   35.88    3.34   0
 -13 -11  -9   -0.69    2.49   0
 -13 -10 -10    7.33    2.61   0
 -13  -9 -10  102.39    3.83   0
 -13  -4 -15   87.92    3.34   0
 -13  -3 -16  142.63    3.77   0
 -13  -2 -18   -0.43    2.25   0
 -12 -23  -9   90.97    5.14   0
 -12 -22  -8   73.15    4.60   0
 -12 -21  -8   90.39    4.55   0
 -12 -20  -7    2.80    3.04   0
 -12 -19  -7   -0.16    3.17   0
 -12 -18  -7    9.28    3.28   0
 -12 -17  -7   14.69    3.11   0
 -12 -14  -7   -1.42    1.94   0
 -12 -13  -7  206.93    4.90   0
 -12 -12  -7  109.77    3.90   0
 -12 -10  -8   -1.83    1.70   0
 -12  -6 -10    0.02    2.09   0
 -12  -5 -11    1.36    2.10   0
 -12  -4 -12    8.26    2.17   0
 -11 -24  -7   27.10    4.24   0
 -11 -23  -7    7.74    3.60   0
 -11 -22  -6    1.92    2.92   0
 -11 -21  -6   39.57    3.71   0
 -11 -19  -5   30.89    3.26   0
 -11 -18  -5   33.64    3.39   0
 -11 -17  -5   -0.22    2.77   0
 -11 -16  -5   39.52    3.29   0
 -11 -15  -5  129.78    4.20   0
 -11 -14  -5    5.01    2.64   0
 -11 -13  -5    8.64    2.51   0
 -11  -8  -7  140.88    3.58   0
 -11  -3 -11    3.56    1.67   0
 -11  -2 -12   21.49    1.93   0
 -11   0 -15    0.09    1.59   0
 -10 -25  -6    1.53    3.73   0
 -10 -24  -6    7.70    3.57   0
 -10 -23  -5   29.58    3.64   0
 -10 -22  -5   42.30    3.63   0
 -10 -19  -4    8.49    2.96   0
 -10 -12  -4  689.46    7.01   0
 -10 -11  -4   36.10    2.54   0
 -10  -5  -7  106.56    2.79   0
 -10  -4  -8    0.95    1.61   0
 -10  -2 -10  138.17    2.89   0
 -10  -1 -11   35.49    1.87   0
  -9 -25  -5   16.91    3.61   0
  -9 -24  -4   31.67    3.37   0
  -9 -23  -4   61.30    3.83   0
  -9 -21  -3  178.38    4.79   0
  -9 -17  -2   83.30    3.46   0
  -9 -16  -2   16.26    2.51   0
  -9 -15  -2  683.40    7.12   0
  -9 -14  -2   12.67    2.28   0
  -9  -6  -5  100.13    2.43   0
  -9  -3  -7  245.98    3.45   0
  -9  -2  -8   25.97    1.69   0
  -8 -22  -2    2.48    2.67   0
  -8 -19  -1    4.12    2.22   0
  -8 -17  -1   99.02    3.41   0
  -8 -16  -1  195.05    4.15   0
  -8 -15  -1    5.00    2.14   0
  -8 -14  -1  231.33    4.20   0
  -8  -9  -2    0.16    1.56   0
  -8  -7  -3   24.38    1.84   0
  -8  -5  -4  169.36    2.94   0
  -7 -19   0   -0.28    2.19   0
  -7 -18   0   -0.29    2.19   0
  -7 -17   0   -1.85    1.99   0
  -7 -13   0    0.99    1.82   0
  -7 -12   0   -1.53    1.59   0
  -7  -9  -1  749.81    5.84   0
  -7  -2  -5  354.16    3.40   0
  -7  -1  -6  204.91    2.63   0
  -7   0  -7    1.50    1.04   0
  -7   3 -11  369.41    3.06   0
  -6 -19   1   82.82    3.11   0
  -6 -18   1   23.27    2.30   0
  -6 -12   1    0.46    1.48   0
  -6  -3  -3   12.91    1.24   0
  -5 -18   2   58.48    2.60   0
  -5 -14   2    9.61    1.60   0
  -5  -9   1  370.10    3.75   0
  -5  -3  -2 3510.25    9.01   0
  -5   5 -11   79.52    1.15   0
  -4 -16   3   48.47    2.14   0
  -4 -15   3    1.05    1.41   0
  -4 -14   3   17.80    1.59   0
  -4  -9   2 1063.99    5.77   0
  -4  -3  -1  146.22    1.90   0
  -3 -10   3  264.37    2.94   0
  -3  -7   2 1182.22    5.23   0
  -2 -11   4  193.38    2.46   0
  -1 -13   5  238.52    2.74   0
 -17 -11 -22    2.48    3.79   0
 -16 -16 -16   26.82    4.29   0
 -16 -16 -15    6.03    4.11   0
 -16 -15 -16    2.37    3.75   0
 -16 -15 -15   37.08    4.29   0
 -16 -14 -16    5.21    3.94   0
 -16 -14 -15   -1.27    3.38   0
 -16 -11 -17    3.66    3.67   0
 -16 -10 -18   -0.84    3.39   0
 -16 -10 -17   44.70    3.79   0
 -16  -9 -19   34.12    3.89   0
 -16  -9 -18   14.08    3.22   0
 -16  -8 -20    7.12    3.47   0
 -16  -7 -21    5.34    3.54   0
 -15 -17 -12   50.06    4.41   0
 -15 -14 -13   26.20    3.02   0
 -15 -14 -12    2.31    3.19   0
 -15 -13 -13   24.32    3.55   0
 -15 -12 -13    3.41    3.41   0
 -15 -11 -14   15.22    2.73   0
 -15 -11 -13   12.84    3.20   0
 -15 -10 -14   21.63    3.44   0
 -15  -9 -15    0.46    3.03   0
 -15  -7 -17    7.76    3.08   0
 -15  -6 -18    1.83    2.94   0
 -15  -5 -20   10.40    3.02   0
 -14 -20 -11   24.32    3.92   0
 -14 -19 -10   10.44    3.77   0
 -14 -18 -10    1.43    3.55   0
 -14 -17 -10   14.32    3.69   0
 -14 -16 -10   15.23    3.56   0
 -14 -15 -10   12.18    3.42   0
 -14 -13 -10   90.54    4.22   0
 -14 -12 -10   93.99    4.00   0
 -14 -11 -11   13.45    3.20   0
 -14  -6 -14    0.01    2.34   0
 -14  -5 -16   -0.55    2.49   0
 -14  -4 -17   22.58    2.83   0
 -13 -22  -9    0.54    3.81   0
 -13 -21  -9    0.11    3.65   0
 -13 -20  -8   14.73    3.45   0
 -13 -18  -8   42.81    3.91   0
 -13 -17  -8   29.60    3.62   0
 -13 -13  -8   -2.48    2.81   0
 -13 -10  -9  115.87    4.00   0
 -13  -7 -11    7.89    2.53   0
 -13  -2 -17  371.65    5.39   0
 -12 -23  -8   10.30    3.97   0
 -12 -22  -7   -4.05    3.12   0
 -12 -21  -7    2.18    3.44   0
 -12 -19  -6    6.35    2.98   0
 -12 -17  -6    1.61    3.08   0
 -12 -16  -6  266.94    5.73   0
 -12 -15  -6    1.89    2.85   0
 -12 -14  -6    9.13    2.87   0
 -12 -13  -6   15.89    2.87   0
 -12 -10  -7    1.14    2.33   0
 -12  -8  -8   65.01    3.00   0
 -11 -23  -6  116.83    4.87   0
 -11 -21  -5   -1.90    3.03   0
 -11 -20  -5   21.73    3.35   0
 -11 -11  -5   16.96    2.47   0
 -11  -9  -6   31.06    2.40   0
 -11  -4  -9    1.11    1.79   0
 -11  -3 -10    1.99    1.66   0
 -11   0 -14  151.31    3.21   0
 -10 -24  -5   -3.75    3.25   0
 -10 -22  -4    6.19    3.02   0
 -10 -21  -4   -2.38    2.67   0
 -10 -17  -3    3.04    2.63   0
 -10 -16  -3    8.12    2.66   0
 -10 -15  -3   -0.50    2.43   0
 -10 -14  -3  256.40    4.80   0
  -9 -23  -3   28.11    3.25   0
  -9 -22  -3    3.48    2.67   0
  -9 -19  -2  466.02    6.60   0
  -9 -13  -2    0.62    1.97   0
  -9  -4  -6   29.58    1.53   0
  -9   0 -10   26.09    1.54   0
  -9   2 -13   72.69    1.90   0
  -8 -21  -1   13.47    2.48   0
  -8   2 -11  433.52    3.64   0
  -7 -21   0   -2.43    2.33   0
  -7 -20   0   -2.67    2.24   0
  -7 -11   0   -0.15    1.59   0
  -7  -8  -1   13.42    1.62   0
  -7  -6  -2    1.47    1.39   0
  -7  -3  -4  190.58    2.69   0
  -6 -11   1   49.21    2.03   0
  -3 -16   4   34.84    1.80   0
  -3 -14   4  297.83    3.58   0
  -3  -3   0    0.53    0.74   0
  -2 -10   4    0.78    1.11   0
  -2  -7   3    6.20    0.92   0
  -1  -8   4    4.35    0.80   0
 -17 -14 -18   56.23    4.91   0
 -17 -13 -19   39.09    4.75   0
 -17 -13 -18    0.50    4.08   0
 -17 -12 -20  131.95    5.86   0
 -17 -12 -19   17.20    4.29   0
 -17 -11 -21    5.83    4.17   0
 -17 -11 -20   16.20    4.16   0
 -17 -11 -19    5.44    4.24   0
 -17 -10 -23   13.54    3.84   0
 -17 -10 -22   -2.09    3.93   0
 -17 -10 -21  166.65    5.97   0
 -17 -10 -20   -0.34    3.98   0
 -17  -9 -23   36.09    4.47   0
 -17  -9 -22    9.41    4.17   0
 -16 -17 -14   55.46    4.99   0
 -16 -16 -14   16.35    4.19   0
 -16 -14 -14    4.22    3.80   0
 -16 -12 -15  112.20    4.95   0
 -16 -11 -16  293.99    6.52   0
 -16 -11 -15   -3.82    3.33   0
 -16 -10 -16    2.17    3.37   0
 -16  -9 -17   89.50    4.41   0
 -16  -8 -19   -0.54    3.00   0
 -16  -8 -18  119.83    4.69   0
 -16  -7 -20    1.91    3.22   0
 -15 -19 -12   53.73    4.52   0
 -15 -18 -11   74.82    4.61   0
 -15 -17 -11  132.65    5.34   0
 -15 -16 -11   35.60    4.12   0
 -15 -15 -11    2.79    3.43   0
 -15 -14 -11  118.03    4.66   0
 -15 -11 -12    6.22    3.28   0
 -15  -9 -14  171.33    4.82   0
 -15  -8 -14  285.23    5.70   0
 -15  -7 -16    8.98    2.80   0
 -15  -7 -15   85.50    3.92   0
 -15  -6 -17  120.33    4.24   0
 -15  -5 -19   24.47    3.15   0
 -14 -21 -10   49.41    4.70   0
 -14 -20 -10    5.50    3.62   0
 -14 -19  -9   14.52    3.81   0
 -14 -18  -9   14.89    3.69   0
 -14 -17  -9   37.76    3.92   0
 -14 -16  -9   -0.62    3.24   0
 -14 -14  -9   17.05    3.37   0
 -14 -13  -9  107.56    4.31   0
 -14  -9 -11  247.60    5.30   0
 -14  -8 -12   17.02    2.78   0
 -14  -6 -13   91.18    3.48   0
 -14  -5 -15   -3.65    2.22   0
 -14  -4 -16   13.25    2.63   0
 -14  -3 -18   94.43    3.57   0
 -13 -22  -8    7.50    3.73   0
 -13 -21  -8   24.08    3.92   0
 -13 -19  -7   25.63    3.44   0
 -13 -18  -7   23.81    3.56   0
 -13 -17  -7   -0.43    3.08   0
 -13 -16  -7   11.25    3.15   0
 -13 -15  -7   21.48    3.24   0
 -13 -14  -7   69.26    3.76   0
 -13 -13  -7   58.79    3.39   0
 -13  -9  -9   16.46    2.69   0
 -13  -7 -10  334.86    5.35   0
 -13  -6 -11  952.98    8.36   0
 -13  -5 -12    7.17    2.37   0
 -13  -4 -13   78.49    3.17   0
 -13  -3 -14  110.43    3.34   0
 -13  -2 -16    5.58    2.17   0
 -12 -23  -7   31.51    4.10   0
 -12 -21  -6   78.68    4.28   0
 -12 -20  -6    1.07    3.18   0
 -12 -16  -5  141.25    4.42   0
 -12 -15  -5  197.50    4.77   0
 -12 -12  -6   87.42    3.49   0
 -12  -9  -7   60.27    2.99   0
 -12  -7  -8   93.96    3.16   0
 -12  -6  -9   40.47    2.60   0
 -11 -25  -6    6.61    3.89   0
 -11 -24  -6    4.98    3.65   0
 -11 -23  -5   19.95    3.38   0
 -11 -22  -5   -0.37    3.06   0
 -11 -20  -4   17.11    2.99   0
 -11 -19  -4   79.74    3.87   0
 -11 -18  -4   -0.42    2.85   0
 -11 -17  -4    8.76    2.65   0
 -11 -15  -4    3.52    2.50   0
 -11 -14  -4   84.34    3.55   0
 -11 -13  -4    3.72    2.51   0
 -11 -10  -5  359.86    5.22   0
 -11  -2 -11  533.19    5.32   0
 -11  -1 -12  478.42    4.95   0
 -10 -25  -5    8.40    3.50   0
 -10 -24  -4   23.11    3.74   0
 -10 -23  -4    7.65    3.15   0
 -10 -21  -3    0.49    2.86   0
 -10 -20  -3    5.51    2.77   0
 -10 -12  -3  225.92    4.34   0
 -10 -11  -3   14.79    2.13   0
 -10  -7  -5  153.38    3.28   0
 -10  -5  -6  156.80    3.14   0
 -10  -4  -7  113.30    2.74   0
 -10  -3  -8  142.49    2.92   0
 -10  -2  -9  182.05    3.14   0
 -10  -1 -10   78.68    2.24   0
 -10   1 -13   75.60    2.13   0
  -9 -22  -2    8.75    2.86   0
  -9 -21  -2  116.38    4.17   0
  -9 -17  -1  683.41    7.29   0
  -9 -16  -1   54.96    2.96   0
  -9 -15  -1   15.68    2.28   0
  -9  -8  -3   70.20    2.44   0
  -9  -6  -4 1497.99    8.28   0
  -9   1 -11    3.20    1.17   0
  -8 -22  -1   15.72    2.84   0
  -8 -18   0  238.66    4.62   0
  -8 -17   0   -3.07    2.09   0
  -8 -16   0   84.94    3.09   0
  -8 -15   0   98.26    3.16   0
  -8 -10  -1  683.98    5.95   0
  -8   0  -8 1085.32    5.82   0
  -7 -18   1    3.34    2.10   0
  -7 -17   1   84.99    3.04   0
  -7 -10   0   -0.42    1.48   0
  -7  -4  -3  465.53    4.05   0
  -6 -18   2    0.57    2.25   0
  -6 -10   1   94.22    2.36   0
  -6   3  -9   89.31    1.48   0
  -5   4  -9    1.01    0.62   0
  -4 -11   3    5.52    1.22   0
  -4  -8   2  121.75    2.11   0
  -4  -4   0 4627.01    9.73   0
  -3 -13   4  194.24    2.82   0
  -1 -11   5   27.76    1.22   0
   1 -11   6   46.57    1.03   0
 -17 -15 -16    5.30    4.24   0
 -17 -14 -17    1.43    3.78   0
 -17 -14 -16    7.82    4.10   0
 -17 -13 -17   43.28    4.57   0
 -17 -13 -16  306.47    7.08   0
 -17 -12 -18    5.09    3.68   0
 -17 -12 -17   18.31    4.04   0
 -17 -11 -18    9.83    3.85   0
 -17 -10 -19   16.19    3.84   0
 -17 -10 -18   41.90    4.35   0
 -17  -9 -20   47.62    4.29   0
 -16 -17 -13  327.70    7.61   0
 -16 -16 -13    0.19    3.88   0
 -16 -15 -13   16.07    3.87   0
 -16 -14 -13    2.37    3.66   0
 -16 -13 -13  252.54    6.30   0
 -16 -12 -14   11.13    3.62   0
 -16 -10 -15  171.86    5.34   0
 -16  -9 -16   -0.76    3.20   0
 -16  -8 -17    8.05    3.26   0
 -16  -8 -16   31.94    3.76   0
 -16  -7 -18   96.51    4.38   0
 -16  -6 -20    2.49    3.04   0
 -16  -6 -19   35.49    3.67   0
 -15 -19 -11   10.73    3.84   0
 -15 -19 -10    4.47    3.48   0
 -15 -18 -10   30.11    4.01   0
 -15 -17 -10   57.78    4.31   0
 -15 -16 -10    0.85    3.40   0
 -15 -13 -11   27.86    3.47   0
 -15 -12 -11    6.30    3.30   0
 -15 -10 -12   94.23    4.22   0
 -15  -9 -13   29.21    3.26   0
 -15  -8 -13   10.61    2.78   0
 -15  -7 -14    1.53    2.76   0
 -15  -6 -16   26.13    2.86   0
 -15  -6 -15  171.07    4.43   0
 -15  -5 -17    8.86    2.77   0
 -15  -4 -19    5.01    2.71   0
 -15  -4 -18    1.06    2.77   0
 -14 -21  -9   13.42    4.05   0
 -14 -20  -9   14.73    3.69   0
 -14 -19  -8  208.95    5.79   0
 -14 -18  -8    1.80    3.37   0
 -14 -17  -8    0.55    3.25   0
 -14 -15  -8  108.31    4.50   0
 -14 -14  -8   21.34    3.29   0
 -14 -12  -9  301.93    5.96   0
 -14 -11  -9   46.29    3.49   0
 -14  -9 -10   -2.13    2.67   0
 -14  -8 -11   49.58    3.30   0
 -14  -7 -12  196.53    4.57   0
 -14  -5 -14    7.21    2.55   0
 -14  -4 -15    9.17    2.46   0
 -14  -3 -17  167.01    4.16   0
 -13 -22  -7   10.20    4.01   0
 -13 -21  -7   12.45    3.61   0
 -13 -20  -7    0.63    3.19   0
 -13 -18  -6    3.99    2.96   0
 -13 -17  -6    8.61    3.22   0
 -13 -16  -6   89.22    4.17   0
 -13 -15  -6    0.87    2.63   0
 -13 -12  -7   84.03    3.77   0
 -13 -11  -7   14.33    2.81   0
 -13  -9  -8   31.96    2.81   0
 -13  -8  -9    3.13    2.33   0
 -13  -6 -10  246.49    4.62   0
 -13  -4 -12  127.70    3.51   0
 -13  -2 -15  597.20    6.32   0
 -12 -24  -7    0.38    3.24   0
 -12 -23  -6   -4.72    3.40   0
 -12 -22  -6    5.70    3.25   0
 -12 -21  -5   14.36    3.57   0
 -12 -20  -5   13.38    3.30   0
 -12 -18  -5  101.06    4.14   0
 -12 -14  -5  264.06    5.20   0
 -12 -13  -5   15.75    2.84   0
 -12 -12  -5  130.28    3.93   0
 -12  -8  -7    1.10    2.13   0
 -11 -24  -5   95.10    4.68   0
 -11 -22  -4   46.56    3.73   0
 -11 -21  -4   10.52    3.18   0
 -11 -18  -3   72.54    3.59   0
 -11 -17  -3  237.84    5.15   0
 -11 -16  -3    4.50    2.67   0
 -11 -15  -3  379.99    5.84   0
 -11 -11  -4  434.75    5.77   0
 -11  -4  -8  170.90    3.36   0
 -11  -3  -9   64.99    2.41   0
 -11   0 -13    0.73    1.48   0
 -11   1 -15   51.50    2.10   0
 -10 -22  -3   47.33    3.63   0
 -10 -20  -2    8.77    3.03   0
 -10 -19  -2   27.34    3.04   0
 -10 -17  -2    9.31    2.74   0
 -10 -16  -2    4.45    2.53   0
 -10 -15  -2   52.94    3.04   0
 -10 -14  -2   27.68    2.64   0
 -10 -13  -2    2.32    2.07   0
 -10  -6  -5  758.10    6.28   0
 -10   0 -11   -0.00    1.30   0
  -9 -23  -2   36.24    3.31   0
  -9 -20  -1    3.72    2.66   0
  -9 -19  -1   20.61    2.75   0
  -9 -14  -1   41.58    2.64   0
  -9 -13  -1  156.20    3.65   0
  -9  -9  -2   76.92    2.57   0
  -9  -7  -3   58.23    2.27   0
  -9  -4  -5  520.34    4.78   0
  -9  -3  -6   27.87    1.73   0
  -9  -2  -7  321.73    3.70   0
  -9  -1  -8  117.67    2.41   0
  -9   0  -9    0.36    1.40   0
  -9   2 -12    7.21    1.37   0
  -8 -21   0  116.30    3.99   0
  -8 -20   0  286.49    5.19   0
  -8 -19   0   68.60    3.24   0
  -8  -9  -1   85.81    2.51   0
  -8  -7  -2   22.38    1.78   0
  -8  -5  -3    9.98    1.48   0
  -8  -4  -4 1374.51    7.08   0
  -8   1  -9  162.78    2.40   0
  -7 -20   1    2.00    2.25   0
  -7 -19   1    0.90    2.17   0
  -7 -13   1   63.39    2.44   0
  -7 -12   1  551.48    5.36   0
  -7  -9   0   -2.61    1.40   0
  -7  -7  -1  466.81    4.28   0
  -7   4 -12  385.96    2.95   0
  -6 -19   2   -1.25    1.94   0
  -6 -14   2  248.48    3.82   0
  -6 -13   2    2.18    1.52   0
  -6  -9   1   48.03    1.87   0
  -6  -7   0    1.61    1.26   0
  -6  -5  -1   95.22    2.03   0
  -6  -1  -4  291.96    2.74   0
  -6   0  -5   -0.98    0.88   0
  -5 -15   3  157.59    3.10   0
  -5 -14   3   63.02    2.20   0
  -5  -7   1    3.89    1.15   0
  -5  -1  -3  240.51    2.30   0
  -5   0  -4 3306.56    7.66   0
  -5   1  -5 1544.44    5.03   0
  -4 -10   3  191.96    2.77   0
  -4   0  -3   -0.06    0.68   0
  -4   1  -4 9247.01   10.79   0
  -3  -8   3    6.23    1.16   0
  -2  -9   4   89.07    1.73   0
   2  -9   6   70.57    0.83   0
 -18 -10 -22    7.54    3.53   0
 -17 -16 -14    4.94    3.82   0
 -17 -15 -15   13.68    4.31   0
 -17 -15 -14   17.87    3.92   0
 -17 -14 -15   12.70    4.09   0
 -17 -13 -15    3.28    3.82   0
 -17 -11 -17   97.59    4.68   0
 -17 -11 -16    8.73    3.63   0
 -17 -10 -17   18.95    3.69   0
 -17  -9 -19   22.37    3.56   0
 -17  -9 -18   12.35    3.51   0
 -17  -8 -20  162.35    5.47   0
 -17  -7 -21   36.00    3.88   0
 -16 -18 -12   13.40    4.35   0
 -16 -16 -12   49.04    4.17   0
 -16 -15 -12   89.08    4.81   0
 -16 -14 -12    1.05    3.60   0
 -16 -12 -13   18.17    3.48   0
 -16 -11 -13    2.52    3.33   0
 -16 -10 -14   -2.31    3.19   0
 -16  -9 -15   10.95    3.11   0
 -16  -7 -17    6.14    3.09   0
 -16  -7 -16    8.79    2.76   0
 -16  -6 -18   42.68    3.57   0
 -15 -20 -10    2.04    4.09   0
 -15 -18  -9    4.72    3.43   0
 -15 -17  -9   16.38    3.67   0
 -15 -16  -9   -1.32    3.29   0
 -15 -15  -9    1.57    3.08   0
 -15 -13 -10   14.39    3.44   0
 -15 -12 -10   45.87    3.78   0
 -15  -9 -12    1.06    2.69   0
 -15  -7 -13    3.44    2.75   0
 -15  -5 -16   41.12    3.12   0
 -15  -4 -17   36.45    3.10   0
 -14 -22  -8   -0.81    3.51   0
 -14 -21  -8   11.45    3.89   0
 -14 -20  -8    5.84    3.66   0
 -14 -18  -7   -3.61    2.98   0
 -14 -17  -7   97.94    4.34   0
 -14 -16  -7   34.41    3.42   0
 -14 -15  -7    8.19    3.00   0
 -14 -13  -8   93.19    3.96   0
 -14 -12  -8   42.37    3.44   0
 -14 -10  -9   57.51    3.49   0
 -14  -8 -10   -2.34    2.58   0
 -14  -7 -11  126.66    3.98   0
 -14  -6 -12    6.31    2.57   0
 -14  -5 -13  516.71    6.52   0
 -14  -4 -14   -2.93    2.21   0
 -14  -3 -16   93.83    3.41   0
 -14  -2 -17   77.23    3.35   0
 -13 -23  -7   37.93    4.18   0
 -13 -21  -6    4.95    3.42   0
 -13 -20  -6   32.44    3.82   0
 -13 -19  -6   14.36    3.42   0
 -13 -14  -6   13.06    2.80   0
 -13 -13  -6  301.48    5.69   0
 -13 -12  -6  157.47    4.42   0
 -13 -10  -7  805.53    8.09   0
 -13  -8  -8   52.18    2.95   0
 -13  -3 -13   19.46    2.31   0
 -13  -2 -14    4.64    2.11   0
 -12 -24  -6   32.54    4.13   0
 -12 -23  -5   23.61    4.01   0
 -12 -22  -5    2.75    3.33   0
 -12 -19  -4    2.32    3.02   0
 -12 -17  -4   56.21    3.60   0
 -12 -14  -4   26.41    2.97   0
 -12 -11  -5  333.33    5.36   0
 -12  -9  -6   38.97    2.59   0
 -12  -7  -7  175.95    3.84   0
 -11 -25  -5    1.35    3.49   0
 -11 -24  -4   10.09    3.65   0
 -11 -23  -4   24.55    3.58   0
 -11 -21  -3   69.48    3.73   0
 -11 -20  -3   55.26    3.70   0
 -11 -19  -3    7.89    2.97   0
 -11 -14  -3   12.43    2.51   0
 -11 -13  -3   84.41    3.41   0
 -11 -10  -4   19.76    2.34   0
 -11  -5  -7  482.12    5.28   0
 -11  -2 -10    2.64    1.52   0
 -10 -24  -3   17.96    3.37   0
 -10 -22  -2   70.48    4.04   0
 -10 -21  -2   86.01    3.93   0
 -10 -12  -2   83.13    3.07   0
 -10  -7  -4   13.99    1.85   0
 -10  -3  -7  344.67    4.09   0
 -10   1 -12    8.03    1.35   0
 -10   2 -14  122.84    2.45   0
  -9 -21  -1   30.65    3.10   0
  -9  -5  -4  141.85    2.88   0
  -8 -11   0  200.14    3.53   0
  -8   2 -10   32.45    1.32   0
  -7  -2  -4    4.72    1.15   0
  -7  -1  -5  193.48    2.49   0
  -7   3 -10   19.07    1.13   0
  -6 -12   2   15.92    1.65   0
  -6  -2  -3 2737.02    8.18   0
  -6   5 -12  278.63    2.17   0
  -5  -9   2   28.35    1.54   0
  -5  -5   0    0.32    0.74   0
  -5  -2  -2  778.47    4.10   0
  -4 -16   4   85.78    2.44   0
  -4 -15   4  333.11    3.98   0
  -4 -14   4   39.84    1.98   0
  -4  -7   2   33.63    1.33   0
  -4  -1  -2    2.50    0.82   0
  -4   6 -11  211.18    1.19   0
  -3 -11   4   44.66    1.54   0
  -3  -4   1  671.43    3.40   0
  -2 -13   5    4.48    1.02   0
 -18 -13 -17   15.78    4.26   0
 -18 -12 -19   10.51    3.92   0
 -18 -12 -18  116.74    5.62   0
 -18 -11 -20   17.33    4.02   0
 -18 -11 -19   11.91    4.02   0
 -18 -10 -21   16.68    4.20   0
 -18 -10 -20    5.89    3.97   0
 -18  -9 -22    9.23    3.97   0
 -18  -9 -21   52.19    4.26   0
 -17 -14 -14  145.07    5.43   0
 -17 -13 -14    0.88    3.63   0
 -17 -12 -14   19.35    3.87   0
 -17 -11 -15   40.40    4.07   0
 -17 -10 -16    0.33    3.39   0
 -17  -9 -17   67.77    4.22   0
 -17  -9 -16   32.69    3.49   0
 -17  -8 -18   19.23    3.54   0
 -17  -7 -20   70.92    4.29   0
 -17  -7 -19   21.37    3.50   0
 -16 -19 -11   29.79    4.26   0
 -16 -17 -11   15.15    3.85   0
 -16 -15 -11   10.04    3.54   0
 -16 -14 -11   42.79    4.01   0
 -16 -10 -13   -2.59    2.95   0
 -16  -8 -14   89.81    4.15   0
 -16  -7 -15   37.79    3.35   0
 -16  -6 -17   17.41    3.17   0
 -16  -5 -19   30.94    3.10   0
 -15 -20  -9   76.26    4.97   0
 -15 -19  -9   16.66    3.73   0
 -15 -17  -8    6.36    3.21   0
 -15 -13  -9   16.08    3.38   0
 -15 -10 -10   28.47    3.33   0
 -15  -7 -12   63.01    3.35   0
 -15  -6 -13   34.48    2.90   0
 -15  -5 -15   -0.05    2.50   0
 -15  -3 -18    1.18    2.48   0
 -14 -21  -7   13.28    3.76   0
 -14 -20  -7   29.01    3.94   0
 -14 -19  -7   -0.78    3.12   0
 -14 -14  -7  188.05    5.05   0
 -14 -11  -8  232.68    4.79   0
 -14 -10  -8    3.18    2.75   0
 -14  -8  -9  288.85    5.18   0
 -14  -7 -10   23.59    2.74   0
 -14  -6 -11   39.09    2.93   0
 -14  -5 -12    9.58    2.43   0
 -14  -4 -13  267.29    4.78   0
 -14  -2 -16  120.27    3.69   0
 -13 -23  -6    1.63    3.64   0
 -13 -22  -6    1.84    3.53   0
 -13 -20  -5   19.70    3.47   0
 -13 -19  -5    0.32    3.16   0
 -13 -17  -5  101.22    4.26   0
 -13 -16  -5   31.06    3.40   0
 -13  -9  -7    6.02    2.39   0
 -13  -7  -8   15.65    2.42   0
 -13  -6  -9   17.09    2.44   0
 -13  -5 -10  311.43    4.91   0
 -13  -4 -11   12.11    2.24   0
 -12 -24  -5   16.64    3.79   0
 -12 -22  -4   24.96    3.39   0
 -12 -20  -4    3.66    2.87   0
 -12  -2 -11    5.77    1.82   0
 -12   0 -14    0.85    1.94   0
 -11 -23  -3   81.37    4.02   0
 -11 -22  -3    6.72    3.15   0
 -11 -19  -2   43.13    3.19   0
 -11 -18  -2    3.45    2.76   0
 -11 -17  -2   14.29    2.81   0
 -11 -16  -2   -0.09    2.57   0
 -11 -12  -3    1.89    1.67   0
 -11  -9  -4   29.68    2.38   0
 -11  -3  -8 1130.33    7.42   0
 -11   0 -12    9.30    1.55   0
 -10 -23  -2   16.88    3.21   0
 -10 -20  -1   39.67    3.02   0
 -10 -19  -1    2.95    2.56   0
 -10 -17  -1    5.85    2.57   0
 -10 -15  -1    0.58    2.36   0
 -10 -11  -2   42.20    2.43   0
 -10  -5  -5  120.87    2.85   0
  -9 -20   0   -1.48    2.55   0
  -9 -19   0    1.37    2.42   0
  -9 -18   0   -0.73    2.32   0
  -9 -17   0   -0.10    2.37   0
  -9 -16   0   -1.57    2.17   0
  -9 -15   0    1.82    2.12   0
  -9 -14   0   -1.73    2.01   0
  -9 -10  -1   44.60    2.33   0
  -9  -8  -2  190.26    3.39   0
  -9   3 -13  129.95    2.27   0
  -8 -20   1   71.30    3.23   0
  -8 -19   1    5.80    2.34   0
  -8 -16   1  166.75    3.79   0
  -8 -10   0  381.71    4.49   0
  -8  -3  -4  578.37    4.56   0
  -8  -2  -5  236.83    3.00   0
  -8  -1  -6  595.96    4.41   0
  -8   0  -7   -1.68    1.10   0
  -7 -19   2  116.17    3.46   0
  -7 -18   2  232.36    4.32   0
  -7 -17   2    5.64    2.00   0
  -7 -10   1   57.98    2.13   0
  -7  -8   0   -0.76    0.97   0
  -7  -6  -1    1.12    0.96   0
  -6 -18   3   12.68    2.31   0
  -6 -11   2   26.98    1.72   0
  -6  -6   0  275.57    3.13   0
  -6  -3  -2  298.55    2.96   0
  -4 -13   4    1.82    1.26   0
  -4  -9   3   34.78    1.48   0
  -4  -5   1    9.85    1.05   0
  -4  -2  -1    6.28    0.89   0
  -3 -15   5    2.40    1.46   0
  -3 -10   4   10.54    1.33   0
  -3   0  -2  191.05    1.49   0
  -3   2  -4  168.73    1.21   0
  -1  -7   4 1346.84    4.42   0
  -1  -5   3 7321.04    8.96   0
   1 -10   6  569.11    2.73   0
 -18 -14 -16    3.94    3.84   0
 -18 -14 -15   13.40    4.15   0
 -18 -13 -16    1.21    3.96   0
 -18 -12 -17   29.44    4.12   0
 -18 -12 -16   23.35    4.14   0
 -18 -11 -17    4.28    3.79   0
 -18 -10 -19   28.94    3.93   0
 -18 -10 -18   41.97    4.26   0
 -18  -9 -20    4.58    3.82   0
 -18  -9 -19   61.16    4.42   0
 -18  -8 -21    1.94    3.63   0
 -18  -8 -20   69.20    4.67   0
 -17 -16 -12    0.76    4.01   0
 -17 -15 -12   29.74    4.22   0
 -17 -14 -12    2.71    3.70   0
 -17 -13 -13  121.78    5.16   0
 -17 -12 -13   55.89    4.23   0
 -17 -11 -14  166.36    5.44   0
 -17 -10 -15  163.31    4.82   0
 -17  -9 -15   21.01    3.56   0
 -17  -8 -17    5.06    3.02   0
 -17  -8 -16  216.14    5.61   0
 -17  -7 -17    3.80    2.86   0
 -17  -6 -20   12.66    3.36   0
 -17  -6 -19   12.39    3.23   0
 -16 -19 -10   19.42    4.34   0
 -16 -18 -10    4.10    3.63   0
 -16 -16 -10   95.40    4.75   0
 -16 -14 -10    4.37    3.45   0
 -16 -12 -11  176.43    4.83   0
 -16 -10 -12   69.03    3.91   0
 -16  -9 -12    3.97    3.01   0
 -16  -8 -13   -1.15    2.99   0
 -16  -7 -14  129.37    4.36   0
 -16  -6 -15   40.66    3.24   0
 -16  -5 -17   96.06    4.00   0
 -15 -21  -8   28.90    4.28   0
 -15 -20  -8   91.39    4.98   0
 -15 -19  -8   25.81    3.79   0
 -15 -18  -8   26.18    3.04   0
 -15 -15  -8   12.56    3.18   0
 -15 -11  -9    0.32    2.89   0
 -15 -10  -9    1.74    2.71   0
 -15  -9 -10  229.59    5.21   0
 -15  -8 -11   98.62    3.83   0
 -15  -5 -14  278.76    5.23   0
 -15  -4 -15    2.03    2.43   0
 -15  -3 -17  124.97    3.89   0
 -14 -22  -7    6.85    3.51   0
 -14 -21  -6    1.52    3.11   0
 -14 -20  -6    5.82    3.41   0
 -14 -19  -6   20.03    3.62   0
 -14 -18  -6   25.04    3.61   0
 -14 -17  -6    1.13    3.19   0
 -14 -16  -6   43.28    3.70   0
 -14 -15  -6    2.48    3.06   0
 -14 -14  -6   -3.15    2.84   0
 -14 -13  -6  103.49    3.93   0
 -14  -9  -8    5.23    2.69   0
 -14  -6 -10   39.76    2.86   0
 -14  -5 -11   84.06    3.29   0
 -14  -2 -15   37.77    2.81   0
 -13 -22  -5   11.96    3.43   0
 -13 -21  -5    2.98    3.02   0
 -13 -17  -4   18.55    3.05   0
 -13 -16  -4   -0.37    2.59   0
 -13 -13  -5   14.85    2.21   0
 -13 -12  -5   11.88    2.78   0
 -13  -8  -7  208.61    4.35   0
 -13  -5  -9  197.69    4.02   0
 -13  -4 -10  604.45    6.31   0
 -12 -24  -4   20.04    3.92   0
 -12 -23  -4   22.30    3.56   0
 -12 -20  -3   35.47    3.48   0
 -12 -19  -3   13.69    3.11   0
 -12 -18  -3   17.41    3.13   0
 -12 -17  -3   53.42    3.57   0
 -12 -16  -3   72.12    3.65   0
 -12 -15  -3  175.03    4.55   0
 -12 -14  -3   33.80    3.01   0
 -12 -11  -4  359.15    5.46   0
 -12  -9  -5   54.78    2.41   0
 -12  -7  -6   31.77    2.36   0
 -12  -1 -12  826.32    6.57   0
 -11 -24  -3   -3.56    3.02   0
 -11 -21  -2   29.79    3.34   0
 -11 -20  -2   23.05    3.06   0
 -11 -13  -2    3.87    2.34   0
 -11 -10  -3   49.52    2.66   0
 -11  -6  -5   -0.31    1.63   0
 -11  -5  -6   -1.21    1.70   0
 -11  -2  -9   74.66    2.38   0
 -11  -1 -10  351.87    4.16   0
 -11   1 -13   54.99    2.19   0
 -10 -22  -1  217.27    5.21   0
 -10 -21  -1   24.53    3.12   0
 -10 -13  -1  154.76    3.75   0
 -10 -12  -1  398.33    5.28   0
 -10  -6  -4   54.63    2.25   0
 -10   1 -11   35.09    1.81   0
  -9 -21   0    0.35    2.60   0
  -9 -13   0    0.25    1.88   0
  -9  -9  -1  292.58    4.09   0
  -9  -7  -2   92.24    2.56   0
  -9  -4  -4  328.33    3.84   0
  -9  -1  -7    0.67    1.26   0
  -9   0  -8 1406.86    6.86   0
  -9   2 -11   51.11    1.61   0
  -8 -12   1    0.82    1.77   0
  -8  -9   0 1237.35    7.53   0
  -8  -7  -1  206.88    3.23   0
  -8  -4  -3    1.23    1.37   0
  -8   1  -8  428.86    3.56   0
  -8   3 -11   -0.08    1.01   0
  -7 -13   2  490.71    5.15   0
  -7  -7   0   -0.14    1.34   0
  -7  -4  -2  334.34    3.41   0
  -7   2  -8  196.70    2.30   0
  -6 -15   3   44.52    2.23   0
  -6 -14   3   -1.72    1.49   0
  -6 -10   2   98.24    2.36   0
  -6  -4  -1 3740.12   10.07   0
  -5 -16   4    0.54    1.82   0
  -5 -11   3  529.71    4.56   0
  -5  -8   2   15.15    1.34   0
  -5   3  -7    0.77    0.59   0
  -4 -12   4   35.02    1.60   0
  -4   3  -6  257.14    1.66   0
  -4   5  -9  154.71    1.12   0
  -3 -14   5  419.82    4.00   0
  -3  -7   3   13.04    1.15   0
  -3  -1  -1  533.38    2.55   0
  -2 -11   5   75.89    1.74   0
  -2  -6   3    3.87    0.70   0
   1  -7   5 3131.57    4.76   0
   1  -5   4  161.95    0.87   0
 -18 -16 -13    6.20    3.71   0
 -18 -15 -14   13.74    4.39   0
 -18 -14 -14    0.36    3.95   0
 -18 -13 -15   41.57    4.26   0
 -18 -13 -14   62.25    4.56   0
 -18 -12 -15    3.17    3.78   0
 -18 -11 -16   -3.14    3.62   0
 -18 -11 -15    9.02    3.50   0
 -18 -10 -17   84.57    4.68   0
 -18  -9 -17   -0.70    3.07   0
 -18  -8 -19   14.92    3.76   0
 -17 -18 -11   84.45    5.19   0
 -17 -17 -11   41.45    4.48   0
 -17 -16 -11   45.75    4.53   0
 -17 -15 -11   13.75    3.93   0
 -17 -14 -11    3.11    3.54   0
 -17 -13 -12    4.69    3.32   0
 -17 -11 -13   41.96    3.77   0
 -17  -9 -14   -0.97    3.21   0
 -17  -8 -15   27.31    3.51   0
 -17  -7 -16  216.80    5.47   0
 -17  -6 -18   -1.76    2.95   0
 -17  -6 -17  180.58    5.24   0
 -16 -20  -9   14.89    4.04   0
 -16 -19  -9   53.38    4.67   0
 -16 -18  -9   58.55    4.28   0
 -16 -17  -9   35.51    3.94   0
 -16 -16  -9   76.22    4.35   0
 -16 -15  -9    5.69    3.49   0
 -16 -14  -9  134.17    4.91   0
 -16 -13  -9   68.35    4.15   0
 -16 -12 -10   12.06    3.21   0
 -16 -11 -10   40.47    3.70   0
 -16 -10 -11   46.66    3.57   0
 -16  -9 -11   64.88    3.62   0
 -16  -7 -13   -2.13    2.76   0
 -16  -6 -14   15.20    2.89   0
 -16  -5 -16    0.24    2.67   0
 -16  -4 -17   12.38    2.75   0
 -15 -21  -7   -2.16    3.75   0
 -15 -20  -7    7.42    3.74   0
 -15 -19  -7   64.15    4.39   0
 -15 -18  -7  177.67    5.61   0
 -15 -17  -7   61.45    4.00   0
 -15 -16  -7   84.91    4.38   0
 -15 -15  -7    0.11    3.17   0
 -15 -14  -7   92.58    4.24   0
 -15 -13  -7   18.95    3.09   0
 -15 -11  -8    4.10    2.88   0
 -15  -9  -9   11.86    3.06   0
 -15  -8 -10  140.99    4.31   0
 -15  -7 -11    8.40    2.56   0
 -15  -6 -12   20.79    2.67   0
 -15  -5 -13   -1.02    2.48   0
 -15  -4 -14  332.12    5.43   0
 -15  -3 -16   29.53    2.81   0
 -14 -23  -6   25.25    4.04   0
 -14 -22  -6    7.44    3.82   0
 -14 -20  -5   -3.15    2.95   0
 -14 -19  -5   81.63    4.34   0
 -14 -18  -5   -4.14    3.10   0
 -14 -17  -5    8.76    3.20   0
 -14 -16  -5   23.67    3.39   0
 -14 -12  -6   26.03    3.10   0
 -14 -10  -7   43.09    3.23   0
 -14  -8  -8   -0.05    2.39   0
 -14  -3 -13   79.94    3.11   0
 -14  -1 -16   16.13    2.48   0
 -13 -24  -5    8.04    3.80   0
 -13 -23  -5   55.15    4.13   0
 -13 -22  -4   27.08    3.47   0
 -13 -21  -4    5.67    3.37   0
 -13 -20  -4   46.62    3.80   0
 -13 -19  -4  121.37    4.48   0
 -13 -15  -4    5.18    2.73   0
 -13 -14  -4   24.21    3.03   0
 -13 -13  -4  128.33    4.11   0
 -13 -11  -5  154.55    4.09   0
 -13  -9  -6   -0.91    1.61   0
 -13  -7  -7    1.18    2.17   0
 -13  -6  -8  321.65    4.72   0
 -12 -25  -4    7.42    3.59   0
 -12 -23  -3    6.73    3.03   0
 -12 -22  -3    0.51    3.14   0
 -12 -21  -3   21.26    3.14   0
 -12 -13  -3   21.74    2.63   0
 -12 -12  -3  194.26    4.37   0
 -12 -10  -4   29.90    2.50   0
 -12  -8  -5   40.04    2.46   0
 -12  -2 -10    7.07    1.74   0
 -12   0 -13   -0.51    1.63   0
 -11 -23  -2   62.89    3.84   0
 -11 -22  -2    0.66    2.73   0
 -11 -19  -1   26.70    2.97   0
 -11 -18  -1   15.81    2.87   0
 -11 -16  -1   30.84    2.93   0
 -11 -15  -1   15.29    2.48   0
 -11 -12  -2  169.99    3.93   0
 -11 -11  -2  761.78    7.18   0
 -11   0 -11    0.10    1.38   0
 -10 -20   0  621.59    7.53   0
 -10 -19   0  141.10    4.21   0
 -10 -18   0  176.25    4.36   0
 -10 -17   0  151.73    4.13   0
 -10 -16   0  925.14    8.38   0
 -10 -15   0  415.17    5.70   0
 -10  -4  -5   36.71    1.97   0
 -10  -3  -6   87.00    2.40   0
 -10  -2  -7    3.03    1.43   0
 -10  -1  -8    0.16    1.33   0
  -9 -20   1    4.00    2.67   0
  -9 -19   1   24.09    2.74   0
  -9 -18   1   74.42    3.22   0
  -9 -17   1  693.82    7.21   0
  -9 -16   1   55.89    2.86   0
  -9  -5  -3  559.44    4.98   0
  -9   1  -9  148.28    2.49   0
  -8 -19   2   38.71    2.91   0
  -8 -17   2   72.06    2.93   0
  -8 -16   2   13.88    2.15   0
  -8 -11   1   68.38    2.42   0
  -7 -12   2  181.21    3.29   0
  -7  -9   1  752.95    5.63   0
  -7  -5  -1   31.75    1.61   0
  -7   4 -11   35.32    1.15   0
  -6 -13   3  334.91    4.12   0
  -6  -9   2   63.59    1.97   0
  -6  -7   1  413.05    3.82   0
  -6   3  -8    1.49    0.78   0
  -5 -15   4   43.24    2.05   0
  -5 -14   4  368.74    4.19   0
  -5 -10   3   36.89    1.65   0
  -5  -4   0   -0.56    1.00   0
  -4 -11   4  188.82    2.70   0
  -4  -6   2   40.68    1.33   0
  -4  -3   0  353.36    2.67   0
  -3 -13   5    4.02    1.14   0
  -3  -9   4   93.16    1.89   0
  -3  -5   2 2193.94    6.25   0
  -2  -4   2    3.72    0.67   0
  -1 -13   6   25.90    1.14   0
 -19 -13 -16   -1.00    4.08   0
 -19 -11 -18    3.03    3.88   0
 -19 -10 -20   -2.05    3.64   0
 -19 -10 -19    7.30    4.02   0
 -19  -9 -21    0.85    3.84   0
 -19  -9 -20   -0.90    3.43   0
 -18 -16 -12   11.23    4.12   0
 -18 -15 -13   21.32    4.02   0
 -18 -14 -13  138.28    5.63   0
 -18 -13 -13   76.34    4.72   0
 -18 -12 -14   24.22    3.91   0
 -18 -11 -14   12.96    3.64   0
 -18  -9 -16   59.24    4.24   0
 -18  -8 -18   47.86    3.80   0
 -18  -8 -17   11.47    3.39   0
 -18  -7 -19    2.34    3.25   0
 -18  -7 -18   27.91    3.84   0
 -17 -18 -10  123.42    5.68   0
 -17 -17 -10   24.06    4.29   0
 -17 -16 -10  119.12    5.34   0
 -17 -15 -10   17.37    3.99   0
 -17 -13 -11   74.12    4.26   0
 -17 -12 -11   34.49    3.76   0
 -17 -11 -12  235.93    5.46   0
 -17  -9 -13  155.05    5.04   0
 -17  -8 -14    2.77    3.12   0
 -17  -6 -16    3.12    2.96   0
 -17  -5 -18    0.07    2.86   0
 -16 -20  -8    0.39    3.80   0
 -16 -18  -8    1.40    3.56   0
 -16 -17  -8   -0.93    3.16   0
 -16 -16  -8    1.97    3.47   0
 -16 -14  -8   46.22    3.89   0
 -16 -12  -9    7.74    3.27   0
 -16 -10 -10   11.53    3.09   0
 -16  -8 -11   10.16    2.95   0
 -16  -7 -12    0.01    2.73   0
 -16  -5 -15   16.80    2.71   0
 -16  -4 -16    5.28    2.59   0
 -15 -21  -6    4.61    3.96   0
 -15 -20  -6   64.62    4.46   0
 -15 -17  -6    9.12    3.36   0
 -15 -16  -6    4.72    3.14   0
 -15 -15  -6   -1.88    3.06   0
 -15 -12  -7   35.44    3.36   0
 -15  -8  -9   36.59    3.13   0
 -15  -7 -10    6.50    2.69   0
 -15  -6 -11   40.39    3.05   0
 -15  -4 -13   27.85    2.75   0
 -15  -3 -15    7.89    2.47   0
 -14 -22  -5    9.17    3.74   0
 -14 -21  -5   31.80    3.88   0
 -14 -14  -5    5.38    2.71   0
 -14 -13  -5   16.14    3.00   0
 -14  -9  -7   13.91    2.05   0
 -14  -7  -8  145.71    3.91   0
 -14  -5 -10  127.21    3.65   0
 -13 -24  -4   24.23    4.13   0
 -13 -23  -4   31.79    4.01   0
 -13 -20  -3   18.04    3.34   0
 -13 -19  -3    7.35    3.14   0
 -13 -18  -3  223.16    5.46   0
 -13 -17  -3   21.02    3.18   0
 -13 -16  -3    7.47    2.95   0
 -13 -15  -3   31.58    3.13   0
 -13 -12  -4   44.37    3.13   0
 -13 -11  -4    0.46    2.25   0
 -13  -9  -5   11.29    2.34   0
 -13  -8  -6  750.32    7.17   0
 -13  -5  -8    2.05    2.02   0
 -12 -24  -3   39.75    3.95   0
 -12 -21  -2   61.36    3.83   0
 -12 -20  -2    6.64    3.01   0
 -12 -19  -2    8.02    2.98   0
 -12 -18  -2   59.19    3.37   0
 -12 -17  -2   27.94    3.01   0
 -12 -16  -2   89.29    3.61   0
 -12 -15  -2    2.27    2.61   0
 -12  -9  -4   17.09    1.82   0
 -12  -1 -11   40.06    2.10   0
 -12   1 -14   56.45    2.34   0
 -11 -22  -1   -2.12    2.82   0
 -11 -21  -1    3.87    2.88   0
 -11 -20  -1   16.06    2.83   0
 -11 -14  -1   38.66    2.83   0
 -11 -13  -1  229.74    4.49   0
 -11 -10  -2    2.15    2.02   0
 -11  -5  -5   16.22    1.90   0
 -11  -4  -6   18.30    1.83   0
 -11  -3  -7  528.40    5.15   0
 -11   2 -14   18.84    1.56   0
 -10 -22   0    9.68    2.87   0
 -10 -21   0    2.94    2.73   0
 -10 -14   0  184.93    4.01   0
 -10 -13   0   89.37    3.11   0
 -10  -8  -2  316.78    4.33   0
 -10  -5  -4 1458.24    8.11   0
 -10   0  -9    1.21    1.23   0
  -9 -14   1   38.64    2.50   0
  -9 -10   0   -0.14    1.71   0
  -9  -8  -1   30.22    1.91   0
  -9  -6  -2  209.71    3.33   0
  -8 -20   2    0.78    2.31   0
  -8 -15   2    3.90    1.97   0
  -8 -10   1  598.34    5.42   0
  -8  -8   0   29.98    1.85   0
  -8  -6  -1 1180.93    6.81   0
  -8  -2  -4   13.67    1.29   0
  -7 -17   3  146.01    3.47   0
  -7 -11   2   82.80    2.41   0
  -7  -8   1   12.15    1.51   0
  -7  -1  -4 1609.06    6.47   0
  -7   0  -5   -0.87    1.09   0
  -7   3  -9   19.16    1.10   0
  -6  -5   0 1255.39    6.05   0
  -5 -13   4   99.19    2.39   0
  -5  -7   2  422.06    3.59   0
  -4 -15   5   78.13    2.21   0
  -4  -8   3    9.08    1.15   0
  -3 -12   5  361.98    3.46   0
  -3  -2   0    0.16    0.45   0
 -19 -14 -14   61.64    4.93   0
 -19 -13 -15    7.63    4.15   0
 -19 -12 -15    4.97    3.61   0
 -19 -11 -17   15.82    3.83   0
 -19 -11 -16    6.19    3.84   0
 -19 -10 -18   14.04    3.74   0
 -19 -10 -17   24.87    4.05   0
 -19  -9 -19    0.70    3.76   0
 -19  -9 -18    0.39    3.67   0
 -19  -8 -20   -1.96    3.63   0
 -18 -16 -11    4.47    3.84   0
 -18 -15 -11   75.79    4.89   0
 -18 -14 -12   12.03    3.58   0
 -18 -13 -12    5.66    3.73   0
 -18 -12 -13   13.09    2.83   0
 -18 -12 -12   52.46    4.03   0
 -18 -11 -13    1.53    3.46   0
 -18  -9 -15   16.07    3.55   0
 -18  -8 -16   -2.98    3.13   0
 -18  -7 -17    3.97    3.20   0
 -18  -6 -19   44.95    3.87   0
 -17 -19  -9  119.33    5.57   0
 -17 -18  -9    5.05    4.02   0
 -17 -17  -9   70.89    4.80   0
 -17 -14  -9   44.94    4.02   0
 -17 -13 -10   -1.38    3.13   0
 -17 -11 -11    4.20    2.48   0
 -17 -10 -11    0.82    3.18   0
 -17  -6 -15   25.16    3.19   0
 -17  -5 -16   13.84    3.24   0
 -16 -20  -7    0.97    3.79   0
 -16 -19  -7   66.96    4.70   0
 -16 -17  -7   31.97    4.03   0
 -16 -15  -7   -1.42    3.26   0
 -16 -14  -7   20.86    3.29   0
 -16  -9 -10  109.68    4.10   0
 -16  -7 -11   80.57    3.57   0
 -16  -6 -12    2.37    2.55   0
 -16  -5 -14   48.10    3.03   0
 -16  -4 -15   15.58    2.69   0
 -16  -3 -17   14.07    2.64   0
 -15 -22  -6    2.66    3.80   0
 -15 -18  -5  162.18    5.27   0
 -15 -16  -5    0.75    2.91   0
 -15 -14  -6   -1.29    2.05   0
 -15 -13  -6    0.61    2.98   0
 -15 -12  -6  157.92    4.53   0
 -15 -11  -7   25.74    2.44   0
 -15  -7  -9   47.58    3.16   0
 -15  -6 -10   25.28    2.83   0
 -15  -4 -12  400.40    5.84   0
 -15  -2 -16   63.09    3.09   0
 -14 -23  -5    2.28    3.44   0
 -14 -22  -4   47.95    4.42   0
 -14 -21  -4   63.69    4.25   0
 -14 -20  -4   17.60    3.50   0
 -14 -18  -4   16.96    3.21   0
 -14 -17  -4   72.96    3.87   0
 -14 -14  -4   24.97    3.13   0
 -14 -12  -5   62.45    2.93   0
 -14 -11  -5  515.59    6.85   0
 -14  -9  -6  108.45    3.65   0
 -14  -8  -7   38.52    2.37   0
 -14  -6  -8   98.10    3.34   0
 -14  -5  -9  496.75    6.03   0
 -14  -4 -10   49.75    2.67   0
 -14  -2 -13    3.98    2.04   0
 -14  -1 -15   40.88    2.53   0
 -13 -23  -3   31.63    3.61   0
 -13 -22  -3    8.68    3.40   0
 -13 -21  -3   10.62    3.09   0
 -13 -13  -3    3.76    2.63   0
 -13 -10  -4   15.42    2.50   0
 -13  -8  -5   37.70    2.55   0
 -12 -23  -2    4.30    3.21   0
 -12 -22  -2   21.37    3.15   0
 -12 -19  -1  114.31    4.39   0
 -12 -18  -1   12.69    2.71   0
 -12 -17  -1   10.55    2.65   0
 -12 -13  -2   -0.64    2.25   0
 -11 -23  -1   27.51    3.31   0
 -11 -20   0    0.95    3.00   0
 -11 -19   0   -3.34    2.48   0
 -11 -18   0   -1.18    2.49   0
 -11 -17   0   -3.67    2.44   0
 -11 -16   0    0.95    2.27   0
 -11 -12  -1  188.27    4.08   0
 -11   0 -10  235.92    3.36   0
 -10 -19   1    2.50    2.55   0
 -10 -18   1  315.41    5.38   0
 -10 -17   1    4.84    2.41   0
 -10 -16   1  127.63    3.66   0
 -10 -12   0   53.82    2.68   0
 -10  -7  -2    6.29    1.68   0
 -10  -3  -5   26.04    1.77   0
 -10  -2  -6  667.80    5.25   0
  -9 -18   2   74.03    3.40   0
  -9  -9   0   -0.91    1.57   0
  -9  -4  -3   67.10    2.08   0
  -9   0  -7    0.69    1.32   0
  -8 -12   2   65.77    2.42   0
  -8   4 -12   10.59    1.04   0
  -7 -13   3  328.73    4.25   0
  -7  -6   0    0.48    0.91   0
  -6 -15   4  227.69    3.70   0
  -6 -11   3    2.22    1.38   0
  -6   0  -4 2130.24    6.64   0
  -6   5 -11   15.80    0.77   0
  -5 -12   4    9.32    1.39   0
  -5  -5   1  166.70    2.24   0
  -4 -14   5   70.14    2.08   0
  -3 -11   5   59.87    1.73   0
  -2   1  -2 3714.84    4.49   0
 -19 -14 -13   16.38    4.32   0
 -19 -13 -14   34.33    4.18   0
 -19 -13 -13   16.13    3.84   0
 -19 -12 -14   -0.68    3.75   0
 -19  -9 -17    7.93    3.70   0
 -19  -8 -19   28.78    3.73   0
 -19  -8 -18    8.05    3.58   0
 -18 -17 -10   39.95    4.71   0
 -18 -15 -10  120.61    5.36   0
 -18 -14 -11    6.48    3.55   0
 -18 -13 -11    2.90    3.52   0
 -18 -12 -11    5.86    3.29   0
 -18 -11 -12   44.77    4.05   0
 -18 -10 -13    4.42    3.43   0
 -18  -9 -14   -0.64    2.99   0
 -18  -9 -13   -2.53    2.96   0
 -18  -8 -15   73.10    4.00   0
 -18  -8 -14   27.05    3.31   0
 -18  -7 -16    5.05    3.10   0
 -18  -6 -18    0.99    2.86   0
 -18  -6 -17   82.63    4.11   0
 -17 -19  -8  196.54    6.47   0
 -17 -18  -8    0.44    3.87   0
 -17 -17  -8    8.01    3.83   0
 -17 -16  -8   -3.50    3.62   0
 -17 -15  -8  142.66    5.23   0
 -17 -12  -9   59.63    4.08   0
 -17 -11 -10    5.13    3.05   0
 -17  -9 -11    1.78    3.06   0
 -17  -8 -12    1.60    3.06   0
 -17  -7 -13   28.55    3.33   0
 -17  -6 -14   -2.01    2.69   0
 -17  -5 -15    3.01    2.54   0
 -17  -4 -17    5.83    2.75   0
 -16 -20  -6   -2.33    3.66   0
 -16 -19  -6    9.01    3.63   0
 -16 -18  -6   29.02    3.92   0
 -16 -17  -6    0.98    3.47   0
 -16 -16  -6   68.67    4.22   0
 -16 -15  -6   30.64    3.43   0
 -16 -12  -7   57.95    3.63   0
 -16 -11  -8   11.62    2.89   0
 -16 -10  -8   38.03    3.46   0
 -16  -9  -9  167.28    4.78   0
 -16  -8 -10  234.45    5.11   0
 -16  -5 -13   11.68    2.68   0
 -16  -4 -14   64.19    3.25   0
 -16  -3 -16   68.43    3.30   0
 -15 -22  -5    5.18    3.78   0
 -15 -21  -5    3.28    3.59   0
 -15 -20  -5    9.18    3.37   0
 -15 -15  -5   -7.15    2.71   0
 -15 -14  -5   11.50    3.17   0
 -15 -11  -6   -1.59    2.67   0
 -15  -8  -8    3.42    2.43   0
 -15  -3 -13   26.17    2.59   0
 -15  -2 -15  430.76    5.78   0
 -14 -23  -4  -10.26    3.63   0
 -14 -20  -3    8.62    3.17   0
 -14 -19  -3  126.29    4.74   0
 -14 -18  -3   41.33    3.68   0
 -14 -17  -3  132.28    4.63   0
 -14 -13  -4  179.01    4.59   0
 -14 -12  -4    2.58    2.68   0
 -14 -10  -5    0.00    2.52   0
 -14  -8  -6   12.80    2.49   0
 -14  -7  -7    2.87    2.33   0
 -14  -3 -11   43.71    2.59   0
 -14  -2 -12   47.08    2.53   0
 -14  -1 -14   10.46    2.12   0
 -13 -24  -3   32.39    3.95   0
 -13 -21  -2   90.75    4.30   0
 -13 -18  -2   15.08    3.14   0
 -13 -17  -2   17.29    3.14   0
 -13 -16  -2   28.90    3.21   0
 -13 -15  -2   -3.88    2.58   0
 -13 -14  -2    4.56    2.48   0
 -13 -12  -3   11.40    2.51   0
 -13 -11  -3    2.07    2.35   0
 -13  -6  -6   12.64    2.21   0
 -13  -5  -7   -0.20    2.02   0
 -12 -22  -1   37.91    3.53   0
 -12 -21  -1   -1.17    2.86   0
 -12 -20  -1   -0.29    2.89   0
 -12 -16  -1    8.15    2.52   0
 -12 -15  -1  175.55    4.44   0
 -12 -14  -1   76.26    3.43   0
 -12 -11  -2   65.55    3.04   0
 -12  -9  -3  211.26    4.09   0
 -12  -1 -10  687.22    5.84   0
 -12   1 -13  233.81    3.50   0
 -11 -22   0    0.52    2.80   0
 -11 -21   0    1.02    2.76   0
 -11 -15   0   -0.57    2.41   0
 -11 -14   0   -0.65    2.33   0
 -11 -11  -1    9.82    2.24   0
 -11  -4  -5   73.58    2.40   0
 -11  -3  -6  417.95    4.56   0
 -11   1 -11  111.11    2.57   0
 -11   2 -13   79.66    2.15   0
 -10 -21   1   28.14    3.02   0
 -10 -20   1   45.83    3.04   0
 -10 -15   1   -0.25    2.17   0
 -10 -14   1   89.45    3.17   0
 -10  -5  -3    1.28    1.60   0
 -10  -4  -4  624.07    5.32   0
 -10  -1  -7   55.37    1.94   0
 -10   0  -8  412.92    4.01   0
 -10   3 -13   17.10    1.48   0
  -9 -20   2    9.09    2.53   0
  -9 -19   2  591.54    6.93   0
  -9 -16   2   16.11    2.31   0
  -9 -15   2  782.58    7.20   0
  -9 -14   2   13.22    2.06   0
  -9   1  -8  111.71    2.23   0
  -8 -19   3   35.68    2.64   0
  -8 -18   3   37.56    2.58   0
  -8 -17   3  143.37    3.62   0
  -8 -16   3    8.54    2.07   0
  -8 -11   2   91.68    2.61   0
  -8  -9   1   89.48    2.43   0
  -8  -7   0   10.91    1.51   0
  -8  -4  -2  619.09    4.65   0
  -8   1  -7  351.18    3.19   0
  -8   3 -10   26.82    1.15   0
  -7 -12   3  226.94    3.53   0
  -7  -9   2    2.79    1.38   0
  -7  -7   1  498.28    4.37   0
  -6 -14   4   58.79    2.21   0
  -6 -13   4  155.25    3.05   0
  -6 -10   3  352.67    3.84   0
  -6  -6   1   73.31    1.67   0
  -6  -3  -1  711.16    4.32   0
  -5 -16   5   90.55    2.54   0
  -5 -11   4  190.50    2.86   0
  -5  -2  -1  165.44    2.02   0
  -5  -1  -2  220.72    2.17   0
  -5   0  -3   -0.06    0.74   0
  -5   1  -4  558.63    2.99   0
  -5   4  -8  466.54    2.37   0
  -4 -13   5  140.56    2.53   0
  -3  -8   4    9.98    1.13   0
  -3  -6   3  489.24    3.13   0
  -3  -3   1  277.71    2.11   0
  -2 -13   6    0.81    0.94   0
  -2  -7   4  114.31    1.61   0
  -1  -3   2  518.32    2.02   0
   1  -9   6  343.69    1.92   0
 -20 -11 -17    2.47    4.01   0
 -20 -10 -18    2.91    3.97   0
 -20  -9 -20    2.01    3.81   0
 -20  -9 -19   25.88    4.26   0
 -19 -15 -12   25.88    4.18   0
 -19 -14 -12   -0.43    3.98   0
 -19 -13 -12    2.15    3.70   0
 -19 -12 -13    1.89    3.65   0
 -19 -11 -14  110.45    4.96   0
 -19 -11 -13   -4.18    3.18   0
 -19 -10 -15    3.46    3.27   0
 -19 -10 -14   27.32    3.84   0
 -19  -9 -16   58.20    4.05   0
 -19  -8 -17    1.89    3.37   0
 -19  -8 -16    6.57    3.10   0
 -19  -7 -19   39.06    3.79   0
 -19  -7 -18   14.02    3.56   0
 -18 -17  -9   58.63    4.84   0
 -18 -16  -9    1.22    3.76   0
 -18 -14 -10   88.74    4.66   0
 -18 -13 -10    2.92    3.61   0
 -18 -12 -10    6.34    3.23   0
 -18 -11 -11    1.39    3.38   0
 -18  -9 -12   15.39    3.23   0
 -18  -8 -13   78.44    3.96   0
 -18  -7 -15    4.60    3.13   0
 -18  -7 -14  102.15    4.53   0
 -18  -6 -16    4.37    3.09   0
 -18  -5 -18    0.82    2.92   0
 -18  -5 -17   37.79    3.65   0
 -17 -19  -7   22.20    4.28   0
 -17 -18  -7   46.51    4.41   0
 -17 -17  -7  239.33    6.39   0
 -17 -16  -7   61.28    4.32   0
 -17 -15  -7    4.20    3.22   0
 -17 -13  -8    2.11    3.30   0
 -17 -12  -8   -3.30    2.93   0
 -17 -11  -9   18.70    3.45   0
 -17  -9 -10    4.13    3.13   0
 -17  -7 -12   42.89    3.49   0
 -17  -6 -13   18.79    3.00   0
 -17  -5 -14   41.99    3.16   0
 -17  -4 -16    1.44    2.56   0
 -16 -21  -6   30.40    3.82   0
 -16 -19  -5   78.24    4.35   0
 -16 -18  -5  103.86    4.70   0
 -16 -14  -6   53.35    3.89   0
 -16 -13  -6   29.97    3.39   0
 -16 -11  -7    6.68    2.94   0
 -16  -9  -8    1.87    2.83   0
 -16  -8  -9  342.70    6.00   0
 -16  -7 -10   16.23    2.93   0
 -16  -6 -11   47.23    3.05   0
 -16  -5 -12   41.15    3.13   0
 -16  -4 -13    7.22    2.52   0
 -16  -3 -15   21.54    2.70   0
 -15 -22  -4    4.79    3.44   0
 -15 -21  -4   34.36    4.00   0
 -15 -20  -4   12.50    3.62   0
 -15 -19  -4   -0.91    3.26   0
 -15 -18  -4    6.98    3.35   0
 -15 -17  -4    5.32    3.25   0
 -15 -16  -4    1.77    3.09   0
 -15 -15  -4   13.30    3.10   0
 -15 -12  -5  132.27    4.37   0
 -15 -10  -6  162.97    4.51   0
 -15  -8  -7    9.67    2.68   0
 -15  -7  -8   73.05    3.42   0
 -15  -6  -9  247.16    4.82   0
 -15  -5 -10    1.06    2.36   0
 -15  -4 -11   14.12    2.43   0
 -15  -3 -12   10.16    2.30   0
 -14 -23  -3    9.23    3.37   0
 -14 -22  -3    3.32    3.46   0
 -14 -21  -3    8.34    3.13   0
 -14 -14  -3    2.41    2.85   0
 -14 -13  -3    5.68    2.51   0
 -14 -11  -4    8.34    2.71   0
 -14  -9  -5   25.72    2.71   0
 -14  -6  -7   40.70    2.71   0
 -14  -5  -8  504.02    6.06   0
 -14  -4  -9  266.08    4.53   0
 -14  -3 -10   13.93    2.17   0
 -14  -1 -13  308.13    4.58   0
 -14   0 -15    0.01    1.92   0
 -13 -24  -2   23.08    3.91   0
 -13 -23  -2   27.73    3.69   0
 -13 -22  -2   29.00    3.39   0
 -13 -13  -2  460.36    6.43   0
 -13 -10  -3    6.73    2.33   0
 -13  -7  -5    0.39    2.03   0
 -12 -23  -1   -2.02    3.03   0
 -12 -19   0   84.78    3.74   0
 -12 -18   0    3.99    2.53   0
 -12 -17   0    8.73    2.50   0
 -12 -13  -1   25.66    2.73   0
 -12 -12  -1   27.31    2.67   0
 -12 -10  -2  341.55    5.07   0
 -12  -4  -6  224.23    3.81   0
 -12  -3  -7   40.29    2.17   0
 -12  -2  -8   43.20    2.14   0
 -12   0 -11    0.90    1.52   0
 -11 -19   1   31.50    2.79   0
 -11 -17   1  250.56    4.88   0
 -11 -13   0    1.40    2.16   0
 -11 -12   0   -0.83    2.10   0
 -11 -10  -1   46.14    2.49   0
 -11  -6  -3  330.78    4.38   0
 -11  -5  -4  186.65    3.40   0
 -11  -1  -8   52.89    2.02   0
 -11   0  -9   -0.87    1.46   0
 -10  -8  -1  329.15    4.20   0
 -10   1  -9   29.82    1.68   0
  -9 -10   1   38.94    2.16   0
  -9  -8   0   -0.21    1.52   0
  -9  -6  -1   13.30    1.66   0
  -9   3 -11   33.01    1.42   0
  -8  -5  -1   36.36    1.49   0
  -8   2  -8    6.85    1.17   0
  -7 -18   4  123.50    3.32   0
  -7 -17   4    5.11    1.96   0
  -7 -11   3   41.61    1.95   0
  -7  -5   0   -1.69    1.20   0
  -7   2  -7  219.23    2.30   0
  -6 -12   4  250.51    3.54   0
  -6   2  -6  338.59    2.52   0
  -6   4  -9  299.27    2.20   0
  -5 -15   5    4.22    1.49   0
  -5 -14   5  191.45    3.23   0
  -5  -6   2  132.32    2.11   0
  -4 -12   5  512.90    4.29   0
  -4  -9   4    1.18    1.06   0
  -4  -5   2  180.64    2.12   0
  -3 -14   6  141.54    2.56   0
  -2  -9   5  159.42    2.02   0
  -2  -5   3  194.39    1.74   0
 -20 -13 -14    7.77    4.22   0
 -20 -12 -15    4.52    4.24   0
 -20 -12 -14   57.83    4.54   0
 -20 -11 -16    3.52    3.66   0
 -20 -11 -15   21.39    4.19   0
 -20 -10 -17    8.31    3.69   0
 -20 -10 -16   55.03    4.60   0
 -20  -9 -18   67.50    4.77   0
 -20  -9 -17    1.68    3.48   0
 -20  -8 -19   23.78    4.05   0
 -19 -16 -10   -0.63    4.06   0
 -19 -15 -11   44.18    4.36   0
 -19 -15 -10   24.03    3.99   0
 -19 -14 -11    8.25    3.94   0
 -19 -12 -12    4.70    3.69   0
 -19 -11 -12   63.73    4.31   0
 -19 -10 -13    1.16    3.54   0
 -19  -9 -14   -3.43    3.26   0
 -19  -8 -15   17.03    3.52   0
 -19  -7 -16   -1.18    2.87   0
 -19  -6 -18   -0.98    3.13   0
 -18 -17  -8    8.96    4.07   0
 -18 -16  -8   46.52    4.35   0
 -18 -15  -8   26.03    3.74   0
 -18 -14  -9    2.16    3.33   0
 -18 -11 -10    0.59    3.32   0
 -18 -10 -11   95.51    4.53   0
 -18  -8 -12   10.83    3.03   0
 -18  -7 -13   81.50    3.85   0
 -18  -6 -15   14.74    3.19   0
 -18  -5 -16   16.87    3.11   0
 -17 -20  -6   33.55    4.09   0
 -17 -19  -6   -0.41    3.75   0
 -17 -17  -6    2.70    3.55   0
 -17 -14  -7    5.14    3.36   0
 -17 -10  -9    2.39    2.16   0
 -17  -9  -9   18.52    3.05   0
 -17  -5 -13   59.77    3.31   0
 -16 -21  -5    6.21    3.86   0
 -16 -20  -5   -0.44    3.36   0
 -16 -17  -5    0.82    2.46   0
 -16 -16  -5   35.31    3.56   0
 -16 -14  -5   44.41    3.73   0
 -16 -10  -7    8.73    3.03   0
 -16  -8  -8   33.36    3.23   0
 -16  -7  -9   41.33    3.27   0
 -16  -4 -12   70.05    3.28   0
 -16  -2 -16   21.34    2.63   0
 -15 -19  -3   -1.10    3.19   0
 -15 -18  -3   52.47    3.91   0
 -15 -17  -3    4.67    2.96   0
 -15 -14  -4    3.84    2.22   0
 -15 -13  -4   13.46    3.00   0
 -15  -2 -13   15.71    2.34   0
 -14 -24  -3   27.28    3.78   0
 -14 -22  -2   -2.96    3.58   0
 -14 -21  -2    0.15    3.30   0
 -14 -20  -2    5.13    3.31   0
 -14 -19  -2   57.96    3.91   0
 -14 -18  -2    0.52    3.05   0
 -14 -17  -2   65.40    3.87   0
 -14 -16  -2    4.24    2.94   0
 -14 -15  -2    1.27    2.63   0
 -14  -8  -5   86.27    3.29   0
 -14  -7  -6  428.82    5.56   0
 -14  -2 -11    5.65    1.99   0
 -13 -22  -1   79.59    4.18   0
 -13 -21  -1   24.26    3.43   0
 -13 -20  -1    2.66    3.04   0
 -13 -19  -1   10.91    2.87   0
 -13 -18  -1    6.79    2.76   0
 -13 -17  -1   33.95    3.11   0
 -13 -16  -1   28.38    3.16   0
 -13 -15  -1   -0.35    2.59   0
 -13 -11  -2  200.76    4.33   0
 -12 -22   0   81.34    4.04   0
 -12 -21   0   40.12    3.48   0
 -12 -20   0   48.32    3.34   0
 -12 -16   0   54.56    3.14   0
 -12 -15   0   70.21    3.39   0
 -12 -14   0  166.97    4.23   0
 -12  -9  -2    0.55    2.01   0
 -12  -1  -9  171.17    3.17   0
 -11 -21   1    0.63    2.73   0
 -11 -20   1   13.85    2.71   0
 -11 -16   1   26.27    2.78   0
 -11 -11   0    0.71    2.01   0
 -11   2 -12   18.85    1.50   0
 -10 -20   2    8.44    2.64   0
 -10 -19   2   25.61    2.79   0
 -10 -18   2   49.17    3.07   0
 -10 -17   2    7.71    2.39   0
 -10 -16   2    7.27    2.36   0
 -10  -9   0  409.39    4.92   0
 -10  -2  -5  825.06    5.75   0
  -9 -19   3   27.08    2.69   0
  -9 -16   3    5.57    1.99   0
  -9  -9   1  274.66    3.90   0
  -9  -2  -4  134.81    2.48   0
  -8 -10   2   -1.21    1.44   0
  -8  -6   0   18.60    1.63   0
  -7 -14   4    2.42    1.67   0
  -6  -7   2  333.87    3.41   0
  -5 -13   5   41.13    1.79   0
  -5 -10   4  267.89    3.19   0
  -5  -3   0    0.48    0.69   0
  -3 -10   5 1994.94    7.21   0
 -20 -14 -12  298.37    7.55   0
 -20 -12 -13  120.28    5.45   0
 -20 -11 -14   17.37    4.05   0
 -20 -10 -15    9.46    3.86   0
 -20  -9 -16   57.09    4.41   0
 -20  -8 -18   14.26    3.89   0
 -20  -8 -17   11.91    3.60   0
 -20  -7 -19   17.59    3.88   0
 -19 -14 -10   -2.34    3.63   0
 -19 -13 -10   41.36    4.17   0
 -19 -12 -11   29.81    4.00   0
 -19 -11 -11  312.73    6.83   0
 -19 -10 -12   45.33    4.10   0
 -19  -9 -13    1.69    3.34   0
 -19  -8 -14    0.99    3.22   0
 -19  -7 -15   31.04    3.58   0
 -19  -6 -17    1.31    3.11   0
 -18 -18  -7   -5.24    3.81   0
 -18 -17  -7   41.73    4.39   0
 -18 -16  -7   12.61    3.66   0
 -18 -14  -8    3.40    3.63   0
 -18 -13  -8   24.54    3.76   0
 -18 -11  -9   36.26    3.79   0
 -18 -10 -10    0.03    3.25   0
 -18  -9 -11    1.53    2.36   0
 -18  -8 -11    2.90    2.93   0
 -18  -4 -17    4.63    2.80   0
 -17 -14  -6   49.24    3.96   0
 -17 -11  -7    7.11    2.96   0
 -17 -10  -8   21.01    3.25   0
 -17  -8  -9   40.42    3.27   0
 -17  -6 -11   50.05    3.38   0
 -17  -5 -12  113.77    4.16   0
 -17  -4 -14    3.51    2.56   0
 -16 -21  -4   88.10    4.93   0
 -16 -20  -4    8.90    3.79   0
 -16 -19  -4   69.62    4.46   0
 -16 -18  -4    4.73    3.54   0
 -16 -17  -4   70.46    4.24   0
 -16 -16  -4    6.35    3.24   0
 -16 -15  -4    0.31    2.92   0
 -16 -13  -5    2.93    3.02   0
 -16 -12  -5   19.02    3.25   0
 -16 -10  -6    2.20    2.77   0
 -16  -6  -9  462.47    6.42   0
 -16  -5 -10  155.86    4.08   0
 -16  -3 -13   11.30    2.46   0
 -16  -2 -15   12.99    2.48   0
 -15 -23  -3    4.31    3.82   0
 -15 -22  -3  134.18    5.32   0
 -15 -21  -3    1.98    3.28   0
 -15 -16  -3   -0.73    2.83   0
 -15 -15  -3    6.53    3.01   0
 -15 -11  -4    3.32    2.70   0
 -15  -9  -5   30.29    2.81   0
 -15  -3 -11   12.95    2.30   0
 -15  -2 -12   -2.15    1.96   0
 -15  -1 -14   -2.43    2.04   0
 -14 -24  -2   49.13    4.25   0
 -14 -23  -2    5.14    3.54   0
 -14 -14  -2   56.69    3.52   0
 -14 -11  -3    9.16    2.64   0
 -14  -9  -4  176.52    4.20   0
 -14  -7  -5   36.79    2.67   0
 -14  -6  -6   30.29    2.57   0
 -14  -4  -8   33.69    2.49   0
 -14  -3  -9  114.90    3.22   0
 -13 -23  -1    2.53    3.22   0
 -13 -20   0   -0.59    3.13   0
 -13 -19   0   -0.12    2.60   0
 -13 -18   0   -0.72    2.56   0
 -13 -13  -1   14.88    2.75   0
 -13 -10  -2   13.03    2.39   0
 -13  -7  -4   14.23    2.19   0
 -12 -19   1  100.05    3.77   0
 -12 -18   1   11.07    2.53   0
 -12 -13   0  762.56    7.62   0
 -12 -10  -1  213.69    4.18   0
 -12  -4  -5    2.27    1.74   0
 -12  -3  -6   16.17    1.83   0
 -12  -2  -7  233.94    3.63   0
 -12   0 -10 1024.31    6.83   0
 -11  -5  -3 1052.38    7.19   0
 -11  -4  -4   13.11    1.76   0
 -11  -1  -7  289.46    3.68   0
 -10 -13   2    6.01    2.08   0
 -10  -8   0  569.40    5.48   0
 -10  -5  -2   12.62    1.69   0
 -10  -1  -6   13.16    1.41   0
 -10   0  -7    1.16    1.25   0
 -10   2 -10  138.89    2.38   0
  -9 -14   3   26.84    2.32   0
  -9 -11   2 1400.89    8.62   0
  -9  -7   0   -0.03    1.05   0
  -9  -4  -2   49.83    1.95   0
  -8 -18   4    4.02    2.12   0
  -8 -17   4   41.66    2.55   0
  -8 -16   4    4.91    1.94   0
  -8 -12   3   71.65    2.47   0
  -8  -9   2   -0.47    1.39   0
  -8  -7   1  210.74    3.17   0
  -8  -4  -1  209.38    2.93   0
  -8   0  -5   -0.26    1.03   0
  -8   3  -9 1473.59    5.90   0
  -7 -13   4   40.29    2.06   0
  -7 -10   3   21.81    1.68   0
  -7  -6   1    0.22    1.26   0
  -7  -2  -2  195.78    2.51   0
  -7   0  -4   43.99    1.38   0
  -7   3  -8  361.90    2.80   0
  -6 -14   5    2.75    1.80   0
  -6 -11   4   62.57    2.02   0
  -6   3  -7  125.58    1.59   0
  -5 -12   5  410.71    4.15   0
  -5  -4   1   25.52    1.23   0
  -4 -15   6   12.41    1.47   0
  -4  -8   4  167.57    2.37   0
  -2 -11   6    9.96    1.08   0
  -2  -2   1 2978.66    5.32   0
   2  -8   6  422.12    1.40   0
 -21  -9 -18   18.73    4.30   0
 -20 -14 -11   26.86    4.49   0
 -20 -13 -12    1.15    3.70   0
 -20 -13 -11   -0.05    3.62   0
 -20 -12 -12   33.08    4.41   0
 -20 -11 -13   -2.37    3.59   0
 -20 -10 -14   48.16    4.26   0
 -20  -9 -14    6.10    3.89   0
 -20  -8 -16    1.17    3.51   0
 -20  -7 -18   36.27    3.91   0
 -20  -7 -17    4.09    3.45   0
 -19 -17  -8   10.94    4.31   0
 -19 -16  -8   -4.35    3.69   0
 -19 -15  -9    4.48    2.78   0
 -19 -14  -9   56.27    4.52   0
 -19 -13  -9   20.38    3.93   0
 -19 -11 -10   67.60    4.18   0
 -19  -9 -12   44.73    3.95   0
 -19  -8 -13    3.46    3.24   0
 -19  -7 -14    5.03    3.20   0
 -19  -6 -16    8.15    3.00   0
 -19  -6 -15   18.69    3.33   0
 -19  -5 -17    6.64    3.06   0
 -18 -19  -6    3.51    4.08   0
 -18 -18  -6   30.03    4.27   0
 -18 -17  -6   10.54    3.60   0
 -18 -13  -7    3.25    3.16   0
 -18 -12  -8   28.69    3.76   0
 -18 -11  -8   34.73    3.54   0
 -18  -9 -10   36.40    3.50   0
 -18  -6 -13  270.47    5.70   0
 -18  -5 -14    1.10    2.70   0
 -18  -4 -16    5.36    2.81   0
 -17 -19  -5   -0.81    3.43   0
 -17 -18  -5    3.24    3.33   0
 -17 -17  -5    8.02    3.38   0
 -17 -16  -5   26.36    3.75   0
 -17 -15  -5   -3.51    3.22   0
 -17 -13  -6   -0.62    2.30   0
 -17  -9  -8    1.11    2.99   0
 -17  -4 -13   23.69    2.82   0
 -17  -3 -15    2.23    2.31   0
 -16 -20  -3   27.39    3.58   0
 -16 -19  -3   41.80    3.95   0
 -16 -18  -3    0.07    3.26   0
 -16 -17  -3   54.94    3.79   0
 -16 -14  -4    5.66    3.13   0
 -16 -13  -4   24.82    3.40   0
 -16  -8  -7   32.73    3.13   0
 -16  -4 -11  159.32    4.14   0
 -16  -3 -12  103.93    3.51   0
 -16  -2 -14   -0.32    2.29   0
 -15 -22  -2   30.08    3.69   0
 -15 -21  -2   51.66    4.07   0
 -15 -20  -2  212.54    5.82   0
 -15 -19  -2    2.40    3.20   0
 -15 -18  -2   -1.89    3.08   0
 -15 -17  -2    9.50    3.22   0
 -15 -16  -2  148.41    4.76   0
 -15 -13  -3    0.96    2.82   0
 -15 -12  -3    2.13    2.73   0
 -15  -7  -6   10.19    2.48   0
 -15  -6  -7  181.42    4.20   0
 -15  -4  -9    6.40    2.30   0
 -15  -3 -10   18.03    2.35   0
 -15  -1 -13   -0.92    1.93   0
 -14 -23  -1   52.59    4.33   0
 -14 -22  -1   -2.64    3.23   0
 -14 -21  -1   12.08    3.35   0
 -14 -20  -1   -1.95    3.05   0
 -14 -19  -1  184.71    5.06   0
 -14 -18  -1   69.12    3.80   0
 -14 -17  -1   10.07    3.08   0
 -14 -16  -1    0.98    2.87   0
 -14 -15  -1   94.93    3.91   0
 -14 -12  -2    5.38    2.64   0
 -14 -10  -3  173.86    4.19   0
 -14  -8  -4   15.80    2.41   0
 -13 -23   0   -3.18    2.89   0
 -13 -22   0    2.70    3.17   0
 -13 -21   0    1.19    2.99   0
 -13 -17   0   -0.06    2.55   0
 -13 -16   0   -2.43    2.62   0
 -13 -15   0   -2.37    2.53   0
 -13 -12  -1  238.03    4.76   0
 -13  -9  -2   56.09    2.75   0
 -13   0 -11   -2.16    1.58   0
 -13   1 -13    8.79    1.74   0
 -12 -22   1   36.95    3.48   0
 -12 -20   1    0.03    2.57   0
 -12 -17   1   11.16    2.49   0
 -12 -16   1    2.85    2.52   0
 -12 -15   1  176.08    4.35   0
 -12 -12   0  429.45    5.76   0
 -12  -9  -1  133.83    3.43   0
 -12  -1  -8    0.18    1.52   0
 -12   1 -11   43.00    1.95   0
 -12   2 -13   56.36    2.04   0
 -11 -20   2   22.80    2.96   0
 -11 -18   2    0.69    2.49   0
 -11 -17   2   11.06    2.55   0
 -11 -16   2    0.39    2.37   0
 -11 -15   2  131.22    3.68   0
 -11 -12   1  172.11    3.87   0
 -11  -6  -2   12.20    1.85   0
 -11   0  -8  258.92    3.42   0
 -11   2 -11  516.12    4.53   0
 -10 -20   3    4.50    2.57   0
 -10 -19   3   74.52    3.35   0
 -10 -18   3  287.37    5.11   0
 -10 -17   3    3.94    2.36   0
 -10 -16   3    5.07    2.49   0
 -10  -6  -1  148.71    2.99   0
 -10   1  -8    0.07    1.35   0
  -9 -10   2   18.07    1.91   0
  -9  -8   1   32.84    1.92   0
  -9   1  -7   -0.46    1.08   0
  -9   3 -10   53.16    1.62   0
  -9   4 -12    4.66    1.07   0
  -8 -11   3  268.55    3.85   0
  -8  -5   0  326.90    3.61   0
  -8   1  -6  692.21    4.32   0
  -7 -12   4    4.86    1.53   0
  -7  -9   3  437.86    4.29   0
  -7  -7   2  167.01    2.69   0
  -7  -4   0    0.91    1.11   0
  -7   1  -5  192.02    2.23   0
  -6 -13   5   57.84    2.29   0
  -6 -10   4   -0.85    1.25   0
  -6  -8   3  249.34    3.10   0
  -6  -6   2   92.63    1.98   0
  -6  -2  -1 1413.19    5.74   0
  -6  -1  -2 1076.31    4.87   0
  -6   0  -3    1.87    0.91   0
  -5  -9   4   60.15    1.78   0
  -5  -7   3  818.48    4.83   0
  -5   3  -6  565.68    2.71   0
  -4 -10   5   46.50    1.70   0
  -4  -6   3   79.58    1.59   0
  -4  -3   1  146.07    1.80   0
  -4   2  -4  327.04    1.93   0
  -3 -12   6  731.29    4.71   0
  -3  -9   5  265.61    2.72   0
  -3  -7   4   54.59    1.32   0
   1 -11   7   61.61    1.06   0
 -21 -12 -13   19.82    4.02   0
 -21 -11 -14   21.98    4.35   0
 -21 -10 -16    5.60    3.80   0
 -21 -10 -15   23.90    4.29   0
 -21  -9 -17    8.14    4.03   0
 -21  -9 -16    7.13    3.64   0
 -21  -8 -19    0.83    3.54   0
 -21  -8 -18    1.12    3.80   0
 -20 -14 -10   26.92    4.32   0
 -20 -13 -10    1.60    3.57   0
 -20 -12 -11   48.31    4.46   0
 -20 -11 -12    3.09    3.66   0
 -20 -10 -13   65.29    4.29   0
 -20 -10 -12   76.51    4.39   0
 -20  -9 -13    2.77    3.46   0
 -20  -8 -14   32.78    3.68   0
 -20  -6 -18   25.21    3.74   0
 -20  -6 -17   -0.22    3.06   0
 -19 -17  -7   31.09    4.42   0
 -19 -16  -7   -0.98    3.53   0
 -19 -14  -8   -1.49    3.68   0
 -19 -11  -9   54.92    3.99   0
 -19 -10 -10    1.45    3.39   0
 -19  -8 -12    1.97    3.21   0
 -19  -7 -13   59.64    3.91   0
 -19  -6 -14  149.88    4.84   0
 -18 -15  -6    0.28    3.56   0
 -18 -14  -6   38.90    3.94   0
 -18 -12  -7   -1.76    3.28   0
 -18 -10  -8   -1.53    3.16   0
 -18  -9  -9    0.47    3.21   0
 -18  -8 -10  524.79    7.52   0
 -18  -7 -11   79.39    3.87   0
 -18  -6 -12    5.85    3.00   0
 -18  -5 -13   11.63    2.88   0
 -18  -4 -15    7.68    2.69   0
 -18  -3 -16    0.21    2.38   0
 -17 -20  -4    4.11    3.86   0
 -17 -19  -4   45.89    4.31   0
 -17 -18  -4    1.73    3.50   0
 -17 -17  -4   72.95    4.53   0
 -17 -16  -4   -1.50    3.26   0
 -17 -13  -5   10.96    3.28   0
 -17 -11  -6   71.37    3.98   0
 -17  -9  -7    3.10    2.96   0
 -17  -8  -8    2.55    2.80   0
 -17  -7  -9   28.84    2.97   0
 -17  -6 -10   23.18    2.84   0
 -17  -5 -11  100.71    3.87   0
 -17  -4 -12   33.18    2.94   0
 -17  -3 -14   55.50    3.05   0
 -17  -2 -15    3.86    2.63   0
 -16 -22  -3   79.94    4.86   0
 -16 -21  -3    0.37    3.38   0
 -16 -16  -3    6.07    3.01   0
 -16 -15  -3   17.09    3.34   0
 -16 -12  -4  200.46    5.12   0
 -16 -10  -5   27.10    3.12   0
 -16  -8  -6   20.48    2.90   0
 -16  -5  -9   80.77    3.48   0
 -16  -4 -10  265.55    4.93   0
 -16  -3 -11    1.48    2.11   0
 -16  -2 -13   29.73    2.66   0
 -16  -1 -15   11.26    2.38   0
 -15 -23  -2    0.30    3.72   0
 -15 -15  -2    3.02    2.11   0
 -15 -14  -2   -0.47    2.79   0
 -15 -13  -2    5.92    2.73   0
 -15 -11  -3   11.84    2.81   0
 -15  -9  -4   -1.29    2.45   0
 -15  -5  -7   12.52    2.32   0
 -15  -4  -8    2.11    2.08   0
 -15  -2 -11  264.19    4.47   0
 -14 -20   0    1.89    2.78   0
 -14 -19   0    5.70    2.91   0
 -14 -18   0   -1.29    2.72   0
 -14 -14  -1    7.39    2.60   0
 -14 -11  -2    2.10    2.51   0
 -14  -9  -3   33.40    2.75   0
 -14  -6  -5  612.29    6.53   0
 -14  -5  -6   -1.26    1.95   0
 -14  -4  -7    2.19    1.94   0
 -14  -3  -8  280.52    4.45   0
 -13 -20   1    3.45    2.72   0
 -13 -19   1    9.56    2.77   0
 -13 -18   1    8.01    2.70   0
 -13 -14   0   -3.02    1.74   0
 -13 -13   0   -0.89    2.50   0
 -13 -11  -1   75.27    2.83   0
 -13  -1  -9    6.95    1.74   0
 -13   1 -12   30.41    1.97   0
 -12 -14   1   81.78    3.28   0
 -12 -11   0  202.10    3.91   0
 -12   0  -9   -0.37    1.44   0
 -11 -14   2  666.46    6.99   0
 -11  -7  -1  225.91    3.79   0
 -11  -2  -5  228.16    3.38   0
 -11   1  -9   62.36    1.95   0
 -10 -15   3   -0.87    2.11   0
 -10  -9   1    5.03    1.75   0
 -10  -2  -4   11.52    1.50   0
  -9 -18   4    5.81    2.31   0
  -9 -17   4    4.61    2.19   0
  -9 -16   4   92.48    3.12   0
  -9   2  -8   23.68    1.47   0
  -8 -13   4  679.57    6.08   0
  -8 -10   3   85.50    2.44   0
  -8  -8   2  302.82    3.75   0
  -7 -11   4   31.27    1.81   0
  -5 -15   6   30.55    1.82   0
  -5 -11   5  362.11    3.72   0
  -5  -5   2  593.20    3.88   0
  -4 -13   6  314.05    3.50   0
  -3  -5   3   29.11    1.01   0
  -2  -8   5   67.47    1.32   0
 -21  -9 -15   -1.51    3.68   0
 -21  -8 -17    8.18    3.54   0
 -21  -7 -18    7.28    3.75   0
 -20 -15  -9   17.46    4.04   0
 -20 -14  -9   57.45    4.73   0
 -20 -13  -9    0.98    3.44   0
 -20 -11 -11   22.57    3.67   0
 -20  -9 -12   43.88    4.04   0
 -20  -8 -13    0.77    3.30   0
 -20  -7 -15   47.03    3.80   0
 -20  -6 -16   12.76    3.38   0
 -19 -15  -7   45.90    4.33   0
 -19 -10  -9   19.16    3.66   0
 -19  -9 -10   22.57    3.64   0
 -19  -8 -11   41.71    3.79   0
 -19  -6 -13    1.32    3.02   0
 -19  -5 -15    6.67    3.03   0
 -19  -4 -16    4.15    2.89   0
 -18 -19  -5    0.27    2.88   0
 -18 -17  -5   -3.70    3.45   0
 -18 -15  -5    5.42    3.63   0
 -18 -11  -7   13.05    3.19   0
 -18  -9  -8   10.96    3.15   0
 -18  -8  -9   -3.89    2.94   0
 -18  -7 -10    5.67    3.02   0
 -18  -3 -15    5.61    2.69   0
 -17 -20  -3    4.31    3.82   0
 -17 -19  -3    1.94    3.59   0
 -17 -18  -3    4.58    3.49   0
 -17 -17  -3   12.58    3.31   0
 -17 -14  -4   11.77    3.38   0
 -17 -12  -5   10.57    2.32   0
 -17 -10  -6   40.64    3.27   0
 -17  -8  -7    8.29    2.89   0
 -17  -4 -11    4.28    2.53   0
 -17  -3 -13    3.53    2.45   0
 -16 -22  -2    7.66    3.86   0
 -16 -21  -2    1.25    3.48   0
 -16 -20  -2   14.01    3.66   0
 -16 -19  -2    1.24    3.39   0
 -16 -18  -2    0.12    3.22   0
 -16 -17  -2   16.24    3.33   0
 -16 -16  -2    1.96    3.13   0
 -16 -11  -4   23.03    2.96   0
 -16  -9  -5    1.86    2.70   0
 -16  -2 -12   15.83    2.43   0
 -15 -23  -1   -0.53    3.53   0
 -15 -22  -1   45.76    4.15   0
 -15 -21  -1   -2.90    3.31   0
 -15 -20  -1    3.17    3.10   0
 -15 -19  -1   10.18    3.09   0
 -15 -17  -1   20.77    3.34   0
 -15 -16  -1    1.77    3.02   0
 -15 -12  -2   19.41    2.96   0
 -15  -7  -5   21.39    2.58   0
 -15  -6  -6   -0.84    1.64   0
 -15  -3  -9    4.22    2.16   0
 -14 -23   0   10.53    3.53   0
 -14 -22   0    2.35    3.19   0
 -14 -21   0   42.90    3.64   0
 -14 -17   0  102.05    4.04   0
 -14 -16   0   99.53    4.10   0
 -14 -15   0    9.23    2.90   0
 -14 -12  -1   53.49    3.25   0
 -14  -8  -3    4.41    2.22   0
 -13 -21   1   22.16    3.08   0
 -13 -17   1   29.87    2.91   0
 -13 -16   1   28.03    3.06   0
 -13 -15   1    0.65    2.55   0
 -13 -12   0    1.15    2.38   0
 -13 -10  -1  246.16    4.32   0
 -13  -8  -2   33.21    2.47   0
 -13   0 -10  715.64    6.04   0
 -12 -20   2    4.96    2.84   0
 -12 -19   2    8.20    2.62   0
 -12 -18   2   49.44    3.14   0
 -12 -17   2   25.84    2.87   0
 -12 -16   2   90.33    3.58   0
 -12 -15   2    2.69    2.29   0
 -12  -4  -4  342.44    4.39   0
 -12   2 -12   12.48    1.52   0
 -11 -20   3   54.10    3.36   0
 -11 -19   3    5.33    2.58   0
 -11 -17   3  307.14    5.28   0
 -11 -13   2    5.00    2.12   0
 -10  -4  -2    5.72    1.56   0
 -10   0  -6   81.89    2.07   0
  -9 -15   4   39.48    2.47   0
  -9 -11   3  142.61    3.17   0
  -9  -9   2   64.14    2.25   0
  -9  -4  -1    0.69    1.42   0
  -9  -2  -3    4.51    0.98   0
  -9   0  -5    1.21    1.16   0
  -8 -12   4  125.01    2.93   0
  -8  -6   1 1093.25    6.36   0
  -7 -14   5   20.93    1.94   0
  -7  -8   3    5.73    1.37   0
  -7   2  -6    1.47    0.83   0
  -6 -16   6   91.11    2.63   0
  -6 -12   5  121.49    2.58   0
  -5 -14   6   46.20    1.93   0
  -4  -4   2   72.77    1.46   0
  -3 -11   6  106.19    1.92   0
  -2 -13   7    1.08    1.06   0
  -2 -10   6   15.96    1.05   0
 -21 -13 -11   -4.25    3.59   0
 -21 -12 -11   11.92    4.04   0
 -21 -11 -12   63.79    4.78   0
 -21 -10 -13   -2.34    3.73   0
 -21  -9 -14   61.83    4.56   0
 -21  -8 -15   36.02    4.10   0
 -21  -7 -17   17.04    3.89   0
 -21  -7 -16    2.27    3.51   0
 -20 -16  -7   26.21    4.21   0
 -20 -14  -8    5.91    4.07   0
 -20 -12  -9   -0.36    3.65   0
 -20 -10 -10   30.59    3.71   0
 -20  -8 -12    8.98    3.44   0
 -20  -7 -13   78.83    4.29   0
 -20  -5 -17    1.38    3.20   0
 -20  -5 -16    1.58    2.84   0
 -19 -16  -6    3.58    3.49   0
 -19 -15  -6   32.73    4.09   0
 -19 -14  -6   11.81    3.70   0
 -19 -11  -8  149.02    5.07   0
 -19  -9  -9   59.02    4.07   0
 -19  -8 -10   19.35    3.48   0
 -19  -6 -12   -0.53    2.98   0
 -19  -5 -14   40.43    3.34   0
 -19  -5 -13   29.55    3.55   0
 -19  -4 -15    9.22    2.96   0
 -18 -18  -4   48.49    4.48   0
 -18 -17  -4   49.73    4.43   0
 -18 -16  -4  158.12    5.46   0
 -18 -13  -5    1.57    3.33   0
 -18 -11  -6    0.01    3.18   0
 -18  -7  -9    6.51    3.06   0
 -18  -6 -10   11.14    2.99   0
 -18  -5 -11    9.06    2.89   0
 -18  -4 -13   -0.00    2.50   0
 -18  -3 -14    1.01    2.57   0
 -17 -16  -3    7.73    3.17   0
 -17 -15  -3   -1.96    3.20   0
 -17 -14  -3   31.05    3.45   0
 -17 -12  -4   16.96    3.25   0
 -17 -10  -5   16.92    3.09   0
 -17  -9  -6    1.00    2.02   0
 -17  -7  -7   -2.86    2.62   0
 -17  -6  -8  271.75    5.31   0
 -17  -3 -12    3.14    2.39   0
 -16 -20  -1   64.26    4.18   0
 -16 -19  -1   72.60    4.10   0
 -16 -15  -2   20.92    3.19   0
 -16 -14  -2   83.41    4.04   0
 -16  -9  -4   37.25    2.99   0
 -16  -8  -5    3.78    2.63   0
 -16  -3 -10  129.09    3.68   0
 -16  -2 -11   51.90    2.97   0
 -15 -21   0    0.25    3.07   0
 -15 -20   0    0.40    3.21   0
 -15 -19   0    0.07    3.08   0
 -15 -18   0   -1.66    3.01   0
 -15 -17   0    1.41    2.77   0
 -15 -14  -1   70.02    3.69   0
 -15 -13  -1   15.22    3.03   0
 -15 -11  -2  163.86    4.43   0
 -15  -6  -5   14.23    2.41   0
 -15  -5  -6  214.93    4.32   0
 -15  -4  -7  192.99    4.06   0
 -15   0 -13   -1.28    1.89   0
 -14 -21   1   12.89    3.03   0
 -14 -20   1    3.47    3.07   0
 -14 -19   1  188.24    5.15   0
 -14 -18   1   79.50    3.99   0
 -14 -17   1    6.32    2.75   0
 -14 -14   0  192.37    4.64   0
 -14 -13   0   39.43    3.12   0
 -14 -11  -1  233.31    4.82   0
 -14  -9  -2   28.62    2.64   0
 -14  -7  -3    2.97    2.11   0
 -14  -6  -4   17.60    2.29   0
 -13 -20   2  154.89    4.62   0
 -13 -19   2    3.49    2.69   0
 -13 -18   2   13.37    3.17   0
 -13 -14   1   28.17    2.90   0
 -13 -13   1   14.68    2.72   0
 -13  -7  -2  209.08    3.98   0
 -13  -1  -8 1097.16    7.43   0
 -13   1 -11   93.80    2.55   0
 -12  -9   0    1.19    1.96   0
 -11 -15   3  410.09    5.76   0
 -11 -14   3   14.06    2.29   0
 -11   0  -7   -1.01    1.22   0
 -11   2 -10    6.42    1.28   0
 -10 -19   4    9.46    2.49   0
 -10 -17   4    0.30    2.24   0
 -10 -16   4  705.44    7.14   0
 -10   1  -7   53.79    1.75   0
  -9 -10   3   51.17    2.23   0
  -9  -8   2  235.12    3.53   0
  -9  -5   0   -0.42    1.43   0
  -9   1  -6  390.29    3.53   0
  -9   4 -11  119.28    2.00   0
  -8 -11   4  251.92    3.72   0
  -8  -9   3    5.12    1.49   0
  -8  -7   2   24.37    1.68   0
  -8  -4   0 1654.55    7.46   0
  -8   0  -4    1.42    1.07   0
  -8   3  -8   16.84    1.17   0
  -7 -13   5  361.13    4.36   0
  -7 -10   4    1.47    1.39   0
  -7  -6   2    1.59    1.26   0
  -6   2  -5   61.76    1.23   0
  -5 -13   6   12.37    1.46   0
  -5  -6   3  503.60    3.71   0
  -5  -2   0    0.47    0.94   0
  -4  -9   5  864.80    4.92   0
  -3   0  -1    0.10    0.46   0
  -3   4  -6  111.11    0.76   0
 -22 -10 -14   18.74    4.46   0
 -22  -9 -15   43.85    4.26   0
 -22  -8 -17    7.30    4.04   0
 -21 -14  -9   31.68    4.64   0
 -21 -13 -10   12.31    3.93   0
 -21 -12 -10    3.03    3.92   0
 -21 -11 -11    6.34    3.90   0
 -21 -10 -12   -5.64    3.40   0
 -21  -9 -13   25.57    3.69   0
 -21  -9 -12  121.45    5.35   0
 -21  -8 -14   -1.02    3.45   0
 -21  -7 -15   16.55    3.75   0
 -21  -6 -17   97.15    4.72   0
 -21  -6 -16   15.49    3.85   0
 -20 -15  -7    2.36    3.94   0
 -20 -14  -7   14.20    4.03   0
 -20 -13  -8   61.19    3.78   0
 -20 -12  -8    8.37    3.68   0
 -20 -11  -9   26.42    3.78   0
 -20 -10  -9  385.02    7.21   0
 -20  -9 -10   53.54    4.16   0
 -20  -7 -12    3.18    3.20   0
 -20  -6 -14   -0.25    3.13   0
 -20  -5 -15   55.40    3.84   0
 -19 -18  -5   42.01    3.67   0
 -19 -17  -5   79.27    4.78   0
 -19 -16  -5    3.07    3.82   0
 -19 -15  -5    1.31    3.57   0
 -19 -12  -6   30.52    3.64   0
 -19  -8  -9   33.43    3.61   0
 -19  -7 -10   71.51    4.05   0
 -19  -6 -11   14.63    3.22   0
 -19  -4 -14   -1.99    2.80   0
 -18 -20  -3    0.94    3.76   0
 -18 -19  -3    0.66    3.83   0
 -18 -18  -3   15.74    3.91   0
 -18 -17  -3   45.26    3.98   0
 -18 -15  -4   53.31    3.96   0
 -18 -13  -4   96.65    4.34   0
 -18 -10  -6   25.87    3.40   0
 -18  -7  -8    6.34    3.04   0
 -18  -6  -9  469.16    6.89   0
 -18  -5 -10    3.19    2.60   0
 -18  -4 -12   35.93    3.01   0
 -18  -3 -13   62.87    3.37   0
 -18  -2 -15  399.64    6.12   0
 -17 -21  -2    1.26    3.77   0
 -17 -20  -2   44.03    4.34   0
 -17 -19  -2   24.46    3.77   0
 -17 -18  -2   -1.26    3.32   0
 -17 -17  -2   46.44    4.10   0
 -17 -16  -2  100.79    4.61   0
 -17 -13  -3  109.33    4.50   0
 -17  -9  -5    9.01    2.94   0
 -17  -8  -6    4.35    2.55   0
 -17  -4 -10  255.92    4.91   0
 -17  -3 -11  120.38    3.77   0
 -17  -2 -13    6.14    2.38   0
 -16 -21  -1    4.37    3.31   0
 -16 -16  -1    4.82    3.16   0
 -16 -15  -1    3.73    3.08   0
 -16 -13  -2   18.96    3.05   0
 -16 -12  -2    1.52    2.85   0
 -16  -6  -6    0.73    2.47   0
 -16  -5  -7  191.30    4.34   0
 -16  -4  -8  403.39    5.73   0
 -16  -3  -9    6.50    2.31   0
 -16  -1 -12  148.01    3.89   0
 -15 -23   0   -2.06    3.42   0
 -15 -22   0    2.27    3.17   0
 -15 -16   0    0.95    2.97   0
 -15 -15   0    0.62    2.88   0
 -15 -12  -1    5.07    2.72   0
 -15 -10  -2   60.64    3.33   0
 -15  -8  -3   53.49    3.00   0
 -15  -7  -4   15.10    2.49   0
 -15  -2  -9   44.11    2.54   0
 -15   0 -12   10.43    2.01   0
 -14 -22   1   -3.91    2.87   0
 -14 -16   1    0.77    2.72   0
 -14 -15   1  106.37    4.03   0
 -14 -12   0    1.63    2.57   0
 -14 -10  -1   65.37    3.18   0
 -13 -21   2  103.66    4.11   0
 -13 -17   2   13.32    2.80   0
 -13 -16   2   28.30    2.98   0
 -13 -12   1  246.61    4.77   0
 -13 -10   0    1.02    2.20   0
 -13  -8  -1   12.52    2.22   0
 -13  -2  -6  102.84    2.77   0
 -13   0  -9   -1.72    1.53   0
 -12 -19   3   14.04    2.90   0
 -12 -18   3   15.66    2.84   0
 -12 -17   3   54.88    3.22   0
 -12 -16   3   80.97    3.46   0
 -12 -13   2    0.14    2.19   0
 -12 -12   2    3.42    2.14   0
 -12 -10   1  213.79    4.19   0
 -12  -3  -4  435.19    4.77   0
 -12  -2  -5  157.23    3.05   0
 -12   1  -9  210.93    3.22   0
 -12   2 -11    4.77    1.41   0
 -11 -19   4   77.38    3.48   0
 -11 -18   4    1.01    2.62   0
 -11  -7   0    0.27    1.59   0
 -11  -3  -3 1410.84    7.88   0
 -11  -2  -4    7.56    1.54   0
 -10 -15   4   21.54    2.42   0
 -10  -9   2  398.26    4.79   0
 -10  -7   1   45.08    2.13   0
 -10  -2  -3  488.79    4.44   0
 -10   3 -10   -0.00    1.17   0
  -9 -18   5   11.45    2.33   0
  -9 -17   5   52.96    2.81   0
  -9 -16   5   39.67    2.53   0
  -9  -6   1   14.22    1.64   0
  -8  -5   1   36.12    1.73   0
  -8   1  -5   54.72    1.54   0
  -7 -12   5   69.71    2.27   0
  -7  -9   4  184.88    3.04   0
  -7  -2  -1 1161.01    5.60   0
  -7  -1  -2  204.39    2.46   0
  -7   0  -3    1.97    0.98   0
  -7   3  -7  889.49    4.21   0
  -6 -14   6  728.92    5.87   0
  -6  -5   2  920.46    5.11   0
  -5 -12   6  365.17    3.82   0
  -5  -3   1  693.05    3.91   0
  -5   1  -3  252.66    2.06   0
  -4 -14   7   41.82    1.86   0
  -4  -5   3  887.01    4.33   0
  -4   3  -5  305.01    1.72   0
  -3 -13   7  658.18    4.64   0
  -3 -10   6    8.73    1.18   0
  -3  -6   4  659.24    3.60   0
  -3  -2   1 3453.57    6.64   0
  -3   1  -2  212.53    1.41   0
  -2 -12   7  288.45    2.85   0
   2 -10   7    5.04    0.43   0
 -22 -11 -12   -0.08    4.07   0
 -22 -10 -13  101.35    5.40   0
 -22  -9 -14   38.14    4.51   0
 -22  -8 -16   33.69    4.09   0
 -22  -8 -15    8.85    3.97   0
 -22  -7 -17   50.68    4.50   0
 -21 -14  -8   26.37    4.52   0
 -21 -11 -10    0.69    3.75   0
 -21 -10 -11   42.22    4.08   0
 -21  -9 -11   44.96    4.09   0
 -21  -8 -13    2.11    3.21   0
 -21  -7 -14   40.66    4.06   0
 -21  -6 -15    8.75    3.40   0
 -20 -16  -6    0.12    3.70   0
 -20 -15  -6   79.09    5.06   0
 -20 -13  -7    0.13    3.48   0
 -20 -12  -7    3.93    3.72   0
 -20 -11  -8    0.33    3.58   0
 -20  -9  -9    1.50    3.43   0
 -20  -8 -10  130.58    4.94   0
 -20  -7 -11    1.01    3.20   0
 -20  -5 -14   19.24    3.37   0
 -19 -18  -4   20.37    4.29   0
 -19 -17  -4   -1.88    3.96   0
 -19 -16  -4   41.01    4.23   0
 -19 -14  -5    7.66    3.41   0
 -19 -10  -7   61.08    3.94   0
 -19  -7  -9   72.64    4.06   0
 -19  -6 -10   30.16    3.35   0
 -19  -4 -13    6.17    2.81   0
 -18 -16  -3    2.18    3.34   0
 -18 -15  -3    5.86    3.42   0
 -18 -14  -3   18.55    3.35   0
 -18 -12  -4   75.03    4.16   0
 -18  -4 -11   -0.63    2.63   0
 -18  -2 -14    1.15    2.50   0
 -17 -21  -1   -1.08    3.33   0
 -17 -20  -1    5.18    3.64   0
 -17 -19  -1    5.36    3.53   0
 -17 -18  -1   26.88    3.50   0
 -17 -15  -2   27.31    3.40   0
 -17 -14  -2   20.77    3.36   0
 -17 -12  -3   20.46    3.11   0
 -17 -11  -3  228.44    5.27   0
 -17 -10  -4   29.80    3.08   0
 -17  -8  -5   64.14    3.55   0
 -17  -7  -6   12.93    2.86   0
 -17  -6  -7   16.89    2.85   0
 -17  -5  -8    3.13    2.63   0
 -17  -4  -9  128.39    3.92   0
 -17  -3 -10   11.37    2.38   0
 -17  -2 -12   39.00    2.83   0
 -16 -22   0    0.96    3.25   0
 -16 -21   0   56.05    4.26   0
 -16 -20   0   -2.05    3.36   0
 -16 -19   0  233.85    6.04   0
 -16 -18   0   -3.66    3.12   0
 -16 -17   0    5.34    3.00   0
 -16 -13  -1   11.60    3.08   0
 -16 -11  -2    0.40    2.74   0
 -16  -9  -3   -2.85    2.56   0
 -16  -2 -10   24.26    2.48   0
 -15 -22   1   52.06    3.88   0
 -15 -21   1    0.56    3.25   0
 -15 -20   1    0.21    3.16   0
 -15 -19   1   11.63    3.29   0
 -15 -18   1   90.30    4.22   0
 -15 -17   1   21.20    3.30   0
 -15 -14   0   -0.86    2.53   0
 -15 -13   0    1.14    2.77   0
 -15 -11  -1    1.53    2.63   0
 -15  -9  -2   87.25    3.52   0
 -15  -6  -4   16.12    2.41   0
 -15  -5  -5   20.57    2.54   0
 -15  -4  -6    2.47    2.23   0
 -14 -21   2    4.23    3.10   0
 -14 -20   2    0.62    3.02   0
 -14 -18   2    3.34    2.93   0
 -14 -14   1    4.79    2.66   0
 -14 -13   1    5.90    2.66   0
 -14  -9  -1   -1.54    2.20   0
 -14  -6  -3    2.67    2.02   0
 -14  -5  -4  397.85    5.22   0
 -14  -4  -5   40.81    2.11   0
 -13 -20   3   21.54    3.39   0
 -13 -14   2   10.54    2.63   0
 -13 -11   1   79.01    3.32   0
 -13  -9   0    0.07    2.12   0
 -13  -1  -7  355.35    4.40   0
 -12 -15   3  180.88    4.34   0
 -12 -11   2   50.09    2.70   0
 -12  -9   1  110.67    3.20   0
 -12  -5  -2   -0.76    1.29   0
 -12   0  -7    1.20    1.61   0
 -11 -16   4   -1.48    2.28   0
 -11  -5  -1  286.15    3.95   0
 -11  -1  -5  120.12    2.54   0
 -11   3 -11    2.77    1.14   0
 -10 -18   5   37.39    2.98   0
 -10 -13   4   -1.45    1.99   0
 -10  -4  -1    1.21    1.50   0
 -10  -3  -2  188.26    2.87   0
 -10  -1  -4   32.30    1.70   0
 -10   2  -8  142.81    2.37   0
  -9 -15   5    1.35    1.97   0
  -9 -11   4  108.31    2.85   0
  -9  -9   3  648.03    5.64   0
  -9  -2  -2   23.24    1.56   0
  -9   2  -7  320.56    3.13   0
  -8 -13   5   17.97    1.89   0
  -8 -10   4  434.47    4.60   0
  -8  -8   3    5.70    1.44   0
  -7 -15   6    2.50    1.79   0
  -7 -14   6  102.07    2.90   0
  -7 -11   5  250.77    3.51   0
  -7  -4   1    1.58    1.16   0
  -7   1  -4 1718.64    6.18   0
  -6 -13   6  362.13    4.14   0
  -6 -10   5  137.47    2.53   0
  -6  -8   4  866.54    5.43   0
  -6  -6   3  175.53    2.51   0
  -5  -9   5    7.46    1.21   0
  -5  -7   4   17.16    1.24   0
  -5  -4   2    2.18    0.98   0
  -2  -9   6   77.89    1.52   0
  -2  -7   5  121.25    1.62   0
  -2  -4   3  164.50    1.54   0
 -22 -11 -11    7.35    4.05   0
 -22 -10 -12   -0.22    3.99   0
 -22  -9 -13   46.88    4.60   0
 -22  -8 -14   30.28    4.29   0
 -22  -7 -16   21.82    4.07   0
 -22  -7 -15   29.97    3.84   0
 -21 -12  -8   22.28    3.98   0
 -21 -11  -9    9.40    3.80   0
 -21 -10 -10   54.05    4.24   0
 -21  -8 -11    2.00    3.18   0
 -21  -5 -16    8.97    3.29   0
 -20 -16  -5   16.90    4.23   0
 -20 -15  -5   10.82    3.89   0
 -20 -13  -6    2.48    3.66   0
 -20  -8  -9   14.20    3.26   0
 -20  -5 -13   23.12    3.36   0
 -20  -4 -15    0.52    2.95   0
 -19 -18  -3    3.57    4.05   0
 -19 -15  -4   -1.50    3.34   0
 -19 -14  -4   31.21    4.01   0
 -19 -12  -5   80.84    4.47   0
 -18 -20  -2    2.78    3.49   0
 -18 -18  -2   13.07    3.73   0
 -18 -17  -2   15.67    3.70   0
 -18 -16  -2    0.62    3.55   0
 -17 -16  -1    4.02    3.33   0
 -17 -15  -1  174.43    5.26   0
 -17  -9  -4   22.77    3.24   0
 -17  -7  -5   -1.51    2.41   0
 -17  -6  -6    3.48    2.65   0
 -17  -4  -8    1.94    2.33   0
 -17  -1 -13   11.03    2.40   0
 -16 -16   0   54.75    3.91   0
 -16 -15   0    7.64    3.14   0
 -16 -12  -1    5.86    2.97   0
 -16 -10  -2    0.40    2.68   0
 -16  -8  -3    2.32    2.39   0
 -16  -6  -5   18.35    2.63   0
 -16  -4  -7   10.51    2.45   0
 -16  -1 -11    7.01    2.17   0
 -16   0 -13   -2.73    1.98   0
 -15 -16   1    4.29    3.03   0
 -15 -15   1   45.55    3.53   0
 -15 -12   0   -0.04    2.63   0
 -15 -10  -1    2.89    2.54   0
 -15  -7  -3    0.66    2.16   0
 -15  -2  -8  106.30    3.17   0
 -14 -16   2    0.86    2.69   0
 -14 -15   2   -1.72    2.64   0
 -14 -10   0   -2.51    2.30   0
 -14  -7  -2    7.23    1.66   0
 -13 -19   3    5.07    2.71   0
 -13 -18   3  217.06    5.15   0
 -13 -17   3   17.23    2.93   0
 -13 -16   3    6.25    2.62   0
 -13 -12   2  126.96    3.70   0
 -13  -8   0    0.22    1.91   0
 -13  -7  -1   37.21    2.05   0
 -12 -20   4    6.31    2.86   0
 -12 -19   4    1.53    2.66   0
 -12   2 -10    7.67    1.41   0
 -11 -15   4    6.05    2.20   0
 -11 -11   3   58.48    2.75   0
 -11  -6   0   -0.98    1.11   0
 -11   1  -7  327.35    3.74   0
 -10 -17   5   58.65    2.98   0
 -10 -16   5    7.58    2.21   0
 -10  -8   2  272.85    3.92   0
 -10  -5   0 2218.70    9.70   0
  -9   0  -4  876.49    5.28   0
  -8 -12   5  301.43    4.11   0
  -8  -6   2   12.38    1.17   0
  -7 -13   6  183.79    3.42   0
  -7  -5   2   47.82    1.69   0
  -6 -12   6   14.73    1.53   0
  -5 -14   7  390.90    4.25   0
  -4 -10   6  105.36    2.00   0
  -4  -8   5  306.15    2.93   0
  -3 -12   7   25.37    1.36   0
   1 -10   7  460.35    2.24   0
 -22 -12  -9   36.45    4.61   0
 -22 -11 -10    6.95    4.12   0
 -22 -10 -11   17.12    4.10   0
 -22  -9 -12   29.55    4.20   0
 -21 -15  -6   11.55    4.35   0
 -21 -13  -7   21.79    4.18   0
 -21 -12  -7    5.20    3.56   0
 -21 -10  -9    2.60    3.37   0
 -21  -8 -10  106.12    4.69   0
 -21  -7 -12    3.93    3.14   0
 -21  -6 -13   25.15    3.60   0
 -21  -5 -15    1.11    2.97   0
 -21  -5 -14   39.00    3.51   0
 -20 -17  -4   -0.56    4.17   0
 -20 -14  -5  185.52    5.88   0
 -20 -11  -6    3.33    3.51   0
 -20 -10  -7   94.51    4.67   0
 -20  -9  -8   62.14    3.50   0
 -20  -6 -11   -2.73    2.81   0
 -20  -5 -12   19.49    3.26   0
 -20  -4 -13    1.74    3.20   0
 -19 -19  -2  182.06    6.02   0
 -19 -16  -3    8.73    3.51   0
 -19 -15  -3    6.21    3.73   0
 -19 -14  -3    5.45    3.26   0
 -19 -13  -4    3.67    2.55   0
 -19 -11  -5   -1.28    2.41   0
 -19  -9  -6   72.61    4.15   0
 -19  -6  -9   58.81    3.61   0
 -19  -5 -10   -1.29    2.86   0
 -19  -4 -11    5.97    2.86   0
 -18 -20  -1   26.40    4.23   0
 -18 -19  -1    2.92    3.71   0
 -18 -17  -1    3.17    3.24   0
 -18 -15  -2   42.45    3.77   0
 -18 -14  -2    1.98    3.20   0
 -18 -12  -3   -1.47    2.94   0
 -18 -11  -3  104.81    4.27   0
 -18 -10  -4   -0.64    3.08   0
 -18  -8  -5    1.63    2.77   0
 -18  -7  -6   93.37    3.95   0
 -18  -5  -8    2.07    2.69   0
 -18  -4  -9  134.23    4.02   0
 -18  -3 -11   -1.79    2.34   0
 -18  -2 -12    6.57    2.55   0
 -17 -21   0   -0.93    3.57   0
 -17 -20   0    0.32    3.53   0
 -17 -19   0    3.75    3.41   0
 -17 -18   0    0.07    3.40   0
 -17 -17   0   -0.21    3.27   0
 -17 -14  -1    3.66    3.18   0
 -17 -11  -2   87.24    4.02   0
 -17  -9  -3  847.94    8.84   0
 -17  -8  -4   -2.97    2.70   0
 -17  -2 -10    7.59    2.60   0
 -17  -1 -12  300.89    5.00   0
 -16 -23   1   -2.10    3.69   0
 -16 -22   1   25.57    3.94   0
 -16 -21   1    8.89    3.54   0
 -16 -20   1   62.42    4.24   0
 -16 -19   1   73.17    4.35   0
 -16 -17   1   70.69    4.05   0
 -16 -14   0   14.64    3.00   0
 -16 -13   0    0.58    2.81   0
 -16 -11  -1   15.71    2.99   0
 -16  -5  -5    0.55    2.32   0
 -16  -4  -6  155.59    3.90   0
 -16  -1 -10    5.42    2.07   0
 -15 -21   2   54.20    4.07   0
 -15 -20   2  221.42    5.74   0
 -15 -18   2    5.50    3.11   0
 -15 -17   2   10.75    3.13   0
 -15 -14   1   73.17    3.57   0
 -15 -11   0    1.47    2.60   0
 -15  -9  -1   13.54    2.61   0
 -15  -6  -3   -1.13    2.13   0
 -15  -5  -4    2.13    2.16   0
 -15  -3  -6   32.66    2.46   0
 -14 -21   3    5.61    3.08   0
 -14 -20   3    7.86    3.12   0
 -14 -18   3   45.18    3.39   0
 -14 -14   2   52.14    3.31   0
 -14 -11   1  223.18    4.70   0
 -14  -9   0  210.72    4.38   0
 -14  -6  -2   18.42    2.27   0
 -14  -5  -3   51.42    2.62   0
 -14  -4  -4  295.69    4.48   0
 -13 -14   3    4.03    2.52   0
 -13 -11   2  194.46    4.21   0
 -13  -9   1   91.38    3.10   0
 -13  -2  -5  154.36    3.21   0
 -13  -1  -6   80.75    2.52   0
 -13   1  -9    4.93    1.56   0
 -13   2 -11  612.79    5.34   0
 -12 -16   4  199.05    4.58   0
 -12 -15   4  157.35    4.15   0
 -12 -10   2  363.81    5.13   0
 -12  -5  -1  287.72    4.18   0
 -12  -4  -2  281.72    4.04   0
 -12  -3  -3   16.15    1.74   0
 -12  -1  -5  181.02    3.16   0
 -12   1  -8    0.71    1.38   0
 -11 -18   5   35.90    2.91   0
 -11 -17   5    2.86    2.42   0
 -11 -13   4    4.08    2.23   0
 -11  -4  -1   51.63    2.17   0
 -11  -1  -4    9.58    1.46   0
 -11   3 -10   -0.39    1.35   0
 -10 -15   5   33.30    2.53   0
 -10 -14   5  547.82    6.12   0
 -10  -9   3    2.48    1.66   0
 -10   3  -9   50.47    1.59   0
 -10   4 -11   66.03    1.75   0
  -9 -16   6   35.13    2.69   0
  -9 -10   4    7.00    1.70   0
  -9  -8   3   68.86    2.29   0
  -9  -5   1 1148.00    6.77   0
  -9   1  -5    9.82    1.23   0
  -9   3  -8 1119.97    5.51   0
  -9   4 -10    0.48    0.82   0
  -8 -11   5   12.82    1.69   0
  -8  -3   0    8.56    1.35   0
  -8  -1  -2   28.98    1.39   0
  -8   0  -3    2.02    1.09   0
  -8   4  -9   71.50    1.50   0
  -8   5 -11   15.68    0.95   0
  -7   2  -5  399.60    2.97   0
  -7   5 -10    0.98    0.73   0
  -6 -15   7   19.58    1.77   0
  -6  -9   5  386.51    3.82   0
  -6  -3   1  752.08    4.39   0
  -6   1  -3 2035.13    6.20   0
  -5 -13   7   17.63    1.70   0
  -4  -6   4  124.95    1.87   0
  -4  -2   1    5.75    0.84   0
  -4  -1   0 1646.68    4.97   0
  -4   0  -1    1.62    0.71   0
  -3  -9   6  698.60    4.15   0
  -3   2  -3   80.31    0.88   0
   0 -10   7  528.91    2.78   0
 -23  -9 -13    0.82    3.91   0
 -23  -8 -14   76.65    5.02   0
 -23  -7 -16   23.76    4.28   0
 -22 -12  -8   20.84    4.26   0
 -22 -11  -9    4.13    4.04   0
 -22 -10 -10   29.00    4.26   0
 -22  -9 -11    1.92    3.49   0
 -22  -8 -12   42.44    4.19   0
 -22  -7 -13   25.80    4.00   0
 -22  -6 -15   60.67    4.16   0
 -22  -6 -14   -0.38    3.42   0
 -21 -10  -8   -2.75    3.49   0
 -21  -9  -9  100.40    4.65   0
 -21  -7 -11   40.50    3.69   0
 -21  -6 -12   60.91    4.08   0
 -21  -5 -13   30.57    3.61   0
 -21  -4 -15    3.62    3.09   0
 -20 -17  -3    6.42    4.15   0
 -20 -16  -3   20.32    3.85   0
 -20 -12  -5   -2.38    3.51   0
 -20  -9  -7   56.58    4.16   0
 -20  -8  -8   33.01    3.55   0
 -20  -7  -9    3.41    3.03   0
 -20  -5 -11    0.40    2.97   0
 -20  -4 -12   16.86    2.95   0
 -20  -3 -14   21.66    3.12   0
 -19 -18  -2   11.85    3.76   0
 -19 -17  -2   16.49    4.01   0
 -19 -16  -2   12.89    3.89   0
 -19 -15  -2  292.57    6.66   0
 -19 -13  -3  168.93    5.42   0
 -19  -9  -5   19.54    3.18   0
 -19  -8  -6  120.08    4.49   0
 -19  -7  -7   51.49    3.74   0
 -19  -6  -8    4.71    2.96   0
 -19  -5  -9  127.47    4.35   0
 -19  -4 -10    3.90    2.62   0
 -19  -3 -12   70.92    3.66   0
 -19  -2 -14   41.15    3.15   0
 -18 -16  -1   85.30    4.55   0
 -18 -15  -1   11.30    3.50   0
 -18 -13  -2    5.86    3.10   0
 -18 -12  -2    8.16    3.25   0
 -18 -10  -3   19.14    3.12   0
 -18  -9  -4   32.69    3.42   0
 -18  -3 -10    0.65    2.47   0
 -18  -1 -13    3.67    2.43   0
 -17 -16   0   -0.23    3.00   0
 -17 -15   0    1.80    3.21   0
 -17 -14   0    3.17    2.93   0
 -17 -12  -1    0.46    2.94   0
 -17 -10  -2    1.94    2.86   0
 -17  -7  -4    7.65    2.85   0
 -17  -6  -5   58.93    3.36   0
 -17  -5  -6  204.11    4.64   0
 -17  -3  -8  121.69    3.77   0
 -17  -1 -11   58.68    2.96   0
 -17   0 -13   -0.64    2.17   0
 -16 -15   1    3.67    3.07   0
 -16 -14   1    5.22    2.83   0
 -16 -10  -1   75.69    3.62   0
 -16  -7  -3    0.05    2.49   0
 -16  -6  -4   11.86    1.96   0
 -16  -3  -7  215.33    4.34   0
 -16  -2  -8   15.53    2.34   0
 -16   0 -11   -2.98    2.17   0
 -15 -16   2  142.92    4.63   0
 -15 -15   2    8.00    2.97   0
 -15 -10   0   -1.60    2.48   0
 -15  -8  -1   25.25    2.65   0
 -15  -7  -2  415.38    5.75   0
 -15  -2  -7   19.89    2.16   0
 -15  -1  -8    3.37    1.95   0
 -14 -17   3  139.75    4.45   0
 -14 -16   3    1.05    2.65   0
 -14 -15   3   -1.45    2.41   0
 -14 -13   2   10.19    2.54   0
 -14  -8   0   11.43    2.21   0
 -14   1 -10   29.44    2.04   0
 -14   2 -12   52.83    2.24   0
 -13 -20   4   45.13    3.45   0
 -13 -18   4   -1.49    2.77   0
 -13 -17   4   26.67    3.05   0
 -13 -13   3    2.00    2.49   0
 -13  -7   0   -1.32    1.85   0
 -13   0  -7    0.05    1.55   0
 -12 -19   5  133.06    4.41   0
 -12 -14   4   30.03    2.77   0
 -12 -11   3  177.91    3.96   0
 -12  -9   2    0.11    1.90   0
 -12   0  -6  378.96    4.21   0
 -12   2  -9  297.83    3.63   0
 -12   3 -11    7.89    1.37   0
 -11 -16   5   42.92    2.93   0
 -11 -15   5  145.14    3.82   0
 -11 -12   4   20.23    2.34   0
 -11   0  -5    1.26    1.35   0
 -11   2  -8  127.94    2.42   0
 -10 -13   5    1.17    2.01   0
 -10  -7   2    6.67    1.23   0
 -10  -4   0 1104.95    6.84   0
 -10  -3  -1   94.98    2.39   0
 -10  -2  -2  226.10    3.20   0
 -10  -1  -3   -0.23    1.30   0
 -10   2  -7    2.46    1.13   0
  -9 -15   6  169.96    3.73   0
  -8 -13   6    3.49    1.73   0
  -8  -5   2   94.61    2.24   0
  -8  -4   1  217.15    2.82   0
  -8   1  -4  240.90    2.66   0
  -8   3  -7   90.93    1.67   0
  -7 -15   7    8.62    2.06   0
  -7 -12   6   83.82    2.40   0
  -7  -6   3  164.17    2.62   0
  -7   4  -8   26.02    1.02   0
  -6 -14   7    9.25    1.54   0
  -6  -4   2   16.33    1.23   0
  -4 -12   7  237.09    2.95   0
  -4  -3   2  754.34    3.73   0
  -4   1  -2    1.69    0.74   0
  -4   5  -8    0.96    0.36   0
  -3  -4   3   30.61    0.97   0
  -2  -5   4   64.45    1.11   0
 -23 -10 -11   29.09    4.27   0
 -23  -9 -12   13.11    4.27   0
 -23  -8 -13    8.11    4.07   0
 -23  -7 -15   -5.62    3.81   0
 -23  -7 -14   23.71    3.87   0
 -22 -13  -7   -0.93    4.11   0
 -22 -12  -7    8.31    3.82   0
 -22 -11  -8   43.41    4.51   0
 -22 -10  -9   -3.60    3.77   0
 -22  -9 -10   59.95    4.30   0
 -22  -8 -11    1.36    3.31   0
 -22  -6 -13    8.67    3.64   0
 -21 -15  -4   50.63    4.51   0
 -21 -14  -5   -1.87    3.55   0
 -21 -13  -5    4.06    3.95   0
 -21 -12  -6   33.18    4.05   0
 -21 -11  -6    4.50    3.70   0
 -21 -10  -7    2.81    3.54   0
 -21  -9  -8    4.60    3.41   0
 -21  -8  -9    4.81    3.20   0
 -21  -7 -10   41.99    3.68   0
 -21  -6 -11   81.30    4.29   0
 -21  -5 -12   -1.21    3.11   0
 -21  -4 -14    4.52    3.07   0
 -20 -15  -3    4.97    3.82   0
 -20 -13  -4   23.74    3.08   0
 -20 -11  -5   35.94    3.77   0
 -20  -9  -6   14.74    3.53   0
 -20  -7  -8   37.18    3.70   0
 -20  -6  -9  164.67    5.01   0
 -20  -5 -10   27.13    3.37   0
 -20  -4 -11   18.63    3.38   0
 -20  -3 -13    3.46    2.85   0
 -19 -19  -1    4.91    4.18   0
 -19 -18  -1   -1.76    3.90   0
 -19 -17  -1   82.80    4.87   0
 -19 -14  -2   56.16    4.27   0
 -19 -12  -3   43.45    3.76   0
 -19 -10  -4    5.66    3.28   0
 -19  -6  -7    7.11    2.95   0
 -19  -3 -11    1.71    2.59   0
 -19  -2 -13    8.01    2.65   0
 -18 -20   0   32.12    4.34   0
 -18 -19   0   14.76    3.97   0
 -18 -18   0   63.59    4.38   0
 -18 -17   0    8.98    3.66   0
 -18 -16   0   32.74    3.63   0
 -18 -14  -1   49.37    3.81   0
 -18 -13  -1    3.48    3.25   0
 -18 -11  -2    4.43    3.05   0
 -18  -9  -3  123.97    4.31   0
 -18  -8  -4  232.47    5.38   0
 -18  -7  -5   55.67    3.45   0
 -18  -5  -7   63.42    3.32   0
 -18  -4  -8    2.36    2.67   0
 -18  -2 -11  208.78    4.48   0
 -18  -1 -12  104.48    3.75   0
 -17 -21   1   -1.75    3.29   0
 -17 -20   1    1.20    3.32   0
 -17 -18   1   32.18    3.78   0
 -17 -17   1   30.33    3.72   0
 -17 -13   0   -1.25    2.92   0
 -17 -11  -1   19.19    3.26   0
 -17  -8  -3    9.81    2.78   0
 -17  -2  -9    2.75    2.34   0
 -17   0 -12  215.69    4.53   0
 -16 -22   2   11.02    3.66   0
 -16 -21   2    2.30    3.49   0
 -16 -20   2   19.25    3.65   0
 -16 -19   2    2.57    3.36   0
 -16 -18   2   -0.72    3.12   0
 -16 -17   2   17.97    3.39   0
 -16 -16   2    6.02    2.90   0
 -16 -13   1   13.48    3.11   0
 -16 -11   0  214.73    5.03   0
 -16  -9  -1   10.88    2.72   0
 -16  -5  -4   -0.99    2.26   0
 -16  -3  -6    1.82    2.12   0
 -16  -1  -9   30.04    2.40   0
 -15 -21   3    1.11    3.34   0
 -15 -20   3  113.76    4.61   0
 -15 -19   3    3.47    3.18   0
 -15 -18   3   53.78    3.76   0
 -15 -17   3    2.21    2.77   0
 -15 -14   2    4.28    2.90   0
 -15 -13   2    5.85    2.58   0
 -15 -11   1    3.94    2.62   0
 -15  -9   0    6.16    2.44   0
 -15  -5  -3  185.07    4.08   0
 -15  -3  -5   84.14    3.02   0
 -15  -2  -6    2.44    1.92   0
 -14 -14   3    2.42    2.64   0
 -14 -11   2    0.49    2.39   0
 -14  -9   1    2.28    2.18   0
 -14  -6  -1   20.72    2.24   0
 -14   2 -11    3.85    1.89   0
 -13 -15   4    1.74    2.61   0
 -13 -12   3    8.22    2.45   0
 -13 -10   2    8.17    2.23   0
 -13  -8   1   14.11    2.17   0
 -12 -18   5  101.02    3.82   0
 -12 -17   5  109.66    3.85   0
 -12 -16   5  119.62    3.75   0
 -12 -13   4  105.84    3.48   0
 -12 -10   3   46.99    2.66   0
 -12   1  -7   32.48    1.77   0
 -11 -14   5    3.69    2.27   0
 -11  -6   1   60.60    2.05   0
 -10 -16   6   61.15    2.98   0
 -10  -8   3  114.06    2.81   0
 -10  -5   1   53.45    2.14   0
 -10   0  -4  949.61    5.82   0
  -9 -11   5   19.28    1.91   0
  -9  -9   4  108.41    2.67   0
  -9  -7   3   56.01    2.12   0
  -9  -3   0    0.63    1.37   0
  -9  -2  -1  481.33    4.22   0
  -9   2  -6  117.65    2.08   0
  -8 -12   6  125.36    3.08   0
  -8 -10   5  758.18    5.94   0
  -8  -8   4  206.21    3.18   0
  -7 -14   7  170.99    3.44   0
  -7 -11   6  109.62    2.54   0
  -7  -9   5    7.70    1.43   0
  -7  -7   4  403.08    3.92   0
  -7  -3   1   23.12    1.38   0
  -7  -2   0    0.58    1.05   0
  -7  -1  -1 2629.62    8.16   0
  -7   3  -6   67.04    1.47   0
  -6 -13   7  148.97    2.85   0
  -6  -5   3  294.55    3.03   0
  -6   2  -4   22.82    1.02   0
  -5 -12   7   22.31    1.48   0
  -5  -6   4  155.05    2.22   0
  -4  -9   6   20.36    1.23   0
  -4  -7   5  209.73    2.48   0
 -22 -13  -6   16.46    4.30   0
 -22 -11  -7    9.75    3.89   0
 -22  -9  -9    8.02    3.44   0
 -22  -8 -10    3.78    3.32   0
 -22  -5 -14    4.69    3.44   0
 -21 -16  -3    2.67    3.62   0
 -21 -14  -4   19.22    4.25   0
 -21 -12  -5   -3.06    3.63   0
 -21 -10  -6   13.51    3.67   0
 -21  -7  -9   -0.20    3.26   0
 -21  -6 -10    0.08    3.20   0
 -21  -5 -11   14.51    3.35   0
 -20 -17  -2    5.75    3.74   0
 -20 -16  -2    6.78    3.83   0
 -20 -15  -2   -2.18    3.58   0
 -20  -9  -5    7.10    3.20   0
 -20  -7  -7   17.14    3.45   0
 -20  -5  -9    4.62    3.00   0
 -20  -3 -12   46.07    3.45   0
 -19 -19   0    0.51    3.58   0
 -19 -16  -1    0.75    3.46   0
 -19 -15  -1   13.86    3.86   0
 -19 -14  -1   33.80    3.75   0
 -19 -12  -2    2.27    3.37   0
 -19  -4  -9   17.28    2.96   0
 -19  -3 -10   17.53    2.95   0
 -18 -20   1   24.51    4.15   0
 -18 -19   1    2.19    3.43   0
 -18 -18   1   70.38    4.79   0
 -18 -15   0    4.38    3.38   0
 -18 -14   0  198.50    5.60   0
 -18 -12  -1    1.84    3.21   0
 -18 -10  -2   -3.31    2.89   0
 -18  -7  -4    0.10    2.78   0
 -18  -5  -6    1.95    2.68   0
 -17 -22   2   25.02    4.09   0
 -17 -21   2   -0.73    3.32   0
 -17 -20   2   36.51    4.08   0
 -17 -19   2   22.49    3.54   0
 -17 -14   1    5.09    3.18   0
 -17 -12   0    0.47    2.99   0
 -17  -6  -4    2.20    2.41   0
 -17  -4  -6  184.02    4.40   0
 -17  -3  -7  369.06    5.60   0
 -17  -2  -8   17.58    2.76   0
 -17  -1 -10    0.11    2.16   0
 -16 -15   2   16.16    3.28   0
 -16 -14   2   83.82    3.89   0
 -16 -12   1    8.43    2.89   0
 -16   0 -10    7.96    2.11   0
 -15 -16   3    0.94    2.90   0
 -15 -15   3    8.88    3.00   0
 -15 -12   2   19.64    2.91   0
 -15 -10   1    1.29    2.55   0
 -15  -8   0    1.81    2.21   0
 -14 -18   4   20.11    3.00   0
 -14 -17   4   74.80    3.78   0
 -14 -16   4   31.47    3.11   0
 -14 -13   3    3.07    2.62   0
 -14   1  -9   40.30    2.17   0
 -13 -18   5   38.11    3.30   0
 -13 -14   4   23.10    2.79   0
 -13 -11   3   -0.12    2.27   0
 -13   0  -6  155.12    3.18   0
 -12   3 -10   36.41    1.93   0
 -11 -18   6    5.32    2.53   0
 -11 -13   5   10.12    2.24   0
 -11  -4   0    1.27    1.57   0
 -11   3  -9   66.19    1.88   0
 -11   4 -11  149.49    2.54   0
 -10 -15   6   13.43    2.31   0
 -10 -14   6    1.01    1.89   0
 -10  -9   4  104.58    2.86   0
 -10   3  -8  142.38    2.41   0
  -9 -10   5  213.98    3.59   0
  -9  -8   4   31.25    1.83   0
  -9  -5   2   16.03    1.58   0
  -9  -4   1    1.49    1.38   0
  -9   4  -9    0.35    1.02   0
  -8  -6   3  942.03    6.00   0
  -7 -13   7  510.32    5.17   0
  -7   1  -3  656.11    3.93   0
  -6  -8   5   40.39    1.67   0
  -5  -3   2 3651.72    8.84   0
  -5  -1   0    0.40    0.66   0
  -5   0  -1    0.99    0.84   0
  -4 -11   7    4.18    1.07   0
  -3  -5   4  355.25    2.56   0
  -2 -10   7    4.56    0.93   0
  -2  -8   6  486.74    3.04   0
 -23 -11  -8   39.08    4.65   0
 -23 -10  -9    3.87    4.11   0
 -23  -9 -10   41.82    4.65   0
 -23  -7 -12    5.76    3.83   0
 -23  -6 -14    1.59    3.44   0
 -23  -6 -13   -0.90    3.38   0
 -22 -13  -5   76.32    5.09   0
 -22 -12  -6   -6.62    3.58   0
 -22 -11  -6   -5.86    3.71   0
 -22  -9  -8   47.47    4.34   0
 -22  -8  -9   -0.86    3.34   0
 -22  -6 -11   23.05    3.78   0
 -22  -5 -12   12.88    3.27   0
 -22  -4 -14    0.13    3.17   0
 -21 -15  -3    3.48    4.10   0
 -21 -14  -3   35.58    4.40   0
 -21 -12  -4    4.40    3.70   0
 -21 -11  -5   28.62    3.85   0
 -21 -10  -5   35.61    3.79   0
 -21  -9  -6   26.76    3.84   0
 -21  -8  -7    4.29    3.45   0
 -21  -7  -8   72.39    4.30   0
 -21  -6  -9   -1.25    3.22   0
 -21  -5 -10    0.80    3.09   0
 -21  -4 -12  133.24    4.72   0
 -21  -3 -14    3.49    2.82   0
 -21  -3 -13   17.91    3.44   0
 -20 -17  -1   18.95    4.30   0
 -20 -16  -1    1.13    3.62   0
 -20 -14  -2    6.67    3.67   0
 -20 -13  -2    5.45    3.44   0
 -20 -12  -3   -0.42    3.24   0
 -20 -11  -3    2.19    3.24   0
 -20  -7  -6   10.33    3.36   0
 -20  -6  -7   15.69    3.34   0
 -20  -4 -10  172.97    4.81   0
 -20  -3 -11    8.52    2.95   0
 -20  -2 -13    1.80    2.73   0
 -19 -18   0    2.18    3.56   0
 -19 -17   0    1.95    3.70   0
 -19 -16   0   -1.04    3.61   0
 -19 -13  -1  126.13    4.99   0
 -19 -11  -2  175.58    5.25   0
 -19  -9  -3  423.90    7.02   0
 -19  -7  -5   14.18    3.16   0
 -19  -6  -6   13.12    2.97   0
 -19  -5  -7  215.25    5.18   0
 -19  -3  -9   62.98    3.26   0
 -19  -2 -11    2.45    2.60   0
 -19  -1 -13   56.00    3.25   0
 -18 -17   1    8.27    3.63   0
 -18 -16   1   88.77    4.60   0
 -18 -13   0  189.36    5.45   0
 -18 -11  -1   86.39    4.24   0
 -18  -3  -8  132.09    4.05   0
 -18  -2  -9  340.76    5.54   0
 -18  -1 -11    0.77    2.34   0
 -17 -18   2   -0.74    3.01   0
 -17 -17   2   52.19    4.00   0
 -17 -16   2   98.75    4.53   0
 -17 -11   0   -1.32    2.87   0
 -17  -6  -3   62.25    3.24   0
 -17  -5  -4   58.23    3.27   0
 -17  -1  -9    0.95    2.15   0
 -16 -21   3   -0.69    3.18   0
 -16 -20   3   29.23    3.57   0
 -16 -19   3   46.88    3.74   0
 -16 -18   3    2.33    3.16   0
 -16 -17   3   53.68    3.83   0
 -16 -16   3    5.41    2.89   0
 -16 -13   2   18.49    3.19   0
 -16 -11   1   17.19    2.99   0
 -16  -6  -2   75.99    3.28   0
 -16  -5  -3    0.65    2.27   0
 -16  -4  -4   11.29    2.41   0
 -16  -3  -5   35.04    2.68   0
 -16  -1  -8   -0.19    2.03   0
 -16   1 -11    4.27    1.99   0
 -15 -20   4   12.39    3.39   0
 -15 -19   4   -4.48    3.02   0
 -15 -18   4    4.15    3.10   0
 -15 -17   4    3.00    3.28   0
 -15 -11   2  155.63    4.36   0
 -15  -9   1   11.54    2.54   0
 -15  -6  -1   -0.04    2.07   0
 -15  -5  -2   79.28    3.07   0
 -15  -4  -3  226.31    4.30   0
 -15  -3  -4   71.31    2.88   0
 -15  -2  -5  595.79    6.17   0
 -14 -15   4   28.95    3.06   0
 -14 -14   4   24.74    2.87   0
 -14 -12   3    8.50    2.63   0
 -14  -8   1  145.45    3.76   0
 -14  -5  -1   35.38    2.37   0
 -14   2 -10   65.20    2.57   0
 -13 -17   5  102.52    3.95   0
 -13 -16   5   23.75    2.89   0
 -13 -13   4  117.18    3.67   0
 -13 -12   4   52.03    2.90   0
 -13  -8   2   41.17    2.47   0
 -13  -7   1   50.58    2.23   0
 -13   2  -9   65.41    2.20   0
 -12 -18   6  142.56    4.25   0
 -12 -14   5  283.44    5.04   0
 -12 -13   5   15.03    2.73   0
 -12 -11   4  354.70    5.19   0
 -12   2  -8   48.10    1.89   0
 -11 -16   6   11.88    2.49   0
 -11 -12   5   79.68    3.01   0
 -11  -5   1  282.98    3.96   0
 -11   0  -4   49.54    1.91   0
 -11   2  -7   81.98    2.09   0
 -10 -13   6    0.28    1.99   0
 -10  -7   3  273.45    3.87   0
 -10  -3   0   11.58    1.60   0
 -10  -2  -1  714.68    5.36   0
 -10  -1  -2   38.49    1.73   0
 -10   2  -6  684.22    4.83   0
  -9  -6   3  417.41    4.35   0
  -9   1  -4  230.95    2.83   0
  -8 -11   6   -0.55    1.49   0
  -8  -9   5    0.14    1.35   0
  -8  -7   4   82.03    2.25   0
  -8  -2   0  643.86    4.57   0
  -8  -1  -1  118.65    2.17   0
  -8   4  -8  359.52    2.91   0
  -8   5 -10   15.43    0.97   0
  -7 -10   6  210.55    3.19   0
  -7  -8   5   43.58    1.82   0
  -7  -5   3   40.49    1.65   0
  -6  -6   4   93.90    2.01   0
  -5 -11   7    6.91    1.24   0
  -5  -7   5  289.04    3.01   0
  -5   1  -2  214.51    1.95   0
  -3 -10   7  396.42    3.30   0
  -2  -6   5 3017.37    6.84   0
 -24  -7 -13  166.58    6.25   0
 -24  -6 -15    4.55    3.63   0
 -23 -11  -7   28.12    4.54   0
 -23 -10  -8   10.65    4.20   0
 -23  -8 -10  147.91    5.68   0
 -23  -7 -11    1.38    3.82   0
 -23  -6 -12   96.98    4.99   0
 -22 -14  -4   -0.56    3.94   0
 -22 -12  -5   57.38    4.79   0
 -22 -11  -5   14.43    3.76   0
 -22 -10  -6   64.78    4.55   0
 -22  -8  -8   16.21    3.83   0
 -22  -7  -9    1.76    3.44   0
 -22  -6 -10   -0.29    3.35   0
 -22  -5 -11   16.44    3.28   0
 -21 -16  -2   19.65    4.21   0
 -21 -15  -2   78.51    5.05   0
 -21 -13  -3  138.65    5.56   0
 -21 -11  -4    4.51    3.70   0
 -21  -9  -5    3.60    3.24   0
 -21  -8  -6   51.67    4.11   0
 -21  -6  -8   94.66    4.49   0
 -21  -5  -9   71.62    3.91   0
 -21  -4 -11   19.86    3.32   0
 -21  -3 -12   65.24    3.66   0
 -20 -18   0   11.15    4.13   0
 -20 -15  -1   -1.31    3.71   0
 -20 -12  -2   32.59    3.94   0
 -20  -9  -4    9.65    3.43   0
 -20  -4  -9   -2.88    2.78   0
 -20  -2 -12   58.71    3.49   0
 -19 -19   1    7.43    3.93   0
 -19 -18   1   -2.81    3.75   0
 -19 -17   1  101.93    4.86   0
 -19 -15   0    1.54    3.39   0
 -19 -14   0   -0.40    3.41   0
 -19 -12  -1    0.18    3.35   0
 -19  -5  -6   49.01    3.56   0
 -19  -4  -7  185.84    4.67   0
 -19  -2 -10    7.30    2.57   0
 -19  -1 -12   60.45    3.25   0
 -18 -20   2    0.43    3.64   0
 -18 -19   2   18.92    4.06   0
 -18 -18   2   15.22    3.81   0
 -18 -17   2   13.90    3.34   0
 -18 -15   1   14.65    2.69   0
 -18 -14   1   46.24    3.93   0
 -18 -12   0  184.18    5.31   0
 -18 -10  -1  249.64    5.63   0
 -18  -8  -2  124.83    4.36   0
 -18  -7  -3   44.23    3.39   0
 -18  -6  -4   25.22    3.09   0
 -18  -5  -5   97.03    3.72   0
 -18  -4  -6  253.63    5.15   0
 -18  -3  -7   16.47    2.82   0
 -18   0 -12    6.18    2.37   0
 -17 -21   3   70.83    4.65   0
 -17 -20   3    6.46    3.53   0
 -17 -19   3    0.13    3.43   0
 -17 -18   3    2.56    3.16   0
 -17 -15   2   25.89    3.35   0
 -17 -14   2   22.26    3.45   0
 -17 -12   1    2.25    2.97   0
 -17 -10   0    1.15    2.85   0
 -17  -8  -1   76.47    3.68   0
 -17  -7  -2  461.96    6.60   0
 -17  -2  -7    6.44    2.34   0
 -17   0 -10    6.10    2.19   0
 -17   1 -12  281.64    4.72   0
 -16 -21   4   91.83    4.86   0
 -16 -20   4   11.17    3.76   0
 -16 -15   3   11.71    3.17   0
 -16 -14   3    3.00    2.83   0
 -16 -12   2    4.51    2.94   0
 -16 -10   1   81.85    3.70   0
 -16  -8   0  552.03    6.95   0
 -16  -7  -1   87.13    3.54   0
 -16  -2  -6  353.97    5.18   0
 -16  -1  -7    3.97    2.09   0
 -16   0  -9    0.29    1.95   0
 -15 -16   4   -1.86    2.86   0
 -15 -15   4   12.54    2.85   0
 -15 -13   3   -1.45    2.48   0
 -15 -12   3    1.93    2.47   0
 -14 -19   5   80.21    4.02   0
 -14 -18   5   -0.17    2.89   0
 -14 -17   5    5.44    2.91   0
 -14 -13   4  189.63    4.63   0
 -14  -9   2   27.75    2.61   0
 -14  -7   1  143.01    3.60   0
 -14  -6   0  130.91    3.49   0
 -13 -15   5    8.96    2.45   0
 -13 -14   5  124.94    3.95   0
 -13  -2  -3  514.99    5.34   0
 -13  -1  -4   97.50    2.69   0
 -13   1  -7  369.84    4.32   0
 -12 -17   6    2.66    2.65   0
 -12  -4   0  302.52    4.20   0
 -12  -3  -1    5.33    1.68   0
 -12  -2  -2 1030.08    7.01   0
 -12   1  -6  751.99    5.68   0
 -11 -11   5   15.08    2.24   0
 -11  -6   2    9.86    1.76   0
 -11   1  -5  115.99    2.44   0
 -10 -16   7   99.23    3.36   0
 -10  -8   4   34.90    2.07   0
 -10  -5   2   11.21    1.67   0
 -10   0  -3    0.26    1.26   0
  -9   2  -5  103.10    2.12   0
  -8  -4   2  618.74    4.73   0
  -8   0  -2 2044.42    7.54   0
  -8   3  -6  502.07    3.56   0
  -7 -12   7   11.26    1.60   0
  -7  -6   4    5.01    1.32   0
  -7   2  -4    3.09    0.87   0
  -6 -14   8   89.61    2.61   0
  -6  -7   5  199.85    2.83   0
  -6  -3   2  349.26    3.13   0
  -6  -1   0 1127.83    5.06   0
  -6   0  -1    0.31    0.93   0
  -6   3  -5  362.80    2.53   0
  -5 -13   8    4.81    1.53   0
  -5  -4   3  408.61    3.12   0
  -4 -10   7   13.65    1.32   0
  -4  -8   6  166.51    2.28   0
  -4  -5   4  251.81    2.44   0
  -3 -12   8  171.49    2.45   0
  -1  -2   2 2599.56    4.14   0
 -24  -8 -11   35.49    4.53   0
 -24  -7 -12  242.85    6.91   0
 -24  -6 -14   20.20    4.20   0
 -24  -6 -13    0.38    4.14   0
 -23 -11  -6   23.74    4.36   0
 -23 -10  -7   12.09    4.11   0
 -23  -9  -8   31.43    4.36   0
 -23  -8  -9   30.04    4.21   0
 -23  -5 -13   15.11    3.72   0
 -22 -14  -3    0.02    4.19   0
 -22 -12  -4   49.51    4.63   0
 -22  -8  -7   28.34    3.93   0
 -22  -7  -8   20.78    3.73   0
 -22  -6  -9   15.70    3.54   0
 -22  -5 -10   15.21    3.29   0
 -22  -4 -12    4.50    3.27   0
 -21 -16  -1   19.81    4.41   0
 -21 -14  -2   15.28    3.76   0
 -21 -11  -3   22.73    4.01   0
 -21 -10  -4   51.04    4.28   0
 -21  -8  -5   29.66    3.59   0
 -21  -7  -6   44.70    3.93   0
 -21  -6  -7   11.15    3.15   0
 -21  -4 -10   -2.36    2.98   0
 -21  -3 -11   46.87    3.45   0
 -21  -2 -13   29.93    3.31   0
 -20 -17   0   18.70    3.90   0
 -20 -16   0  135.63    5.61   0
 -20 -15   0    2.36    3.64   0
 -20 -13  -1    3.32    3.53   0
 -20 -11  -2   10.11    3.55   0
 -20  -9  -3    1.02    3.31   0
 -20  -8  -4  192.22    5.46   0
 -20  -7  -5    1.50    3.22   0
 -20  -6  -6   96.73    4.34   0
 -20  -5  -7   -1.03    3.08   0
 -20  -4  -8    2.12    2.97   0
 -20  -2 -11   29.89    3.17   0
 -19 -16   1    0.62    3.54   0
 -19 -15   1   10.51    3.67   0
 -19 -13   0   -3.61    3.33   0
 -19 -12   0    0.56    3.07   0
 -19 -11  -1    1.93    3.05   0
 -19  -9  -2    5.42    3.11   0
 -19  -3  -8   91.58    3.79   0
 -19  -2  -9   -1.93    2.28   0
 -19  -1 -11    8.20    2.53   0
 -18 -16   2   -0.04    3.36   0
 -18 -12   1   -1.88    2.92   0
 -18 -11   0   -2.42    2.77   0
 -18  -6  -3   13.76    2.74   0
 -18  -5  -4   29.15    3.09   0
 -18  -4  -5  170.42    4.37   0
 -18   0 -11   -2.26    2.24   0
 -17 -17   3   11.46    3.41   0
 -17 -16   3    4.74    3.26   0
 -17 -13   2  151.94    4.93   0
 -17 -11   1   24.07    3.04   0
 -17  -9   0    1.71    2.78   0
 -17  -4  -4   -0.12    2.43   0
 -17  -3  -5  154.32    4.04   0
 -16 -19   4   76.79    4.13   0
 -16 -18   4    2.01    3.28   0
 -16 -16   4    2.76    2.80   0
 -16 -11   2    3.63    2.75   0
 -16  -9   1   12.45    2.77   0
 -16  -6  -1  153.58    4.05   0
 -16  -5  -2    1.63    2.28   0
 -16  -4  -3   87.30    3.36   0
 -16  -3  -4   -0.50    2.19   0
 -16   1 -10    2.55    1.94   0
 -15 -20   5    2.91    3.29   0
 -15 -19   5   76.97    4.15   0
 -15 -18   5  152.63    4.91   0
 -15 -14   4    2.87    2.78   0
 -15 -11   3   17.82    2.67   0
 -15  -8   1   23.60    2.57   0
 -15  -3  -3   13.38    2.20   0
 -14 -16   5   22.08    2.87   0
 -14 -15   5   86.29    3.76   0
 -14 -12   4    5.54    2.63   0
 -14 -10   3  162.62    4.11   0
 -14  -8   2    3.57    2.19   0
 -14   2  -9   82.92    2.70   0
 -14   3 -11   45.74    2.28   0
 -13 -18   6    2.54    2.76   0
 -13 -17   6    3.62    2.76   0
 -13 -16   6  107.55    4.04   0
 -13 -13   5   14.61    2.64   0
 -13 -11   4   -0.71    2.16   0
 -13  -7   2  172.07    3.76   0
 -13   0  -5    1.63    1.57   0
 -12 -15   6    6.15    2.46   0
 -12 -14   6    8.17    2.28   0
 -12   0  -4  969.97    6.59   0
 -12   3  -9  334.25    3.76   0
 -11 -17   7  292.63    5.21   0
 -11 -13   6    7.81    2.23   0
 -11   4 -10  266.31    3.11   0
 -10 -15   7  238.44    4.43   0
  -9  -7   4  324.32    3.99   0
  -9  -4   2   39.36    1.83   0
  -9  -2   0   -0.30    1.33   0
  -8 -12   7   14.56    1.78   0
  -8 -10   6   39.22    1.97   0
  -8  -8   5   -0.78    1.36   0
  -8   1  -3  267.78    2.83   0
  -7  -9   6   22.20    1.61   0
  -6  -4   3  271.05    2.88   0
  -5 -10   7 1663.99    7.46   0
  -5  -8   6  348.88    3.43   0
  -5  -5   4  867.21    4.69   0
  -3  -6   5  447.66    3.00   0
   0  -9   7    0.54    0.58   0
 -24  -8 -10   15.09    4.37   0
 -24  -7 -11    5.64    4.19   0
 -24  -6 -12   42.92    4.55   0
 -23 -11  -5   10.93    3.86   0
 -23 -10  -6    1.46    4.04   0
 -23  -9  -7   34.06    4.36   0
 -23  -8  -8   86.21    4.94   0
 -23  -7  -9   20.44    3.97   0
 -23  -5 -12    2.07    3.31   0
 -23  -5 -11   32.31    4.25   0
 -23  -4 -13   -0.42    3.39   0
 -22 -13  -3   47.12    4.47   0
 -22 -11  -4   45.50    4.50   0
 -22  -9  -5   22.99    3.86   0
 -22  -8  -6   43.20    4.12   0
 -22  -6  -8    0.17    3.31   0
 -22  -5  -9   76.96    4.10   0
 -22  -4 -11   21.81    3.51   0
 -21 -15  -1    6.98    3.80   0
 -21 -14  -1    4.30    4.00   0
 -21 -12  -2   29.71    4.03   0
 -21  -9  -4    3.77    3.43   0
 -21  -5  -8    3.77    2.94   0
 -21  -2 -12    4.71    2.86   0
 -20 -17   1   16.15    4.19   0
 -20 -16   1    6.32    3.63   0
 -20 -14   0   45.95    4.30   0
 -20 -13   0   18.16    3.65   0
 -20 -11  -1    6.94    3.25   0
 -20  -8  -3    1.97    3.03   0
 -20  -6  -5  584.60    7.98   0
 -20  -5  -6   84.27    4.13   0
 -20  -3  -9    0.24    2.61   0
 -20  -2 -10   18.87    3.00   0
 -20  -1 -12    1.89    2.63   0
 -19 -19   2  248.91    6.86   0
 -19 -18   2   17.74    4.17   0
 -19 -17   2   16.64    3.83   0
 -19 -16   2   15.28    3.51   0
 -19 -14   1   36.24    3.99   0
 -19 -11   0    2.63    3.26   0
 -19 -10  -1   69.97    3.96   0
 -19  -8  -2    2.66    3.18   0
 -19  -7  -3  161.55    4.81   0
 -19  -3  -7  295.85    5.59   0
 -19  -1 -10   98.11    3.70   0
 -19   0 -12  150.30    4.12   0
 -18 -21   3   -1.92    3.40   0
 -18 -20   3    2.94    3.82   0
 -18 -19   3    3.19    3.77   0
 -18 -18   3   13.58    3.75   0
 -18 -17   3   51.68    4.25   0
 -18 -11   1   83.10    4.01   0
 -18  -8  -1   32.56    3.44   0
 -18  -3  -6    0.23    2.59   0
 -18  -2  -7  302.29    5.30   0
 -17 -21   4    1.20    3.54   0
 -17 -20   4    3.15    3.59   0
 -17 -19   4   48.15    4.10   0
 -17 -18   4    2.94    3.35   0
 -17 -14   3   34.59    3.61   0
 -17  -8   0   -2.57    2.63   0
 -17  -1  -7  365.35    5.49   0
 -16 -20   5    3.07    3.60   0
 -16 -15   4    2.58    2.94   0
 -16  -8   1    0.35    2.37   0
 -16  -1  -6   38.84    2.56   0
 -16   1  -9   31.55    2.64   0
 -15 -17   5    4.24    3.06   0
 -15 -16   5    2.24    2.91   0
 -15 -13   4   13.99    2.93   0
 -15  -7   1   28.81    2.64   0
 -15  -6   0   -0.76    2.08   0
 -15  -2  -4    1.64    1.48   0
 -14 -19   6   21.23    3.24   0
 -14 -17   6    1.60    3.09   0
 -14 -14   5    2.89    2.71   0
 -14 -11   4   11.04    2.63   0
 -14  -9   3   34.55    2.74   0
 -14  -6   1   29.59    2.45   0
 -14  -5   0 1421.04    9.40   0
 -13 -15   6   -0.65    2.48   0
 -13 -12   5   12.23    2.52   0
 -13  -8   3    1.57    2.02   0
 -13  -2  -2   23.87    2.02   0
 -12 -17   7   15.27    2.72   0
 -12 -13   6   15.15    2.49   0
 -12  -9   4   18.86    2.18   0
 -12   1  -5  179.93    3.05   0
 -11 -15   7    2.69    2.36   0
 -11 -12   6  370.93    5.20   0
 -11  -5   2  444.02    4.84   0
 -11   0  -3   -0.32    1.35   0
 -10 -14   7    0.21    2.02   0
 -10  -9   5    7.64    1.84   0
 -10  -7   4   15.35    1.77   0
  -9  -8   5  353.75    4.23   0
  -9  -5   3  578.09    4.97   0
  -9   0  -2    3.76    1.25   0
  -9   4  -8  142.03    2.16   0
  -9   5 -10  159.34    2.11   0
  -8  -6   4  134.67    2.60   0
  -7 -11   7    4.83    1.46   0
  -7  -1   0    1.69    1.10   0
  -7   0  -1    2.10    1.06   0
  -6 -13   8  168.59    2.99   0
  -6 -10   7   94.80    2.35   0
  -6  -5   4  633.18    4.34   0
  -5 -12   8  783.77    5.51   0
  -3  -9   7  161.02    2.17   0
  -3  -2   2   14.91    0.83   0
  -3  -1   1  538.21    2.60   0
  -3   3  -4   53.65    0.69   0
  -2  -9   7   16.35    1.03   0
 -24  -9  -8   53.73    4.74   0
 -24  -8  -9    4.22    4.16   0
 -24  -7 -10   64.81    4.94   0
 -24  -6 -11   -2.03    3.88   0
 -24  -5 -13   30.04    4.19   0
 -23 -12  -4   36.99    4.79   0
 -23 -10  -5    2.14    3.93   0
 -23  -9  -6    0.17    3.93   0
 -23  -8  -7   -1.25    3.71   0
 -23  -7  -8    3.04    3.61   0
 -23  -6  -9   19.92    3.87   0
 -23  -5 -10   -0.36    3.71   0
 -23  -4 -12   84.69    4.54   0
 -22 -13  -2   -3.28    3.96   0
 -22 -10  -4    5.08    3.45   0
 -22  -7  -6   10.06    3.56   0
 -22  -6  -7    0.56    3.08   0
 -22  -4 -10   35.93    3.67   0
 -22  -3 -12   42.05    3.50   0
 -21 -16   0    1.66    3.75   0
 -21 -15   0   -1.35    3.86   0
 -21 -13  -1   10.51    3.69   0
 -21 -12  -1    1.98    3.47   0
 -21  -9  -3   85.16    4.59   0
 -21  -7  -5    0.63    3.28   0
 -21  -6  -6   15.32    3.46   0
 -21  -5  -7  235.95    5.71   0
 -21  -4  -8   27.43    3.47   0
 -21  -3 -10   -0.13    2.70   0
 -21  -2 -11   24.17    3.18   0
 -20 -18   2   26.66    4.12   0
 -20 -15   1   -2.81    3.60   0
 -20 -14   1  119.87    5.06   0
 -20 -12   0   86.74    4.61   0
 -20  -9  -2   30.62    3.75   0
 -20  -3  -8    1.24    2.87   0
 -20  -1 -11    3.06    2.61   0
 -19 -19   3   -2.78    3.47   0
 -19 -15   2  279.89    6.67   0
 -19 -12   1    5.25    3.39   0
 -19 -10   0    6.70    3.26   0
 -19  -6  -3    0.73    2.99   0
 -19  -5  -4   40.65    3.39   0
 -19  -4  -5    8.15    2.66   0
 -19  -2  -8    1.85    2.57   0
 -19   0 -11   -0.15    2.59   0
 -18 -20   4   63.08    4.82   0
 -18 -16   3    4.90    3.21   0
 -18 -15   3    0.89    3.37   0
 -18 -13   2    3.58    3.06   0
 -18 -12   2    4.49    3.20   0
 -18 -10   1  253.51    5.62   0
 -18  -9   0   87.92    3.89   0
 -18  -7  -1    6.19    2.66   0
 -18  -6  -2    2.65    2.76   0
 -18  -5  -3   16.32    2.92   0
 -18  -3  -5   51.64    3.23   0
 -18  -1  -8   60.27    3.13   0
 -18   0 -10  225.99    4.56   0
 -17 -17   4   72.60    4.07   0
 -17 -16   4    0.28    3.18   0
 -17 -13   3  112.59    4.48   0
 -17 -11   2   91.10    3.98   0
 -17  -9   1   50.00    3.42   0
 -17  -6  -1    1.51    2.69   0
 -17  -5  -2  303.76    5.38   0
 -17  -4  -3    2.75    2.41   0
 -17  -3  -4  127.45    3.78   0
 -17   0  -8   -1.09    2.32   0
 -17   1 -10   -1.88    1.99   0
 -16 -18   5  124.55    4.79   0
 -16 -17   5    3.11    3.10   0
 -16 -14   4    6.22    2.87   0
 -16 -13   4   26.21    3.33   0
 -16 -11   3    2.60    2.78   0
 -16  -9   2    0.29    2.63   0
 -16  -6   0   20.96    2.52   0
 -16  -5  -1   -0.50    2.29   0
 -16  -3  -3  137.64    3.69   0
 -16  -2  -4   43.53    2.61   0
 -16   0  -7    0.23    1.97   0
 -15 -19   6    3.61    2.91   0
 -15 -15   5    2.77    2.59   0
 -15 -10   3   65.88    2.86   0
 -15  -8   2   46.48    2.94   0
 -15  -4  -1   61.43    2.82   0
 -15  -3  -2   64.60    2.80   0
 -14 -16   6   47.75    3.32   0
 -14 -13   5   17.58    2.64   0
 -14 -10   4    8.13    2.46   0
 -14  -7   2   10.27    2.23   0
 -13 -18   7   27.79    3.14   0
 -13 -14   6   14.68    2.68   0
 -13 -11   5  158.32    4.00   0
 -13  -9   4   -1.52    2.10   0
 -13  -1  -3   12.72    1.79   0
 -13   0  -4   35.66    2.01   0
 -13   2  -7  177.48    3.24   0
 -13   3  -9   42.95    1.92   0
 -12 -15   7    9.40    2.76   0
 -12 -12   6   85.70    3.27   0
 -12  -4   1  328.42    4.34   0
 -12  -3   0   85.11    2.56   0
 -12  -2  -1  339.62    4.23   0
 -12  -1  -2    5.48    1.49   0
 -12   3  -8  193.49    3.08   0
 -12   4 -10  206.31    3.10   0
 -11 -14   7  141.91    3.74   0
 -11 -11   6   58.61    2.76   0
 -11  -6   3  334.59    4.36   0
 -11   1  -4   12.83    1.51   0
 -10 -16   8    3.68    2.25   0
 -10 -13   7   41.48    2.52   0
 -10  -4   2    6.02    1.58   0
 -10  -3   1  101.15    2.49   0
 -10  -2   0    0.86    1.44   0
  -9 -15   8  231.44    4.21   0
  -9  -6   4 1532.35    8.05   0
  -9   1  -3  542.54    4.18   0
  -9   3  -6   30.94    1.35   0
  -8 -11   7    1.40    1.50   0
  -8  -9   6  216.35    3.31   0
  -8  -2   1 2618.22    9.06   0
  -8  -1   0  948.13    5.40   0
  -7 -13   8   -1.37    1.54   0
  -7 -10   7   16.72    1.76   0
  -7  -4   3  461.96    3.90   0
  -7   3  -5   11.21    0.90   0
  -6 -12   8   -0.17    1.30   0
  -4  -9   7   26.17    1.41   0
  -4  -2   2  579.19    3.24   0
  -3 -11   8    4.50    1.09   0
  -3  -7   6 1187.12    5.02   0
  -3  -3   3  601.57    3.08   0
  -3   0   0    0.88    0.50   0
  -2  -3   3   52.17    0.96   0
 -24  -9  -7   36.62    4.70   0
 -24  -8  -8    8.82    4.16   0
 -24  -7  -9   42.21    4.58   0
 -24  -6 -10   11.36    4.02   0
 -24  -5 -12    0.27    3.76   0
 -24  -4 -13    5.26    3.74   0
 -23 -12  -3   40.43    4.80   0
 -23 -11  -4    9.24    3.76   0
 -23 -10  -4    7.23    3.72   0
 -23  -9  -5   15.80    3.92   0
 -23  -8  -6   70.16    4.72   0
 -23  -7  -7   29.69    4.10   0
 -23  -4 -11   10.25    3.60   0
 -22 -14  -1   14.38    4.28   0
 -22 -13  -1    6.03    3.64   0
 -22 -12  -2   -0.54    3.64   0
 -22 -11  -2    7.66    3.70   0
 -22 -10  -3   14.80    3.94   0
 -22  -9  -4   64.76    4.29   0
 -22  -5  -8   42.33    3.63   0
 -22  -4  -9   16.40    3.47   0
 -22  -3 -11   11.21    3.05   0
 -21 -16   1   15.64    4.26   0
 -21 -14   0   -0.50    3.56   0
 -21 -13   0    2.72    3.73   0
 -21 -11  -1   30.49    4.10   0
 -21 -10  -2    2.45    3.30   0
 -21  -7  -4  161.50    5.22   0
 -21  -5  -6   12.65    3.35   0
 -21  -4  -7   -2.45    2.78   0
 -21  -2 -10   28.89    3.08   0
 -20 -17   2    6.54    4.10   0
 -20 -16   2   10.16    3.91   0
 -20 -13   1   -0.02    3.48   0
 -20 -11   0  118.00    4.91   0
 -20  -9  -1   58.65    3.87   0
 -20  -8  -2  153.36    5.05   0
 -20  -7  -3    3.03    3.13   0
 -20  -6  -4    3.14    2.99   0
 -20  -5  -5   36.68    3.31   0
 -20  -3  -7   10.82    2.95   0
 -20  -2  -9  152.29    4.35   0
 -20  -1 -10    2.02    2.84   0
 -19 -18   3    3.48    3.58   0
 -19 -17   3  340.71    7.36   0
 -19 -16   3    6.63    3.70   0
 -19 -14   2   60.16    3.59   0
 -19 -13   2   11.79    3.52   0
 -19 -11   1    0.37    3.26   0
 -19  -9   0    0.73    2.88   0
 -19  -8  -1   51.91    3.73   0
 -19  -3  -6  859.79    8.73   0
 -19  -1  -9   68.48    3.32   0
 -18 -19   4    6.60    3.84   0
 -18 -18   4   47.37    4.22   0
 -18 -17   4   50.42    4.29   0
 -18 -14   3   19.74    3.58   0
 -18 -13   3   65.90    3.93   0
 -18  -2  -6    3.32    2.51   0
 -18  -1  -7   20.36    2.85   0
 -18   0  -9   -3.04    2.24   0
 -18   1 -11    0.83    2.22   0
 -17 -20   5   29.52    3.97   0
 -17 -19   5    0.10    3.43   0
 -17 -18   5   -1.11    3.39   0
 -17 -15   4  133.97    4.68   0
 -17 -14   4   16.04    3.38   0
 -17 -12   3   18.13    3.13   0
 -17 -10   2   -0.42    2.66   0
 -17  -8   1   69.15    3.60   0
 -17  -7   0    0.98    1.87   0
 -17  -1  -6   86.50    3.23   0
 -16 -16   5   34.91    3.36   0
 -16 -15   5   25.79    3.36   0
 -16 -12   4  193.75    5.01   0
 -16 -10   3  277.29    5.46   0
 -16  -7   1   84.88    3.47   0
 -16  -1  -5   53.98    2.75   0
 -16   1  -8    0.89    1.93   0
 -15 -18   6   10.75    3.01   0
 -15 -17   6    8.04    3.08   0
 -15 -16   6    6.03    2.92   0
 -15 -13   5   12.29    2.91   0
 -15 -11   4    3.52    2.66   0
 -15  -5   0    0.74    1.56   0
 -15  -2  -3    0.59    1.89   0
 -14 -15   6    2.91    2.43   0
 -14 -14   6    2.61    2.61   0
 -14 -12   5   60.37    3.18   0
 -14  -8   3    3.73    2.24   0
 -14  -5   1   35.88    2.47   0
 -14   1  -6  169.18    3.30   0
 -13 -17   7   -3.96    2.60   0
 -13 -13   6  336.75    5.55   0
 -13  -7   3   67.70    2.78   0
 -12 -14   7    2.58    2.36   0
 -12   0  -3    0.14    1.46   0
 -12   2  -6   99.17    2.38   0
 -11 -16   8  239.61    4.85   0
 -11 -13   7  256.84    4.57   0
 -11  -7   4  209.69    3.71   0
 -11  -2   0   -0.70    1.48   0
 -11   3  -7  578.36    4.57   0
 -11   4  -9   -0.45    1.06   0
 -10  -8   5  541.34    5.37   0
 -10  -5   3    0.52    1.57   0
 -10   0  -2  650.00    4.93   0
 -10   4  -8    1.22    1.15   0
  -9  -9   6    2.09    1.57   0
  -9  -7   5  100.20    2.51   0
  -9   2  -4  158.81    2.40   0
  -8 -13   8    4.28    1.77   0
  -8   0  -1    1.34    1.12   0
  -8   4  -7  890.78    4.44   0
  -7 -12   8  189.30    3.24   0
  -7  -8   6  942.45    6.02   0
  -7  -5   4  202.18    2.79   0
  -7   1  -2  206.68    2.38   0
  -6  -6   5   14.27    1.32   0
  -6   2  -3 2807.96    7.11   0
  -5 -11   8  134.70    2.57   0
  -5  -9   7   55.36    1.71   0
  -5  -2   2  737.68    3.99   0
  -4 -11   8  125.13    2.18   0
  -4  -7   6 1291.45    5.66   0
  -4  -3   3 1697.76    5.63   0
  -4   0   0 2400.36    5.86   0
  -2  -4   4   92.97    1.30   0
 -24  -8  -7   37.53    4.57   0
 -24  -5 -11    6.88    3.51   0
 -24  -5 -10   20.09    3.77   0
 -24  -4 -12    1.68    3.62   0
 -23 -11  -3    3.35    4.05   0
 -23  -9  -4    8.69    3.54   0
 -23  -8  -5    3.97    3.70   0
 -23  -7  -6    7.07    3.66   0
 -23  -3 -12   25.25    3.60   0
 -22 -14   0   -0.55    4.09   0
 -22 -12  -1   -3.01    3.75   0
 -22 -10  -2   -2.86    3.45   0
 -22  -9  -3   26.21    4.05   0
 -22  -7  -5   -1.32    3.17   0
 -22  -6  -6   20.31    3.37   0
 -22  -5  -7   24.21    3.60   0
 -22  -3 -10    4.54    2.92   0
 -21 -14   1    4.29    3.75   0
 -21 -12   0   -6.40    3.51   0
 -21  -9  -2   78.19    4.31   0
 -21  -6  -4    6.85    3.12   0
 -21  -5  -5   16.26    3.18   0
 -21  -1 -11    5.10    2.63   0
 -20 -18   3   11.39    4.30   0
 -20 -15   2    1.66    3.50   0
 -20 -14   2    4.79    3.64   0
 -20 -12   1   48.82    4.13   0
 -20 -10   0  208.48    5.79   0
 -20  -7  -2   31.49    3.62   0
 -20  -5  -4   -1.93    3.03   0
 -20  -4  -5   50.12    3.66   0
 -20  -2  -8   34.50    3.14   0
 -19 -19   4   22.35    4.25   0
 -19 -18   4   24.29    3.90   0
 -19 -15   3    4.67    3.54   0
 -19 -14   3    1.96    3.43   0
 -19 -12   2   -0.42    3.31   0
 -19  -7  -1  282.74    5.94   0
 -19  -6  -2    8.07    3.02   0
 -19  -3  -5   15.71    2.95   0
 -19   0 -10   50.42    3.09   0
 -18 -20   5    9.03    3.50   0
 -18 -19   5   -0.81    3.91   0
 -18 -12   3   -0.12    3.14   0
 -18 -10   2   -2.47    2.96   0
 -18  -9   1    1.68    2.08   0
 -18  -7   0  162.08    4.66   0
 -18  -6  -1  351.85    6.04   0
 -18  -5  -2   25.89    3.04   0
 -18  -4  -3   36.87    3.17   0
 -18   0  -8   95.47    3.29   0
 -18   1 -10   19.71    2.52   0
 -17 -16   5   23.30    3.53   0
 -17 -13   4   37.63    3.62   0
 -17 -11   3  245.13    5.41   0
 -17  -9   2   70.96    3.75   0
 -17  -3  -3    1.43    2.39   0
 -17   0  -7    2.03    2.16   0
 -17   1  -9    2.17    2.05   0
 -16 -19   6    8.89    3.31   0
 -16 -18   6   25.81    3.70   0
 -16 -17   6    1.00    3.17   0
 -16 -14   5   42.16    3.51   0
 -16 -11   4   21.83    3.10   0
 -16  -9   3   -3.50    2.61   0
 -16  -8   2   11.29    2.02   0
 -16  -5   0   25.15    2.66   0
 -16  -4  -1   40.92    2.81   0
 -16  -3  -2   24.73    2.55   0
 -16   0  -6  203.10    4.01   0
 -15 -15   6   -1.31    2.69   0
 -15  -8   3   57.57    3.08   0
 -15  -7   2  342.61    5.12   0
 -14 -17   7  106.69    4.19   0
 -14 -11   5  424.56    6.04   0
 -14  -9   4  143.86    3.88   0
 -14  -7   3    1.54    2.09   0
 -13 -15   7   19.77    2.77   0
 -13 -14   7   78.07    3.66   0
 -13 -12   6  178.71    4.32   0
 -13  -8   4   -0.98    2.06   0
 -13  -1  -2   16.48    1.84   0
 -13   3  -8   -0.24    1.55   0
 -12 -17   8    6.62    2.63   0
 -12 -13   7  209.52    4.41   0
 -12 -11   6   57.00    2.81   0
 -12  -9   5   50.26    2.28   0
 -11  -4   2  218.18    3.50   0
 -11   0  -2    1.49    1.40   0
 -11   2  -5  232.37    3.15   0
 -10 -14   8   26.95    2.42   0
 -10  -9   6   94.08    2.77   0
 -10  -6   4   54.56    2.16   0
 -10   1  -3   -0.06    1.26   0
 -10   5 -10  104.24    1.99   0
  -9  -4   3   77.88    2.24   0
  -9  -3   2 1004.10    6.19   0
  -9  -2   1  453.99    4.20   0
  -9  -1   0   -1.54    1.27   0
  -8 -12   8    0.60    1.62   0
  -8  -8   6  430.43    4.41   0
  -7  -6   5   28.81    1.58   0
  -6 -11   8    8.98    1.39   0
  -6  -9   7    4.57    1.27   0
  -5  -3   3    4.71    1.02   0
  -5  -1   1   19.97    0.86   0
  -5   0   0   -0.83    0.82   0
  -4  -4   4    1.99    0.88   0
  -3  -4   4  884.53    3.87   0
 -25  -6 -10   12.42    4.37   0
 -25  -5 -12   -4.01    3.75   0
 -25  -5 -11    2.54    4.20   0
 -24 -10  -4   38.61    4.82   0
 -24  -9  -5   -2.60    3.99   0
 -24  -8  -6   15.78    4.17   0
 -24  -7  -7    4.38    3.87   0
 -24  -6  -8   20.91    4.04   0
 -24  -5  -9  182.69    5.75   0
 -24  -4 -11   -1.55    3.59   0
 -23 -11  -2    4.39    4.12   0
 -23 -10  -3   61.43    4.78   0
 -23  -8  -4   23.06    3.86   0
 -23  -7  -5    4.39    3.32   0
 -23  -6  -6    7.36    3.43   0
 -23  -4  -9   25.33    3.73   0
 -23  -3 -11    6.38    3.09   0
 -22 -13   0  218.36    6.58   0
 -22 -11  -1   45.06    4.54   0
 -22  -9  -2   18.22    3.60   0
 -22  -7  -4   64.42    4.29   0
 -22  -6  -5   74.22    4.34   0
 -22  -5  -6   20.08    3.44   0
 -22  -4  -7  119.14    4.68   0
 -22  -2 -10    7.80    2.92   0
 -21 -16   2   20.40    4.33   0
 -21 -15   2   77.47    4.97   0
 -21 -13   1   10.64    3.94   0
 -21 -12   1   -0.59    3.41   0
 -21 -11   0    2.88    3.58   0
 -21  -9  -1    5.54    3.55   0
 -21  -3  -7   91.59    4.10   0
 -20 -16   3   18.44    4.05   0
 -20 -15   3    0.21    3.70   0
 -20 -13   2    3.03    3.65   0
 -20 -11   1    8.78    3.28   0
 -20  -8  -1   -1.13    3.04   0
 -20  -2  -7    1.47    2.69   0
 -20  -1  -9    3.64    2.66   0
 -20   0 -11    0.51    2.37   0
 -19 -17   4    5.89    3.57   0
 -19 -16   4   56.31    4.40   0
 -19 -13   3  169.30    5.42   0
 -19  -9   1    6.46    3.09   0
 -19  -8   0   -1.06    2.90   0
 -19  -1  -7   87.18    3.43   0
 -19   0  -9   -2.05    2.37   0
 -18 -18   5  220.60    6.20   0
 -18 -17   5   -1.93    3.38   0
 -18 -16   5   94.39    4.89   0
 -18 -14   4    2.99    3.08   0
 -18 -13   4   95.85    4.32   0
 -18 -11   3  114.78    4.48   0
 -18  -9   2    2.65    2.86   0
 -18  -1  -6   40.48    2.95   0
 -17 -19   6   -3.04    3.36   0
 -17 -18   6   34.28    3.71   0
 -17 -15   5   -1.31    2.93   0
 -17 -14   5    3.56    3.16   0
 -17 -12   4   18.93    3.24   0
 -17  -8   2   20.32    3.01   0
 -17  -1  -5   10.72    2.34   0
 -17   1  -8  190.42    4.04   0
 -17   2 -10    8.36    2.12   0
 -16 -16   6   63.61    3.93   0
 -16 -15   6   26.57    3.41   0
 -16 -13   5    3.66    2.78   0
 -16 -12   5   22.84    3.04   0
 -16  -1  -4   28.79    2.48   0
 -16   1  -7    5.71    1.96   0
 -15 -18   7  182.79    5.20   0
 -15 -14   6    1.05    2.63   0
 -15 -13   6    2.06    2.54   0
 -15  -9   4   -1.58    2.46   0
 -15  -6   2   24.24    2.55   0
 -15  -5   1  139.90    3.68   0
 -15  -4   0   -1.63    1.48   0
 -15  -3  -1    2.70    1.51   0
 -15  -2  -2    0.09    1.96   0
 -14 -15   7    5.36    2.70   0
 -14 -12   6   24.61    2.89   0
 -14  -8   4   18.36    2.47   0
 -14   1  -5  395.46    4.71   0
 -14   2  -7   14.67    1.77   0
 -13 -13   7   66.73    3.32   0
 -13 -11   6   51.05    3.00   0
 -13  -9   5   11.19    2.31   0
 -13   0  -3    0.36    1.58   0
 -13   2  -6  103.48    2.56   0
 -12 -16   8    9.45    2.58   0
 -12 -12   7  116.25    3.56   0
 -12  -3   1    6.79    1.70   0
 -12  -2   0   -0.85    1.56   0
 -12  -1  -1    4.82    1.59   0
 -12   3  -7   40.82    1.80   0
 -12   4  -9   17.65    1.43   0
 -11  -6   4  108.94    2.87   0
 -11   1  -3   40.44    1.81   0
 -10 -13   8   17.58    2.25   0
 -10  -7   5  161.37    3.18   0
 -10  -2   1  715.66    5.47   0
 -10  -1   0   75.63    2.18   0
  -9 -15   9   45.40    2.86   0
  -9  -5   4  156.23    2.90   0
  -9   0  -1    1.00    0.88   0
  -9   4  -7   16.95    1.12   0
  -9   5  -9    5.97    1.04   0
  -8  -6   5 1566.78    7.78   0
  -7 -14   9    3.12    1.65   0
  -7 -11   8  566.77    5.09   0
  -7  -9   7  157.25    2.79   0
  -7  -7   6  103.88    2.29   0
  -6 -13   9  122.24    2.79   0
  -6  -7   6  162.16    2.56   0
  -6   0   0  178.02    2.17   0
  -5 -13   9    1.84    1.26   0
  -5  -4   4  592.25    3.85   0
  -4   1  -1 4432.86    7.59   0
  -3 -10   8   90.78    1.81   0
  -3  -5   5 2492.81    6.74   0
 -25  -6  -9    0.97    3.90   0
 -25  -5 -10    1.19    3.57   0
 -25  -4 -12   64.56    4.74   0
 -24 -10  -3   -1.13    3.83   0
 -24  -9  -4   32.11    4.52   0
 -24  -8  -5   31.13    4.49   0
 -24  -6  -7   29.72    4.14   0
 -24  -4 -10   26.37    3.96   0
 -23 -12  -1   -0.55    4.22   0
 -23 -10  -2   71.44    5.00   0
 -23  -9  -3   22.25    4.04   0
 -23  -5  -7    3.91    3.45   0
 -23  -4  -8    3.03    3.32   0
 -23  -3 -10   52.12    3.78   0
 -23  -2 -11   62.08    3.81   0
 -22 -14   1   11.64    4.21   0
 -22 -13   1    6.88    3.81   0
 -22 -12   0   78.52    4.81   0
 -22 -11   0   69.32    4.62   0
 -22 -10  -1   87.84    4.99   0
 -22  -8  -2    3.01    3.37   0
 -22  -7  -3   20.67    3.73   0
 -22  -6  -4    5.39    3.44   0
 -22  -5  -5   13.43    3.46   0
 -22  -3  -8    6.43    3.20   0
 -22  -2  -9   80.67    4.29   0
 -22  -1 -11   -2.12    2.64   0
 -21 -16   3    0.51    4.08   0
 -21 -14   2   19.27    4.11   0
 -21 -13   2   15.65    3.79   0
 -21 -11   1   30.37    4.00   0
 -21 -10   0   -0.33    3.32   0
 -21  -7  -2   79.05    4.39   0
 -21  -6  -3    9.64    3.43   0
 -21  -4  -5   89.94    4.25   0
 -21  -3  -6   97.90    4.10   0
 -21  -2  -8   -0.29    2.94   0
 -20 -18   4   70.94    5.13   0
 -20 -17   4   -3.78    3.93   0
 -20 -13   3   11.42    3.50   0
 -20 -12   2   34.41    3.16   0
 -20 -11   2    9.07    3.29   0
 -20 -10   1   23.81    3.53   0
 -20  -7  -1   -1.00    3.06   0
 -20  -6  -2    7.46    3.01   0
 -20  -5  -3   65.88    3.71   0
 -20  -3  -5    1.36    2.86   0
 -20  -1  -8   47.69    3.23   0
 -20   0 -10  187.65    4.63   0
 -19 -19   5   18.43    4.13   0
 -19 -18   5   48.81    4.54   0
 -19 -17   5   76.09    5.02   0
 -19 -15   4    4.60    3.27   0
 -19 -14   4   31.55    3.89   0
 -19 -12   3   51.97    4.01   0
 -19 -10   2    8.77    3.34   0
 -19  -6  -1    1.14    2.72   0
 -19  -5  -2  115.09    3.71   0
 -19  -4  -3   29.27    3.02   0
 -19  -3  -4   80.32    3.69   0
 -19  -2  -5   18.46    2.91   0
 -18 -20   6    3.37    3.81   0
 -18 -19   6   -0.43    3.89   0
 -18 -15   5    5.62    3.51   0
 -18 -12   4   78.32    4.22   0
 -18 -10   3   19.98    3.38   0
 -18  -6   0    1.32    2.78   0
 -18  -4  -2  245.65    5.00   0
 -18  -3  -3  378.17    5.95   0
 -18  -2  -4   19.97    2.80   0
 -18   1  -9   24.79    2.57   0
 -17 -17   6    3.07    3.39   0
 -17 -16   6  124.00    4.83   0
 -17 -11   4  121.32    4.34   0
 -17  -9   3  836.75    8.89   0
 -17  -6   1    1.34    2.59   0
 -17  -5   0    0.83    2.57   0
 -17  -4  -1  379.17    5.78   0
 -17  -2  -3   54.77    2.99   0
 -17   0  -6    8.02    2.25   0
 -16 -18   7    5.94    3.28   0
 -16 -17   7   33.27    3.88   0
 -16 -14   6   53.53    3.63   0
 -16 -11   5    6.53    2.65   0
 -16  -5   1    0.14    2.29   0
 -16  -4   0 1288.66    9.61   0
 -16  -3  -1   29.58    2.63   0
 -16  -2  -2   22.82    2.38   0
 -16   0  -5    0.93    2.05   0
 -15 -10   5  200.87    4.70   0
 -15   3  -9    5.20    1.99   0
 -14 -17   8   -2.62    3.02   0
 -14 -11   6    1.26    2.56   0
 -14  -9   5   29.52    2.71   0
 -14  -6   3    2.56    2.08   0
 -14   3  -8  285.48    4.05   0
 -13 -16   8   28.53    3.00   0
 -13 -12   7   84.82    3.33   0
 -13  -8   5   36.85    2.50   0
 -13  -7   4   12.00    1.69   0
 -13   1  -4   94.60    2.59   0
 -12 -14   8  206.40    4.52   0
 -12 -11   7  269.94    4.66   0
 -12  -9   6   39.17    2.45   0
 -12   0  -2   73.66    2.32   0
 -12   2  -5  150.68    2.80   0
 -11  -7   5    5.05    1.81   0
 -11   3  -6  415.16    3.96   0
 -11   5 -10    3.59    1.27   0
 -10 -15   9  101.76    3.32   0
 -10  -5   4 1528.12    8.35   0
 -10  -4   3  102.47    2.35   0
 -10   0  -1    0.34    1.34   0
  -9  -6   5  108.43    2.58   0
  -8 -11   8   44.58    2.11   0
  -8  -9   7   99.13    2.52   0
  -8  -7   6  299.60    3.71   0
  -8   2  -3   13.94    1.17   0
  -7 -13   9   11.37    1.70   0
  -7  -4   4  492.38    4.09   0
  -7  -3   3  371.93    3.50   0
  -7  -2   2  199.70    2.49   0
  -7  -1   1 2623.38    8.39   0
  -7   0   0   -0.38    1.05   0
  -7   4  -6  998.95    4.35   0
  -6 -10   8   98.82    2.41   0
  -6  -4   4    1.12    0.76   0
  -6   3  -4   10.14    0.89   0
  -5 -10   8    5.44    1.19   0
  -5  -8   7    3.98    1.15   0
  -5   1  -1   22.46    1.00   0
  -4 -12   9 1027.11    5.88   0
  -4  -8   7   10.62    1.10   0
  -4  -5   5  290.72    2.65   0
  -3 -12   9   71.27    1.79   0
  -3  -8   7    0.65    0.84   0
  -2  -8   7  304.83    2.45   0
  -2  -5   5  564.25    2.90   0
 -25  -7  -7   -1.80    4.19   0
 -25  -6  -8    3.69    3.95   0
 -25  -5  -9    1.77    3.61   0
 -25  -4 -11   55.97    4.55   0
 -24  -9  -3    4.81    3.84   0
 -24  -8  -4   14.20    4.15   0
 -24  -7  -5   71.50    4.78   0
 -24  -6  -6    3.20    3.65   0
 -24  -4  -9    0.41    3.59   0
 -24  -3 -11    4.65    3.26   0
 -23 -12   0   -3.62    4.05   0
 -23  -9  -2   15.23    4.07   0
 -23  -8  -3  142.96    5.57   0
 -23  -7  -4    5.45    3.48   0
 -23  -5  -6   19.72    3.78   0
 -23  -4  -7    7.11    3.38   0
 -23  -2 -10   -3.43    2.85   0
 -22 -14   2   25.55    4.47   0
 -22 -12   1   -2.77    3.97   0
 -22  -9  -1   14.87    3.83   0
 -22  -4  -6    9.11    3.08   0
 -22  -3  -7    2.28    3.11   0
 -21 -15   3    4.85    3.99   0
 -21 -14   3   37.99    4.14   0
 -21 -12   2   26.71    4.10   0
 -21 -10   1  263.02    6.47   0
 -21  -9   0   -3.74    3.18   0
 -21  -6  -2   36.11    3.80   0
 -21  -5  -3  217.11    5.62   0
 -21  -2  -7   98.16    4.15   0
 -21  -1  -9    9.46    2.94   0
 -20 -16   4   47.49    4.28   0
 -20 -15   4   63.07    4.62   0
 -20 -10   2    3.64    3.15   0
 -20  -5  -2    4.62    3.04   0
 -20  -4  -3   44.97    3.52   0
 -20  -2  -6  107.68    3.98   0
 -20  -1  -7  363.41    6.04   0
 -20   0  -9    0.77    2.50   0
 -19 -15   5    4.44    3.33   0
 -19 -13   4    5.04    3.47   0
 -19 -11   3    2.19    3.07   0
 -19  -9   2    8.77    3.19   0
 -19  -6   0   -2.81    2.71   0
 -19  -5  -1    0.03    2.83   0
 -19  -4  -2   -0.34    2.78   0
 -18 -18   6   32.55    4.05   0
 -18 -17   6    9.18    3.66   0
 -18 -16   6   99.10    4.57   0
 -18 -14   5  167.24    5.17   0
 -18 -13   5    3.66    3.28   0
 -18 -11   4   29.26    3.50   0
 -18  -9   3  140.30    4.67   0
 -18  -8   2  125.46    4.25   0
 -18  -4  -1    8.77    2.60   0
 -18  -1  -5  159.70    4.16   0
 -18   1  -8   66.38    3.07   0
 -18   2 -10    5.74    2.29   0
 -17 -18   7   36.64    4.16   0
 -17 -15   6   56.38    3.96   0
 -17 -14   6   44.54    3.75   0
 -17 -12   5    9.57    3.21   0
 -17 -10   4   27.05    3.26   0
 -17  -8   3   10.39    2.96   0
 -17  -7   2  458.14    6.56   0
 -17  -1  -4  274.92    4.82   0
 -17   2  -9    2.86    2.07   0
 -16 -16   7   30.02    3.57   0
 -16 -13   6   35.07    3.36   0
 -16  -9   4   35.47    3.00   0
 -16  -7   3    1.69    2.54   0
 -16  -6   2   64.76    3.22   0
 -16  -1  -3    0.90    2.05   0
 -15 -18   8   26.55    3.47   0
 -15 -14   7   78.63    3.81   0
 -15 -11   6    0.43    2.46   0
 -15  -8   4    3.72    2.33   0
 -15  -4   1   65.23    2.90   0
 -15  -3   0    0.01    2.01   0
 -15  -2  -1  197.38    3.91   0
 -14 -16   8   14.82    2.91   0
 -14 -13   7   56.03    3.27   0
 -14 -10   6   60.64    3.11   0
 -14  -7   4    2.58    2.19   0
 -14   2  -6   48.27    2.17   0
 -13 -14   8    1.76    2.49   0
 -13  -1  -1   46.24    2.19   0
 -13   3  -7  231.89    3.43   0
 -13   4  -9   98.13    2.40   0
 -12 -16   9    2.29    2.71   0
 -12 -13   8   -0.08    2.23   0
 -12   1  -3  138.79    2.81   0
 -11 -15   9   36.76    2.81   0
 -11 -12   8   25.92    2.47   0
 -11  -5   4  152.84    3.18   0
 -11  -4   3   22.75    1.93   0
 -11  -3   2  864.63    6.31   0
 -11  -2   1  430.96    4.43   0
 -11  -1   0   -0.63    1.46   0
 -11   0  -1    0.33    1.42   0
 -11   2  -4    4.19    1.38   0
 -10 -14   9  111.04    3.37   0
 -10  -9   7   38.67    2.21   0
 -10  -6   5  753.28    6.09   0
 -10   1  -2   40.73    1.73   0
 -10   3  -5   18.31    1.40   0
 -10   4  -7  101.64    1.99   0
  -9 -11   8  231.89    3.84   0
  -9  -9   7  588.97    5.47   0
  -9  -7   6    8.03    1.60   0
  -9   2  -3    4.13    1.17   0
  -8 -13   9  145.01    3.17   0
  -8  -4   4 1340.91    6.98   0
  -8  -3   3   21.02    1.54   0
  -8  -1   1  112.75    2.21   0
  -8   0   0  512.80    4.01   0
  -7 -12   9   17.64    1.94   0
  -7 -10   8   14.11    1.54   0
  -7  -8   7   20.69    1.59   0
  -7  -5   5   38.01    1.66   0
  -7   3  -4  201.86    2.26   0
  -6 -12   9   -0.43    1.33   0
  -6  -8   7  199.93    2.86   0
  -6  -5   5   74.99    1.86   0
  -6   1  -1  936.02    4.43   0
  -5 -12   9   72.25    2.02   0
   0 -10   8  102.84    1.31   0
 -25  -7  -6    1.11    4.21   0
 -25  -6  -7   57.58    4.74   0
 -25  -5  -8   13.41    4.07   0
 -25  -4 -10   11.16    3.98   0
 -24 -10  -2   -0.90    4.27   0
 -24  -8  -3   16.04    3.89   0
 -24  -7  -4    2.94    3.58   0
 -24  -6  -5   23.97    3.80   0
 -24  -5  -7   18.79    3.55   0
 -24  -4  -8    3.41    3.64   0
 -24  -3 -10    7.27    3.32   0
 -24  -3  -9   24.05    4.12   0
 -23 -11   0    0.34    4.21   0
 -23  -7  -3    4.33    3.74   0
 -23  -5  -5    3.46    3.47   0
 -23  -3  -8   -2.92    3.22   0
 -22 -13   2    1.03    3.96   0
 -22  -9   0  152.41    5.63   0
 -22  -4  -5   12.97    3.42   0
 -22  -3  -6    3.32    3.17   0
 -22  -2  -8   -2.91    3.04   0
 -22  -1  -9   27.96    3.59   0
 -21 -16   4   -2.04    3.98   0
 -21 -15   4   64.79    4.61   0
 -21 -13   3  134.26    5.57   0
 -21 -11   2   19.64    3.85   0
 -21  -8   0    2.48    3.42   0
 -21  -7  -1   19.88    2.79   0
 -21  -3  -5   -0.38    2.94   0
 -21  -2  -6    7.86    2.84   0
 -21  -1  -8    8.13    2.96   0
 -21   0 -10   29.61    3.11   0
 -20 -18   5  123.99    5.49   0
 -20 -17   5   50.34    4.74   0
 -20 -11   3    6.10    3.46   0
 -20  -9   2   28.13    3.51   0
 -20  -7   0   33.77    2.83   0
 -20  -3  -4    4.59    2.80   0
 -20  -2  -5  311.72    5.83   0
 -20   0  -8   28.00    3.00   0
 -20   1 -10    1.41    2.54   0
 -19 -19   6    5.24    3.97   0
 -19 -18   6   -1.06    3.80   0
 -19 -17   6    8.75    3.56   0
 -19 -14   5    9.45    3.53   0
 -19 -12   4    8.65    3.21   0
 -19 -10   3   12.81    3.19   0
 -18 -19   7   16.76    4.19   0
 -18 -15   6   -2.38    3.37   0
 -18 -10   4    2.14    3.15   0
 -18  -7   2   85.94    4.01   0
 -18  -6   1  346.48    6.00   0
 -18  -3  -2   11.86    2.11   0
 -18  -2  -3  325.10    5.55   0
 -18   0  -6   20.11    2.45   0
 -17 -17   7  200.96    5.75   0
 -17 -16   7   65.11    4.20   0
 -17  -9   4   19.06    3.15   0
 -17  -5   1   54.17    3.28   0
 -17  -4   0    0.08    2.50   0
 -17  -2  -2  192.49    4.33   0
 -17   0  -5    0.44    2.03   0
 -17   2  -8   17.95    2.31   0
 -16 -18   8    2.55    2.99   0
 -16 -15   7    1.61    2.69   0
 -16 -14   7   28.95    3.31   0
 -16 -12   6    7.27    2.96   0
 -16 -10   5   24.70    2.87   0
 -15 -17   8    7.59    3.08   0
 -15 -16   8    6.72    3.03   0
 -15 -13   7   13.73    2.96   0
 -15  -9   5   24.49    2.27   0
 -15  -6   3    0.81    2.13   0
 -14 -14   8   20.35    2.96   0
 -14  -8   5   85.35    3.27   0
 -14   1  -4  270.29    4.01   0
 -13 -16   9   57.83    3.62   0
 -13 -13   8    0.70    2.45   0
 -13 -11   7   11.56    2.37   0
 -13  -7   5   -1.34    1.98   0
 -12 -12   8   67.64    3.06   0
 -11 -14   9   20.99    2.50   0
 -11 -11   8  162.43    3.89   0
 -11  -6   5    0.29    1.73   0
 -11   4  -7    0.61    1.39   0
 -10 -13   9   27.98    2.44   0
  -9 -10   8  171.71    3.34   0
  -9  -2   2   23.07    1.34   0
  -8 -12   9   12.62    1.86   0
  -8 -10   8    6.92    1.58   0
  -8  -8   7    7.90    1.52   0
  -7   6 -10    2.47    0.65   0
  -6  -6   6   35.36    1.58   0
  -5  -6   6    6.45    1.17   0
  -4  -6   6  819.61    4.45   0
  -3  -6   6  113.96    1.68   0
  -2  -6   6  624.70    3.23   0
   0  -8   7  426.65    2.20   0
 -25  -8  -4   -1.60    3.96   0
 -25  -7  -5  102.51    5.48   0
 -25  -6  -6    4.46    4.10   0
 -25  -4  -9    0.23    3.81   0
 -25  -3 -11    5.94    3.51   0
 -25  -3 -10    3.44    3.99   0
 -24 -10  -1    4.96    4.31   0
 -24  -9  -2  105.03    5.44   0
 -24  -5  -6    2.20    3.37   0
 -24  -4  -7    1.82    3.61   0
 -24  -2 -10   -0.94    3.32   0
 -23 -12   1    0.87    3.85   0
 -23 -11   1  239.17    6.77   0
 -23 -10   0   -2.21    3.97   0
 -23  -7  -2   49.88    4.32   0
 -23  -6  -3   45.26    4.28   0
 -23  -5  -4   19.56    3.59   0
 -23  -3  -7   10.16    3.39   0
 -23  -2  -8    2.30    3.52   0
 -23  -1 -10    5.90    3.15   0
 -22 -14   3    5.53    4.18   0
 -22 -13   3   50.26    4.49   0
 -22 -12   2   -1.11    3.47   0
 -22 -11   2    5.68    3.67   0
 -22 -10   1   87.06    4.92   0
 -22  -8   0   61.71    4.21   0
 -22  -7  -1    7.34    3.51   0
 -22  -6  -2    7.89    3.39   0
 -22  -5  -3  128.50    4.88   0
 -21 -14   4   17.80    4.11   0
 -21 -12   3   34.88    4.25   0
 -21 -10   2    4.74    3.63   0
 -21  -8   1   53.31    3.94   0
 -21  -7   0    3.57    3.37   0
 -21  -6  -1   90.24    4.44   0
 -21  -5  -2  141.14    4.95   0
 -21  -4  -3   -0.31    3.17   0
 -21  -3  -4   17.68    3.34   0
 -21  -1  -7   90.61    4.00   0
 -21   0  -9    0.91    2.74   0
 -20 -18   6   67.84    4.79   0
 -20 -15   5   10.28    3.85   0
 -20 -14   5  180.88    5.69   0
 -20 -10   3    0.32    3.35   0
 -20  -6   0   53.46    3.79   0
 -20  -4  -2   77.13    3.99   0
 -20  -3  -3   27.89    3.32   0
 -20  -1  -6    1.73    2.75   0
 -20   1  -9    4.47    2.76   0
 -19 -16   6   -1.05    3.65   0
 -19 -15   6   26.76    3.85   0
 -19 -13   5    9.00    3.56   0
 -19 -11   4   12.06    2.64   0
 -19  -9   3  432.73    7.22   0
 -19  -6   1    4.01    3.08   0
 -19  -5   0    2.13    2.87   0
 -19  -4  -1   33.54    3.28   0
 -19  -3  -2  242.00    5.24   0
 -19   0  -6    1.51    2.44   0
 -19   1  -8  116.81    3.74   0
 -18 -18   7   -2.77    3.54   0
 -18 -17   7   31.46    4.04   0
 -18 -16   7   13.40    3.90   0
 -18 -13   6   47.89    3.74   0
 -18 -11   5   42.44    3.69   0
 -18  -9   4   32.78    3.47   0
 -18  -8   3   22.80    3.10   0
 -18  -5   1   -0.49    2.72   0
 -18  -4   0  977.47    9.19   0
 -18  -3  -1    1.12    2.66   0
 -18   0  -5   -1.82    2.33   0
 -18   2  -9  364.61    5.38   0
 -17 -15   7    6.93    3.28   0
 -17 -14   7    4.41    2.95   0
 -17 -10   5   21.62    3.27   0
 -17  -8   4   -3.27    2.77   0
 -17  -7   3  223.95    4.92   0
 -17   0  -4  214.86    4.34   0
 -17   1  -6  102.66    3.24   0
 -16 -17   8   -0.73    3.13   0
 -16 -16   8    0.12    3.11   0
 -16 -13   7   59.15    3.67   0
 -16 -11   6   33.50    3.24   0
 -16  -9   5    3.30    2.73   0
 -16  -6   3   50.95    3.05   0
 -16  -5   2   -2.05    1.64   0
 -16  -2  -1  346.34    4.98   0
 -16  -1  -2   11.45    2.25   0
 -16   1  -5   57.13    2.72   0
 -15 -14   8  297.92    5.74   0
 -15 -12   7   38.01    3.23   0
 -15 -10   6  162.04    4.31   0
 -15  -8   5   31.82    2.91   0
 -15  -4   2  320.77    5.03   0
 -15  -3   1    1.57    2.05   0
 -15  -2   0   -0.60    1.98   0
 -14 -16   9    3.23    3.04   0
 -14 -11   7  195.65    4.60   0
 -14  -9   6  100.57    3.56   0
 -14  -7   5   35.57    2.63   0
 -14  -6   4   18.21    2.38   0
 -13 -12   8  165.78    4.25   0
 -13 -10   7  815.99    7.79   0
 -13  -8   6  763.51    7.29   0
 -13  -1   0    2.30    1.66   0
 -13   3  -6   39.87    1.95   0
 -13   4  -8    6.67    1.44   0
 -12 -14   9   13.74    2.61   0
 -12 -11   8   93.10    3.23   0
 -12  -9   7   61.25    2.73   0
 -12   0  -1    0.49    1.49   0
 -11 -13   9    0.77    2.20   0
 -11   3  -5  169.65    2.74   0
 -11   5  -9  124.87    2.31   0
 -10  -8   7    6.66    1.68   0
 -10  -4   4  629.87    5.44   0
 -10  -2   2  227.78    3.33   0
 -10  -1   1   50.39    2.00   0
  -9  -8   7   10.42    1.70   0
  -9  -5   5  628.92    5.27   0
  -9   0   0   -1.11    0.88   0
  -9   4  -6   40.52    1.39   0
  -9   5  -8  241.80    2.61   0
  -7 -11   9    9.78    1.79   0
  -7  -6   6   55.55    1.87   0
  -6 -11   9  277.56    3.54   0
  -6  -9   8  477.20    4.30   0
  -6   2  -2 2229.05    6.54   0
  -5 -11   9   30.80    1.53   0
  -5  -9   8    4.68    1.16   0
  -4 -11   9  375.17    3.52   0
  -4  -9   8    0.80    0.97   0
  -3 -11   9   36.64    1.42   0
  -3  -9   8   48.99    1.35   0
 -25  -8  -3   46.46    4.98   0
 -25  -7  -4    3.63    4.19   0
 -25  -6  -5   93.10    5.27   0
 -25  -4  -8   12.52    4.01   0
 -25  -3  -9   -1.25    3.34   0
 -24 -10   0   -2.41    3.81   0
 -24  -9  -1    5.38    4.22   0
 -24  -8  -2    2.31    4.00   0
 -24  -7  -3   43.15    4.24   0
 -24  -6  -4   -0.46    3.47   0
 -24  -5  -5    3.34    3.57   0
 -24  -4  -6   50.34    4.21   0
 -24  -3  -8  298.68    6.60   0
 -24  -2  -9    4.35    3.50   0
 -23 -12   2   20.83    4.50   0
 -23 -10   1    6.09    3.82   0
 -23  -9   0    0.71    3.94   0
 -23  -8  -1    0.90    2.71   0
 -23  -4  -5   94.10    4.43   0
 -23  -3  -6    2.53    3.27   0
 -23  -1  -9  126.32    4.56   0
 -22 -14   4    6.24    3.81   0
 -22 -12   3   26.58    4.21   0
 -22 -10   2    3.24    3.59   0
 -22  -6  -1   24.87    3.54   0
 -22  -5  -2   83.64    4.28   0
 -22  -3  -5    6.43    3.00   0
 -22  -2  -6   63.73    3.91   0
 -22  -1  -8  131.42    4.61   0
 -21 -16   5   11.11    4.34   0
 -21 -15   5   -0.76    3.93   0
 -21 -13   4   28.24    4.13   0
 -21 -12   4    6.52    3.61   0
 -21 -11   3   24.58    3.71   0
 -21  -9   2   87.69    4.67   0
 -21  -6   0   -2.81    2.99   0
 -21  -5  -1   18.99    3.31   0
 -21  -4  -2  134.65    4.66   0
 -21  -2  -5   15.54    3.20   0
 -21  -1  -6   17.90    2.83   0
 -21   0  -8  293.26    5.75   0
 -20 -17   6   28.34    4.40   0
 -20 -16   6    2.35    3.81   0
 -20 -13   5  136.38    5.35   0
 -20 -11   4   30.08    3.85   0
 -20  -9   3    1.67    3.39   0
 -20  -8   2  144.80    4.86   0
 -20  -5   0   16.25    3.11   0
 -20  -4  -1   45.66    3.37   0
 -20  -2  -4   21.65    2.99   0
 -20  -1  -5   29.25    3.11   0
 -20   0  -7   -0.11    2.67   0
 -19 -19   7    3.99    3.93   0
 -19 -18   7   -0.59    3.82   0
 -19 -17   7   36.95    4.22   0
 -19 -14   6   10.13    3.59   0
 -19 -11   5   -2.77    3.05   0
 -19 -10   4    6.63    3.13   0
 -19  -8   3   25.60    3.46   0
 -19  -1  -4    8.39    2.76   0
 -19   1  -7   84.11    3.33   0
 -19   2  -9    0.99    2.58   0
 -18 -15   7   25.85    3.72   0
 -18 -12   6  138.03    4.96   0
 -18  -7   3   37.21    3.35   0
 -18  -6   2   -2.07    2.53   0
 -18   1  -6   40.47    2.78   0
 -17 -18   8    4.53    3.28   0
 -17 -17   8    9.28    3.61   0
 -17 -16   8   -0.54    3.01   0
 -17 -11   6   72.84    3.96   0
 -17  -9   5    7.82    2.96   0
 -17  -6   3   60.63    3.43   0
 -17  -5   2  298.70    5.42   0
 -17  -4   1  369.79    5.83   0
 -17  -3   0    1.30    2.44   0
 -17  -2  -1   61.69    3.18   0
 -17  -1  -2   -1.31    2.16   0
 -17   1  -5   13.00    2.32   0
 -17   2  -7    6.80    2.21   0
 -17   3  -9   44.30    2.58   0
 -16 -15   8   79.17    4.03   0
 -16 -12   7   59.50    3.64   0
 -16 -10   6    3.77    2.81   0
 -16  -8   5    0.20    2.66   0
 -16  -7   4   15.23    2.10   0
 -16   0  -3   -1.65    2.04   0
 -15 -17   9   17.02    3.26   0
 -15 -11   7   24.05    3.01   0
 -15  -9   6  466.17    6.50   0
 -15  -6   4   14.97    2.45   0
 -15  -1  -1   26.52    2.35   0
 -15   3  -7   36.62    2.27   0
 -15   4  -9    7.16    2.04   0
 -14 -15   9  119.37    4.21   0
 -14 -10   7   42.43    3.08   0
 -14  -8   6   16.02    2.52   0
 -14   1  -3  365.24    4.65   0
 -13 -14   9   64.28    3.37   0
 -13 -11   8  241.79    4.75   0
 -13  -6   5  368.73    5.13   0
 -13   0  -1   -0.24    1.57   0
 -13   2  -4  105.37    2.65   0
 -12 -13   9   68.36    3.18   0
 -12   1  -2    5.39    1.53   0
 -12   3  -5  427.84    4.33   0
 -12   4  -7  162.44    2.77   0
 -12   5  -9    9.13    1.50   0
 -11 -15  10    5.49    2.73   0
 -11 -12   9  207.03    4.21   0
 -11  -4   4   11.33    1.82   0
 -11  -3   3 1400.62    8.17   0
 -11  -2   2   40.46    2.06   0
 -11  -1   1   83.98    2.43   0
 -11   2  -3  372.17    3.97   0
 -10  -5   5  118.08    2.79   0
 -10   0   0 1611.20    7.77   0
 -10   4  -6  310.09    3.23   0
  -9 -11   9    4.10    1.77   0
  -9  -9   8  190.44    3.44   0
  -9  -6   6   42.28    1.99   0
  -9   1  -1  876.82    5.39   0
  -9   3  -4   22.51    1.35   0
  -8 -11   9    0.55    1.56   0
  -8  -9   8   14.60    1.64   0
  -8  -7   7    2.51    1.39   0
  -8   2  -2   50.11    1.57   0
  -7 -13  10    0.94    1.80   0
  -7  -7   7  895.71    5.89   0
  -7  -2   3    8.32    1.27   0
  -7   2  -2  196.14    2.31   0
  -6  -7   7  127.11    2.37   0
  -6  -3   4    8.52    1.19   0
  -6  -2   3 2776.60    8.49   0
  -5  -7   7  394.23    3.54   0
  -5  -3   4 1354.78    5.71   0
  -5  -2   3  723.26    4.10   0
  -4  -7   7  283.41    2.83   0
  -4  -2   3 1441.71    5.21   0
  -3   2  -2   14.00    0.52   0
 -26  -3 -10    6.74    3.98   0
 -25  -8  -2   10.90    4.11   0
 -25  -7  -3   -0.98    4.11   0
 -25  -6  -4    5.16    3.71   0
 -25  -4  -7   -5.72    3.76   0
 -25  -3  -8   17.23    3.71   0
 -25  -2 -10   37.77    4.18   0
 -24  -9   0    7.75    3.82   0
 -24  -8  -1   -4.78    3.80   0
 -24  -6  -3    5.82    3.69   0
 -24  -4  -5    1.97    3.61   0
 -24  -3  -7   62.04    4.14   0
 -23 -11   2    6.99    4.17   0
 -23  -8   0   -5.71    3.73   0
 -23  -7  -1    2.56    3.63   0
 -23  -5  -3    2.89    3.22   0
 -23  -4  -4   18.43    3.62   0
 -23  -3  -5    0.18    3.24   0
 -23  -1  -8   23.54    3.30   0
 -22 -13   4   23.00    4.39   0
 -22 -11   3   36.71    4.36   0
 -22  -8   1   31.83    4.03   0
 -22  -7   0   25.80    3.61   0
 -22  -4  -3   33.79    3.58   0
 -22  -3  -4   12.61    3.35   0
 -22  -2  -5   42.75    3.53   0
 -22  -1  -7   55.11    3.79   0
 -22   0  -9   -0.21    2.91   0
 -21 -16   6   30.90    4.31   0
 -21 -14   5    2.77    3.88   0
 -21 -13   5    4.74    3.53   0
 -21 -11   4   -0.18    3.59   0
 -21 -10   3    1.13    3.39   0
 -21  -7   1   31.15    3.80   0
 -21  -3  -3  167.56    4.97   0
 -21   0  -7   -1.34    2.83   0
 -21   1  -9    7.47    2.75   0
 -20 -18   7   -1.35    4.15   0
 -20 -15   6   77.33    4.55   0
 -20 -14   6   -3.53    3.65   0
 -20 -12   5    0.76    3.62   0
 -20 -10   4    0.68    3.42   0
 -20  -8   3   -0.56    3.10   0
 -20  -6   1  286.91    5.95   0
 -20  -3  -2   37.52    3.46   0
 -20   0  -6   68.96    3.48   0
 -20   1  -8   44.96    3.18   0
 -19 -16   7   -1.38    3.56   0
 -19 -15   7   47.02    4.30   0
 -19 -13   6   14.82    3.42   0
 -19 -10   5    4.12    3.12   0
 -19  -9   4   53.62    3.75   0
 -19  -6   2    5.45    3.03   0
 -19  -5   1    2.64    2.98   0
 -19  -4   0   -0.51    2.87   0
 -19   0  -5    1.44    2.52   0
 -18 -18   8   52.16    4.35   0
 -18 -14   7   60.49    4.14   0
 -18 -13   7    0.27    3.04   0
 -18 -11   6   -3.61    3.13   0
 -18  -9   5   45.61    3.55   0
 -18  -8   4  245.32    5.42   0
 -18  -4   1    7.82    2.89   0
 -18  -3   0  177.63    4.60   0
 -18   0  -4  165.49    4.20   0
 -17 -12   7   46.29    3.76   0
 -17 -10   6   40.55    3.47   0
 -17  -7   4    8.48    2.92   0
 -17   0  -3   -4.67    2.19   0
 -16 -14   8   51.48    3.45   0
 -16 -13   8   -0.39    2.73   0
 -16 -11   7    6.70    2.89   0
 -16  -9   6   35.77    3.21   0
 -16  -6   4   11.88    2.54   0
 -16  -2   0    4.56    2.27   0
 -16   1  -4   26.40    2.39   0
 -15 -16   9   -1.99    2.70   0
 -15 -15   9    4.20    2.98   0
 -15 -12   8   20.55    3.04   0
 -15 -10   7  379.17    6.08   0
 -15  -7   5   26.36    2.64   0
 -14 -14   9   16.74    2.88   0
 -14 -11   8  229.13    4.93   0
 -14   3  -6    6.58    1.67   0
 -13 -13   9  275.12    5.20   0
 -13  -7   6   22.86    2.42   0
 -13   1  -2   16.41    1.83   0
 -12 -15  10   -2.09    2.42   0
 -12 -12   9  170.77    4.09   0
 -12 -10   8   -0.90    2.14   0
 -12  -4   4  363.79    4.71   0
 -11 -14  10   10.92    2.38   0
 -11  -6   6   95.87    2.80   0
 -11  -5   5   17.85    1.51   0
 -11   0   0   -1.28    1.00   0
 -10  -6   6   83.96    2.49   0
 -10   3  -4  488.20    4.14   0
  -9  -2   3    3.75    1.40   0
  -8 -13  10    2.10    1.76   0
  -8  -4   5   -0.96    1.30   0
  -8  -3   4  444.89    4.15   0
  -8  -2   3   14.53    1.46   0
  -7 -10   9   89.41    2.53   0
  -7  -3   4  260.44    2.96   0
  -7  -1   2  196.54    2.47   0
  -6 -10   9    6.95    1.56   0
  -6  -4   5   43.38    1.57   0
  -6   0   1    0.76    1.04   0
  -5 -10   9   46.87    1.84   0
  -5  -4   5  524.72    3.75   0
  -5   5  -7    4.56    0.52   0
  -4  -4   5   10.82    1.00   0
  -4  -3   4  281.96    2.50   0
  -4  -1   2    2.51    0.90   0
  -3  -3   4   42.50    1.23   0
  -3  -2   3   65.33    1.22   0
   1 -10   8   -0.16    0.47   0
 -26  -4  -8    8.84    3.58   0
 -26  -3  -9    2.98    3.95   0
 -25  -4  -6   19.66    4.04   0
 -25  -3  -7   29.52    3.84   0
 -24  -8   0   75.61    4.82   0
 -24  -7  -1   64.20    4.82   0
 -24  -6  -2    0.46    3.70   0
 -24  -5  -3    3.94    3.76   0
 -24  -3  -6   14.03    3.61   0
 -24  -2  -7    3.72    3.19   0
 -23 -12   3   29.38    4.39   0
 -23 -11   3    2.28    3.76   0
 -23 -10   2   73.22    5.05   0
 -23  -8   1    4.24    3.52   0
 -23  -7   0   -4.27    3.52   0
 -23  -6  -1   28.48    4.02   0
 -23  -4  -3    1.48    3.38   0
 -23  -2  -6    1.70    3.25   0
 -23   0  -9    3.07    3.34   0
 -22 -14   5   15.59    4.43   0
 -22  -7   1    0.36    3.47   0
 -22  -6   0   14.96    3.64   0
 -22  -5  -1   -0.60    3.34   0
 -22  -3  -3   17.84    3.49   0
 -22   0  -8   28.11    3.34   0
 -21 -15   6   11.48    4.27   0
 -21 -12   5    1.20    3.68   0
 -21  -9   3   61.57    4.16   0
 -21  -7   2   81.41    4.29   0
 -21  -5   0   -4.82    3.19   0
 -21   1  -8   13.24    3.17   0
 -20 -17   7    0.18    3.69   0
 -20 -16   7   24.44    4.17   0
 -20 -13   6   -0.38    3.68   0
 -20  -6   2    2.87    3.03   0
 -20  -5   1    2.32    3.15   0
 -20  -4   0  200.03    5.24   0
 -20   0  -5    0.20    2.48   0
 -19 -18   8   48.43    4.50   0
 -19 -17   8   12.66    3.91   0
 -19 -14   7   27.05    3.84   0
 -19 -11   6   18.29    3.40   0
 -19  -8   4    7.16    3.19   0
 -19   0  -4  238.66    4.89   0
 -19   1  -6   16.60    2.64   0
 -19   2  -8   -1.38    2.38   0
 -18 -12   7   -1.57    3.27   0
 -18 -10   6   27.50    3.57   0
 -18  -7   4    4.01    2.92   0
 -18   3  -9   -1.01    2.25   0
 -17 -17   9   59.20    4.20   0
 -17 -14   8    5.47    3.25   0
 -17 -13   8   -2.11    2.86   0
 -17 -11   7    6.81    3.15   0
 -17  -9   6   -2.98    2.93   0
 -17  -6   4    2.23    2.50   0
 -17  -4   2   18.40    2.85   0
 -17  -3   1   22.60    2.75   0
 -17  -1  -1    0.07    2.20   0
 -17   2  -6    9.76    2.21   0
 -16 -16   9   65.47    4.07   0
 -16 -15   9    2.77    3.15   0
 -16 -12   8   25.33    3.31   0
 -16 -10   7    7.12    2.88   0
 -16   0  -2   62.20    2.85   0
 -15 -14   9   12.78    3.06   0
 -15 -11   8    5.45    2.79   0
 -15  -9   7  197.33    4.60   0
 -15  -6   5   13.18    2.40   0
 -15  -5   4   -0.63    2.24   0
 -15  -1   0   -0.82    2.02   0
 -15   4  -8    4.83    2.04   0
 -14 -16  10   15.79    3.03   0
 -14 -13   9  117.39    4.04   0
 -13 -15  10    1.22    2.52   0
 -13 -10   8  236.12    4.66   0
 -13  -8   7  275.51    4.74   0
 -12 -11   9   40.66    2.65   0
 -12  -9   8   99.98    3.18   0
 -12   0   0  414.46    4.60   0
 -11 -13  10    2.99    2.21   0
 -11   5  -8  152.84    2.45   0
 -10 -13  10   18.47    2.35   0
 -10  -7   7    1.09    1.63   0
  -9   0   1    1.55    1.34   0
  -8  -8   8   71.52    2.27   0
  -8   4  -5    0.16    0.90   0
  -7 -12  10  110.54    2.68   0
  -7  -8   8    0.46    1.33   0
  -6 -12  10  156.89    2.86   0
  -6  -8   8   57.75    1.85   0
  -6  -5   6    4.98    1.25   0
  -5 -12  10  238.44    3.19   0
  -5  -8   8   56.69    1.72   0
  -4 -10   9    0.41    0.97   0
  -4  -8   8    5.29    1.20   0
  -3 -10   9    8.12    1.08   0
  -3  -4   5  176.82    1.97   0
  -3  -1   2  174.32    1.66   0
 -26  -5  -5   13.77    4.30   0
 -26  -4  -7   67.19    4.74   0
 -26  -3  -8   20.84    4.26   0
 -25  -8  -1   30.22    4.15   0
 -25  -7  -2   57.18    4.68   0
 -25  -6  -3   -1.87    3.66   0
 -25  -5  -4   10.73    3.80   0
 -25  -4  -5   -3.44    3.82   0
 -25  -3  -6   10.51    3.64   0
 -25  -2  -8    4.50    3.69   0
 -24 -10   2   -6.98    4.21   0
 -24  -9   1    2.08    3.97   0
 -24  -4  -4   -3.19    2.47   0
 -24  -2  -6    5.01    3.22   0
 -24  -1  -8   41.15    3.92   0
 -23 -12   4   39.37    4.85   0
 -23 -10   3   57.19    4.60   0
 -23  -9   2   11.27    4.11   0
 -23  -6   0    4.78    3.30   0
 -23  -5  -1    6.96    3.35   0
 -23  -3  -4   19.47    3.38   0
 -23  -2  -5   15.79    3.53   0
 -23   0  -8    9.80    3.51   0
 -22 -13   5   71.38    5.02   0
 -22 -11   4   46.44    4.21   0
 -22  -5   0  115.99    4.72   0
 -22  -1  -5  106.12    4.27   0
 -22   0  -7    3.19    2.90   0
 -21 -16   7    1.23    4.20   0
 -21 -14   6    8.54    3.77   0
 -21 -13   6   11.76    3.92   0
 -21 -11   5   24.16    4.09   0
 -21  -9   4   -0.94    3.50   0
 -21  -2  -3   24.42    3.21   0
 -21  -1  -4    2.38    2.98   0
 -21   0  -6   58.67    3.62   0
 -20 -18   8   29.85    4.51   0
 -20 -17   8   12.74    4.41   0
 -20 -15   7    3.08    3.43   0
 -20 -14   7   13.07    3.80   0
 -20 -12   6  368.17    7.43   0
 -20 -10   5  357.50    7.13   0
 -20  -7   3    1.80    3.30   0
 -20  -2  -2    4.21    2.80   0
 -20  -1  -3   73.48    3.75   0
 -20   1  -6    2.05    2.82   0
 -20   2  -8   37.86    3.24   0
 -19 -16   8   -2.49    3.65   0
 -19 -15   8    5.52    3.71   0
 -19 -13   7   43.31    3.87   0
 -19 -12   7    0.51    3.19   0
 -19 -10   6    1.54    3.12   0
 -19  -9   5   17.72    3.19   0
 -19  -4   1   33.15    2.64   0
 -19  -3   0    1.62    2.63   0
 -19  -2  -1    0.86    2.76   0
 -19   1  -5   73.61    3.28   0
 -19   2  -7   13.23    2.59   0
 -18 -17   9   55.48    4.38   0
 -18 -14   8    1.22    3.39   0
 -18 -11   7    9.21    3.37   0
 -18  -9   6   13.46    2.96   0
 -18  -8   5   -2.06    2.84   0
 -18  -4   2  241.52    5.22   0
 -18  -3   1    2.85    2.73   0
 -18  -2   0  127.78    4.09   0
 -18   0  -3   -1.63    2.30   0
 -18   2  -6    2.86    2.26   0
 -18   3  -8  137.74    3.73   0
 -17 -16   9   78.88    4.43   0
 -17 -15   9   -2.87    3.19   0
 -17 -12   8   -4.40    2.72   0
 -17 -10   7    1.45    3.04   0
 -17  -7   5   -0.24    2.75   0
 -17   0  -2   91.76    3.37   0
 -17   2  -5   36.92    2.63   0
 -17   3  -7  279.49    4.64   0
 -16 -14   9  127.25    4.63   0
 -16 -11   8    8.14    2.97   0
 -16  -9   7  149.92    4.35   0
 -16  -6   5   18.11    2.62   0
 -16  -5   4    2.97    2.51   0
 -16  -2   1  347.72    5.31   0
 -16   1  -3    0.86    2.06   0
 -15 -13   9   16.41    3.08   0
 -14 -15  10   14.61    2.98   0
 -14 -12   9  309.09    5.62   0
 -14 -10   8    2.22    2.61   0
 -14  -8   7   37.11    2.81   0
 -14  -5   5  290.01    4.82   0
 -14  -4   4  288.39    4.71   0
 -14  -3   3   95.65    3.08   0
 -14   2  -3   98.55    2.75   0
 -14   3  -5   90.70    2.65   0
 -13 -14  10   65.38    3.44   0
 -13 -11   9    3.68    2.42   0
 -13  -9   8   32.59    2.69   0
 -13  -6   6   13.60    2.18   0
 -13   0   0   -0.02    1.56   0
 -12 -13  10    6.65    2.55   0
 -12   1  -1    3.21    1.12   0
 -12   3  -4  460.60    4.55   0
 -12   4  -6  255.45    3.39   0
 -12   5  -8  118.65    2.40   0
 -11  -4   5   71.57    2.51   0
 -11  -3   4  417.34    4.74   0
 -11  -2   3  376.46    4.45   0
 -11  -1   2  428.14    4.62   0
 -11   2  -2   40.31    1.88   0
 -10  -5   6  157.65    3.13   0
 -10  -4   5   40.50    1.75   0
 -10   0   1    0.87    1.45   0
 -10   4  -5   40.68    1.79   0
  -9  -5   6  147.59    2.92   0
  -9   1   0   -0.99    1.26   0
  -9   3  -3   67.11    1.95   0
  -9   4  -5  589.60    4.12   0
  -8  -6   7   37.10    1.88   0
  -8   1   0  985.56    5.47   0
  -7   1   0    1.86    1.09   0
  -7   6  -9  166.69    1.68   0
  -6  -6   7   32.34    1.60   0
  -6   1   0 1196.40    5.19   0
  -5  -6   7  554.15    4.17   0
  -5   1   0   -0.38    0.84   0
  -4  -5   6   26.21    1.19   0
  -3  -8   8  430.08    3.30   0
  -2  -3   4 1016.57    3.64   0
  -2  -2   3  209.62    1.62   0
 -26  -5  -4    7.81    4.34   0
 -26  -4  -6   16.68    3.98   0
 -26  -3  -7   43.71    4.61   0
 -26  -2  -9   95.34    5.21   0
 -25  -8   0   -5.32    4.28   0
 -25  -7  -1   42.42    4.83   0
 -25  -6  -2   13.93    4.22   0
 -25  -5  -3   90.85    5.13   0
 -25  -4  -4    3.27    3.83   0
 -25  -2  -7   69.47    4.55   0
 -24  -8   1   -0.56    4.02   0
 -24  -7   0   55.96    4.54   0
 -24  -6  -1   89.11    4.81   0
 -24  -5  -2    5.44    3.59   0
 -24  -4  -3   43.72    4.30   0
 -24  -3  -4   27.01    3.97   0
 -24  -1  -7  136.47    5.08   0
 -23  -9   3   22.32    4.08   0
 -23  -8   2   89.58    5.01   0
 -23  -7   1    1.43    3.44   0
 -23  -4  -2   29.58    3.65   0
 -23  -3  -3   -0.48    3.37   0
 -23  -2  -4    7.07    3.36   0
 -23  -1  -6   15.02    3.46   0
 -22 -14   6  141.58    6.13   0
 -22 -13   6   14.24    3.97   0
 -22 -12   5   55.83    4.60   0
 -22 -11   5    9.28    3.79   0
 -22 -10   4    2.47    3.46   0
 -22  -7   2   37.48    4.07   0
 -22  -6   1   22.30    2.94   0
 -22  -2  -3  110.65    4.58   0
 -22   0  -6   59.04    3.85   0
 -22   1  -8  134.49    4.54   0
 -21 -15   7    9.03    4.31   0
 -21 -14   7   58.48    4.55   0
 -21 -12   6   31.85    4.32   0
 -21 -10   5   36.33    4.20   0
 -21  -6   2   39.60    3.97   0
 -21  -5   1   19.65    3.41   0
 -21  -4   0   -1.26    3.06   0
 -21  -3  -1   56.12    3.92   0
 -21  -2  -2   26.99    3.51   0
 -21   0  -5   -2.85    2.72   0
 -21   1  -7   88.67    3.87   0
 -20 -16   8    6.15    4.10   0
 -20 -15   8   18.70    3.87   0
 -20 -13   7    0.36    3.61   0
 -20 -11   6    1.21    3.34   0
 -20  -9   5    5.92    3.52   0
 -20  -6   3    2.23    3.27   0
 -20  -5   2    0.60    3.09   0
 -20  -4   1   46.61    3.73   0
 -20  -3   0  128.45    4.57   0
 -20  -2  -1  173.32    4.84   0
 -20   0  -4  202.13    4.93   0
 -19 -18   9   19.39    4.15   0
 -19 -17   9    1.43    3.50   0
 -19 -14   8   -0.24    3.49   0
 -19 -11   7  407.22    7.31   0
 -19  -8   5   40.88    3.78   0
 -19  -5   3  441.69    6.92   0
 -19  -4   2    2.99    2.92   0
 -19  -3   1  284.96    5.58   0
 -19   0  -3   -0.07    2.65   0
 -18 -15   9   29.52    3.90   0
 -18 -13   8   26.18    3.47   0
 -18 -10   7   32.12    3.65   0
 -18  -7   5   63.40    3.85   0
 -18  -6   4   28.44    3.17   0
 -18   0  -2  304.81    5.33   0
 -17 -14   9   43.06    3.82   0
 -17 -11   8   65.22    3.80   0
 -17  -9   7    5.76    2.83   0
 -17  -8   6    2.32    2.65   0
 -17  -5   4   59.56    3.42   0
 -17  -4   3    4.82    2.68   0
 -17  -3   2  176.61    4.38   0
 -17  -2   1   59.73    3.27   0
 -17  -1   0   -0.08    2.32   0
 -17   1  -3  338.40    5.23   0
 -16 -16  10   87.61    4.45   0
 -16 -13   9   68.85    3.87   0
 -16  -7   6   31.14    3.09   0
 -16   0  -1   -2.02    2.12   0
 -15 -15  10   17.27    3.20   0
 -15 -14  10   26.66    3.55   0
 -15 -12   9   12.55    2.88   0
 -15 -10   8   66.78    3.37   0
 -15  -8   7    9.25    2.73   0
 -15  -5   5   28.86    2.68   0
 -15  -4   4  313.39    5.10   0
 -15  -3   3   16.30    2.38   0
 -15  -2   2    1.91    2.08   0
 -15  -1   1   25.95    2.40   0
 -15   4  -7  183.96    3.50   0
 -14 -14  10    1.80    2.75   0
 -14 -11   9   48.02    3.23   0
 -14  -9   8    5.27    2.53   0
 -14  -6   6   31.60    2.66   0
 -13 -13  10   32.16    3.03   0
 -13  -7   7    3.59    2.19   0
 -13   1  -1   47.87    2.19   0
 -13   3  -4    5.11    1.57   0
 -13   4  -6 1133.00    7.12   0
 -13   5  -8    3.23    1.60   0
 -12 -12  10  134.64    3.83   0
 -12 -10   9    5.65    2.28   0
 -12  -8   8   55.82    2.79   0
 -12  -3   4  430.13    5.05   0
 -12  -2   3  804.98    6.57   0
 -12  -1   2    5.38    1.72   0
 -12   0   1   -0.87    1.49   0
 -12   2  -2 1018.93    6.80   0
 -11 -14  11   86.25    3.53   0
 -11 -12  10   11.84    2.34   0
 -11  -5   6   -1.74    1.75   0
 -11   0   1    0.59    1.51   0
 -11   4  -5   71.62    2.01   0
 -10  -6   7    0.08    1.61   0
 -10   1   0   72.14    2.14   0
 -10   3  -3  167.21    2.68   0
  -9 -11  10    3.57    1.84   0
  -9  -9   9  510.01    5.32   0
  -9  -6   7  554.09    5.21   0
  -8 -11  10    5.76    1.68   0
  -8   6  -9  154.08    1.83   0
  -7  -9   9    3.07    1.40   0
  -6 -11  10   -0.69    1.28   0
  -6  -9   9   94.93    2.24   0
  -5 -11  10    1.13    1.40   0
  -5  -9   9   80.66    1.96   0
  -4  -6   7  419.56    3.35   0
  -4   1   0 1673.58    4.95   0
  -3  -5   6  110.94    1.64   0
  -3   0   1   -0.25    0.39   0
  -2  -4   5 1696.70    4.92   0
   1  -8   7  143.83    1.04   0
 -26  -5  -3   -4.14    3.82   0
 -26  -4  -5    6.95    3.83   0
 -26  -3  -6   16.57    4.26   0
 -26  -2  -8    1.77    3.87   0
 -25  -7   0   -1.30    4.11   0
 -25  -6  -1    8.47    4.27   0
 -25  -5  -2    9.05    4.07   0
 -25  -4  -3    2.36    3.81   0
 -25  -3  -5   10.88    3.66   0
 -25  -1  -8    1.93    3.50   0
 -24 -10   3    2.40    4.39   0
 -24  -8   2    3.02    4.05   0
 -24  -6   0   58.30    4.59   0
 -24  -2  -5    4.16    3.19   0
 -24  -1  -6    3.26    3.40   0
 -24   0  -8   18.86    3.52   0
 -23 -12   5   11.69    4.54   0
 -23  -7   2   41.92    4.31   0
 -23  -6   1   14.84    3.81   0
 -23  -5   0   -5.16    3.53   0
 -23  -4  -1   -1.28    3.43   0
 -23  -1  -5    9.38    3.34   0
 -23   0  -7    1.68    3.21   0
 -22 -12   6   -3.26    3.96   0
 -22 -10   5   39.09    4.30   0
 -22  -9   4   65.63    4.50   0
 -22  -5   1    1.84    3.45   0
 -22  -4   0  130.79    4.96   0
 -22  -3  -1    5.04    3.35   0
 -22  -1  -4   -1.96    3.11   0
 -22   0  -5    4.36    3.38   0
 -21 -16   8   20.19    4.62   0
 -21 -11   6    1.34    3.82   0
 -21  -9   5   -0.40    3.55   0
 -21  -8   4    4.58    2.61   0
 -21  -6   3    6.21    3.28   0
 -21  -3   0    1.06    3.07   0
 -21  -1  -3   50.14    3.49   0
 -21   0  -4   18.85    2.90   0
 -21   1  -6   19.05    2.99   0
 -21   2  -8    1.18    2.68   0
 -20 -17   9   45.42    4.95   0
 -20 -14   8    4.24    3.70   0
 -20 -12   7    4.15    3.48   0
 -20 -10   6   98.29    4.62   0
 -20  -8   5    7.80    3.51   0
 -20  -7   4  122.00    4.27   0
 -20  -1  -2   -0.38    2.84   0
 -20   0  -3   -0.31    2.52   0
 -20   1  -5   24.70    3.04   0
 -20   2  -7    0.58    2.57   0
 -19 -16   9   11.85    3.91   0
 -19 -15   9    4.05    3.40   0
 -19 -13   8  113.61    4.97   0
 -19 -12   8  121.94    4.88   0
 -19  -9   6   73.24    4.12   0
 -19  -6   4   88.51    4.24   0
 -19  -2   0   -0.73    2.60   0
 -19   1  -4    7.07    2.65   0
 -19   2  -6    2.89    2.57   0
 -18 -14   9    3.50    3.41   0
 -18 -11   8   29.15    3.49   0
 -18  -8   6   21.76    3.31   0
 -18  -4   3   29.85    3.23   0
 -18  -3   2   13.79    2.95   0
 -18  -2   1  175.22    4.58   0
 -18   2  -5  201.70    4.38   0
 -18   3  -7   11.26    2.38   0
 -17 -16  10  112.62    4.85   0
 -17 -15  10   18.05    3.85   0
 -17  -6   5   57.60    2.90   0
 -17   0  -1    2.38    2.33   0
 -17   4  -8    2.38    2.06   0
 -16 -15  10    6.78    2.99   0
 -16 -14  10    4.38    3.17   0
 -16 -12   9   11.68    3.13   0
 -16 -10   8   39.95    2.72   0
 -16  -8   7   32.03    3.19   0
 -16  -5   5    1.12    2.44   0
 -16   1  -2    9.54    2.22   0
 -15 -13  10   12.42    3.06   0
 -15 -11   9    2.98    2.74   0
 -15  -9   8   16.85    2.90   0
 -14 -15  11    0.57    3.07   0
 -14   3  -4   52.98    2.29   0
 -14   4  -6  125.84    2.92   0
 -13 -15  11    3.23    2.71   0
 -13 -12  10  254.21    5.04   0
 -13 -10   9  115.42    3.63   0
 -13  -8   8   51.79    2.88   0
 -13  -5   6  489.85    5.86   0
 -13   0   1   -1.53    1.72   0
 -12 -14  11   22.08    2.77   0
 -12 -11  10  137.00    3.75   0
 -12  -9   9   20.05    2.31   0
 -12   4  -5   -0.03    1.35   0
 -12   5  -7   31.66    1.82   0
 -11 -11  10  498.09    6.01   0
 -11   1   0   -0.17    1.39   0
 -10  -7   8   23.78    2.03   0
  -9  -7   8  556.65    5.35   0
  -9  -2   4  134.39    2.73   0
  -9   2  -1  429.88    3.91   0
  -8  -7   8  515.68    4.91   0
  -8  -3   5  292.31    3.56   0
  -8  -2   4   16.73    1.55   0
  -8   2  -1 2436.44    8.34   0
  -7  -3   5   10.67    1.39   0
  -7  -2   4    2.63    1.29   0
  -6  -7   8  223.57    3.01   0
  -6  -2   4   26.46    1.41   0
  -5  -7   8  104.35    2.10   0
  -4 -11  10   58.37    1.69   0
  -2  -1   2 3552.32    5.92   0
   0  -9   8    0.70    0.55   0
 -26  -4  -4   33.73    4.67   0
 -26  -3  -5    8.66    4.19   0
 -26  -2  -7   19.56    4.21   0
 -25  -7   1   39.09    4.48   0
 -25  -6   0    2.02    3.81   0
 -25  -5  -1    2.14    3.74   0
 -25  -1  -7   15.64    3.80   0
 -24 -10   4   42.27    4.98   0
 -24  -9   3   15.02    4.52   0
 -24  -7   2    4.57    3.82   0
 -24  -6   1   94.66    5.09   0
 -24  -5   0   25.11    4.20   0
 -24  -4  -1  131.22    5.24   0
 -24  -1  -5   14.70    3.90   0
 -24   0  -7    1.82    3.29   0
 -23 -12   6   39.44    4.60   0
 -23 -11   5    8.88    3.98   0
 -23  -9   4    1.73    3.99   0
 -23  -6   2   37.87    3.97   0
 -23  -5   1    9.09    3.66   0
 -23  -4   0    0.62    3.22   0
 -23  -2  -3    7.76    3.15   0
 -23  -1  -4   45.51    3.95   0
 -23   0  -6  346.18    6.72   0
 -22 -14   7   -3.92    3.83   0
 -22 -11   6   -4.93    3.90   0
 -22  -9   5   25.45    4.06   0
 -22   1  -6   15.81    3.46   0
 -21 -15   8   75.63    4.98   0
 -21 -14   8   25.06    4.38   0
 -21 -12   7    6.66    3.82   0
 -21 -10   6   19.33    3.88   0
 -21  -2  -1    7.57    3.00   0
 -21   1  -5   17.40    3.05   0
 -20 -16   9    3.50    4.03   0
 -20 -15   9   16.39    3.86   0
 -20 -11   7   -2.08    3.29   0
 -20  -9   6   13.52    3.70   0
 -20  -7   5    3.67    3.20   0
 -20  -3   1  182.62    5.02   0
 -20  -2   0   87.89    4.05   0
 -20  -1  -1    3.53    2.97   0
 -20   1  -4   39.84    3.21   0
 -20   2  -6  122.42    4.09   0
 -19 -17  10    0.41    3.48   0
 -19 -14   9   53.28    4.39   0
 -19 -11   8  119.12    4.83   0
 -19  -5   4   31.19    3.36   0
 -19  -4   3   34.56    3.41   0
 -19  -2   1   -0.81    2.59   0
 -19   0  -2   71.48    3.57   0
 -18 -16  10   74.83    4.65   0
 -18 -15  10  111.12    5.21   0
 -18 -10   8   -3.82    2.91   0
 -18  -6   5   88.75    3.87   0
 -18  -1   0   10.41    2.56   0
 -18   0  -1   -0.09    2.54   0
 -18   2  -4   24.63    2.59   0
 -18   3  -6   -0.63    2.22   0
 -17 -14  10   18.07    3.54   0
 -17  -8   7    5.72    2.97   0
 -17  -5   5  184.26    4.73   0
 -17  -4   4    1.44    2.68   0
 -17  -1   1    2.52    2.42   0
 -16 -13  10  225.66    5.50   0
 -16 -11   9  191.58    5.10   0
 -16  -9   8    0.38    2.80   0
 -16  -7   7   29.08    2.98   0
 -16  -6   6   -0.02    2.66   0
 -16   0   0   63.11    2.95   0
 -15 -15  11   -1.14    2.98   0
 -15 -12  10   48.77    3.53   0
 -15 -10   9    2.58    2.77   0
 -15  -8   8    0.01    2.40   0
 -15  -7   7   79.14    3.03   0
 -15  -4   5   71.11    3.16   0
 -15  -3   4   71.87    3.10   0
 -15  -2   3    0.32    2.12   0
 -15   4  -6    0.67    1.71   0
 -14 -14  11  193.40    4.95   0
 -14 -12  10   91.96    3.65   0
 -14  -8   8    3.77    2.32   0
 -13 -11  10   36.52    2.97   0
 -13   1   0    1.91    1.64   0
 -13   3  -3  363.53    4.40   0
 -13   4  -5    2.39    1.52   0
 -13   5  -7   -0.02    1.66   0
 -12 -13  11    2.04    2.49   0
 -11 -10  10    2.23    1.99   0
 -11  -4   6   19.75    1.98   0
 -11  -3   5  161.92    3.27   0
 -11  -1   3   38.71    2.09   0
 -10  -8   9  191.35    3.67   0
 -10  -2   4   10.52    1.30   0
 -10   0   2  661.48    5.37   0
  -9 -10  10   25.33    2.10   0
  -9  -5   7  803.07    6.15   0
  -9   0   2    4.58    1.46   0
  -9   5  -6  154.24    2.28   0
  -8 -12  11    2.45    1.73   0
  -8 -10  10   25.84    1.91   0
  -8  -8   9    3.39    1.52   0
  -8  -5   7  452.60    4.51   0
  -8   5  -6  107.67    1.83   0
  -7 -12  11  253.08    3.89   0
  -7 -10  10   83.44    2.36   0
  -7  -8   9  193.36    3.11   0
  -6  -3   5  349.31    3.26   0
  -5  -3   5   21.07    1.25   0
  -5  -2   4  614.25    3.93   0
  -5   6  -9   32.27    0.59   0
  -4  -7   8  819.83    4.78   0
  -3  -9   9  112.52    1.94   0
  -3  -6   7  172.84    2.06   0
  -2  -5   6   97.18    1.37   0
 -26  -4  -3   55.49    4.96   0
 -26  -3  -4   19.14    4.31   0
 -26  -2  -6   39.56    4.60   0
 -26  -1  -7   -0.06    4.13   0
 -25  -4  -2   31.92    4.12   0
 -25  -3  -3    1.26    3.76   0
 -25  -2  -4   19.27    3.68   0
 -25  -1  -6   19.75    3.91   0
 -24  -9   4   35.77    4.71   0
 -24  -8   3   12.46    4.24   0
 -24  -3  -2    0.30    3.31   0
 -24  -2  -3   63.71    4.35   0
 -24   0  -6   22.26    3.66   0
 -23 -11   6   35.48    4.57   0
 -23 -10   5   -0.75    3.76   0
 -23  -8   4   27.04    4.32   0
 -23  -3  -1   45.49    3.89   0
 -23  -2  -2   21.40    3.65   0
 -23  -1  -3   -0.34    3.54   0
 -23   0  -5    4.26    3.34   0
 -23   1  -7   19.60    3.35   0
 -22 -14   8   36.82    4.57   0
 -22 -12   7    7.58    4.13   0
 -22 -10   6   62.70    4.78   0
 -22  -8   5   12.67    3.67   0
 -22  -7   4   58.75    4.40   0
 -22  -6   3  159.32    5.54   0
 -22  -5   2   85.14    3.91   0
 -22  -4   1   17.99    2.83   0
 -22  -3   0   -4.43    3.02   0
 -22  -2  -1   26.27    3.63   0
 -22  -1  -2   18.03    3.21   0
 -22   0  -4  538.31    7.85   0
 -21 -16   9    7.37    4.08   0
 -21 -15   9   16.37    4.63   0
 -21 -11   7   27.20    3.88   0
 -21  -4   2  132.06    4.94   0
 -21  -3   1   55.80    3.91   0
 -21  -2   0    0.16    3.13   0
 -21   0  -3    2.37    2.99   0
 -21   2  -6    8.13    3.08   0
 -20 -17  10    5.88    4.43   0
 -20 -14   9   84.47    5.01   0
 -20 -12   8    8.75    3.49   0
 -20 -11   8    1.07    3.34   0
 -20 -10   7   81.97    4.49   0
 -20  -8   6  295.53    6.58   0
 -20  -4   3   51.29    3.91   0
 -20  -3   2   38.81    3.46   0
 -20   0  -2    5.66    2.87   0
 -20   2  -5  317.89    5.83   0
 -19 -16  10   -2.05    3.70   0
 -19 -15  10   21.67    3.82   0
 -19 -13   9   19.80    3.79   0
 -19 -10   8   45.61    3.87   0
 -19  -9   7  181.11    5.32   0
 -19  -6   5   88.91    4.21   0
 -19  -1   0   -1.92    2.73   0
 -19   0  -1   -0.09    2.71   0
 -19   1  -3  254.96    5.08   0
 -18 -12   9   22.53    3.43   0
 -18  -8   7    4.11    3.06   0
 -18  -5   5   96.42    4.16   0
 -18  -4   4  610.87    7.72   0
 -18  -3   3  366.20    6.17   0
 -18  -2   2  106.05    4.03   0
 -18  -1   1   51.31    3.17   0
 -18   1  -2   74.17    3.43   0
 -17 -16  11   48.86    4.11   0
 -17 -13  10    1.52    3.28   0
 -17 -11   9   28.03    3.33   0
 -17  -9   8    2.96    3.01   0
 -17  -7   7    1.16    2.85   0
 -17  -6   6    1.14    2.82   0
 -17   0   0    1.38    2.32   0
 -17   2  -3   52.80    2.91   0
 -17   3  -5  190.25    4.10   0
 -17   4  -7   84.27    3.06   0
 -16 -15  11    4.50    3.23   0
 -16 -12  10   11.34    3.23   0
 -16 -10   9    1.21    2.91   0
 -16  -8   8   37.51    3.32   0
 -16  -4   5  130.76    3.95   0
 -16  -3   4    2.50    2.39   0
 -16  -2   3   80.98    3.33   0
 -16  -1   2   10.75    2.30   0
 -16   1  -1  163.49    3.87   0
 -15 -14  11  117.78    4.42   0
 -15 -11  10    4.93    2.71   0
 -15  -9   9   12.44    2.67   0
 -15  -6   7  181.25    4.41   0
 -15  -5   6  228.78    4.66   0
 -15  -1   2   43.78    2.25   0
 -15   0   1    0.78    1.99   0
 -15   5  -8   10.46    1.83   0
 -14 -13  11    0.24    2.78   0
 -14 -11  10  199.53    4.76   0
 -14  -9   9  336.24    5.63   0
 -14  -6   7   39.78    2.36   0
 -14   3  -3   95.53    2.78   0
 -14   4  -5   42.27    2.18   0
 -14   5  -7  131.93    3.06   0
 -13 -13  11   94.29    3.77   0
 -13 -10  10    3.19    2.42   0
 -13  -7   8   12.89    2.39   0
 -13   2  -1   22.33    1.94   0
 -12 -10  10  428.06    5.83   0
 -12  -1   3  135.81    3.12   0
 -12   0   2   74.35    2.51   0
 -12   2  -1  331.55    4.11   0
 -11 -12  11  199.54    4.26   0
 -11  -5   7  461.00    5.26   0
 -11   4  -4   11.75    1.45   0
 -10  -5   7  111.47    2.80   0
 -10   1   1   48.64    2.00   0
 -10   3  -2  183.00    2.86   0
 -10   4  -4  637.18    4.70   0
 -10   5  -6  159.02    2.41   0
  -9  -6   8   20.35    1.84   0
  -9   1   1  918.79    5.83   0
  -8  -6   8   45.88    2.01   0
  -8   1   1  121.33    2.31   0
  -8   3  -2   30.21    1.42   0
  -7  -5   7  511.69    4.48   0
  -7   1   1 2570.85    8.44   0
  -7   3  -2 1420.79    5.87   0
  -7   5  -6  357.92    2.67   0
  -6  -8   9  124.67    2.45   0
  -6  -5   7  254.52    3.11   0
  -6   0   2   94.15    1.88   0
  -6   4  -4    1.07    0.82   0
  -5 -10  10  226.44    3.02   0
  -5  -8   9  164.13    2.65   0
  -5  -4   6 1955.10    7.26   0
  -5  -1   3  238.34    2.41   0
  -3   1   0    1.35    0.52   0
  -3   4  -5  199.34    0.98   0
 -26  -5  -1    1.47    3.84   0
 -26  -4  -2   32.32    4.58   0
 -26  -3  -3   22.49    4.11   0
 -26  -2  -5  248.98    6.92   0
 -26  -1  -6   82.95    5.30   0
 -25  -7   2   62.95    5.26   0
 -25  -6   1    8.30    4.39   0
 -25  -5   0    0.79    3.78   0
 -25  -3  -2    3.30    3.74   0
 -25  -1  -5   -2.19    3.66   0
 -25   0  -7    2.64    3.57   0
 -24 -10   5   27.03    4.47   0
 -24  -8   4   12.38    4.26   0
 -24  -7   3   44.94    4.76   0
 -24  -5   1   -0.82    3.59   0
 -24  -4   0   53.61    4.54   0
 -24  -3  -1   14.55    3.90   0
 -24  -2  -2   61.70    4.26   0
 -24  -1  -4   81.06    4.60   0
 -24   0  -5    1.79    3.76   0
 -24   1  -7  125.51    4.73   0
 -23 -10   6    1.11    4.02   0
 -23  -9   5    9.36    3.93   0
 -23  -6   3   46.94    4.43   0
 -23  -4   1   -1.76    3.46   0
 -23  -3   0   -0.95    3.47   0
 -23  -2  -1   44.90    4.05   0
 -23   0  -4   38.79    3.79   0
 -22 -13   8    0.60    4.15   0
 -22  -6   4    1.22    3.64   0
 -22  -5   3  127.78    5.19   0
 -22  -4   2   38.62    4.01   0
 -22  -3   1    1.36    3.37   0
 -22  -2   0   94.20    4.35   0
 -22   0  -3   -1.41    3.09   0
 -22   1  -5  104.69    4.39   0
 -22   2  -7  125.22    4.44   0
 -21 -14   9   33.36    4.67   0
 -21 -12   8   20.24    3.92   0
 -21 -10   7    2.03    3.55   0
 -21  -8   6   52.56    4.30   0
 -21  -7   5   -1.85    2.50   0
 -21  -1  -1   60.80    3.73   0
 -21   0  -2    0.34    3.01   0
 -20 -16  10   20.36    4.37   0
 -20 -15  10   51.99    4.47   0
 -20 -13   9    1.41    3.71   0
 -20 -10   8    3.06    3.36   0
 -20  -9   7   55.74    4.08   0
 -20  -7   6   10.65    3.57   0
 -20  -6   5  534.17    8.08   0
 -20  -5   4    0.35    2.23   0
 -20  -2   1  157.40    4.73   0
 -20  -1   0   20.43    3.16   0
 -20   1  -3   74.84    3.70   0
 -20   3  -7   13.33    2.74   0
 -19 -14  10    1.82    3.69   0
 -19 -12   9   67.37    4.22   0
 -19 -11   9   56.00    4.04   0
 -19  -8   7   31.81    3.69   0
 -19  -5   5   55.08    3.77   0
 -19  -4   4   59.07    3.80   0
 -19  -3   3  152.52    4.71   0
 -19  -2   2  229.52    5.35   0
 -19   2  -4   20.05    2.83   0
 -19   3  -6  838.65    8.26   0
 -18 -16  11   -0.08    3.53   0
 -18 -13  10    7.42    3.49   0
 -18 -11   9   30.69    3.54   0
 -18  -9   8   11.12    3.14   0
 -18  -6   6   26.36    3.21   0
 -18   0   0    2.76    2.63   0
 -18   3  -5   52.90    2.98   0
 -18   4  -7   51.76    2.88   0
 -17 -15  11   11.48    3.49   0
 -17 -14  11    8.31    3.65   0
 -17 -12  10  107.88    4.56   0
 -17  -8   8    2.23    2.97   0
 -17  -5   6  175.36    4.61   0
 -17  -4   5  113.53    4.07   0
 -17  -3   4  123.01    4.07   0
 -17  -2   3   57.39    3.30   0
 -17  -1   2    2.27    2.37   0
 -17   1  -1    1.70    2.32   0
 -17   3  -4  112.51    3.47   0
 -16 -11  10   36.41    3.53   0
 -16  -9   9  167.16    4.77   0
 -16  -6   7  105.71    3.98   0
 -16  -5   6  256.98    4.82   0
 -16   0   1   -0.09    2.21   0
 -16   2  -2   23.48    2.42   0
 -15 -13  11   35.29    3.46   0
 -15  -7   8   69.11    3.49   0
 -15   4  -5   75.45    2.69   0
 -15   5  -7   10.53    2.16   0
 -14 -12  11   18.90    2.92   0
 -14 -10  10   38.49    3.11   0
 -14  -8   9  276.11    5.16   0
 -14  -4   6  163.05    3.94   0
 -14  -3   5   83.22    3.11   0
 -14  -2   4  100.08    3.24   0
 -14   2  -1   60.85    2.59   0
 -13 -14  12    6.35    2.96   0
 -13 -12  11   80.36    3.55   0
 -13  -8   9    0.18    2.29   0
 -13  -5   7   -0.02    2.09   0
 -13   0   2   55.17    2.43   0
 -12  -9  10  121.93    3.54   0
 -12   1   1    1.90    1.62   0
 -12   3  -2  144.84    2.94   0
 -12   5  -6  284.98    3.57   0
 -11   3  -2  876.30    6.03   0
 -10   6  -8    8.14    1.19   0
  -9  -9  10   13.38    1.86   0
  -9   6  -8   17.34    1.14   0
  -8 -11  11   20.16    1.92   0
  -8  -9  10   68.72    2.36   0
  -7 -11  11   58.41    2.23   0
  -7  -9  10   91.81    2.40   0
  -7  -6   8   55.43    1.99   0
  -6  -6   8    5.97    1.33   0
  -6   1   1  877.26    4.65   0
  -6   5  -6    4.06    0.68   0
  -5  -5   7    5.18    1.16   0
  -5   0   2 7832.54   12.81   0
  -4 -10  10    4.69    1.04   0
  -4  -4   6  184.63    2.25   0
  -4  -3   5  290.51    2.64   0
  -4  -2   4  316.15    2.66   0
  -4  -1   3   17.55    1.10   0
  -4   2  -1    7.07    0.75   0
  -3  -7   8    1.74    0.88   0
 -26  -4  -1    1.15    4.24   0
 -26  -2  -4    0.07    4.03   0
 -26  -1  -5    2.27    4.23   0
 -25  -7   3    1.86    4.40   0
 -25  -6   2   11.52    4.40   0
 -25  -5   1    2.18    4.04   0
 -25  -4   0    1.13    3.99   0
 -25  -3  -1    2.52    3.50   0
 -25  -2  -3    3.97    3.48   0
 -25  -1  -4    5.18    3.67   0
 -25   0  -6    1.59    3.61   0
 -24  -9   5   -5.86    4.16   0
 -24  -7   4    0.81    3.86   0
 -24  -6   3    6.97    3.93   0
 -24  -5   2    5.23    3.79   0
 -24  -3   0   25.45    4.05   0
 -24   1  -6   -1.84    3.52   0
 -23  -9   6   -2.98    3.90   0
 -23  -8   5    6.00    3.85   0
 -23  -5   3    5.80    3.55   0
 -23  -1  -2   42.18    3.93   0
 -23   1  -5    9.92    3.35   0
 -22 -12   8   16.39    4.43   0
 -22 -10   7   -1.55    3.93   0
 -22  -7   5   -0.73    3.50   0
 -22  -1  -1    8.78    3.32   0
 -21 -15  10   10.52    4.05   0
 -21 -11   8  164.73    5.69   0
 -21  -9   7   97.41    4.94   0
 -21  -6   5   28.14    3.87   0
 -21  -4   3    0.06    2.45   0
 -21  -1   0    2.45    3.15   0
 -21   2  -5   12.28    3.00   0
 -20 -14  10   27.75    4.24   0
 -20 -12   9   -2.51    3.48   0
 -20 -11   9   25.43    3.80   0
 -20  -8   7   90.60    4.66   0
 -20  -3   3   26.24    3.47   0
 -20   0  -1   -2.68    2.62   0
 -20   1  -2   -0.13    2.56   0
 -19 -16  11   -0.54    3.85   0
 -19  -9   8  145.92    5.05   0
 -19  -1   1  168.99    4.60   0
 -19   0   0    2.79    2.75   0
 -19   3  -5   12.51    2.68   0
 -18 -14  11    8.84    3.61   0
 -18 -12  10    6.15    3.42   0
 -18 -10   9   65.71    3.92   0
 -18  -3   4    6.96    2.93   0
 -18  -2   3  341.75    6.02   0
 -18  -1   2   84.32    3.76   0
 -18   3  -4   14.29    2.41   0
 -17 -13  11   75.33    4.30   0
 -17 -11  10    5.22    3.23   0
 -17  -9   9   15.37    3.20   0
 -17   0   1    1.85    2.41   0
 -17   2  -2  150.73    3.94   0
 -16 -15  12   92.54    4.66   0
 -16 -13  11   32.94    3.42   0
 -16 -12  11  175.69    5.30   0
 -16 -10  10   14.56    3.11   0
 -16  -7   8  650.87    7.84   0
 -16   1   0    5.10    2.24   0
 -15 -12  11    5.17    2.86   0
 -15 -10  10   25.11    3.06   0
 -15  -8   9   33.63    3.17   0
 -15  -2   4    0.78    1.63   0
 -15  -1   3    0.92    2.12   0
 -15   0   2  158.68    3.79   0
 -14 -14  12   55.39    3.56   0
 -14 -11  11    8.85    2.65   0
 -14  -9  10    0.80    2.59   0
 -14   5  -6    0.50    1.87   0
 -13 -13  12   -0.85    2.84   0
 -13 -11  11   14.68    2.71   0
 -13  -9  10  104.71    3.63   0
 -13  -7   9    5.45    2.23   0
 -13   5  -6  458.14    4.69   0
 -12 -13  12    1.81    2.53   0
 -12  -7   9   27.33    2.46   0
 -12   2   0    1.98    1.55   0
 -11 -13  12   87.71    3.38   0
 -11  -2   5  208.63    3.63   0
 -11   2   0    1.00    1.50   0
 -11   6  -8   15.01    1.22   0
 -10 -13  12   25.47    2.50   0
 -10  -7   9    3.14    1.71   0
 -10  -2   5  900.60    6.60   0
 -10  -1   4   26.35    1.93   0
 -10   2   0    1.23    1.41   0
  -9  -4   7   17.11    1.73   0
  -8  -2   5  221.37    3.18   0
  -7  -7   9  400.36    4.22   0
  -7   2   0    1.21    1.05   0
  -6 -11  11   57.85    2.02   0
  -6  -9  10  114.65    2.44   0
  -5 -11  11    9.36    1.52   0
  -5  -6   8    5.15    1.20   0
  -4  -5   7  219.48    2.50   0
  -3 -10  10    7.09    1.08   0
   0  -7   7    0.90    0.52   0
 -27  -1  -6   84.67    5.45   0
 -26  -4   0  120.57    5.61   0
 -26  -3  -2   -0.22    3.79   0
 -26  -2  -3    0.49    4.07   0
 -26   0  -6  450.31    8.34   0
 -25  -6   3    0.77    3.88   0
 -25  -5   2   12.25    4.08   0
 -25  -4   1   68.14    4.78   0
 -25  -1  -3    2.68    3.72   0
 -25   0  -5   -0.89    3.70   0
 -24  -9   6   83.86    5.28   0
 -24  -8   5   35.35    4.72   0
 -24  -2  -1    2.16    3.48   0
 -24  -1  -2   13.03    3.68   0
 -24   0  -4  670.85    9.20   0
 -23 -10   7    9.89    4.34   0
 -23  -8   6   74.18    4.97   0
 -23  -7   5   -0.62    4.00   0
 -23  -6   4   12.81    3.00   0
 -23  -2   0   -3.92    3.46   0
 -23  -1  -1   18.49    3.65   0
 -23   0  -3   -1.78    3.01   0
 -23   1  -4   47.16    3.72   0
 -23   2  -6    3.55    3.15   0
 -22 -13   9   12.39    4.49   0
 -22 -11   8   52.92    4.62   0
 -22  -9   7   72.84    4.86   0
 -22  -7   6    9.66    3.69   0
 -22  -5   4   15.67    3.81   0
 -22  -3   2    1.27    3.42   0
 -22  -2   1   23.63    3.69   0
 -22  -1   0    0.92    3.02   0
 -22   0  -2   10.90    3.08   0
 -22   1  -3   69.10    3.86   0
 -21 -14  10  100.17    5.47   0
 -21 -12   9   67.02    4.65   0
 -21 -11   9   10.09    3.67   0
 -21  -5   5   14.96    3.40   0
 -21  -4   4   46.17    4.08   0
 -21  -3   3  169.27    5.35   0
 -21  -2   2   26.58    3.45   0
 -21   0  -1    6.07    3.07   0
 -21   2  -4   74.03    3.84   0
 -21   3  -6   99.30    4.03   0
 -20 -16  11   51.88    4.85   0
 -20 -15  11    5.54    3.78   0
 -20 -13  10    0.20    3.85   0
 -20 -10   9  371.02    7.40   0
 -20  -9   8   61.36    4.19   0
 -20  -7   7   16.31    3.68   0
 -20  -6   6  102.22    4.54   0
 -20  -1   1    1.69    2.86   0
 -20   0   0  267.40    5.69   0
 -20   2  -3  125.97    4.15   0
 -20   3  -5    3.64    2.69   0
 -19 -15  11   43.83    4.19   0
 -19 -14  11   13.99    3.96   0
 -19  -8   8   70.19    4.35   0
 -19  -5   6   52.03    3.83   0
 -19  -4   5    5.40    3.13   0
 -19  -3   4   77.52    3.97   0
 -19  -2   3   36.63    3.48   0
 -19  -1   2  555.00    7.52   0
 -19   1  -1  199.88    4.84   0
 -18 -11  10    6.93    3.41   0
 -18  -9   9    0.32    3.26   0
 -18  -7   8    6.60    3.17   0
 -18  -6   7   10.18    3.16   0
 -18   0   1   -0.74    2.66   0
 -18   2  -2  114.29    3.80   0
 -17 -12  11   32.82    3.77   0
 -17 -10  10   47.27    3.72   0
 -17  -8   9   27.95    3.40   0
 -17  -4   6  166.01    4.61   0
 -17  -3   5  186.70    4.74   0
 -17  -2   4  179.84    4.57   0
 -17  -1   3  325.20    5.52   0
 -17   1   0   -2.41    2.20   0
 -17   3  -3    0.47    2.25   0
 -17   4  -5  119.86    3.51   0
 -16 -14  12    5.14    3.22   0
 -16  -8   9  352.35    6.10   0
 -16  -6   8  108.66    3.96   0
 -16  -5   7  176.38    4.59   0
 -16  -1   3   -0.67    2.23   0
 -15 -14  12    0.84    3.01   0
 -15 -13  12    0.08    3.32   0
 -15 -11  11    3.50    2.86   0
 -15  -9  10  220.34    5.09   0
 -15   5  -6  214.36    3.94   0
 -14 -13  12   88.51    3.92   0
 -14  -7   9   23.78    2.78   0
 -14  -3   6    9.81    2.30   0
 -14  -2   5  145.95    3.72   0
 -13  -8  10  274.57    4.94   0
 -13  -4   7   31.98    2.53   0
 -13   2   0   -1.44    1.69   0
 -12 -12  12   23.49    2.81   0
 -12 -10  11  577.13    6.76   0
 -12  -8  10   34.39    2.66   0
 -12   0   3    0.57    1.72   0
 -12   4  -3 1001.20    6.70   0
 -12   5  -5   17.01    1.79   0
 -11 -12  12  139.63    3.86   0
 -11 -10  11   72.30    3.03   0
 -11  -4   7    0.91    1.35   0
 -11   0   3    0.59    1.64   0
 -11   4  -3   21.44    1.65   0
 -10  -5   8   20.65    1.94   0
 -10   0   3   -1.04    1.57   0
  -9 -10  11    7.22    1.98   0
  -9  -8  10   10.81    1.81   0
  -9  -5   8  226.91    3.62   0
  -9   0   3   -0.29    1.48   0
  -9   4  -3   69.85    1.86   0
  -9   5  -5  635.05    4.36   0
  -8 -12  12    4.62    1.80   0
  -8 -10  11    1.43    1.65   0
  -8  -5   8 1224.44    7.34   0
  -8  -4   7  939.71    6.33   0
  -8   0   3    0.32    1.33   0
  -8   4  -3    2.26    1.29   0
  -7 -10  11   22.90    1.77   0
  -7  -4   7  510.50    4.52   0
  -7  -3   6   66.32    2.01   0
  -7  -1   4 1968.14    7.97   0
  -6  -7   9  645.81    4.97   0
  -5  -9  10   71.43    1.93   0
  -5   3  -2 3709.47    7.69   0
  -5   5  -6 1074.78    3.35   0
  -3  -8   9  100.64    1.87   0
  -3  -4   6  116.20    1.75   0
  -3  -3   5 1142.31    4.56   0
  -3  -2   4  159.57    1.81   0
 -27  -1  -5    1.31    4.28   0
 -26  -2  -2   13.68    4.36   0
 -26  -1  -4   33.82    4.16   0
 -26   0  -5    0.45    3.63   0
 -25  -7   4    3.72    4.09   0
 -25  -3   0   -4.31    3.43   0
 -25  -1  -2   -1.49    4.01   0
 -25   0  -4  262.49    6.71   0
 -25   1  -6   20.75    3.85   0
 -24  -8   6   16.65    4.26   0
 -24  -5   3    4.76    3.72   0
 -24  -4   2   -0.82    3.59   0
 -24  -3   1   15.67    3.94   0
 -24  -2   0  234.79    6.46   0
 -24  -1  -1   43.07    3.95   0
 -24   0  -3   -3.12    3.40   0
 -24   1  -5   10.94    3.28   0
 -23 -11   8   36.25    4.96   0
 -23  -9   7   33.03    4.63   0
 -23  -7   6    9.31    3.88   0
 -23  -6   5   40.06    4.41   0
 -23  -5   4   22.39    4.05   0
 -23  -3   2   75.78    4.60   0
 -23  -2   1   46.61    4.16   0
 -23   0  -2   29.03    3.67   0
 -23   2  -5   14.75    3.63   0
 -22 -11   9    9.18    3.95   0
 -22 -10   8   -0.11    3.74   0
 -22  -8   7   34.36    4.26   0
 -22  -5   5   13.01    3.55   0
 -22  -4   4  228.17    6.20   0
 -22   0  -1    1.16    3.19   0
 -22   2  -4    9.81    3.30   0
 -22   3  -6    1.11    3.21   0
 -21 -15  11    2.86    4.04   0
 -21 -13  10   11.51    4.31   0
 -21 -12  10    7.52    3.78   0
 -21 -10   9    0.98    3.66   0
 -21  -9   8    2.09    3.62   0
 -21  -7   7  104.14    4.99   0
 -21  -6   6   12.74    3.49   0
 -21  -1   1   58.82    3.99   0
 -21   0   0   -3.12    3.13   0
 -21   1  -2  150.64    4.58   0
 -21   3  -5   -0.41    3.08   0
 -20 -14  11   24.91    4.36   0
 -20 -12  10   88.53    4.81   0
 -20 -11  10   49.55    4.18   0
 -20  -8   8   36.61    4.04   0
 -20  -5   6   85.52    4.48   0
 -20  -4   5   43.53    3.80   0
 -20  -3   4    1.12    3.15   0
 -20  -1   2    1.97    3.03   0
 -20   1  -1    1.93    2.88   0
 -19 -16  12    2.18    4.02   0
 -19 -13  11   25.95    3.99   0
 -19 -11  10   57.32    4.14   0
 -19  -7   8  320.57    6.66   0
 -19  -6   7    6.71    3.04   0
 -19   0   1    2.17    2.86   0
 -19   2  -2  244.85    5.18   0
 -19   3  -4   76.68    3.34   0
 -19   4  -6   81.58    3.49   0
 -18 -15  12   70.85    4.58   0
 -18 -12  11   10.61    3.50   0
 -18  -8   9    1.15    3.32   0
 -18  -5   7   58.46    3.71   0
 -18  -4   6  236.73    5.47   0
 -18  -3   5   52.13    3.59   0
 -18  -2   4   29.47    3.22   0
 -18  -1   3  199.26    4.95   0
 -18   1   0    8.45    2.51   0
 -18   2  -1  231.89    5.04   0
 -18   3  -3  389.77    5.83   0
 -18   4  -5  211.42    4.50   0
 -17 -14  12    1.08    3.38   0
 -17 -11  11    5.89    3.32   0
 -17  -9  10    1.59    3.21   0
 -17  -6   8  270.48    5.72   0
 -17  -5   7   45.75    3.29   0
 -17   0   2   96.31    3.62   0
 -17   2  -1   64.15    3.05   0
 -16 -13  12   13.88    3.27   0
 -16 -11  11   43.72    3.41   0
 -16  -7   9   46.78    3.50   0
 -16   1   1  165.57    4.00   0
 -16   3  -2   26.53    2.55   0
 -15 -12  12  180.55    4.92   0
 -15 -10  11  837.19    9.01   0
 -15  -8  10  141.47    4.23   0
 -15  -4   7  191.42    4.45   0
 -15  -3   6   30.45    2.78   0
 -15  -2   5  588.08    6.75   0
 -14 -12  12    2.25    2.75   0
 -14 -10  11   18.47    2.99   0
 -14  -8  10    0.70    2.60   0
 -14  -5   8  496.85    6.38   0
 -14  -4   7    2.27    2.17   0
 -14   4  -3   28.45    2.08   0
 -14   5  -5  305.91    4.35   0
 -13 -12  12    0.31    2.46   0
 -13  -6   9   14.51    2.47   0
 -13  -5   8    3.92    2.26   0
 -13   0   3    0.94    1.34   0
 -13   1   2   24.66    2.15   0
 -13   3  -1  153.96    3.24   0
 -13   4  -3   71.82    2.41   0
 -13   5  -5  184.41    3.24   0
 -12 -11  12    2.68    2.68   0
 -12  -9  11    6.81    2.25   0
 -12   1   2    5.48    1.75   0
 -12   3  -1    7.86    1.67   0
 -12   6  -7  166.52    2.88   0
 -11 -11  12    2.24    2.23   0
 -11  -9  11  159.67    3.83   0
 -11   1   2  414.93    4.62   0
 -11   3  -1  264.65    3.61   0
 -11   6  -7  152.50    2.61   0
 -10  -6   9  769.35    6.62   0
 -10   1   2   40.19    1.94   0
 -10   3  -1  101.24    2.38   0
  -9  -9  11  589.71    5.98   0
  -9  -6   9  212.01    3.59   0
  -9   3  -1 1046.97    6.02   0
  -8  -6   9  162.93    3.08   0
  -8   1   2   28.01    1.61   0
  -8   3  -1   41.98    1.59   0
  -7  -8  10   60.61    2.13   0
  -7  -5   8  676.62    5.26   0
  -7   0   3    0.15    1.24   0
  -7   4  -3  478.57    3.44   0
  -6 -10  11    0.68    1.37   0
  -6  -8  10   77.96    2.28   0
  -6  -4   7   32.79    1.61   0
  -6  -3   6  345.59    3.43   0
  -6  -2   5   59.41    1.54   0
  -6  -1   4  306.06    3.13   0
  -6   2   0 2013.53    6.77   0
  -5  -7   9    1.09    1.15   0
  -4  -9  10  558.69    4.22   0
  -4  -6   8  509.51    3.79   0
  -3  -5   7  140.59    1.97   0
  -3  -1   3  165.90    1.75   0
   0 -10   9 3366.30    6.56   0
 -27  -1  -4    7.49    4.38   0
 -26  -3   0    0.88    4.21   0
 -26  -2  -1   38.19    4.73   0
 -26  -1  -3    7.02    4.13   0
 -26   0  -4    8.82    3.75   0
 -25  -6   4    4.30    4.34   0
 -25  -5   3   95.58    5.47   0
 -25  -4   2   39.12    4.68   0
 -25  -3   1    2.92    4.12   0
 -25  -2   0    0.72    3.90   0
 -25   0  -3   -0.55    3.76   0
 -25   1  -5   -3.31    3.64   0
 -24  -6   5   20.07    4.43   0
 -24  -5   4   61.05    4.90   0
 -24  -4   3   46.67    4.53   0
 -24  -2   1    5.33    3.58   0
 -24   0  -2   -4.31    3.45   0
 -24   1  -4   76.96    4.52   0
 -24   2  -6    3.07    3.37   0
 -23 -11   9    0.98    4.09   0
 -23 -10   8    6.37    4.07   0
 -23  -8   7    0.55    4.22   0
 -23  -5   5    6.84    3.63   0
 -23  -4   4   14.16    3.67   0
 -23  -3   3    0.55    3.38   0
 -23  -1   0    0.96    3.22   0
 -23   0  -1    2.35    3.33   0
 -22 -13  10    4.25    4.01   0
 -22 -12  10   39.53    4.52   0
 -22 -10   9    1.14    3.76   0
 -22  -9   8   51.31    4.52   0
 -22  -7   7    3.79    3.78   0
 -22  -6   6   17.18    3.94   0
 -22  -2   2    9.72    2.66   0
 -22  -1   1    4.67    3.38   0
 -22   0   0   38.77    3.61   0
 -21 -14  11   13.87    4.36   0
 -21 -11  10    3.13    3.87   0
 -21  -9   9   93.17    4.88   0
 -21  -8   8    5.80    3.74   0
 -21  -6   7   17.23    3.55   0
 -21  -5   6   12.73    3.70   0
 -21  -4   5   89.95    4.64   0
 -21  -3   4   19.47    3.69   0
 -21  -2   3   21.47    3.51   0
 -21  -1   2  140.32    4.95   0
 -21   1  -1   57.29    3.78   0
 -21   2  -3   24.23    3.07   0
 -20 -16  12   11.06    4.23   0
 -20 -15  12    8.93    4.52   0
 -20 -13  11    0.39    3.83   0
 -20 -10  10   37.44    4.01   0
 -20  -9   9    2.09    2.68   0
 -20  -7   8   36.77    4.06   0
 -20  -6   7   17.36    2.81   0
 -20   0   1   -0.55    2.94   0
 -20   2  -2    3.48    2.89   0
 -20   3  -4    0.45    2.73   0
 -19 -15  12   27.55    4.25   0
 -19 -14  12    1.58    3.83   0
 -19 -12  11   22.92    3.91   0
 -19 -10  10    3.05    3.31   0
 -19  -8   9   36.39    3.93   0
 -19  -5   7  208.48    5.54   0
 -19  -3   5   19.00    3.31   0
 -19  -2   4   20.62    3.36   0
 -19  -1   3  250.67    5.60   0
 -19   1   0    2.64    2.58   0
 -19   2  -1   -2.62    2.46   0
 -19   3  -3  164.50    4.42   0
 -19   4  -5    4.69    2.57   0
 -18 -14  12   10.08    3.44   0
 -18 -13  12    7.79    3.59   0
 -18 -11  11    0.14    3.37   0
 -18  -9  10   41.78    3.90   0
 -18  -7   9    5.83    3.11   0
 -18  -6   8   47.04    3.75   0
 -18   0   2  322.42    5.79   0
 -18   1   1   48.76    3.33   0
 -17 -13  12    6.50    3.45   0
 -17 -10  11   -1.36    3.19   0
 -17  -7   9   28.30    3.49   0
 -17  -2   5   35.90    3.21   0
 -17   1   1   -0.51    2.32   0
 -17   2   0   -1.54    2.22   0
 -17   3  -2  179.89    4.19   0
 -17   4  -4    1.68    2.23   0
 -16 -12  12  160.70    4.99   0
 -16 -10  11   39.26    3.61   0
 -16  -8  10  230.27    5.38   0
 -16  -5   8   13.33    2.97   0
 -16  -4   7   10.15    2.85   0
 -16  -3   6    1.91    1.90   0
 -16  -2   5  681.68    7.34   0
 -16  -1   4   32.74    2.83   0
 -16   2   0   -0.15    2.22   0
 -15 -14  13   32.66    3.58   0
 -15 -11  12    2.42    3.25   0
 -15  -9  11   81.34    3.75   0
 -15  -6   9  255.01    5.18   0
 -15  -5   8   10.37    2.60   0
 -15   0   3   -1.48    1.53   0
 -15   1   2   44.39    2.71   0
 -15   5  -5   21.43    2.15   0
 -14 -11  12  407.14    6.49   0
 -14  -9  11  241.06    5.15   0
 -14   3  -1   42.02    2.35   0
 -13 -13  13    0.12    2.70   0
 -13 -11  12   32.17    3.00   0
 -13  -9  11    2.69    2.49   0
 -13  -7  10  323.88    5.36   0
 -13   2   1   21.24    2.06   0
 -13   6  -7  621.37    5.31   0
 -12 -13  13  220.78    4.88   0
 -12   2   1  327.40    4.30   0
 -11  -3   7  554.06    5.78   0
 -11  -2   6  773.80    6.59   0
 -11   2   1  449.79    4.71   0
 -10  -7  10   19.75    2.19   0
 -10  -3   7  355.73    4.52   0
 -10  -2   6  677.04    5.93   0
 -10  -1   5  570.86    5.37   0
  -9  -7  10   88.82    2.69   0
  -9   2   1  541.66    4.63   0
  -9   6  -7  558.23    3.81   0
  -8 -11  12  563.97    5.70   0
  -8  -9  11    4.89    1.68   0
  -7  -9  11    6.41    1.79   0
  -7  -6   9  176.41    3.00   0
  -7   1   2  202.02    2.70   0
  -7   3  -1   23.36    1.28   0
  -7   5  -5   38.05    1.22   0
  -6  -5   8  374.21    3.78   0
  -6   0   3    2.83    1.20   0
  -5 -10  11 1628.82    7.79   0
  -5  -4   7   88.77    1.93   0
  -5  -3   6  563.78    4.03   0
  -5  -2   5 1030.22    5.21   0
  -4   1   1 4152.99    8.25   0
 -27   0  -5   -0.20    4.12   0
 -26  -3   1    1.02    4.24   0
 -26   0  -3    2.33    4.30   0
 -25  -6   5   95.42    5.48   0
 -25  -5   4   11.03    4.25   0
 -25  -4   3    6.16    4.24   0
 -25  -3   2   -0.31    4.01   0
 -25  -1  -1    0.94    3.69   0
 -25   0  -2   59.50    4.30   0
 -24  -8   7   32.00    4.80   0
 -24  -7   6    8.82    4.10   0
 -24  -1   0   84.51    4.81   0
 -24   0  -1   -0.07    3.22   0
 -24   1  -3   43.90    4.12   0
 -23 -10   9   -4.36    4.35   0
 -23  -7   7   31.56    4.43   0
 -23  -6   6    9.02    4.14   0
 -23  -2   2   20.91    3.63   0
 -23  -1   1   18.04    3.76   0
 -23   1  -2   43.54    3.92   0
 -23   2  -4    5.92    3.27   0
 -22 -11  10    7.55    4.25   0
 -22  -9   9    5.74    3.73   0
 -22  -6   7    1.85    3.43   0
 -22  -4   5   11.71    3.78   0
 -22  -2   3  104.81    4.84   0
 -22  -1   2   19.74    3.45   0
 -22   1  -1    6.04    3.26   0
 -22   3  -5    2.99    3.01   0
 -21 -12  11   13.24    3.95   0
 -21   0   1   -0.65    3.19   0
 -21   2  -2   25.34    3.25   0
 -21   3  -4   16.36    3.09   0
 -20 -14  12  294.45    7.49   0
 -20 -12  11   39.32    4.22   0
 -20 -11  11   24.03    3.82   0
 -20  -9  10   55.59    4.30   0
 -20  -6   8    9.26    3.37   0
 -20  -5   7   -4.00    3.31   0
 -20  -3   5    0.75    3.27   0
 -20  -1   3   70.97    4.03   0
 -20   0   2    4.39    2.95   0
 -20   1   0   19.81    3.00   0
 -20   3  -3   31.54    3.15   0
 -19 -13  12    1.58    3.66   0
 -19  -9  10   28.74    3.94   0
 -19  -6   8    2.81    3.05   0
 -19   0   2   51.43    3.41   0
 -18 -15  13   16.56    4.04   0
 -18 -12  12   51.85    4.18   0
 -18 -10  11  102.59    4.70   0
 -18  -8  10  604.46    8.45   0
 -18  -5   8   -0.07    2.82   0
 -18  -4   7   55.51    3.76   0
 -18  -3   6    0.80    2.94   0
 -18  -2   5  196.78    5.03   0
 -18  -1   4  141.11    4.49   0
 -18   2   0  163.59    4.36   0
 -18   3  -2   13.52    2.66   0
 -18   5  -6    5.73    2.31   0
 -17 -14  13    9.60    3.57   0
 -17 -12  12   69.30    4.06   0
 -17  -8  10   19.27    3.23   0
 -17  -5   8    4.00    2.99   0
 -17   1   2   -0.99    2.34   0
 -17   4  -3    2.20    2.52   0
 -16 -14  13    3.57    3.31   0
 -16 -13  13  247.81    6.14   0
 -16 -11  12  278.64    5.99   0
 -16  -9  11   60.60    3.78   0
 -16  -7  10   16.97    2.92   0
 -16   1   2   10.72    2.44   0
 -16   3  -1   29.39    2.57   0
 -15 -13  13   29.30    3.48   0
 -15  -3   7   39.20    2.96   0
 -14 -13  13    4.94    2.96   0
 -14 -10  12   59.42    3.54   0
 -14  -7  10   24.00    2.73   0
 -14  -4   8   37.82    2.85   0
 -14   4  -2    5.31    2.04   0
 -13 -12  13   85.41    3.92   0
 -13 -10  12   99.27    3.77   0
 -13  -8  11    3.38    2.44   0
 -13  -4   8    5.16    2.23   0
 -12 -12  13   64.69    3.36   0
 -12 -10  12  141.13    3.95   0
 -12  -8  11    1.07    2.29   0
 -12   0   4 1071.07    7.77   0
 -12   5  -4  270.34    3.64   0
 -11 -12  13   30.52    2.71   0
 -11 -10  12  171.40    4.03   0
 -10 -12  13   74.52    3.33   0
 -10  -5   9   15.77    2.00   0
 -10  -4   8    1.07    1.70   0
 -10   4  -2    6.28    1.41   0
  -9  -4   8  136.21    2.99   0
  -9  -3   7  248.08    3.70   0
  -9  -2   6  118.41    2.52   0
  -9  -1   5    9.67    1.68   0
  -9   0   4  875.88    6.15   0
  -8  -7  10    3.40    1.57   0
  -8  -3   7   97.59    2.49   0
  -8  -2   6   65.11    2.16   0
  -7  -7  10   75.78    2.26   0
  -6 -11  12  729.84    5.86   0
  -6  -9  11   -0.06    1.61   0
  -6  -6   9  299.95    3.51   0
  -5  -8  10  459.66    4.09   0
  -5  -5   8   59.63    1.78   0
  -5  -1   4  525.04    3.63   0
  -5   2   0   -0.05    0.83   0
  -3  -9  10   37.13    1.41   0
 -27   0  -4   19.45    4.48   0
 -26  -3   2   -3.07    3.91   0
 -26  -2   0    1.86    3.92   0
 -26   1  -4   28.03    4.05   0
 -25  -2   1   63.54    4.63   0
 -25  -1   0   -1.21    3.83   0
 -25   1  -3    0.43    3.72   0
 -25   2  -5   64.78    4.49   0
 -24  -7   7   11.91    4.46   0
 -24  -5   5   -1.34    3.83   0
 -24  -3   3   95.84    5.08   0
 -24  -2   2   66.12    4.79   0
 -24  -1   1   42.75    4.31   0
 -24   1  -2   13.91    3.66   0
 -24   2  -4    2.66    3.41   0
 -23  -9   9   33.19    4.77   0
 -23  -8   8   78.58    5.08   0
 -23  -6   7  194.46    6.29   0
 -23  -5   6   16.78    4.13   0
 -23  -4   5   93.96    5.13   0
 -23  -3   4   26.05    4.04   0
 -23  -2   3    5.11    3.65   0
 -23  -1   2   57.32    4.17   0
 -23   0   0    4.80    3.23   0
 -23   1  -1   16.83    3.58   0
 -23   2  -3    6.00    3.33   0
 -23   3  -5    1.52    3.11   0
 -22 -12  11   24.91    4.74   0
 -22 -10  10   27.97    4.56   0
 -22  -8   9   -0.23    3.71   0
 -22   0   1    5.83    3.42   0
 -22   2  -2    6.25    3.26   0
 -22   3  -4    8.63    3.07   0
 -21 -14  12    0.30    4.42   0
 -21 -11  11    6.87    4.09   0
 -21  -9  10   41.41    4.46   0
 -21  -8   9   -0.71    3.59   0
 -21  -6   8   96.67    4.92   0
 -21  -5   7  220.96    6.14   0
 -21  -4   6   -5.39    3.20   0
 -21  -3   5    4.23    3.29   0
 -21  -2   4   69.61    4.26   0
 -21   0   2    5.90    2.98   0
 -21   1   0   -2.05    2.86   0
 -21   2  -1    3.82    2.87   0
 -21   3  -3  167.89    4.91   0
 -20 -13  12    4.87    4.06   0
 -20 -10  11   62.50    4.48   0
 -20  -7   9    5.16    3.65   0
 -20   1   1    1.94    3.02   0
 -19 -15  13    6.68    4.02   0
 -19 -14  13   17.05    4.41   0
 -19 -12  12   14.41    3.82   0
 -19 -10  11    2.43    3.56   0
 -19  -4   7  179.63    5.33   0
 -19  -3   6  841.01    9.49   0
 -19  -2   5   18.25    3.31   0
 -19  -1   4    7.17    3.12   0
 -19   0   3    0.13    2.99   0
 -19   2   0    0.45    2.73   0
 -19   3  -2  236.87    5.10   0
 -19   4  -4   73.62    3.51   0
 -18 -11  12   39.68    4.01   0
 -18  -9  11    0.37    3.39   0
 -18  -6   9  453.70    7.35   0
 -18   0   3    2.81    2.68   0
 -18   1   2   74.56    3.72   0
 -18   3  -1    1.56    2.39   0
 -18   4  -3   44.62    2.97   0
 -17 -11  12  232.76    5.82   0
 -17  -9  11    0.86    3.00   0
 -17  -7  10   48.61    3.72   0
 -17  -3   7  277.67    5.61   0
 -17  -2   6   11.23    2.93   0
 -17   3  -1   25.62    2.72   0
 -17   5  -5  180.37    4.06   0
 -16 -12  13   18.59    3.30   0
 -16  -8  11   13.19    3.12   0
 -16  -5   9   78.04    3.64   0
 -16  -4   8  381.33    6.20   0
 -16  -3   7  206.96    4.78   0
 -16  -2   6  328.69    5.63   0
 -16  -1   5   56.91    3.20   0
 -16   0   4  176.74    4.32   0
 -16   2   1  324.03    5.21   0
 -15 -12  13    6.60    3.05   0
 -15 -10  12   95.78    4.19   0
 -15  -8  11   97.04    4.03   0
 -15  -5   9  121.72    4.09   0
 -15  -4   8    3.16    2.45   0
 -15   0   4  464.21    6.02   0
 -15   1   3    1.56    2.08   0
 -15   5  -4    2.31    1.91   0
 -14 -12  13   30.07    3.26   0
 -14  -8  11   47.28    3.11   0
 -14  -6  10   39.22    3.06   0
 -14  -5   9  474.76    6.37   0
 -14   3   0   68.58    2.78   0
 -14   5  -4  386.59    4.76   0
 -14   6  -6   27.05    2.22   0
 -13  -9  12    6.88    2.89   0
 -13  -6  10  246.57    4.80   0
 -13   3   0   -0.83    1.72   0
 -13   6  -6   13.41    1.63   0
 -12 -11  13    4.76    2.77   0
 -12  -9  12   32.49    3.01   0
 -12  -6  10    1.90    2.21   0
 -12   6  -6   28.38    1.65   0
 -11  -9  12  129.19    3.79   0
 -11   1   3   38.63    2.09   0
 -11   3   0   -0.21    1.42   0
 -10  -6  10   14.49    2.01   0
 -10   1   3    0.49    1.60   0
 -10   3   0   11.80    1.60   0
  -9  -8  11    2.25    1.75   0
  -9  -5   9    7.15    1.73   0
  -9   1   3  522.35    4.75   0
  -9   5  -4  169.98    2.48   0
  -8 -10  12   22.08    2.07   0
  -8  -8  11    5.57    1.64   0
  -8  -5   9  278.66    3.81   0
  -8  -4   8  349.20    4.13   0
  -8   0   4    5.44    1.47   0
  -8   4  -2  654.16    4.46   0
  -7 -10  12    0.54    1.77   0
  -7  -4   8   25.02    1.65   0
  -7  -3   7  858.61    5.75   0
  -7  -2   6    0.46    1.34   0
  -7   2   1 1156.80    5.79   0
  -7   6  -7  129.75    1.66   0
  -6  -7  10   40.57    2.01   0
  -6   3  -1  747.17    4.08   0
  -5  -6   9   30.07    1.69   0
  -4 -10  11  238.87    2.94   0
  -4  -8  10    5.22    1.24   0
  -4  -4   7   60.84    1.69   0
  -4  -3   6  255.21    2.62   0
  -4  -2   5  450.93    3.29   0
  -4   3  -2  808.94    3.22   0
  -4   4  -4    1.71    0.49   0
  -2  -4   6 4701.37    8.66   0
  -2  -3   5 6344.10    9.57   0
   0  -8   8   17.46    0.69   0
 -27   0  -3    0.22    4.27   0
 -26  -2   1   41.70    4.81   0
 -26  -1   0   44.46    4.86   0
 -26   0  -2    7.99    3.80   0
 -26   1  -3    3.12    4.24   0
 -25  -6   6    2.32    4.32   0
 -25  -5   5   18.92    4.31   0
 -25  -4   4   -0.31    3.91   0
 -25  -3   3    2.93    3.92   0
 -25  -2   2   68.56    4.88   0
 -25   0  -1   -1.39    3.36   0
 -25   1  -2    1.21    3.62   0
 -25   2  -4   17.45    3.89   0
 -24  -8   8   11.21    4.30   0
 -24  -6   7   35.60    4.54   0
 -24  -4   5    8.02    4.14   0
 -24  -3   4   26.25    4.32   0
 -24   0   0    0.61    3.60   0
 -24   1  -1   41.57    3.93   0
 -24   2  -3   60.70    4.33   0
 -23 -10  10   60.05    5.36   0
 -23  -8   9   30.55    4.46   0
 -23  -7   8    7.56    4.16   0
 -23   0   1   -2.53    3.46   0
 -23   2  -2   20.67    3.61   0
 -23   3  -4   24.99    3.59   0
 -22 -11  11    5.08    4.45   0
 -22  -9  10   51.91    4.88   0
 -22  -6   8    1.51    3.93   0
 -22  -5   7   23.28    4.05   0
 -22  -4   6   12.48    3.59   0
 -22  -3   5    3.22    3.36   0
 -22  -2   4   13.37    3.49   0
 -22  -1   3   73.85    4.43   0
 -22   0   2   12.45    3.35   0
 -22   1   0   -0.34    2.89   0
 -22   3  -3   13.22    3.31   0
 -22   4  -5   17.79    3.55   0
 -21 -13  12    2.68    4.00   0
 -21 -12  12   64.20    4.81   0
 -21 -10  11   40.57    4.49   0
 -21  -8  10  106.49    5.05   0
 -21  -3   6   95.28    4.76   0
 -21  -2   5   17.18    3.47   0
 -20 -15  13   17.02    4.05   0
 -20 -14  13   20.50    4.48   0
 -20 -12  12   33.90    4.18   0
 -20 -11  12    2.25    3.53   0
 -20  -9  11    5.35    3.53   0
 -20  -8  10  136.12    5.23   0
 -20  -6   9  161.57    5.52   0
 -20  -5   8   87.95    4.66   0
 -20  -4   7  176.14    5.27   0
 -20  -3   6  135.25    4.38   0
 -20   0   3    0.21    3.17   0
 -20   2   0   68.36    3.82   0
 -20   3  -2   39.00    3.22   0
 -20   4  -4  175.72    4.71   0
 -19 -13  13   17.89    4.10   0
 -19 -11  12   66.10    4.53   0
 -19  -9  11  133.20    5.23   0
 -19  -7  10   65.53    4.36   0
 -19  -6   9   54.16    3.84   0
 -19   1   2  569.90    7.62   0
 -19   3  -1  292.18    5.59   0
 -19   4  -3   24.62    2.99   0
 -18 -13  13   79.63    4.50   0
 -18 -12  13    9.18    3.37   0
 -18 -10  12   30.45    3.89   0
 -18  -8  11    1.29    3.15   0
 -18  -7  10    7.76    3.20   0
 -18  -4   8    3.50    3.20   0
 -18  -3   7   12.79    3.15   0
 -18  -2   6    0.89    2.95   0
 -18  -1   5  166.62    4.79   0
 -18   0   4  191.46    4.80   0
 -18   2   1  230.87    5.06   0
 -18   5  -5   96.38    3.49   0
 -17 -12  13   52.29    4.15   0
 -17 -10  12   31.94    3.51   0
 -17  -8  11  132.14    4.84   0
 -17  -5   9   97.97    4.18   0
 -17  -1   5   13.63    2.19   0
 -17   0   4  207.82    4.80   0
 -17   1   3  332.82    5.62   0
 -17   4  -2   20.73    2.60   0
 -17   5  -4   60.06    2.97   0
 -16 -11  13    3.09    2.80   0
 -16  -9  12    0.21    2.88   0
 -16  -6  10   68.55    3.77   0
 -16   1   3    2.44    2.39   0
 -16   3   0  121.70    3.63   0
 -15 -11  13   13.77    3.22   0
 -15  -9  12   -0.59    2.90   0
 -15  -7  11    9.78    2.70   0
 -15  -6  10   27.53    3.12   0
 -15   2   2    0.08    2.16   0
 -14 -11  13  281.19    5.71   0
 -14  -9  12  181.93    4.76   0
 -14  -7  11  128.19    4.10   0
 -14  -2   7   13.73    2.41   0
 -14  -1   6  169.91    3.97   0
 -13 -11  13   -2.50    2.63   0
 -13  -7  11   11.69    2.60   0
 -13  -3   8   -0.86    2.14   0
 -13   2   2   27.76    2.25   0
 -13   5  -3   20.19    2.05   0
 -12  -7  11    6.54    2.34   0
 -12  -1   6  762.43    6.92   0
 -12   2   2 1009.80    7.37   0
 -12   4  -1  327.42    4.18   0
 -12   5  -3  260.75    3.80   0
 -11 -11  13   60.76    3.08   0
 -11  -3   8 1077.53    8.01   0
 -11  -2   7   83.91    2.85   0
 -10 -11  13    1.90    2.16   0
 -10   2   2  229.05    3.47   0
  -9  -6  10  100.49    2.80   0
  -9   6  -6   45.06    1.56   0
  -8  -6  10   94.75    2.61   0
  -8   1   3  275.23    3.38   0
  -8   3   0    9.15    1.32   0
  -8   5  -4  183.15    2.34   0
  -7  -8  11  232.59    3.50   0
  -7  -5   9  342.68    3.97   0
  -6  -3   7  123.57    2.36   0
  -6  -2   6  344.55    3.49   0
  -5  -9  11  136.39    2.50   0
  -4  -5   8    0.42    1.27   0
  -4  -1   4 9477.97   13.97   0
  -3  -7   9  438.27    3.37   0
  -2  -5   7   -0.39    0.81   0
  -2  -2   4  437.66    2.49   0
 -27   0  -2    4.40    4.37   0
 -27   1  -4    5.09    4.16   0
 -26  -3   3   18.95    4.69   0
 -26  -2   2   14.01    4.49   0
 -26  -1   1   26.55    4.26   0
 -26   0  -1    2.24    4.14   0
 -26   2  -4    3.64    4.12   0
 -25  -5   6   -0.33    4.45   0
 -25  -4   5    3.22    4.38   0
 -25  -3   4   20.28    4.59   0
 -25  -2   3    6.13    4.14   0
 -25   0   0   -2.82    3.68   0
 -25   2  -3    9.17    3.83   0
 -24  -8   9    2.50    4.45   0
 -24  -7   8   66.08    5.43   0
 -24  -1   2    9.83    2.95   0
 -24   0   1   -2.14    3.74   0
 -23  -9  10   35.16    4.95   0
 -23  -6   8    3.20    4.14   0
 -23  -5   7    2.79    3.96   0
 -23  -3   5    3.33    2.82   0
 -23  -2   4    5.64    3.52   0
 -23  -1   3    1.27    3.65   0
 -23   0   2   26.25    3.67   0
 -23   1   0    1.79    3.22   0
 -23   3  -3    1.21    3.25   0
 -22 -12  12   -3.13    4.50   0
 -22 -10  11   20.70    4.51   0
 -22  -8  10    7.44    4.16   0
 -22  -3   6    1.73    3.66   0
 -21 -14  13   10.76    4.70   0
 -21  -9  11   43.54    4.52   0
 -21  -1   4    0.81    3.07   0
 -21   0   3   -4.34    3.18   0
 -21   2   0   -2.04    3.09   0
 -21   3  -2  184.25    4.91   0
 -20 -13  13   36.49    4.58   0
 -20 -10  12   78.40    4.67   0
 -20  -3   7   10.80    3.49   0
 -20   5  -5   30.21    3.30   0
 -19 -12  13   -0.75    3.77   0
 -19  -8  11   47.95    4.24   0
 -19  -5   9  122.37    4.85   0
 -19  -2   6    6.05    2.96   0
 -19  -1   5   66.01    3.91   0
 -19   0   4  193.71    5.16   0
 -19   2   1   -0.29    2.84   0
 -18 -14  14    3.85    3.70   0
 -18 -11  13    4.53    3.33   0
 -18  -9  12   11.33    3.58   0
 -18  -6  10   10.22    3.34   0
 -18   1   3  197.06    4.94   0
 -18   3   0  189.21    4.68   0
 -18   5  -4   29.83    2.79   0
 -17 -11  13   36.85    3.90   0
 -17  -9  12   88.13    4.42   0
 -17  -7  11   46.80    3.81   0
 -17  -6  10   32.28    2.74   0
 -17   2   2  153.87    4.24   0
 -16 -13  14   15.79    3.51   0
 -16  -7  11   77.60    3.94   0
 -16  -3   8  234.80    5.17   0
 -16  -2   7   -2.00    2.55   0
 -16  -1   6   35.66    2.98   0
 -16   0   5   -1.64    2.31   0
 -16   2   2   22.41    2.62   0
 -16   4  -1   44.48    2.73   0
 -15 -13  14    3.26    3.20   0
 -15 -10  13   17.74    3.15   0
 -15  -5  10    0.10    2.55   0
 -15  -4   9    5.93    2.76   0
 -15  -3   8   95.81    3.66   0
 -15  -2   7   17.57    2.57   0
 -15  -1   6  144.91    3.98   0
 -15   0   5   -0.85    2.34   0
 -14 -12  14   -2.49    3.13   0
 -14 -10  13   32.78    3.20   0
 -14  -8  12   15.94    2.95   0
 -14  -5  10  114.44    3.90   0
 -14  -4   9  255.81    5.00   0
 -14   0   5    1.70    2.12   0
 -14   4  -1   41.04    2.40   0
 -14   5  -3   44.85    2.32   0
 -13 -12  14   71.63    3.67   0
 -13 -10  13    4.91    2.64   0
 -13  -5  10  337.46    5.44   0
 -12 -12  14  141.58    4.45   0
 -12 -10  13  156.06    4.19   0
 -12  -8  12   -0.90    2.28   0
 -12  -5  10  363.77    5.34   0
 -12   0   5   -1.40    1.83   0
 -12   1   4   32.86    2.26   0
 -12   3   1    5.38    1.77   0
 -12   6  -5  100.22    2.58   0
 -11 -10  13   36.91    2.72   0
 -11  -8  12  132.09    3.65   0
 -11   0   5   -0.65    1.75   0
 -11   4  -1   49.95    2.09   0
 -11   5  -3 1035.09    6.54   0
 -11   6  -5   -1.44    1.40   0
 -10  -4   9    8.54    1.87   0
 -10  -2   7    2.67    1.26   0
 -10  -1   6    9.58    1.83   0
 -10   0   5    0.56    1.67   0
 -10   4  -1   -0.30    1.40   0
 -10   5  -3    1.57    1.27   0
  -9  -7  11  161.22    3.38   0
  -9  -3   8 1016.10    7.11   0
  -9  -1   6  340.81    4.18   0
  -9   2   2   26.84    1.77   0
  -8 -11  13   42.54    2.32   0
  -8  -7  11   68.40    2.58   0
  -8   6  -6    7.82    1.01   0
  -7  -6  10   -0.96    1.41   0
  -7   4  -2  281.76    2.76   0
  -6 -10  12   38.40    1.90   0
  -6  -4   8  425.55    4.04   0
  -6  -1   5   37.59    1.60   0
  -6   2   1 1407.03    5.93   0
  -5  -7  10    6.58    1.26   0
  -5   1   2  219.87    2.42   0
 -27   0  -1   -1.19    4.19   0
 -27   1  -3   32.93    4.67   0
 -26  -2   3    6.93    4.06   0
 -26   0   0   14.93    4.25   0
 -25  -3   5    7.86    4.08   0
 -25  -1   2    0.47    3.61   0
 -25   0   1   -1.43    3.76   0
 -25   1  -1    3.98    3.47   0
 -25   2  -2   65.34    4.49   0
 -24  -7   9   39.04    4.67   0
 -24  -6   8   23.91    4.80   0
 -24  -4   6   36.18    3.62   0
 -24  -3   5   41.37    3.66   0
 -24  -2   4    2.47    3.64   0
 -24   0   2    4.04    3.64   0
 -24   1   0   92.89    4.86   0
 -24   3  -3  100.07    4.60   0
 -23  -7   9   18.84    3.36   0
 -23  -5   8   44.20    4.53   0
 -23  -4   7    8.76    4.17   0
 -23  -3   6   -1.24    3.89   0
 -23  -1   4   47.04    4.13   0
 -22 -11  12   -0.79    4.29   0
 -22  -9  11   -2.43    4.12   0
 -22  -7  10    3.69    3.74   0
 -22  -1   4    1.73    2.68   0
 -22   0   3   -7.03    3.40   0
 -22   1   2   17.51    3.43   0
 -22   2   0  100.02    4.56   0
 -22   3  -2    1.57    2.82   0
 -21 -13  13   13.29    4.23   0
 -21 -12  13   21.12    4.25   0
 -21 -10  12   -7.34    3.95   0
 -21  -8  11    2.18    4.00   0
 -21  -4   8   27.77    4.06   0
 -21  -2   6   11.22    3.63   0
 -21   2   1    8.47    3.08   0
 -20 -14  14    3.60    4.25   0
 -20  -9  12   34.95    4.04   0
 -20  -8  11  111.55    5.00   0
 -20  -6  10   12.89    3.81   0
 -20  -5   9    5.59    3.62   0
 -20  -4   8    0.35    2.54   0
 -20   0   4  215.79    5.62   0
 -20   1   3   73.88    3.99   0
 -19 -14  14   56.46    4.82   0
 -19 -13  14   30.43    4.11   0
 -19 -11  13   -5.44    3.54   0
 -19  -9  12   50.25    4.30   0
 -19  -7  11  154.96    5.44   0
 -19  -6  10   28.67    3.68   0
 -19   1   3  177.11    5.02   0
 -19   3   0    2.11    2.86   0
 -19   4  -2    1.80    2.65   0
 -19   5  -4   33.35    3.00   0
 -18 -13  14   62.13    4.52   0
 -18 -10  13    8.70    3.35   0
 -18  -7  11   66.98    4.27   0
 -18  -4   9  133.31    4.75   0
 -18   0   5   -3.41    2.85   0
 -17 -12  14   14.76    3.66   0
 -17 -10  13   24.61    3.56   0
 -17  -8  12    2.02    3.27   0
 -17   0   5   -1.49    2.70   0
 -17   1   4  289.12    5.46   0
 -17   3   1   29.48    2.89   0
 -16 -12  14   16.62    3.52   0
 -16 -10  13    1.44    2.84   0
 -16  -8  12   34.51    3.50   0
 -16  -6  11   45.31    3.40   0
 -16   3   1   27.38    2.70   0
 -15   2   3    1.91    2.09   0
 -14 -11  14  178.92    5.14   0
 -14  -9  13  397.09    6.35   0
 -14  -6  11   39.42    3.10   0
 -13 -11  14   68.69    3.80   0
 -13  -9  13  244.90    5.14   0
 -12  -9  13  118.80    3.99   0
 -11   1   4    8.90    1.39   0
 -10   1   4   36.97    2.09   0
  -9  -8  12   20.06    2.04   0
  -9  -5  10  152.76    3.26   0
  -9  -4   9   -0.05    1.53   0
  -9   4  -1    1.45    1.32   0
  -8  -4   9   69.77    2.29   0
  -8  -1   6  803.42    5.83   0
  -8   2   2   43.74    1.79   0
  -7  -9  12   12.96    1.69   0
  -7   3   0    1.03    1.11   0
  -6  -5   9   31.73    1.68   0
  -6   0   4 1398.59    6.44   0
  -5 -10  12   56.10    2.07   0
  -5  -3   7   -1.11    1.16   0
  -5  -2   6 1093.95    5.60   0
  -5   3  -1  619.21    3.39   0
  -5   6  -8    4.77    0.47   0
  -4   0   3    0.64    0.95   0
  -3  -3   6  856.12    4.25   0
 -27   1  -2    2.53    4.32   0
 -26  -1   2    7.97    4.42   0
 -26   0   1    1.61    4.24   0
 -26   1  -1   29.01    4.55   0
 -25  -5   7   20.13    4.20   0
 -25  -2   4   27.70    4.34   0
 -25   0   2   48.30    4.45   0
 -25   1   0    0.05    3.74   0
 -25   3  -3    2.34    3.93   0
 -24  -5   8   37.18    4.87   0
 -24  -4   7    5.49    4.39   0
 -24  -3   6   16.33    4.35   0
 -24  -2   5    6.11    3.98   0
 -24   1   1   42.65    4.37   0
 -23  -9  11   42.03    5.18   0
 -23  -7  10  113.86    5.91   0
 -23  -6   9   25.44    4.52   0
 -23   0   3   -0.42    3.64   0
 -23   2   0   -1.46    3.43   0
 -23   3  -2   80.86    4.27   0
 -23   4  -4   17.98    3.43   0
 -22 -10  12    3.07    4.42   0
 -22  -8  11    2.80    4.19   0
 -22  -5   9   78.48    5.03   0
 -22  -4   8   75.10    4.89   0
 -22  -3   7   -0.05    3.77   0
 -22  -2   6   64.69    4.58   0
 -22  -1   5  103.34    5.00   0
 -22   0   4  538.19    8.47   0
 -22   2   1   23.44    3.69   0
 -22   3  -1    1.27    3.10   0
 -22   4  -3   34.76    3.60   0
 -21 -11  13   18.81    4.48   0
 -21  -9  12  118.34    5.64   0
 -21  -5   9   62.94    3.81   0
 -21   0   4   28.35    3.53   0
 -21   1   3   52.56    4.05   0
 -21   3   0   -0.25    3.03   0
 -21   4  -2  136.76    4.63   0
 -21   5  -4  184.66    5.18   0
 -20 -13  14   14.08    4.38   0
 -20 -11  13    0.70    3.74   0
 -20 -10  13   70.88    4.59   0
 -20  -7  11   -0.67    3.68   0
 -20  -4   9    0.53    3.27   0
 -20  -3   8   -0.77    3.44   0
 -20  -2   7    2.44    3.34   0
 -20  -1   6   -0.11    3.38   0
 -20   2   2    0.95    3.09   0
 -20   3   0  122.19    4.30   0
 -19 -12  14    1.05    3.88   0
 -19  -8  12    3.39    3.63   0
 -19  -5  10    2.28    3.36   0
 -19  -4   9   13.56    3.59   0
 -19  -3   8   97.55    3.86   0
 -19  -2   7   14.17    2.51   0
 -19   0   5   -2.72    3.00   0
 -19   3   1  279.93    5.60   0
 -19   4  -1   30.64    3.17   0
 -19   5  -3  456.36    6.59   0
 -18 -12  14   24.57    3.97   0
 -18  -8  12   11.39    3.37   0
 -18  -6  11  202.30    5.67   0
 -18   1   4  128.37    4.37   0
 -18   3   1    4.86    2.79   0
 -18   5  -3   17.81    2.66   0
 -18   6  -5   78.77    3.30   0
 -17 -11  14  158.87    5.39   0
 -17  -9  13  161.31    5.28   0
 -17  -7  12   43.93    3.67   0
 -17  -6  11   52.18    3.90   0
 -17   2   3   53.61    3.31   0
 -17   6  -5   61.97    2.97   0
 -16 -11  14   23.84    3.65   0
 -16  -9  13  213.35    5.57   0
 -16  -7  12    1.91    3.04   0
 -16  -3   9    8.74    2.91   0
 -16  -2   8   13.40    2.84   0
 -16  -1   7    7.47    2.68   0
 -16   2   3   86.71    3.47   0
 -16   4   0 1290.40    9.65   0
 -15 -11  14   23.47    3.46   0
 -15  -9  13   29.31    3.13   0
 -15  -7  12   65.80    3.75   0
 -15  -4  10  317.60    5.72   0
 -15  -3   9    1.94    2.69   0
 -15   0   6    3.97    2.37   0
 -15   6  -4   16.22    2.34   0
 -14  -7  12  187.81    4.75   0
 -14  -4  10   47.08    3.17   0
 -14  -3   9  105.40    3.71   0
 -14  -2   8  115.55    3.69   0
 -14   0   6    0.53    2.21   0
 -14   4   0   23.27    2.25   0
 -14   5  -2   23.16    2.08   0
 -14   6  -4   15.36    1.93   0
 -13  -7  12    2.98    2.49   0
 -13  -4  10  595.57    6.93   0
 -13  -3   9   40.34    2.80   0
 -13  -2   8    8.21    2.31   0
 -13   3   2   75.04    2.71   0
 -13   4   0   -0.37    1.76   0
 -13   6  -4   10.77    1.96   0
 -12 -11  14  374.16    5.98   0
 -12  -7  12   -0.36    2.30   0
 -12   0   6  374.77    5.07   0
 -12   5  -2   -1.91    1.50   0
 -11 -11  14   12.02    2.50   0
 -11  -9  13    5.51    2.28   0
 -11  -7  12    2.10    2.23   0
 -11  -2   8  125.91    3.27   0
 -11  -1   7  289.88    4.43   0
 -11   4   0   -0.50    1.57   0
 -11   5  -2  435.66    4.48   0
 -10 -11  14   10.24    2.31   0
 -10   2   3  494.68    4.96   0
  -9  -6  11   27.91    2.10   0
  -9   3   1 1015.95    6.27   0
  -9   6  -5  110.11    2.12   0
  -8  -8  12   17.56    1.88   0
  -8  -5  10   14.10    1.76   0
  -8   0   5   -1.28    1.46   0
  -8   4  -1  223.47    2.84   0
  -8   5  -3   10.95    1.39   0
  -7  -7  11   12.65    1.63   0
  -7  -3   8  350.91    3.96   0
  -7  -2   7  216.80    3.18   0
  -7  -1   6  207.89    3.03   0
  -7   2   2  188.97    2.68   0
  -6  -9  12  537.15    4.96   0
  -6  -6  10   83.65    2.21   0
  -6   1   3 2023.58    7.56   0
  -6   6  -7   33.17    0.87   0
  -5  -8  11    2.94    1.21   0
  -5  -5   9  529.35    4.38   0
  -5  -4   8  455.53    3.92   0
  -5  -1   5 1582.15    6.54   0
  -4  -7  10   19.28    1.49   0
  -3  -4   7  787.26    4.19   0
  -3  -2   5  186.84    2.05   0
 -27   1  -1    2.09    4.44   0
 -27   2  -3   23.82    4.48   0
 -26  -2   4   -2.00    4.03   0
 -26  -1   3    1.11    4.41   0
 -26   0   2    2.87    3.98   0
 -26   1   0   44.43    4.78   0
 -26   2  -2    6.28    3.78   0
 -25  -4   7   -3.76    4.53   0
 -25  -3   6   13.37    4.57   0
 -25  -2   5   62.75    5.32   0
 -25  -1   4    9.07    4.30   0
 -25   1   1    4.16    3.99   0
 -25   2  -1   55.34    4.43   0
 -24  -6   9   19.04    4.41   0
 -24   0   3   -0.42    3.87   0
 -24   1   2    9.67    3.88   0
 -24   2   0  222.40    6.27   0
 -24   3  -2   -0.98    3.26   0
 -23  -8  11    3.10    4.51   0
 -23  -6  10   22.70    4.35   0
 -23  -5   9    1.27    4.18   0
 -23  -3   7   13.72    3.94   0
 -23  -2   6    5.57    3.89   0
 -23  -1   5   11.12    3.92   0
 -23   0   4   43.23    4.38   0
 -23   2   1   43.04    4.10   0
 -23   4  -3   -1.59    3.23   0
 -22  -9  12   26.60    4.66   0
 -22  -7  11   72.45    5.11   0
 -22  -6  10    4.10    3.83   0
 -22   3   0   -1.38    3.27   0
 -22   4  -2   37.22    3.75   0
 -21 -13  14   50.85    4.90   0
 -21 -12  14   -3.62    3.93   0
 -21 -10  13    5.44    4.16   0
 -21  -8  12  136.61    5.85   0
 -21  -7  11   34.95    4.16   0
 -21  -4   9  118.04    5.15   0
 -21  -2   7  100.83    4.91   0
 -21  -1   6   20.71    3.86   0
 -21   0   5    0.19    3.48   0
 -21   2   2   29.78    3.70   0
 -20 -12  14   56.89    4.93   0
 -20  -8  12    8.18    3.61   0
 -20  -6  11    2.52    3.66   0
 -20  -5  10   30.75    4.03   0
 -20   0   5   -0.46    3.07   0
 -20   1   4   42.12    3.75   0
 -20   3   1  168.80    5.05   0
 -20   4  -1   44.41    3.45   0
 -20   5  -3   66.75    3.64   0
 -19 -11  14  115.86    5.40   0
 -19  -9  13   -1.33    3.57   0
 -19  -7  12   25.73    3.94   0
 -19  -6  11   18.11    3.57   0
 -19  -3   9   64.32    4.05   0
 -19  -1   7   87.66    4.20   0
 -19   2   3   38.06    3.56   0
 -18 -13  15   43.22    4.40   0
 -18  -9  13    2.72    3.25   0
 -18  -7  12   84.03    4.53   0
 -18  -4  10  119.57    4.77   0
 -18  -3   9    1.77    3.15   0
 -18  -1   7   24.56    3.35   0
 -18   0   6   23.59    3.32   0
 -18   4   0  945.98    9.09   0
 -18   5  -2   29.02    2.90   0
 -17 -13  15   -0.66    3.56   0
 -17 -10  14   36.91    3.93   0
 -17  -8  13    6.88    3.17   0
 -17  -5  11  100.81    4.46   0
 -17  -4  10  248.84    5.69   0
 -17  -3   9   53.34    3.54   0
 -17  -2   8   14.05    2.32   0
 -17  -1   7  351.56    6.09   0
 -17   0   6    9.39    2.95   0
 -17   3   2  183.97    4.56   0
 -17   4   0   -3.10    2.46   0
 -17   5  -2  310.73    5.21   0
 -17   6  -4    3.95    2.31   0
 -16 -12  15  114.80    4.66   0
 -16 -10  14    0.97    3.06   0
 -16  -8  13   -1.17    3.13   0
 -16  -5  11   24.91    3.33   0
 -16  -4  10  252.64    5.41   0
 -16   0   6  248.50    4.78   0
 -16   1   5   53.10    3.28   0
 -16   3   2   27.62    2.74   0
 -15 -12  15    3.08    3.19   0
 -15 -10  14   22.85    3.26   0
 -15  -8  13   13.65    3.14   0
 -15  -5  11  246.79    5.39   0
 -15   1   5   64.02    3.15   0
 -15   3   2   64.96    2.67   0
 -14 -12  15    1.56    2.91   0
 -14 -10  14   48.87    3.52   0
 -14  -8  13  157.23    4.61   0
 -14  -5  11   82.15    3.66   0
 -14   1   5  380.05    5.47   0
 -13 -12  15    4.93    2.89   0
 -13 -10  14  155.24    4.49   0
 -13  -8  13   53.01    3.33   0
 -13  -5  11  166.42    4.28   0
 -12 -10  14   84.13    3.63   0
 -12  -8  13   75.62    3.36   0
 -12  -5  11    2.58    2.39   0
 -12   1   5  186.34    3.78   0
 -12   3   2  161.47    3.35   0
 -11 -10  14   30.59    2.75   0
 -11  -8  13   25.89    2.46   0
 -11   1   5  116.92    3.06   0
 -11   3   2  893.54    6.72   0
 -11   6  -4  102.31    2.36   0
 -11   7  -7  106.32    2.17   0
 -10  -4  10  631.63    6.22   0
 -10  -3   9   47.89    2.38   0
 -10  -2   8  147.29    3.27   0
 -10  -1   7   53.69    2.39   0
  -9  -7  12  127.51    3.22   0
  -9  -2   8   30.02    1.98   0
  -9   2   3    5.21    1.57   0
  -8  -6  11  191.02    3.43   0
  -8   1   4  250.86    3.37   0
  -8   3   1   42.45    1.74   0
  -7 -10  13  248.09    3.83   0
  -7  -8  12  175.50    3.24   0
  -7  -4   9  125.02    2.67   0
  -7   6  -6   51.25    1.22   0
  -6  -7  11   17.49    1.56   0
  -6   3   0  252.17    2.64   0
  -5   0   4 3378.15    9.26   0
  -5   2   1  172.33    2.02   0
  -4 -10  12    5.29    1.34   0
  -4   1   2    2.23    0.96   0
  -3  -5   8 1138.13    5.18   0
  -3  -1   4 1876.23    5.79   0
   0  -9   9   -0.41    0.55   0
 -27   1   0   -3.53    4.40   0
 -27   2  -2    7.17    4.29   0
 -26   1   1   27.54    4.61   0
 -26   2  -1   44.02    4.73   0
 -26   3  -3   22.41    4.33   0
 -25  -2   6   -2.67    4.06   0
 -25   0   3    0.01    3.97   0
 -25   1   2   -0.93    3.96   0
 -25   2   0    1.73    3.79   0
 -25   3  -2    4.69    3.78   0
 -24  -5   9  176.76    6.70   0
 -24  -4   8    6.16    4.14   0
 -24  -3   7   63.32    4.81   0
 -24  -2   6    6.67    3.91   0
 -24  -1   5   14.36    4.27   0
 -24   0   4  436.75    8.48   0
 -24   2   1    3.14    3.77   0
 -24   3  -1   13.28    3.75   0
 -24   4  -3   41.60    4.01   0
 -23  -7  11   -0.43    4.54   0
 -23  -3   8    3.01    3.98   0
 -23  -2   7    3.42    3.93   0
 -23  -1   6   13.27    3.92   0
 -23   1   3   -0.17    3.64   0
 -23   2   2   18.50    3.56   0
 -23   3   0    1.20    3.42   0
 -23   4  -2   26.36    3.70   0
 -22 -10  13  111.24    6.02   0
 -22  -6  11   25.39    4.24   0
 -22  -5  10   16.86    4.22   0
 -22  -4   9   19.16    4.12   0
 -22  -3   8    4.89    3.70   0
 -22  -2   7  115.95    4.60   0
 -22  -1   6   25.28    3.78   0
 -22   0   5   -0.18    3.69   0
 -22   1   4   -2.58    3.27   0
 -22   2   2    8.94    3.55   0
 -22   4  -1   14.02    3.22   0
 -21 -11  14   20.68    4.64   0
 -21  -9  13   24.14    4.45   0
 -21  -6  11   79.77    4.92   0
 -21   1   4    1.27    3.32   0
 -21   2   3   23.07    3.36   0
 -21   3   1   57.55    4.02   0
 -21   4  -1  128.59    4.52   0
 -21   5  -3  223.71    5.40   0
 -20 -13  15   44.25    4.91   0
 -20 -11  14   14.63    4.01   0
 -20  -9  13    8.26    3.61   0
 -20  -7  12    4.94    3.78   0
 -20  -3   9   -2.89    3.41   0
 -20  -1   7  371.33    7.08   0
 -20   0   6   75.99    4.39   0
 -20   2   3  122.09    4.70   0
 -20   4   0   99.12    4.25   0
 -20   5  -2    1.80    2.91   0
 -19 -13  15    5.80    3.77   0
 -19 -12  15    5.56    3.71   0
 -19 -10  14   23.35    4.02   0
 -19  -8  13    1.86    3.60   0
 -19  -5  11  101.17    4.84   0
 -19  -4  10    3.94    3.38   0
 -19   0   6   -4.66    3.05   0
 -19   4   0   -1.27    2.78   0
 -19   5  -2  112.18    4.05   0
 -18 -12  15    4.04    3.82   0
 -18 -10  14   60.32    4.21   0
 -18  -8  13   70.64    4.42   0
 -18  -6  12    0.93    3.35   0
 -18  -5  11   10.66    3.34   0
 -18   1   5  165.47    4.81   0
 -18   3   2   16.57    2.85   0
 -18   6  -4   26.50    2.75   0
 -17 -12  15   13.25    3.72   0
 -17  -9  14    0.97    3.09   0
 -17  -6  12   40.47    3.78   0
 -17   2   4  154.37    4.47   0
 -16 -11  15   -0.38    3.06   0
 -16  -9  14   21.57    3.59   0
 -16  -6  12    3.27    3.05   0
 -16  -2   9  141.69    4.48   0
 -16   2   4   44.63    3.09   0
 -16   4   1   38.46    2.87   0
 -16   5  -1    0.46    2.25   0
 -15 -11  15   15.04    3.36   0
 -15  -9  14  170.38    5.05   0
 -15  -7  13    3.30    2.76   0
 -15  -6  12   23.11    3.01   0
 -15  -3  10   17.12    2.82   0
 -15  -2   9   37.94    3.08   0
 -15  -1   8    3.82    2.55   0
 -15   6  -3    3.60    1.94   0
 -14 -11  15   10.78    3.14   0
 -14  -9  14  126.94    4.38   0
 -14  -6  12    5.47    2.05   0
 -14  -3  10   12.30    2.62   0
 -14  -2   9   90.48    3.54   0
 -14  -1   8    2.62    2.38   0
 -14   5  -1   36.92    2.34   0
 -14   6  -3    0.78    1.74   0
[truncated: 2,199,888 more chars]
