# Supplementary material for: Silicon‐Based Azo Compound‐Mediated CO Activation and N2 Release
Source: Angew Chem Int Ed Engl. 2025 Sep 26;64(47):e202517538. doi: 10.1002/anie.202517538 (PMC12624318; doi:10.1002/anie.202517538)
Supplement: Supplementary file 2 — Supporting Information [file ANIE-64-e202517538-s003.zip › 1.cif]

data_jd240
_audit_creation_date               2025-05-08
_audit_creation_method
;
Olex2 1.5
(compiled 2022.04.07 svn.rca3783a0 for OlexSys, GUI svn.r6498)
;
__shelx_SHELXL_version_number       '2019/2'
loop_
  _audit_author_name
  _audit_author_address
 'Roesky, Peter W.'
;
     Karlsruher Institut fuer Technologie (KIT), CS 
      Institut fuer Anorganische Chemie (AOC)
      Engesserstr. 15, Geb. 30.45
      76131 Karlsruhe 
      Bundesrepublik Deutschland
;
 'Sun, Xiaofei'
;
     Karlsruher Institut fuer Technologie (KIT), CS
      Institut fuer Anorganische Chemie (AOC)
      Engesserstr. 15, Geb. 30.45
      76131 Karlsruhe 
      Bundesrepublik Deutschland
;

_audit_contact_author
;
      Prof. Dr. Peter W. Roesky
      Karlsruher Institut fuer Technologie (KIT), CS
      Institut fuer Anorganische Chemie (AOC)
      Lehrstuhl fuer Anorganische Funktionsmaterialien
      Engesserstr. 15, Geb. 30.45
      76131 Karlsruhe 
      Bundesrepublik Deutschland
;
_audit_contact_author_address      ?
_audit_contact_author_email        ?
_audit_contact_author_fax          '+49 721 60844854'
_audit_contact_author_name         ''
_audit_contact_author_phone        ?
_audit_contact_letter
;
;
_publ_contact_author_id_orcid      ?
_publ_requested_coeditor_name
;
;
#==============================================================================
_publ_requested_journal            'JACS'
_publ_section_abstract
;
;
_publ_section_comment
;
;
_publ_section_experimental
;
;
_publ_section_figure_captions
;
;
_publ_section_references
;
Dolomanov, O.V., Bourhis, L.J., Gildea, R.J, Howard, J.A.K. & Puschmann, H.
 (2009), J. Appl. Cryst. 42, 339-341.

Sheldrick, G.M. (2015). Acta Cryst. A71, 3-8.

Sheldrick, G.M. (2015). Acta Cryst. C71, 3-8.
;
_publ_section_title
;
;
#===================================================
_chemical_name_common              ?
_chemical_name_systematic          ?
_chemical_formula_moiety           'C66 H88 N8 Si2'
_chemical_formula_sum              'C66 H88 N8 Si2'
_chemical_formula_weight           1049.62
_chemical_melting_point            ?
loop_
  _atom_type_symbol
  _atom_type_description
  _atom_type_scat_dispersion_real
  _atom_type_scat_dispersion_imag
  _atom_type_scat_source
 'C' 'C' 0.0033 0.0016 'International Tables Vol C Tables 4.2.6.8 and 6.1.1.4'
 'H' 'H' 0.0000 0.0000 'International Tables Vol C Tables 4.2.6.8 and 6.1.1.4'
 'N' 'N' 0.0061 0.0033 'International Tables Vol C Tables 4.2.6.8 and 6.1.1.4'
 'Si' 'Si' 0.0817 0.0704 'International Tables Vol C Tables 4.2.6.8 and 6.1.1.4'

_shelx_space_group_comment
;
The symmetry employed for this shelxl refinement is uniquely defined
by the following loop, which should always be used as a source of
symmetry information in preference to the above space-group names.
They are only intended as comments.
;
_space_group_crystal_system        'monoclinic'
_space_group_IT_number             14
_space_group_name_H-M_alt          'P 1 21/c 1'
_space_group_name_Hall             '-P 2ybc'
loop_
  _space_group_symop_operation_xyz
 'x, y, z'
 '-x, y+1/2, -z+1/2'
 '-x, -y, -z'
 'x, -y-1/2, z-1/2'

_cell_length_a                     11.5273(19)
_cell_length_b                     30.573(3)
_cell_length_c                     18.591(3)
_cell_angle_alpha                  90
_cell_angle_beta                   105.722(11)
_cell_angle_gamma                  90
_cell_volume                       6307.0(15)
_cell_formula_units_Z              4
_cell_measurement_reflns_used      22738
_cell_measurement_temperature      120
_cell_measurement_theta_max        28.20
_cell_measurement_theta_min        1.75
_shelx_estimated_absorpt_T_max     ?
_shelx_estimated_absorpt_T_min     ?
_exptl_absorpt_coefficient_mu      0.101
_exptl_absorpt_correction_T_max    0.9969
_exptl_absorpt_correction_T_min    0.9850
_exptl_absorpt_correction_type     multi-scan
_exptl_absorpt_process_details
;
STOE LANA, absorption correction by scaling of reflection intensities.
J. Koziskova, F. Hahn, J. Richter, J. Kozisek, "Comparison of different
absorption corrections on the model structure of tetrakis(\m~2~-acetato)-
diaqua-di-copper(II)", Acta Chimica Slovaca, vol. 9, no. 2, 2016, pp. 136 - 140.
;
_exptl_absorpt_special_details     ?
_exptl_crystal_colour              orange
_exptl_crystal_colour_primary      orange
_exptl_crystal_density_diffrn      1.105
_exptl_crystal_density_meas        ?
_exptl_crystal_density_method      'not measured'
_exptl_crystal_description         plate
_exptl_crystal_F_000               2272
loop_
  _exptl_crystal_face_index_h
  _exptl_crystal_face_index_k
  _exptl_crystal_face_index_l
  _exptl_crystal_face_perp_dist
 2 0 -1 0.0790
 -6 1 1 0.0720
 0 -1 2 0.0600
 0 1 -2 0.0310
 0 1 0 0.0040
 0 -7 -1 0.0270
 2 6 5 0.0600
 2 -6 3 0.0660

_exptl_crystal_size_max            0.151
_exptl_crystal_size_mid            0.091
_exptl_crystal_size_min            0.031
_exptl_transmission_factor_max     ?
_exptl_transmission_factor_min     ?
_diffrn_reflns_av_R_equivalents    0.0496
_diffrn_reflns_av_unetI/netI       0.0962
_diffrn_reflns_Laue_measured_fraction_full  0.991
_diffrn_reflns_Laue_measured_fraction_max  0.848
_diffrn_reflns_limit_h_max         15
_diffrn_reflns_limit_h_min         -14
_diffrn_reflns_limit_k_max         40
_diffrn_reflns_limit_k_min         -40
_diffrn_reflns_limit_l_max         24
_diffrn_reflns_limit_l_min         -22
_diffrn_reflns_number              33853
_diffrn_reflns_point_group_measured_fraction_full  0.991
_diffrn_reflns_point_group_measured_fraction_max  0.848
_diffrn_reflns_theta_full          25.242
_diffrn_reflns_theta_max           29.078
_diffrn_reflns_theta_min           1.752
_diffrn_ambient_temperature        120
_diffrn_detector                   'EIGER2 1M CDTE'
_diffrn_detector_area_resol_mean   13.33
_diffrn_measured_fraction_theta_full  0.991
_diffrn_measured_fraction_theta_max  0.848
_diffrn_measurement_details
;
 410 frames, detector distance = 60 mm
;
_diffrn_measurement_device         'Eulerian 4-circle diffractometer'
_diffrn_measurement_device_type    'STOE STADIVARI'
_diffrn_measurement_method         'rotation method, \w scans'
_diffrn_radiation_collimation      '1.2 0.6 mm diameter'
_diffrn_radiation_monochromator    'Graded multilayer mirror'
_diffrn_radiation_polarisn_norm    270
_diffrn_radiation_probe            x-ray
_diffrn_radiation_type             'Mo K\a'
_diffrn_radiation_wavelength       0.71073
_diffrn_source                     Axo_Mo
_diffrn_source_current             0.830
_diffrn_source_power               0.050
_diffrn_source_voltage             60
_reflns_Friedel_coverage           0.000
_reflns_Friedel_fraction_full      .
_reflns_Friedel_fraction_max       .
_reflns_number_gt                  7822
_reflns_number_total               14321
_reflns_special_details
;
 Reflections were merged by SHELXL according to the crystal
 class for the calculation of statistics and refinement.
 
 _reflns_Friedel_fraction is defined as the number of unique
 Friedel pairs measured divided by the number that would be
 possible theoretically, ignoring centric projections and
 systematic absences.
;
_reflns_threshold_expression       'I > 2\s(I)'
_computing_cell_refinement
;
X-Area Recipe 1.37.0.0 (STOE, 2021)
;
_computing_data_collection
;
X-Area Pilatus3_SV 1.31.186.0 (STOE, 2022)
;
_computing_data_reduction
;
X-Area Integrate 2.5.3.0 (STOE, 2021)
X-Area LANA 2.7.5.0 (STOE, 2022)
;
_computing_molecular_graphics      'Olex2 1.5 (Dolomanov et al., 2009)'
_computing_publication_material
;
STOE & Cie GmbH, X-Area, software package for collecting single-crystal or
multi-domain crystal data on STOE area-detector diffractometers, for image 
processing, for the correction and scaling of reflection intensities and 
for outlier rejection, version 2.1, Darmstadt 2022
;
_computing_structure_refinement    'SHELXL 2018/3 (Sheldrick, 2015)'
_computing_structure_solution      'SHELXT  (Sheldrick, 2015)'
_refine_diff_density_max           0.316
_refine_diff_density_min           -0.404
_refine_diff_density_rms           0.053
_refine_ls_extinction_coef         .
_refine_ls_extinction_method       none
_refine_ls_goodness_of_fit_ref     1.023
_refine_ls_hydrogen_treatment      constr
_refine_ls_matrix_type             full
_refine_ls_number_parameters       851
_refine_ls_number_reflns           14321
_refine_ls_number_restraints       442
_refine_ls_R_factor_all            0.1515
_refine_ls_R_factor_gt             0.0675
_refine_ls_restrained_S_all        1.012
_refine_ls_shift/su_max            0.001
_refine_ls_shift/su_mean           0.000
_refine_ls_structure_factor_coef   Fsqd
_refine_ls_weighting_details      
 'w=1/[\s^2^(Fo^2^)+(0.0499P)^2^+4.7191P] where P=(Fo^2^+2Fc^2^)/3'
_refine_ls_weighting_scheme        calc
_refine_ls_wR_factor_gt            0.1291
_refine_ls_wR_factor_ref           0.1606
_refine_special_details            ?
_olex2_refinement_description
;
1. Fixed Uiso
 At 1.2 times of:
  All C(H) groups
 At 1.5 times of:
  All C(H,H,H) groups
2. Restrained distances
 C29-C43 \\sim C29-C43A
 with sigma of 0.02
 C49-C44 \\sim C49A-C44A
 with sigma of 0.02
 C43-C44 \\sim C43A-C44A
 with sigma of 0.02
 C43-C48 \\sim C43A-C48A
 with sigma of 0.02
 C44-C45 \\sim C44A-C45A
 with sigma of 0.02
 C51-C48 \\sim C51A-C48A
 with sigma of 0.02
 C48-C47 \\sim C48A-C47A
 with sigma of 0.02
 C45-C46 \\sim C45A-C46A
 with sigma of 0.02
 C47-C46 \\sim C47A-C46A
 with sigma of 0.02
 C46-C50 \\sim C46A-C50A
 with sigma of 0.02
 C29-C44 \\sim C29-C44A
 with sigma of 0.04
 C29-C48 \\sim C29-C48A
 with sigma of 0.04
 C49-C43 \\sim C49A-C43A
 with sigma of 0.04
 C49-C45 \\sim C49A-C45A
 with sigma of 0.04
 C43-C51 \\sim C43A-C51A
 with sigma of 0.04
 C43-C45 \\sim C43A-C45A
 with sigma of 0.04
 C43-C47 \\sim C43A-C47A
 with sigma of 0.04
 C44-C48 \\sim C44A-C48A
 with sigma of 0.04
 C44-C46 \\sim C44A-C46A
 with sigma of 0.04
 C51-C47 \\sim C51A-C47A
 with sigma of 0.04
 C48-C46 \\sim C48A-C46A
 with sigma of 0.04
 C45-C47 \\sim C45A-C47A
 with sigma of 0.04
 C45-C50 \\sim C45A-C50A
 with sigma of 0.04
 C47-C50 \\sim C47A-C50A
 with sigma of 0.04
 N8-C57 \\sim N8-C57A
 with sigma of 0.02
 C59-C57 \\sim C59A-C57A
 with sigma of 0.02
 C57-C58 \\sim C57A-C58A
 with sigma of 0.02
 C57-C60 \\sim C57A-C60A
 with sigma of 0.02
 N8-C59 \\sim N8-C59A
 with sigma of 0.04
 N8-C58 \\sim N8-C58A
 with sigma of 0.04
 N8-C60 \\sim N8-C60A
 with sigma of 0.04
 C59-C58 \\sim C59A-C58A
 with sigma of 0.04
 C59-C60 \\sim C59A-C60A
 with sigma of 0.04
 C58-C60 \\sim C58A-C60A
 with sigma of 0.04
3. Uiso/Uaniso restraints and constraints
N2 \\sim N2A \\sim N1A \\sim N1: within 2A with sigma of 0.01 and sigma for
terminal atoms of 0.02 within 2A
C49 \\sim C43 \\sim C44 \\sim C51 \\sim C48 \\sim C45 \\sim C47 \\sim C46 \\sim
C50 \\sim C43A \\sim C44A \\sim C45A \\sim C46A \\sim C47A \\sim C48A \\sim
C50A \\sim C49A \\sim C51A: within 2A with sigma of 0.01 and sigma for terminal
atoms of 0.02 within 2A
C59 \\sim C57 \\sim C58 \\sim C60 \\sim C58A \\sim C57A \\sim C60A \\sim C59A:
within 2A with sigma of 0.01 and sigma for terminal atoms of 0.02 within 2A
4. Others
 Sof(N2A)=Sof(N1A)=1-FVAR(1)
 Sof(N1)=Sof(N2)=FVAR(1)
 Sof(C43A)=Sof(C44A)=Sof(C45A)=Sof(H45A)=Sof(C46A)=Sof(C47A)=Sof(H47A)=
 Sof(C48A)=Sof(C50A)=Sof(H50D)=Sof(H50E)=Sof(H50F)=Sof(C49A)=Sof(H49D)=
 Sof(H49E)=Sof(H49F)=Sof(C51A)=Sof(H51D)=Sof(H51E)=Sof(H51F)=1-FVAR(2)
 Sof(C49)=Sof(H49A)=Sof(H49B)=Sof(H49C)=Sof(C43)=Sof(C44)=Sof(C51)=Sof(H51A)=
 Sof(H51B)=Sof(H51C)=Sof(C48)=Sof(C45)=Sof(H45)=Sof(C47)=Sof(H47)=Sof(C46)=
 Sof(C50)=Sof(H50A)=Sof(H50B)=Sof(H50C)=FVAR(2)
 Sof(C58A)=Sof(H58D)=Sof(H58E)=Sof(H58F)=Sof(C57A)=Sof(C60A)=Sof(H60D)=
 Sof(H60E)=Sof(H60F)=Sof(C59A)=Sof(H59D)=Sof(H59E)=Sof(H59F)=1-FVAR(3)
 Sof(C59)=Sof(H59A)=Sof(H59B)=Sof(H59C)=Sof(C57)=Sof(C58)=Sof(H58A)=Sof(H58B)=
 Sof(H58C)=Sof(C60)=Sof(H60A)=Sof(H60B)=Sof(H60C)=FVAR(3)
5.a Ternary CH refined with riding coordinates:
 C10(H10), C7(H7)
5.b Aromatic/amide H refined with riding coordinates:
 C31(H31), C30(H30), C27(H27), C32(H32), C24(H24), C38(H38), C36(H36),
 C23(H23), C62(H62), C25(H25), C26(H26), C66(H66), C5(H5), C4(H4), C63(H63),
 C3(H3), C64(H64), C65(H65), C45(H45), C47(H47), C45A(H45A), C47A(H47A)
5.c Idealised Me refined as rotating group:
 C59(H59A,H59B,H59C), C21(H21A,H21B,H21C), C20(H20A,H20B,H20C), C55(H55A,H55B,
 H55C), C56(H56A,H56B,H56C), C15(H15A,H15B,H15C), C19(H19A,H19B,H19C), C16(H16A,
 H16B,H16C), C54(H54A,H54B,H54C), C17(H17A,H17B,H17C), C40(H40A,H40B,H40C),
 C42(H42A,H42B,H42C), C11(H11A,H11B,H11C), C41(H41A,H41B,H41C), C49(H49A,H49B,
 H49C), C12(H12A,H12B,H12C), C58(H58A,H58B,H58C), C8(H8A,H8B,H8C), C60(H60A,
 H60B,H60C), C9(H9A,H9B,H9C), C51(H51A,H51B,H51C), C50(H50A,H50B,H50C),
 C50A(H50D,H50E,H50F), C49A(H49D,H49E,H49F), C51A(H51D,H51E,H51F), C58A(H58D,
 H58E,H58F), C60A(H60D,H60E,H60F), C59A(H59D,H59E,H59F)
;
_atom_sites_solution_hydrogens     geom
_atom_sites_solution_primary       dual
_atom_sites_solution_secondary     ?
loop_
  _atom_site_label
  _atom_site_type_symbol
  _atom_site_fract_x
  _atom_site_fract_y
  _atom_site_fract_z
  _atom_site_U_iso_or_equiv
  _atom_site_adp_type
  _atom_site_occupancy
  _atom_site_site_symmetry_order
  _atom_site_calc_flag
  _atom_site_refinement_flags_posn
  _atom_site_refinement_flags_adp
  _atom_site_refinement_flags_occupancy
  _atom_site_disorder_assembly
  _atom_site_disorder_group
 Si1 Si 0.71029(6) 0.45534(2) 0.76180(4) 0.02658(17) Uani 1 1 d . . . . .
 Si2 Si 0.64612(7) 0.31775(3) 0.71644(4) 0.03278(19) Uani 1 1 d . . . . .
 N5 N 0.57522(18) 0.48710(7) 0.72160(11) 0.0278(5) Uani 1 1 d . . . . .
 N6 N 0.63687(18) 0.46650(8) 0.83585(12) 0.0290(5) Uani 1 1 d . . . . .
 N7 N 0.61264(19) 0.32476(8) 0.61608(11) 0.0291(5) Uani 1 1 d . . . . .
 N3 N 0.83945(19) 0.47087(8) 0.75982(12) 0.0301(5) Uani 1 1 d . . . . .
 N8 N 0.4837(2) 0.32246(8) 0.67944(12) 0.0338(5) Uani 1 1 d D . . . .
 N4 N 0.7164(2) 0.27784(8) 0.75848(12) 0.0365(6) Uani 1 1 d . . . . .
 C13 C 0.5516(2) 0.48973(9) 0.78857(14) 0.0260(6) Uani 1 1 d . . . . .
 C22 C 0.4527(2) 0.51463(9) 0.80652(14) 0.0279(6) Uani 1 1 d . . . . .
 C52 C 0.4953(2) 0.32841(9) 0.61036(14) 0.0288(6) Uani 1 1 d . . . . .
 C33 C 0.8697(2) 0.24446(9) 0.85867(15) 0.0320(6) Uani 1 1 d . . . . .
 C28 C 0.7600(3) 0.24193(9) 0.80083(14) 0.0309(6) Uani 1 1 d . . . . .
 C18 C 0.5331(2) 0.51521(10) 0.65405(14) 0.0324(6) Uani 1 1 d . . . . .
 N1 N 0.6766(3) 0.40182(13) 0.7216(3) 0.0292(9) Uani 0.775(9) 1 d . U P A 1
 C1 C 0.8970(2) 0.50496(9) 0.73476(14) 0.0284(6) Uani 1 1 d . . . . .
 C31 C 0.8504(3) 0.16846(10) 0.89104(16) 0.0376(7) Uani 1 1 d . . . . .
 H31 H 0.879534 0.144092 0.922434 0.045 Uiso 1 1 calc R U . . .
 C34 C 0.9408(2) 0.28575(10) 0.86889(16) 0.0333(6) Uani 1 1 d . . . . .
 C53 C 0.6792(2) 0.32852(10) 0.55803(14) 0.0310(6) Uani 1 1 d . . . . .
 C30 C 0.7462(3) 0.16506(10) 0.83258(15) 0.0374(7) Uani 1 1 d . . . . .
 H30 H 0.705278 0.137817 0.823354 0.045 Uiso 1 1 calc R U . . .
 C27 C 0.4761(2) 0.55605(9) 0.83770(15) 0.0332(7) Uani 1 1 d . . . . .
 H27 H 0.555161 0.567899 0.848385 0.040 Uiso 1 1 calc R U . . .
 C32 C 0.9112(3) 0.20814(10) 0.90278(16) 0.0365(7) Uani 1 1 d . . . . .
 H32 H 0.983227 0.210472 0.942203 0.044 Uiso 1 1 calc R U . . .
 C29 C 0.7006(3) 0.20070(10) 0.78717(15) 0.0358(7) Uani 1 1 d D . . . .
 C35 C 0.9312(2) 0.31696(10) 0.92213(16) 0.0346(7) Uani 1 1 d . . . . .
 C39 C 1.0176(3) 0.29446(11) 0.82312(17) 0.0393(7) Uani 1 1 d . . . . .
 C6 C 0.9131(2) 0.54636(10) 0.77116(15) 0.0331(7) Uani 1 1 d . . . . .
 C24 C 0.2463(2) 0.52133(10) 0.80801(16) 0.0379(7) Uani 1 1 d . . . . .
 H24 H 0.167323 0.509521 0.798154 0.045 Uiso 1 1 calc R U . . .
 C38 C 1.0792(3) 0.33396(11) 0.83095(18) 0.0440(8) Uani 1 1 d . . . . .
 H38 H 1.130194 0.339694 0.799592 0.053 Uiso 1 1 calc R U . . .
 C36 C 0.9957(2) 0.35567(10) 0.92824(17) 0.0377(7) Uani 1 1 d . . . . .
 H36 H 0.989317 0.376346 0.965117 0.045 Uiso 1 1 calc R U . . .
 C59 C 0.3537(10) 0.3796(3) 0.7107(7) 0.040(2) Uani 0.767(18) 1 d D U P B 1
 H59A H 0.428046 0.393662 0.739897 0.060 Uiso 0.767(18) 1 calc R U P B 1
 H59B H 0.289160 0.384913 0.734767 0.060 Uiso 0.767(18) 1 calc R U P B 1
 H59C H 0.330688 0.391844 0.660102 0.060 Uiso 0.767(18) 1 calc R U P B 1
 C23 C 0.3373(2) 0.49708(9) 0.79157(15) 0.0305(6) Uani 1 1 d . . . . .
 H23 H 0.321123 0.468734 0.770288 0.037 Uiso 1 1 calc R U . . .
 C14 C 0.6484(2) 0.45292(10) 0.91456(15) 0.0323(6) Uani 1 1 d . . . . .
 C62 C 0.3527(3) 0.37637(11) 0.51744(17) 0.0418(7) Uani 1 1 d . . . . .
 H62 H 0.388460 0.401554 0.544452 0.050 Uiso 1 1 calc R U . . .
 N2 N 0.6744(3) 0.37036(12) 0.76293(19) 0.0302(10) Uani 0.775(9) 1 d . U P A 1
 C10 C 0.8722(3) 0.55246(10) 0.84136(16) 0.0372(7) Uani 1 1 d . . . . .
 H10 H 0.795784 0.535508 0.834466 0.045 Uiso 1 1 calc R U . . .
 C25 C 0.2699(3) 0.56265(10) 0.83872(16) 0.0392(7) Uani 1 1 d . . . . .
 H25 H 0.207116 0.579117 0.849890 0.047 Uiso 1 1 calc R U . . .
 C61 C 0.3960(2) 0.33509(10) 0.54134(15) 0.0337(7) Uani 1 1 d . . . . .
 C37 C 1.0692(3) 0.36525(11) 0.88250(18) 0.0419(8) Uani 1 1 d . . . . .
 C26 C 0.3839(3) 0.58001(10) 0.85315(15) 0.0377(7) Uani 1 1 d . . . . .
 H26 H 0.399427 0.608538 0.873784 0.045 Uiso 1 1 calc R U . . .
 C21 C 0.5978(3) 0.49814(11) 0.59868(15) 0.0402(7) Uani 1 1 d . . . . .
 H21A H 0.685081 0.500856 0.620156 0.060 Uiso 1 1 calc R U . . .
 H21B H 0.573222 0.515215 0.552425 0.060 Uiso 1 1 calc R U . . .
 H21C H 0.576944 0.467325 0.587723 0.060 Uiso 1 1 calc R U . . .
 C2 C 0.9419(2) 0.49884(10) 0.67142(15) 0.0335(7) Uani 1 1 d . . . . .
 C20 C 0.5698(3) 0.56273(10) 0.67285(16) 0.0449(8) Uani 1 1 d . . . . .
 H20A H 0.527024 0.574183 0.707737 0.067 Uiso 1 1 calc R U . . .
 H20B H 0.549163 0.580233 0.626982 0.067 Uiso 1 1 calc R U . . .
 H20C H 0.656927 0.564262 0.695911 0.067 Uiso 1 1 calc R U . . .
 C55 C 0.6522(3) 0.37237(10) 0.51728(16) 0.0387(7) Uani 1 1 d . . . . .
 H55A H 0.566898 0.373503 0.489396 0.058 Uiso 1 1 calc R U . . .
 H55B H 0.702235 0.375445 0.482553 0.058 Uiso 1 1 calc R U . . .
 H55C H 0.670141 0.396246 0.553794 0.058 Uiso 1 1 calc R U . . .
 C66 C 0.3443(3) 0.29835(11) 0.50154(16) 0.0412(7) Uani 1 1 d . . . . .
 H66 H 0.374440 0.270058 0.517685 0.049 Uiso 1 1 calc R U . . .
 C56 C 0.6469(3) 0.29053(10) 0.50312(16) 0.0408(7) Uani 1 1 d . . . . .
 H56A H 0.661819 0.262816 0.530584 0.061 Uiso 1 1 calc R U . . .
 H56B H 0.696581 0.291908 0.467938 0.061 Uiso 1 1 calc R U . . .
 H56C H 0.561584 0.292427 0.475541 0.061 Uiso 1 1 calc R U . . .
 C5 C 0.9698(3) 0.57988(10) 0.74324(18) 0.0434(8) Uani 1 1 d . . . . .
 H5 H 0.979011 0.607659 0.767028 0.052 Uiso 1 1 calc R U . . .
 C15 C 0.6638(3) 0.49306(11) 0.96583(16) 0.0456(8) Uani 1 1 d . . . . .
 H15A H 0.725701 0.512339 0.956032 0.068 Uiso 1 1 calc R U . . .
 H15B H 0.688345 0.483573 1.018128 0.068 Uiso 1 1 calc R U . . .
 H15C H 0.587191 0.508900 0.956076 0.068 Uiso 1 1 calc R U . . .
 C19 C 0.3972(3) 0.51149(12) 0.62120(17) 0.0481(8) Uani 1 1 d . . . . .
 H19A H 0.374633 0.480584 0.613688 0.072 Uiso 1 1 calc R U . . .
 H19B H 0.373374 0.526824 0.573141 0.072 Uiso 1 1 calc R U . . .
 H19C H 0.356157 0.524679 0.655639 0.072 Uiso 1 1 calc R U . . .
 C16 C 0.5398(3) 0.42581(12) 0.91978(17) 0.0482(9) Uani 1 1 d . . . . .
 H16A H 0.466781 0.443729 0.904539 0.072 Uiso 1 1 calc R U . . .
 H16B H 0.551404 0.415941 0.971393 0.072 Uiso 1 1 calc R U . . .
 H16C H 0.531636 0.400351 0.886750 0.072 Uiso 1 1 calc R U . . .
 C54 C 0.8117(2) 0.32664(11) 0.60072(17) 0.0439(8) Uani 1 1 d . . . . .
 H54A H 0.830624 0.350905 0.636444 0.066 Uiso 1 1 calc R U . . .
 H54B H 0.861179 0.328990 0.565563 0.066 Uiso 1 1 calc R U . . .
 H54C H 0.828647 0.298817 0.627703 0.066 Uiso 1 1 calc R U . . .
 C4 C 1.0131(3) 0.57356(12) 0.68124(18) 0.0490(9) Uani 1 1 d . . . . .
 H4 H 1.052052 0.596758 0.662966 0.059 Uiso 1 1 calc R U . . .
 C7 C 0.9306(2) 0.45419(11) 0.63415(15) 0.0393(7) Uani 1 1 d . . . . .
 H7 H 0.855688 0.440285 0.640805 0.047 Uiso 1 1 calc R U . . .
 C17 C 0.7611(3) 0.42486(10) 0.93591(16) 0.0393(7) Uani 1 1 d . . . . .
 H17A H 0.751473 0.399823 0.901883 0.059 Uiso 1 1 calc R U . . .
 H17B H 0.773989 0.414334 0.987272 0.059 Uiso 1 1 calc R U . . .
 H17C H 0.830685 0.442298 0.932379 0.059 Uiso 1 1 calc R U . . .
 C57 C 0.3747(5) 0.3300(2) 0.7066(3) 0.0343(13) Uani 0.767(18) 1 d D U P B 1
 C40 C 0.8502(3) 0.30846(11) 0.97187(18) 0.0488(8) Uani 1 1 d . . . . .
 H40A H 0.766485 0.306461 0.941372 0.073 Uiso 1 1 calc R U . . .
 H40B H 0.857853 0.332476 1.007768 0.073 Uiso 1 1 calc R U . . .
 H40C H 0.873570 0.280919 0.998868 0.073 Uiso 1 1 calc R U . . .
 C63 C 0.2564(3) 0.38084(13) 0.45355(19) 0.0531(9) Uani 1 1 d . . . . .
 H63 H 0.226629 0.409064 0.436658 0.064 Uiso 1 1 calc R U . . .
 C3 C 0.9991(3) 0.53337(12) 0.64646(17) 0.0438(8) Uani 1 1 d . . . . .
 H3 H 1.029473 0.529147 0.604280 0.053 Uiso 1 1 calc R U . . .
 C42 C 1.0320(3) 0.26127(11) 0.76609(18) 0.0500(9) Uani 1 1 d . . . . .
 H42A H 1.057641 0.233252 0.790920 0.075 Uiso 1 1 calc R U . . .
 H42B H 1.092841 0.271551 0.742049 0.075 Uiso 1 1 calc R U . . .
 H42C H 0.954838 0.257452 0.728247 0.075 Uiso 1 1 calc R U . . .
 C64 C 0.2046(3) 0.34411(14) 0.41513(19) 0.0550(10) Uani 1 1 d . . . . .
 H64 H 0.138001 0.347158 0.372234 0.066 Uiso 1 1 calc R U . . .
 C65 C 0.2482(3) 0.30299(13) 0.43805(18) 0.0522(9) Uani 1 1 d . . . . .
 H65 H 0.212694 0.277920 0.410570 0.063 Uiso 1 1 calc R U . . .
 C11 C 0.9648(3) 0.53268(12) 0.90858(16) 0.0472(8) Uani 1 1 d . . . . .
 H11A H 0.975566 0.501584 0.899312 0.071 Uiso 1 1 calc R U . . .
 H11B H 0.936097 0.535845 0.953347 0.071 Uiso 1 1 calc R U . . .
 H11C H 1.041913 0.547933 0.916117 0.071 Uiso 1 1 calc R U . . .
 C41 C 1.1341(3) 0.40859(12) 0.8890(2) 0.0551(9) Uani 1 1 d . . . . .
 H41A H 1.203185 0.405910 0.868039 0.083 Uiso 1 1 calc R U . . .
 H41B H 1.162473 0.416981 0.941746 0.083 Uiso 1 1 calc R U . . .
 H41C H 1.078884 0.430994 0.861448 0.083 Uiso 1 1 calc R U . . .
 C49 C 0.4539(15) 0.1923(6) 0.8133(7) 0.038(3) Uani 0.526(12) 1 d D U P C 1
 H49A H 0.485401 0.164880 0.838350 0.058 Uiso 0.526(12) 1 calc R U P C 1
 H49B H 0.368084 0.194931 0.810588 0.058 Uiso 0.526(12) 1 calc R U P C 1
 H49C H 0.497925 0.217022 0.841599 0.058 Uiso 0.526(12) 1 calc R U P C 1
 C43 C 0.5845(9) 0.1955(9) 0.7245(5) 0.0366(19) Uani 0.526(12) 1 d D U P C 1
 C12 C 0.8450(3) 0.59971(12) 0.8578(2) 0.0639(11) Uani 1 1 d . . . . .
 H12A H 0.919951 0.616689 0.870224 0.096 Uiso 1 1 calc R U . . .
 H12B H 0.809363 0.600389 0.899963 0.096 Uiso 1 1 calc R U . . .
 H12C H 0.788369 0.612385 0.813590 0.096 Uiso 1 1 calc R U . . .
 C44 C 0.4695(9) 0.1925(5) 0.7367(6) 0.042(2) Uani 0.526(12) 1 d D U P C 1
 C58 C 0.4074(8) 0.3106(2) 0.7856(4) 0.0439(16) Uani 0.767(18) 1 d D U P B 1
 H58A H 0.421661 0.279072 0.782921 0.066 Uiso 0.767(18) 1 calc R U P B 1
 H58B H 0.341021 0.315463 0.808257 0.066 Uiso 0.767(18) 1 calc R U P B 1
 H58C H 0.480571 0.324697 0.816142 0.066 Uiso 0.767(18) 1 calc R U P B 1
 C8 C 1.0355(3) 0.42539(13) 0.6737(2) 0.0685(12) Uani 1 1 d . . . . .
 H8A H 1.111037 0.438554 0.669725 0.103 Uiso 1 1 calc R U . . .
 H8B H 1.026052 0.396374 0.650394 0.103 Uiso 1 1 calc R U . . .
 H8C H 1.037232 0.422600 0.726469 0.103 Uiso 1 1 calc R U . . .
 C60 C 0.2600(7) 0.3081(3) 0.6594(4) 0.0484(17) Uani 0.767(18) 1 d D U P B 1
 H60A H 0.235404 0.322003 0.610068 0.073 Uiso 0.767(18) 1 calc R U P B 1
 H60B H 0.195592 0.311214 0.684189 0.073 Uiso 0.767(18) 1 calc R U P B 1
 H60C H 0.275701 0.276956 0.653492 0.073 Uiso 0.767(18) 1 calc R U P B 1
 C9 C 0.9184(4) 0.45567(15) 0.55035(18) 0.0705(12) Uani 1 1 d . . . . .
 H9A H 0.855359 0.476603 0.526474 0.106 Uiso 1 1 calc R U . . .
 H9B H 0.896933 0.426561 0.528800 0.106 Uiso 1 1 calc R U . . .
 H9C H 0.995236 0.464809 0.541980 0.106 Uiso 1 1 calc R U . . .
 C51 C 0.7161(11) 0.1945(5) 0.6370(8) 0.048(3) Uani 0.526(12) 1 d D U P C 1
 H51A H 0.754179 0.223080 0.650657 0.072 Uiso 0.526(12) 1 calc R U P C 1
 H51B H 0.708749 0.188650 0.584130 0.072 Uiso 0.526(12) 1 calc R U P C 1
 H51C H 0.765730 0.171720 0.667716 0.072 Uiso 0.526(12) 1 calc R U P C 1
 C48 C 0.5933(10) 0.1945(5) 0.6501(5) 0.045(2) Uani 0.526(12) 1 d D U P C 1
 C45 C 0.3685(9) 0.1903(3) 0.6747(5) 0.050(2) Uani 0.526(12) 1 d D U P C 1
 H45 H 0.290840 0.189040 0.683074 0.060 Uiso 0.526(12) 1 calc R U P C 1
 C47 C 0.4903(10) 0.1915(4) 0.5896(5) 0.050(2) Uani 0.526(12) 1 d D U P C 1
 H47 H 0.498300 0.190670 0.540091 0.060 Uiso 0.526(12) 1 calc R U P C 1
 C46 C 0.3764(10) 0.1898(3) 0.6014(5) 0.055(2) Uani 0.526(12) 1 d D U P C 1
 C50 C 0.2659(11) 0.1883(4) 0.5341(6) 0.083(3) Uani 0.526(12) 1 d D U P C 1
 H50A H 0.241560 0.157856 0.522553 0.124 Uiso 0.526(12) 1 calc R U P C 1
 H50B H 0.285397 0.201738 0.490962 0.124 Uiso 0.526(12) 1 calc R U P C 1
 H50C H 0.199701 0.204475 0.545654 0.124 Uiso 0.526(12) 1 calc R U P C 1
 N2A N 0.7277(12) 0.3720(4) 0.7354(7) 0.033(3) Uani 0.225(9) 1 d . U P A 2
 N1A N 0.6641(12) 0.4001(5) 0.7575(9) 0.031(3) Uani 0.225(9) 1 d . U P A 2
 C43A C 0.6035(11) 0.1955(10) 0.7166(6) 0.044(2) Uani 0.474(12) 1 d D U P C 2
 C44A C 0.4847(11) 0.1886(6) 0.7201(6) 0.044(2) Uani 0.474(12) 1 d D U P C 2
 C45A C 0.3970(10) 0.1824(4) 0.6535(6) 0.050(2) Uani 0.474(12) 1 d D U P C 2
 H45A H 0.316074 0.177604 0.654593 0.060 Uiso 0.474(12) 1 calc R U P C 2
 C46A C 0.4238(12) 0.1829(4) 0.5850(5) 0.053(2) Uani 0.474(12) 1 d D U P C 2
 C47A C 0.5435(11) 0.1880(4) 0.5845(5) 0.051(2) Uani 0.474(12) 1 d D U P C 2
 H47A H 0.562966 0.187014 0.538038 0.061 Uiso 0.474(12) 1 calc R U P C 2
 C48A C 0.6352(12) 0.1942(5) 0.6491(6) 0.042(2) Uani 0.474(12) 1 d D U P C 2
 C50A C 0.3256(13) 0.1737(4) 0.5139(6) 0.080(4) Uani 0.474(12) 1 d D U P C 2
 H50D H 0.320613 0.142095 0.504512 0.119 Uiso 0.474(12) 1 calc R U P C 2
 H50E H 0.344549 0.188647 0.471859 0.119 Uiso 0.474(12) 1 calc R U P C 2
 H50F H 0.248209 0.184288 0.519328 0.119 Uiso 0.474(12) 1 calc R U P C 2
 C49A C 0.4561(19) 0.1869(8) 0.7931(8) 0.048(4) Uani 0.474(12) 1 d D U P C 2
 H49D H 0.464752 0.156804 0.811883 0.072 Uiso 0.474(12) 1 calc R U P C 2
 H49E H 0.373064 0.196785 0.786874 0.072 Uiso 0.474(12) 1 calc R U P C 2
 H49F H 0.511534 0.206008 0.828835 0.072 Uiso 0.474(12) 1 calc R U P C 2
 C51A C 0.7641(12) 0.1971(6) 0.6467(9) 0.050(3) Uani 0.474(12) 1 d D U P C 2
 H51D H 0.794126 0.226820 0.659591 0.075 Uiso 0.474(12) 1 calc R U P C 2
 H51E H 0.769365 0.189829 0.596348 0.075 Uiso 0.474(12) 1 calc R U P C 2
 H51F H 0.812937 0.176358 0.682678 0.075 Uiso 0.474(12) 1 calc R U P C 2
 C58A C 0.462(2) 0.3156(7) 0.8043(10) 0.039(4) Uani 0.233(18) 1 d D U P B 2
 H58D H 0.519840 0.338810 0.824825 0.059 Uiso 0.233(18) 1 calc R U P B 2
 H58E H 0.504232 0.287760 0.805616 0.059 Uiso 0.233(18) 1 calc R U P B 2
 H58F H 0.403807 0.313173 0.834248 0.059 Uiso 0.233(18) 1 calc R U P B 2
 C57A C 0.3948(17) 0.3266(8) 0.7240(12) 0.040(3) Uani 0.233(18) 1 d D U P B 2
 C60A C 0.297(2) 0.2944(8) 0.6854(14) 0.047(4) Uani 0.233(18) 1 d D U P B 2
 H60D H 0.266804 0.302108 0.632489 0.070 Uiso 0.233(18) 1 calc R U P B 2
 H60E H 0.230705 0.295590 0.709071 0.070 Uiso 0.233(18) 1 calc R U P B 2
 H60F H 0.330548 0.264751 0.689976 0.070 Uiso 0.233(18) 1 calc R U P B 2
 C59A C 0.346(3) 0.3735(8) 0.717(2) 0.040(5) Uani 0.233(18) 1 d D U P B 2
 H59D H 0.283127 0.375890 0.743612 0.059 Uiso 0.233(18) 1 calc R U P B 2
 H59E H 0.310995 0.380648 0.664200 0.059 Uiso 0.233(18) 1 calc R U P B 2
 H59F H 0.411264 0.393885 0.738964 0.059 Uiso 0.233(18) 1 calc R U P B 2

loop_
  _atom_site_aniso_label
  _atom_site_aniso_U_11
  _atom_site_aniso_U_22
  _atom_site_aniso_U_33
  _atom_site_aniso_U_23
  _atom_site_aniso_U_13
  _atom_site_aniso_U_12
 Si1 0.0248(4) 0.0248(4) 0.0295(4) -0.0003(3) 0.0063(3) 0.0000(3)
 Si2 0.0446(5) 0.0245(4) 0.0274(4) 0.0003(3) 0.0067(3) -0.0005(4)
 N5 0.0263(12) 0.0295(13) 0.0273(12) 0.0011(10) 0.0069(9) 0.0009(10)
 N6 0.0252(12) 0.0323(13) 0.0293(12) 0.0078(10) 0.0068(9) 0.0027(10)
 N7 0.0280(12) 0.0342(14) 0.0248(11) 0.0033(10) 0.0066(9) -0.0031(10)
 N3 0.0281(12) 0.0319(13) 0.0300(12) -0.0022(10) 0.0072(9) -0.0001(10)
 N8 0.0388(13) 0.0324(14) 0.0338(13) 0.0001(11) 0.0161(10) 0.0014(11)
 N4 0.0479(15) 0.0281(14) 0.0314(13) 0.0022(11) 0.0069(11) 0.0001(11)
 C13 0.0235(13) 0.0258(15) 0.0270(14) -0.0007(11) 0.0042(11) -0.0036(11)
 C22 0.0264(14) 0.0287(15) 0.0273(14) 0.0035(12) 0.0049(11) 0.0033(11)
 C52 0.0320(15) 0.0248(15) 0.0306(15) -0.0004(11) 0.0102(11) -0.0049(12)
 C33 0.0334(15) 0.0324(16) 0.0348(16) 0.0012(13) 0.0173(12) 0.0056(12)
 C28 0.0442(17) 0.0248(15) 0.0279(14) 0.0012(12) 0.0171(12) 0.0043(12)
 C18 0.0312(15) 0.0390(17) 0.0243(14) 0.0033(12) 0.0029(11) 0.0026(12)
 N1 0.0309(17) 0.0285(18) 0.029(2) -0.0011(17) 0.0099(15) -0.0021(14)
 C1 0.0211(13) 0.0320(16) 0.0285(14) 0.0047(12) 0.0005(11) 0.0010(11)
 C31 0.0491(18) 0.0335(17) 0.0366(16) 0.0094(13) 0.0224(14) 0.0127(14)
 C34 0.0278(15) 0.0341(17) 0.0397(16) 0.0060(13) 0.0121(12) 0.0053(12)
 C53 0.0303(15) 0.0360(17) 0.0285(14) 0.0053(12) 0.0111(11) -0.0012(12)
 C30 0.0564(19) 0.0256(16) 0.0355(16) 0.0005(13) 0.0218(14) 0.0024(14)
 C27 0.0313(15) 0.0326(16) 0.0343(15) 0.0031(13) 0.0067(12) -0.0007(12)
 C32 0.0327(16) 0.0417(19) 0.0393(17) 0.0074(14) 0.0167(13) 0.0106(13)
 C29 0.0543(19) 0.0283(16) 0.0264(15) -0.0009(12) 0.0136(13) 0.0011(14)
 C35 0.0272(15) 0.0376(17) 0.0400(16) 0.0044(14) 0.0106(12) 0.0060(13)
 C39 0.0311(16) 0.0430(19) 0.0469(18) 0.0048(15) 0.0157(13) 0.0050(14)
 C6 0.0230(14) 0.0359(17) 0.0356(15) 0.0042(13) -0.0004(11) 0.0018(12)
 C24 0.0273(15) 0.046(2) 0.0395(17) 0.0038(14) 0.0073(12) 0.0021(13)
 C38 0.0344(17) 0.048(2) 0.055(2) 0.0086(16) 0.0214(14) 0.0011(15)
 C36 0.0295(15) 0.0380(18) 0.0437(17) 0.0045(14) 0.0065(13) 0.0052(13)
 C59 0.031(3) 0.036(3) 0.059(4) -0.002(3) 0.022(3) 0.002(3)
 C23 0.0266(14) 0.0307(16) 0.0319(15) 0.0002(12) 0.0038(11) 0.0035(12)
 C14 0.0298(15) 0.0384(17) 0.0279(14) 0.0075(12) 0.0065(11) 0.0014(12)
 C62 0.0328(16) 0.0423(19) 0.0495(19) 0.0043(15) 0.0100(14) -0.0016(14)
 N2 0.034(2) 0.0294(19) 0.0282(17) 0.0024(15) 0.0097(14) 0.0007(15)
 C10 0.0320(15) 0.0341(17) 0.0422(17) -0.0083(13) 0.0046(13) 0.0013(13)
 C25 0.0373(17) 0.0418(19) 0.0390(17) 0.0057(14) 0.0114(13) 0.0157(14)
 C61 0.0247(14) 0.0420(18) 0.0361(16) -0.0002(13) 0.0113(12) -0.0026(12)
 C37 0.0305(16) 0.0414(19) 0.0511(19) 0.0101(15) 0.0066(14) 0.0008(14)
 C26 0.0464(18) 0.0283(16) 0.0363(16) -0.0007(13) 0.0079(13) 0.0076(14)
 C21 0.0399(17) 0.054(2) 0.0253(15) 0.0002(14) 0.0058(12) 0.0052(15)
 C2 0.0235(14) 0.0474(19) 0.0269(14) 0.0061(13) 0.0024(11) -0.0015(13)
 C20 0.066(2) 0.0350(18) 0.0329(16) 0.0053(14) 0.0117(15) 0.0003(16)
 C55 0.0387(16) 0.0435(19) 0.0379(16) 0.0117(14) 0.0174(13) 0.0027(14)
 C66 0.0318(16) 0.046(2) 0.0438(18) -0.0075(15) 0.0074(13) -0.0043(14)
 C56 0.0447(18) 0.0403(19) 0.0415(17) 0.0003(14) 0.0189(14) -0.0026(14)
 C5 0.0346(17) 0.0335(18) 0.053(2) 0.0061(15) -0.0029(14) -0.0027(14)
 C15 0.059(2) 0.046(2) 0.0315(16) 0.0038(14) 0.0118(14) 0.0081(16)
 C19 0.0338(17) 0.068(2) 0.0382(17) 0.0086(16) 0.0017(13) 0.0069(16)
 C16 0.0422(18) 0.063(2) 0.0381(17) 0.0162(16) 0.0080(14) -0.0075(16)
 C54 0.0305(16) 0.054(2) 0.0481(19) 0.0112(16) 0.0118(14) -0.0004(14)
 C4 0.0415(18) 0.048(2) 0.053(2) 0.0224(17) 0.0051(15) -0.0098(15)
 C7 0.0297(15) 0.056(2) 0.0341(16) -0.0066(15) 0.0117(12) -0.0054(14)
 C17 0.0385(17) 0.0416(19) 0.0333(16) 0.0047(13) 0.0021(13) 0.0059(14)
 C57 0.040(3) 0.035(2) 0.033(3) 0.001(2) 0.018(2) -0.003(2)
 C40 0.058(2) 0.042(2) 0.055(2) -0.0060(16) 0.0313(16) -0.0012(16)
 C63 0.0354(18) 0.058(2) 0.062(2) 0.0168(19) 0.0077(16) 0.0043(16)
 C3 0.0364(17) 0.059(2) 0.0358(17) 0.0136(16) 0.0088(13) -0.0045(15)
 C42 0.053(2) 0.048(2) 0.061(2) -0.0011(17) 0.0373(17) 0.0030(16)
 C64 0.0309(17) 0.079(3) 0.050(2) 0.004(2) 0.0019(15) -0.0010(18)
 C65 0.0324(17) 0.068(3) 0.052(2) -0.0117(18) 0.0032(15) -0.0083(17)
 C11 0.0407(18) 0.062(2) 0.0367(17) -0.0020(16) 0.0057(14) 0.0011(16)
 C41 0.049(2) 0.050(2) 0.066(2) 0.0003(18) 0.0158(17) -0.0106(17)
 C49 0.038(4) 0.040(6) 0.039(6) 0.004(5) 0.013(4) -0.001(4)
 C43 0.069(4) 0.018(3) 0.024(3) -0.002(3) 0.014(3) -0.010(4)
 C12 0.070(3) 0.049(2) 0.068(2) -0.0180(19) 0.0094(19) 0.0113(19)
 C44 0.062(4) 0.027(3) 0.030(4) 0.000(4) 0.001(3) -0.017(3)
 C58 0.046(4) 0.048(3) 0.043(3) 0.005(2) 0.021(3) 0.004(3)
 C8 0.056(2) 0.062(3) 0.076(3) -0.024(2) -0.0019(19) 0.0118(19)
 C60 0.047(3) 0.051(4) 0.054(4) -0.005(3) 0.025(3) -0.015(3)
 C9 0.079(3) 0.095(3) 0.039(2) -0.016(2) 0.0198(18) -0.020(2)
 C51 0.079(8) 0.035(4) 0.033(4) -0.003(3) 0.019(6) -0.013(7)
 C48 0.071(5) 0.028(3) 0.034(3) 0.002(2) 0.011(3) -0.010(4)
 C45 0.069(4) 0.033(4) 0.039(4) 0.002(3) 0.001(3) -0.019(3)
 C47 0.074(5) 0.034(3) 0.033(3) 0.003(3) 0.001(4) -0.016(4)
 C46 0.075(4) 0.037(4) 0.039(4) 0.007(3) -0.006(4) -0.023(4)
 C50 0.102(7) 0.061(6) 0.058(6) 0.014(4) -0.024(5) -0.038(5)
 N2A 0.033(5) 0.028(5) 0.038(5) -0.002(4) 0.012(4) 0.003(4)
 N1A 0.034(4) 0.028(5) 0.033(5) 0.003(5) 0.012(4) 0.004(4)
 C43A 0.070(4) 0.023(3) 0.033(4) 0.003(4) 0.006(3) -0.011(4)
 C44A 0.066(4) 0.027(4) 0.034(4) -0.001(4) 0.007(3) -0.020(3)
 C45A 0.072(4) 0.036(4) 0.035(4) 0.002(3) 0.002(3) -0.020(3)
 C46A 0.077(5) 0.034(3) 0.039(3) 0.002(3) -0.001(4) -0.022(4)
 C47A 0.080(5) 0.030(3) 0.037(3) 0.000(3) 0.008(4) -0.015(4)
 C48A 0.070(5) 0.024(3) 0.029(3) -0.001(3) 0.009(4) -0.017(5)
 C50A 0.114(8) 0.048(6) 0.053(6) 0.001(4) -0.017(5) -0.026(6)
 C49A 0.055(6) 0.042(6) 0.044(7) -0.009(6) 0.006(6) -0.015(4)
 C51A 0.081(8) 0.036(5) 0.035(5) -0.005(4) 0.018(6) -0.013(7)
 C58A 0.040(9) 0.051(8) 0.039(8) -0.004(6) 0.031(7) -0.003(7)
 C57A 0.042(6) 0.040(6) 0.043(6) -0.003(6) 0.022(5) -0.002(5)
 C60A 0.050(9) 0.054(9) 0.046(9) 0.000(7) 0.027(7) -0.003(7)
 C59A 0.030(8) 0.051(10) 0.040(9) 0.003(8) 0.014(7) -0.013(8)

_geom_special_details
;
 All esds (except the esd in the dihedral angle between two l.s. planes)
 are estimated using the full covariance matrix.  The cell esds are taken
 into account individually in the estimation of esds in distances, angles
 and torsion angles; correlations between esds in cell parameters are only
 used when they are defined by crystal symmetry.  An approximate (isotropic)
 treatment of cell esds is used for estimating esds involving l.s. planes.
;
loop_
  _geom_bond_atom_site_label_1
  _geom_bond_atom_site_label_2
  _geom_bond_distance
  _geom_bond_site_symmetry_2
  _geom_bond_publ_flag
 Si1 N5 1.815(2) . ?
 Si1 N6 1.833(2) . ?
 Si1 N3 1.573(2) . ?
 Si1 C13 2.278(3) . ?
 Si1 N1 1.797(4) . ?
 Si1 N1A 1.765(15) . ?
 Si2 N7 1.813(2) . ?
 Si2 N8 1.817(2) . ?
 Si2 N4 1.553(2) . ?
 Si2 C52 2.271(3) . ?
 Si2 N2 1.813(4) . ?
 Si2 N2A 1.892(12) . ?
 N5 C13 1.347(3) . ?
 N5 C18 1.490(3) . ?
 N6 C13 1.332(3) . ?
 N6 C14 1.492(3) . ?
 N7 C52 1.332(3) . ?
 N7 C53 1.488(3) . ?
 N3 C1 1.383(3) . ?
 N8 C52 1.339(3) . ?
 N8 C57 1.495(5) . ?
 N8 C57A 1.487(15) . ?
 N4 C28 1.365(3) . ?
 C13 C22 1.482(4) . ?
 C22 C27 1.388(4) . ?
 C22 C23 1.391(4) . ?
 C52 C61 1.484(4) . ?
 C33 C28 1.423(4) . ?
 C33 C34 1.489(4) . ?
 C33 C32 1.386(4) . ?
 C28 C29 1.424(4) . ?
 C18 C21 1.518(4) . ?
 C18 C20 1.527(4) . ?
 C18 C19 1.524(4) . ?
 N1 N2 1.236(7) . ?
 C1 C6 1.423(4) . ?
 C1 C2 1.421(4) . ?
 C31 H31 0.9500 . ?
 C31 C30 1.388(4) . ?
 C31 C32 1.388(4) . ?
 C34 C35 1.401(4) . ?
 C34 C39 1.409(4) . ?
 C53 C55 1.530(4) . ?
 C53 C56 1.525(4) . ?
 C53 C54 1.519(4) . ?
 C30 H30 0.9500 . ?
 C30 C29 1.392(4) . ?
 C27 H27 0.9500 . ?
 C27 C26 1.384(4) . ?
 C32 H32 0.9500 . ?
 C29 C43 1.526(9) . ?
 C29 C43A 1.484(10) . ?
 C35 C36 1.386(4) . ?
 C35 C40 1.504(4) . ?
 C39 C38 1.388(4) . ?
 C39 C42 1.509(4) . ?
 C6 C10 1.515(4) . ?
 C6 C5 1.389(4) . ?
 C24 H24 0.9500 . ?
 C24 C23 1.385(4) . ?
 C24 C25 1.383(4) . ?
 C38 H38 0.9500 . ?
 C38 C37 1.381(4) . ?
 C36 H36 0.9500 . ?
 C36 C37 1.384(4) . ?
 C59 H59A 0.9800 . ?
 C59 H59B 0.9800 . ?
 C59 H59C 0.9800 . ?
 C59 C57 1.541(6) . ?
 C23 H23 0.9500 . ?
 C14 C15 1.534(4) . ?
 C14 C16 1.525(4) . ?
 C14 C17 1.518(4) . ?
 C62 H62 0.9500 . ?
 C62 C61 1.385(4) . ?
 C62 C63 1.396(4) . ?
 C10 H10 1.0000 . ?
 C10 C11 1.531(4) . ?
 C10 C12 1.526(4) . ?
 C25 H25 0.9500 . ?
 C25 C26 1.374(4) . ?
 C61 C66 1.388(4) . ?
 C37 C41 1.511(4) . ?
 C26 H26 0.9500 . ?
 C21 H21A 0.9800 . ?
 C21 H21B 0.9800 . ?
 C21 H21C 0.9800 . ?
 C2 C7 1.521(4) . ?
 C2 C3 1.390(4) . ?
 C20 H20A 0.9800 . ?
 C20 H20B 0.9800 . ?
 C20 H20C 0.9800 . ?
 C55 H55A 0.9800 . ?
 C55 H55B 0.9800 . ?
 C55 H55C 0.9800 . ?
 C66 H66 0.9500 . ?
 C66 C65 1.390(4) . ?
 C56 H56A 0.9800 . ?
 C56 H56B 0.9800 . ?
 C56 H56C 0.9800 . ?
 C5 H5 0.9500 . ?
 C5 C4 1.388(5) . ?
 C15 H15A 0.9800 . ?
 C15 H15B 0.9800 . ?
 C15 H15C 0.9800 . ?
 C19 H19A 0.9800 . ?
 C19 H19B 0.9800 . ?
 C19 H19C 0.9800 . ?
 C16 H16A 0.9800 . ?
 C16 H16B 0.9800 . ?
 C16 H16C 0.9800 . ?
 C54 H54A 0.9800 . ?
 C54 H54B 0.9800 . ?
 C54 H54C 0.9800 . ?
 C4 H4 0.9500 . ?
 C4 C3 1.377(5) . ?
 C7 H7 1.0000 . ?
 C7 C8 1.515(4) . ?
 C7 C9 1.527(4) . ?
 C17 H17A 0.9800 . ?
 C17 H17B 0.9800 . ?
 C17 H17C 0.9800 . ?
 C57 C58 1.534(6) . ?
 C57 C60 1.529(6) . ?
 C40 H40A 0.9800 . ?
 C40 H40B 0.9800 . ?
 C40 H40C 0.9800 . ?
 C63 H63 0.9500 . ?
 C63 C64 1.377(5) . ?
 C3 H3 0.9500 . ?
 C42 H42A 0.9800 . ?
 C42 H42B 0.9800 . ?
 C42 H42C 0.9800 . ?
 C64 H64 0.9500 . ?
 C64 C65 1.378(5) . ?
 C65 H65 0.9500 . ?
 C11 H11A 0.9800 . ?
 C11 H11B 0.9800 . ?
 C11 H11C 0.9800 . ?
 C41 H41A 0.9800 . ?
 C41 H41B 0.9800 . ?
 C41 H41C 0.9800 . ?
 C49 H49A 0.9800 . ?
 C49 H49B 0.9800 . ?
 C49 H49C 0.9800 . ?
 C49 C44 1.483(10) . ?
 C43 C44 1.407(10) . ?
 C43 C48 1.415(10) . ?
 C12 H12A 0.9800 . ?
 C12 H12B 0.9800 . ?
 C12 H12C 0.9800 . ?
 C44 C45 1.401(9) . ?
 C58 H58A 0.9800 . ?
 C58 H58B 0.9800 . ?
 C58 H58C 0.9800 . ?
 C8 H8A 0.9800 . ?
 C8 H8B 0.9800 . ?
 C8 H8C 0.9800 . ?
 C60 H60A 0.9800 . ?
 C60 H60B 0.9800 . ?
 C60 H60C 0.9800 . ?
 C9 H9A 0.9800 . ?
 C9 H9B 0.9800 . ?
 C9 H9C 0.9800 . ?
 C51 H51A 0.9800 . ?
 C51 H51B 0.9800 . ?
 C51 H51C 0.9800 . ?
 C51 C48 1.500(10) . ?
 C48 C47 1.400(10) . ?
 C45 H45 0.9500 . ?
 C45 C46 1.390(10) . ?
 C47 H47 0.9500 . ?
 C47 C46 1.389(11) . ?
 C46 C50 1.524(9) . ?
 C50 H50A 0.9800 . ?
 C50 H50B 0.9800 . ?
 C50 H50C 0.9800 . ?
 N2A N1A 1.27(2) . ?
 C43A C44A 1.405(11) . ?
 C43A C48A 1.399(11) . ?
 C44A C45A 1.384(10) . ?
 C44A C49A 1.482(11) . ?
 C45A H45A 0.9500 . ?
 C45A C46A 1.389(11) . ?
 C46A C47A 1.392(12) . ?
 C46A C50A 1.516(10) . ?
 C47A H47A 0.9500 . ?
 C47A C48A 1.381(10) . ?
 C48A C51A 1.501(11) . ?
 C50A H50D 0.9800 . ?
 C50A H50E 0.9800 . ?
 C50A H50F 0.9800 . ?
 C49A H49D 0.9800 . ?
 C49A H49E 0.9800 . ?
 C49A H49F 0.9800 . ?
 C51A H51D 0.9800 . ?
 C51A H51E 0.9800 . ?
 C51A H51F 0.9800 . ?
 C58A H58D 0.9800 . ?
 C58A H58E 0.9800 . ?
 C58A H58F 0.9800 . ?
 C58A C57A 1.521(15) . ?
 C57A C60A 1.522(16) . ?
 C57A C59A 1.534(16) . ?
 C60A H60D 0.9800 . ?
 C60A H60E 0.9800 . ?
 C60A H60F 0.9800 . ?
 C59A H59D 0.9800 . ?
 C59A H59E 0.9800 . ?
 C59A H59F 0.9800 . ?

loop_
  _geom_angle_atom_site_label_1
  _geom_angle_atom_site_label_2
  _geom_angle_atom_site_label_3
  _geom_angle
  _geom_angle_site_symmetry_1
  _geom_angle_site_symmetry_3
  _geom_angle_publ_flag
 N5 Si1 N6 71.97(10) . . ?
 N5 Si1 C13 36.23(9) . . ?
 N6 Si1 C13 35.78(9) . . ?
 N3 Si1 N5 122.74(12) . . ?
 N3 Si1 N6 126.45(11) . . ?
 N3 Si1 C13 133.38(11) . . ?
 N3 Si1 N1 111.38(15) . . ?
 N3 Si1 N1A 124.3(5) . . ?
 N1 Si1 N5 104.54(14) . . ?
 N1 Si1 N6 112.96(16) . . ?
 N1 Si1 C13 114.52(14) . . ?
 N1A Si1 N5 106.2(4) . . ?
 N1A Si1 N6 91.0(6) . . ?
 N1A Si1 C13 101.6(5) . . ?
 N7 Si2 N8 71.99(10) . . ?
 N7 Si2 C52 35.90(9) . . ?
 N7 Si2 N2 110.27(14) . . ?
 N7 Si2 N2A 92.6(4) . . ?
 N8 Si2 C52 36.12(10) . . ?
 N8 Si2 N2A 114.2(4) . . ?
 N4 Si2 N7 123.19(12) . . ?
 N4 Si2 N8 126.61(13) . . ?
 N4 Si2 C52 136.21(12) . . ?
 N4 Si2 N2 117.05(14) . . ?
 N4 Si2 N2A 115.4(4) . . ?
 N2 Si2 N8 98.28(15) . . ?
 N2 Si2 C52 106.45(13) . . ?
 N2A Si2 C52 105.1(4) . . ?
 C13 N5 Si1 90.96(16) . . ?
 C13 N5 C18 130.0(2) . . ?
 C18 N5 Si1 134.63(18) . . ?
 C13 N6 Si1 90.67(16) . . ?
 C13 N6 C14 130.5(2) . . ?
 C14 N6 Si1 138.46(18) . . ?
 C52 N7 Si2 91.17(16) . . ?
 C52 N7 C53 130.3(2) . . ?
 C53 N7 Si2 138.40(17) . . ?
 C1 N3 Si1 141.21(19) . . ?
 C52 N8 Si2 90.76(17) . . ?
 C52 N8 C57 128.0(3) . . ?
 C52 N8 C57A 141.8(9) . . ?
 C57 N8 Si2 139.4(3) . . ?
 C57A N8 Si2 126.2(9) . . ?
 C28 N4 Si2 169.2(2) . . ?
 N5 C13 Si1 52.81(13) . . ?
 N5 C13 C22 126.8(2) . . ?
 N6 C13 Si1 53.55(13) . . ?
 N6 C13 N5 106.3(2) . . ?
 N6 C13 C22 126.9(2) . . ?
 C22 C13 Si1 176.5(2) . . ?
 C27 C22 C13 119.2(2) . . ?
 C27 C22 C23 120.2(3) . . ?
 C23 C22 C13 120.6(2) . . ?
 N7 C52 Si2 52.93(13) . . ?
 N7 C52 N8 106.0(2) . . ?
 N7 C52 C61 127.5(2) . . ?
 N8 C52 Si2 53.11(13) . . ?
 N8 C52 C61 126.4(2) . . ?
 C61 C52 Si2 179.4(2) . . ?
 C28 C33 C34 119.2(2) . . ?
 C32 C33 C28 119.8(3) . . ?
 C32 C33 C34 120.9(3) . . ?
 N4 C28 C33 120.3(3) . . ?
 N4 C28 C29 121.7(3) . . ?
 C33 C28 C29 118.0(3) . . ?
 N5 C18 C21 105.4(2) . . ?
 N5 C18 C20 110.4(2) . . ?
 N5 C18 C19 111.1(2) . . ?
 C21 C18 C20 109.0(3) . . ?
 C21 C18 C19 110.1(2) . . ?
 C19 C18 C20 110.7(3) . . ?
 N2 N1 Si1 119.2(4) . . ?
 N3 C1 C6 121.5(2) . . ?
 N3 C1 C2 119.7(3) . . ?
 C2 C1 C6 118.8(3) . . ?
 C30 C31 H31 120.6 . . ?
 C30 C31 C32 118.8(3) . . ?
 C32 C31 H31 120.6 . . ?
 C35 C34 C33 121.4(3) . . ?
 C35 C34 C39 118.8(3) . . ?
 C39 C34 C33 119.8(3) . . ?
 N7 C53 C55 110.6(2) . . ?
 N7 C53 C56 110.3(2) . . ?
 N7 C53 C54 105.1(2) . . ?
 C56 C53 C55 110.9(2) . . ?
 C54 C53 C55 109.4(2) . . ?
 C54 C53 C56 110.4(2) . . ?
 C31 C30 H30 119.3 . . ?
 C31 C30 C29 121.4(3) . . ?
 C29 C30 H30 119.3 . . ?
 C22 C27 H27 120.1 . . ?
 C26 C27 C22 119.8(3) . . ?
 C26 C27 H27 120.1 . . ?
 C33 C32 C31 121.9(3) . . ?
 C33 C32 H32 119.0 . . ?
 C31 C32 H32 119.0 . . ?
 C28 C29 C43 120.6(10) . . ?
 C28 C29 C43A 117.6(12) . . ?
 C30 C29 C28 120.0(3) . . ?
 C30 C29 C43 119.4(10) . . ?
 C30 C29 C43A 121.5(13) . . ?
 C34 C35 C40 119.9(3) . . ?
 C36 C35 C34 119.7(3) . . ?
 C36 C35 C40 120.4(3) . . ?
 C34 C39 C42 120.3(3) . . ?
 C38 C39 C34 119.2(3) . . ?
 C38 C39 C42 120.5(3) . . ?
 C1 C6 C10 119.2(3) . . ?
 C5 C6 C1 119.5(3) . . ?
 C5 C6 C10 121.2(3) . . ?
 C23 C24 H24 119.9 . . ?
 C25 C24 H24 119.9 . . ?
 C25 C24 C23 120.3(3) . . ?
 C39 C38 H38 118.7 . . ?
 C37 C38 C39 122.6(3) . . ?
 C37 C38 H38 118.7 . . ?
 C35 C36 H36 118.9 . . ?
 C37 C36 C35 122.3(3) . . ?
 C37 C36 H36 118.9 . . ?
 H59A C59 H59B 109.5 . . ?
 H59A C59 H59C 109.5 . . ?
 H59B C59 H59C 109.5 . . ?
 C57 C59 H59A 109.5 . . ?
 C57 C59 H59B 109.5 . . ?
 C57 C59 H59C 109.5 . . ?
 C22 C23 H23 120.3 . . ?
 C24 C23 C22 119.4(3) . . ?
 C24 C23 H23 120.3 . . ?
 N6 C14 C15 110.6(2) . . ?
 N6 C14 C16 110.9(2) . . ?
 N6 C14 C17 104.8(2) . . ?
 C16 C14 C15 110.7(3) . . ?
 C17 C14 C15 110.0(2) . . ?
 C17 C14 C16 109.6(3) . . ?
 C61 C62 H62 120.1 . . ?
 C61 C62 C63 119.8(3) . . ?
 C63 C62 H62 120.1 . . ?
 N1 N2 Si2 115.2(3) . . ?
 C6 C10 H10 107.1 . . ?
 C6 C10 C11 110.1(2) . . ?
 C6 C10 C12 114.7(3) . . ?
 C11 C10 H10 107.1 . . ?
 C12 C10 H10 107.1 . . ?
 C12 C10 C11 110.3(3) . . ?
 C24 C25 H25 119.9 . . ?
 C26 C25 C24 120.3(3) . . ?
 C26 C25 H25 119.9 . . ?
 C62 C61 C52 122.0(3) . . ?
 C62 C61 C66 120.1(3) . . ?
 C66 C61 C52 118.0(3) . . ?
 C38 C37 C36 117.4(3) . . ?
 C38 C37 C41 122.0(3) . . ?
 C36 C37 C41 120.6(3) . . ?
 C27 C26 H26 119.9 . . ?
 C25 C26 C27 120.2(3) . . ?
 C25 C26 H26 119.9 . . ?
 C18 C21 H21A 109.5 . . ?
 C18 C21 H21B 109.5 . . ?
 C18 C21 H21C 109.5 . . ?
 H21A C21 H21B 109.5 . . ?
 H21A C21 H21C 109.5 . . ?
 H21B C21 H21C 109.5 . . ?
 C1 C2 C7 119.4(3) . . ?
 C3 C2 C1 119.3(3) . . ?
 C3 C2 C7 121.3(3) . . ?
 C18 C20 H20A 109.5 . . ?
 C18 C20 H20B 109.5 . . ?
 C18 C20 H20C 109.5 . . ?
 H20A C20 H20B 109.5 . . ?
 H20A C20 H20C 109.5 . . ?
 H20B C20 H20C 109.5 . . ?
 C53 C55 H55A 109.5 . . ?
 C53 C55 H55B 109.5 . . ?
 C53 C55 H55C 109.5 . . ?
 H55A C55 H55B 109.5 . . ?
 H55A C55 H55C 109.5 . . ?
 H55B C55 H55C 109.5 . . ?
 C61 C66 H66 120.0 . . ?
 C61 C66 C65 119.9(3) . . ?
 C65 C66 H66 120.0 . . ?
 C53 C56 H56A 109.5 . . ?
 C53 C56 H56B 109.5 . . ?
 C53 C56 H56C 109.5 . . ?
 H56A C56 H56B 109.5 . . ?
 H56A C56 H56C 109.5 . . ?
 H56B C56 H56C 109.5 . . ?
 C6 C5 H5 119.4 . . ?
 C4 C5 C6 121.3(3) . . ?
 C4 C5 H5 119.4 . . ?
 C14 C15 H15A 109.5 . . ?
 C14 C15 H15B 109.5 . . ?
 C14 C15 H15C 109.5 . . ?
 H15A C15 H15B 109.5 . . ?
 H15A C15 H15C 109.5 . . ?
 H15B C15 H15C 109.5 . . ?
 C18 C19 H19A 109.5 . . ?
 C18 C19 H19B 109.5 . . ?
 C18 C19 H19C 109.5 . . ?
 H19A C19 H19B 109.5 . . ?
 H19A C19 H19C 109.5 . . ?
 H19B C19 H19C 109.5 . . ?
 C14 C16 H16A 109.5 . . ?
 C14 C16 H16B 109.5 . . ?
 C14 C16 H16C 109.5 . . ?
 H16A C16 H16B 109.5 . . ?
 H16A C16 H16C 109.5 . . ?
 H16B C16 H16C 109.5 . . ?
 C53 C54 H54A 109.5 . . ?
 C53 C54 H54B 109.5 . . ?
 C53 C54 H54C 109.5 . . ?
 H54A C54 H54B 109.5 . . ?
 H54A C54 H54C 109.5 . . ?
 H54B C54 H54C 109.5 . . ?
 C5 C4 H4 120.3 . . ?
 C3 C4 C5 119.4(3) . . ?
 C3 C4 H4 120.3 . . ?
 C2 C7 H7 107.2 . . ?
 C2 C7 C9 114.3(3) . . ?
 C8 C7 C2 110.0(2) . . ?
 C8 C7 H7 107.2 . . ?
 C8 C7 C9 110.7(3) . . ?
 C9 C7 H7 107.2 . . ?
 C14 C17 H17A 109.5 . . ?
 C14 C17 H17B 109.5 . . ?
 C14 C17 H17C 109.5 . . ?
 H17A C17 H17B 109.5 . . ?
 H17A C17 H17C 109.5 . . ?
 H17B C17 H17C 109.5 . . ?
 N8 C57 C59 109.0(5) . . ?
 N8 C57 C58 104.6(4) . . ?
 N8 C57 C60 114.4(4) . . ?
 C58 C57 C59 109.6(6) . . ?
 C60 C57 C59 109.7(6) . . ?
 C60 C57 C58 109.3(4) . . ?
 C35 C40 H40A 109.5 . . ?
 C35 C40 H40B 109.5 . . ?
 C35 C40 H40C 109.5 . . ?
 H40A C40 H40B 109.5 . . ?
 H40A C40 H40C 109.5 . . ?
 H40B C40 H40C 109.5 . . ?
 C62 C63 H63 120.2 . . ?
 C64 C63 C62 119.6(3) . . ?
 C64 C63 H63 120.2 . . ?
 C2 C3 H3 119.1 . . ?
 C4 C3 C2 121.8(3) . . ?
 C4 C3 H3 119.1 . . ?
 C39 C42 H42A 109.5 . . ?
 C39 C42 H42B 109.5 . . ?
 C39 C42 H42C 109.5 . . ?
 H42A C42 H42B 109.5 . . ?
 H42A C42 H42C 109.5 . . ?
 H42B C42 H42C 109.5 . . ?
 C63 C64 H64 119.6 . . ?
 C63 C64 C65 120.9(3) . . ?
 C65 C64 H64 119.6 . . ?
 C66 C65 H65 120.1 . . ?
 C64 C65 C66 119.7(3) . . ?
 C64 C65 H65 120.1 . . ?
 C10 C11 H11A 109.5 . . ?
 C10 C11 H11B 109.5 . . ?
 C10 C11 H11C 109.5 . . ?
 H11A C11 H11B 109.5 . . ?
 H11A C11 H11C 109.5 . . ?
 H11B C11 H11C 109.5 . . ?
 C37 C41 H41A 109.5 . . ?
 C37 C41 H41B 109.5 . . ?
 C37 C41 H41C 109.5 . . ?
 H41A C41 H41B 109.5 . . ?
 H41A C41 H41C 109.5 . . ?
 H41B C41 H41C 109.5 . . ?
 H49A C49 H49B 109.5 . . ?
 H49A C49 H49C 109.5 . . ?
 H49B C49 H49C 109.5 . . ?
 C44 C49 H49A 109.5 . . ?
 C44 C49 H49B 109.5 . . ?
 C44 C49 H49C 109.5 . . ?
 C44 C43 C29 123.6(7) . . ?
 C44 C43 C48 118.5(7) . . ?
 C48 C43 C29 117.9(8) . . ?
 C10 C12 H12A 109.5 . . ?
 C10 C12 H12B 109.5 . . ?
 C10 C12 H12C 109.5 . . ?
 H12A C12 H12B 109.5 . . ?
 H12A C12 H12C 109.5 . . ?
 H12B C12 H12C 109.5 . . ?
 C43 C44 C49 121.3(9) . . ?
 C45 C44 C49 120.1(9) . . ?
 C45 C44 C43 118.7(8) . . ?
 C57 C58 H58A 109.5 . . ?
 C57 C58 H58B 109.5 . . ?
 C57 C58 H58C 109.5 . . ?
 H58A C58 H58B 109.5 . . ?
 H58A C58 H58C 109.5 . . ?
 H58B C58 H58C 109.5 . . ?
 C7 C8 H8A 109.5 . . ?
 C7 C8 H8B 109.5 . . ?
 C7 C8 H8C 109.5 . . ?
 H8A C8 H8B 109.5 . . ?
 H8A C8 H8C 109.5 . . ?
 H8B C8 H8C 109.5 . . ?
 C57 C60 H60A 109.5 . . ?
 C57 C60 H60B 109.5 . . ?
 C57 C60 H60C 109.5 . . ?
 H60A C60 H60B 109.5 . . ?
 H60A C60 H60C 109.5 . . ?
 H60B C60 H60C 109.5 . . ?
 C7 C9 H9A 109.5 . . ?
 C7 C9 H9B 109.5 . . ?
 C7 C9 H9C 109.5 . . ?
 H9A C9 H9B 109.5 . . ?
 H9A C9 H9C 109.5 . . ?
 H9B C9 H9C 109.5 . . ?
 H51A C51 H51B 109.5 . . ?
 H51A C51 H51C 109.5 . . ?
 H51B C51 H51C 109.5 . . ?
 C48 C51 H51A 109.5 . . ?
 C48 C51 H51B 109.5 . . ?
 C48 C51 H51C 109.5 . . ?
 C43 C48 C51 118.7(8) . . ?
 C47 C48 C43 121.1(8) . . ?
 C47 C48 C51 120.2(8) . . ?
 C44 C45 H45 118.4 . . ?
 C46 C45 C44 123.2(8) . . ?
 C46 C45 H45 118.4 . . ?
 C48 C47 H47 119.7 . . ?
 C46 C47 C48 120.6(8) . . ?
 C46 C47 H47 119.7 . . ?
 C45 C46 C50 122.8(8) . . ?
 C47 C46 C45 118.0(7) . . ?
 C47 C46 C50 119.2(8) . . ?
 C46 C50 H50A 109.5 . . ?
 C46 C50 H50B 109.5 . . ?
 C46 C50 H50C 109.5 . . ?
 H50A C50 H50B 109.5 . . ?
 H50A C50 H50C 109.5 . . ?
 H50B C50 H50C 109.5 . . ?
 N1A N2A Si2 110.7(12) . . ?
 N2A N1A Si1 118.1(13) . . ?
 C44A C43A C29 119.0(9) . . ?
 C48A C43A C29 118.6(9) . . ?
 C48A C43A C44A 122.2(8) . . ?
 C43A C44A C49A 120.7(10) . . ?
 C45A C44A C43A 117.6(9) . . ?
 C45A C44A C49A 121.7(11) . . ?
 C44A C45A H45A 119.0 . . ?
 C44A C45A C46A 121.9(9) . . ?
 C46A C45A H45A 119.0 . . ?
 C45A C46A C47A 118.3(8) . . ?
 C45A C46A C50A 119.9(10) . . ?
 C47A C46A C50A 121.5(9) . . ?
 C46A C47A H47A 118.8 . . ?
 C48A C47A C46A 122.4(9) . . ?
 C48A C47A H47A 118.8 . . ?
 C43A C48A C51A 121.7(9) . . ?
 C47A C48A C43A 117.3(9) . . ?
 C47A C48A C51A 120.9(9) . . ?
 C46A C50A H50D 109.5 . . ?
 C46A C50A H50E 109.5 . . ?
 C46A C50A H50F 109.5 . . ?
 H50D C50A H50E 109.5 . . ?
 H50D C50A H50F 109.5 . . ?
 H50E C50A H50F 109.5 . . ?
 C44A C49A H49D 109.5 . . ?
 C44A C49A H49E 109.5 . . ?
 C44A C49A H49F 109.5 . . ?
 H49D C49A H49E 109.5 . . ?
 H49D C49A H49F 109.5 . . ?
 H49E C49A H49F 109.5 . . ?
 C48A C51A H51D 109.5 . . ?
 C48A C51A H51E 109.5 . . ?
 C48A C51A H51F 109.5 . . ?
 H51D C51A H51E 109.5 . . ?
 H51D C51A H51F 109.5 . . ?
 H51E C51A H51F 109.5 . . ?
 H58D C58A H58E 109.5 . . ?
 H58D C58A H58F 109.5 . . ?
 H58E C58A H58F 109.5 . . ?
 C57A C58A H58D 109.5 . . ?
 C57A C58A H58E 109.5 . . ?
 C57A C58A H58F 109.5 . . ?
 N8 C57A C58A 106.6(12) . . ?
 N8 C57A C60A 102.6(13) . . ?
 N8 C57A C59A 109.1(18) . . ?
 C58A C57A C60A 115.6(15) . . ?
 C58A C57A C59A 111.5(18) . . ?
 C60A C57A C59A 110.8(18) . . ?
 C57A C60A H60D 109.5 . . ?
 C57A C60A H60E 109.5 . . ?
 C57A C60A H60F 109.5 . . ?
 H60D C60A H60E 109.5 . . ?
 H60D C60A H60F 109.5 . . ?
 H60E C60A H60F 109.5 . . ?
 C57A C59A H59D 109.5 . . ?
 C57A C59A H59E 109.5 . . ?
 C57A C59A H59F 109.5 . . ?
 H59D C59A H59E 109.5 . . ?
 H59D C59A H59F 109.5 . . ?
 H59E C59A H59F 109.5 . . ?

loop_
  _geom_torsion_atom_site_label_1
  _geom_torsion_atom_site_label_2
  _geom_torsion_atom_site_label_3
  _geom_torsion_atom_site_label_4
  _geom_torsion
  _geom_torsion_site_symmetry_1
  _geom_torsion_site_symmetry_2
  _geom_torsion_site_symmetry_3
  _geom_torsion_site_symmetry_4
  _geom_torsion_publ_flag
 Si1 N5 C13 N6 -2.7(2) . . . . ?
 Si1 N5 C13 C22 175.6(2) . . . . ?
 Si1 N5 C18 C21 26.2(3) . . . . ?
 Si1 N5 C18 C20 -91.4(3) . . . . ?
 Si1 N5 C18 C19 145.4(2) . . . . ?
 Si1 N6 C13 N5 2.7(2) . . . . ?
 Si1 N6 C13 C22 -175.7(2) . . . . ?
 Si1 N6 C14 C15 124.7(3) . . . . ?
 Si1 N6 C14 C16 -112.1(3) . . . . ?
 Si1 N6 C14 C17 6.1(4) . . . . ?
 Si1 N3 C1 C6 73.9(4) . . . . ?
 Si1 N3 C1 C2 -106.3(3) . . . . ?
 Si1 N1 N2 Si2 -177.34(18) . . . . ?
 Si2 N7 C52 N8 -2.8(2) . . . . ?
 Si2 N7 C52 C61 -179.6(3) . . . . ?
 Si2 N7 C53 C55 -119.8(3) . . . . ?
 Si2 N7 C53 C56 117.3(3) . . . . ?
 Si2 N7 C53 C54 -1.8(4) . . . . ?
 Si2 N8 C52 N7 2.8(2) . . . . ?
 Si2 N8 C52 C61 179.6(3) . . . . ?
 Si2 N8 C57 C59 87.3(7) . . . . ?
 Si2 N8 C57 C58 -29.9(7) . . . . ?
 Si2 N8 C57 C60 -149.5(4) . . . . ?
 Si2 N8 C57A C58A -12.8(19) . . . . ?
 Si2 N8 C57A C60A -134.7(11) . . . . ?
 Si2 N8 C57A C59A 107.7(19) . . . . ?
 Si2 N4 C28 C33 -118.5(11) . . . . ?
 Si2 N4 C28 C29 63.8(12) . . . . ?
 Si2 N2A N1A Si1 -168.5(6) . . . . ?
 N5 Si1 N6 C13 -2.00(15) . . . . ?
 N5 Si1 N6 C14 170.9(3) . . . . ?
 N5 Si1 N3 C1 -0.3(4) . . . . ?
 N5 Si1 N1 N2 -117.5(3) . . . . ?
 N5 Si1 N1A N2A 135.6(12) . . . . ?
 N5 C13 C22 C27 -96.8(3) . . . . ?
 N5 C13 C22 C23 82.4(4) . . . . ?
 N6 Si1 N5 C13 1.98(15) . . . . ?
 N6 Si1 N5 C18 159.0(3) . . . . ?
 N6 Si1 N3 C1 -91.3(3) . . . . ?
 N6 Si1 N1 N2 -41.3(4) . . . . ?
 N6 Si1 N1A N2A -152.9(13) . . . . ?
 N6 C13 C22 C27 81.2(4) . . . . ?
 N6 C13 C22 C23 -99.6(3) . . . . ?
 N7 Si2 N8 C52 -2.10(16) . . . . ?
 N7 Si2 N8 C57 -166.0(5) . . . . ?
 N7 Si2 N8 C57A -171.6(11) . . . . ?
 N7 Si2 N4 C28 -126.5(11) . . . . ?
 N7 Si2 N2 N1 -5.5(4) . . . . ?
 N7 Si2 N2A N1A 105.9(12) . . . . ?
 N7 C52 C61 C62 -94.2(4) . . . . ?
 N7 C52 C61 C66 87.5(4) . . . . ?
 N3 Si1 N5 C13 -120.27(17) . . . . ?
 N3 Si1 N5 C18 36.8(3) . . . . ?
 N3 Si1 N6 C13 115.81(18) . . . . ?
 N3 Si1 N6 C14 -71.3(3) . . . . ?
 N3 Si1 N1 N2 107.9(4) . . . . ?
 N3 Si1 N1A N2A -15.9(16) . . . . ?
 N3 C1 C6 C10 3.3(4) . . . . ?
 N3 C1 C6 C5 -178.9(2) . . . . ?
 N3 C1 C2 C7 -2.6(4) . . . . ?
 N3 C1 C2 C3 179.7(2) . . . . ?
 N8 Si2 N7 C52 2.11(16) . . . . ?
 N8 Si2 N7 C53 178.4(3) . . . . ?
 N8 Si2 N4 C28 -35.1(12) . . . . ?
 N8 Si2 N2 N1 -79.3(4) . . . . ?
 N8 Si2 N2A N1A 34.5(13) . . . . ?
 N8 C52 C61 C62 89.7(4) . . . . ?
 N8 C52 C61 C66 -88.6(4) . . . . ?
 N4 Si2 N7 C52 124.57(18) . . . . ?
 N4 Si2 N7 C53 -59.2(3) . . . . ?
 N4 Si2 N8 C52 -120.49(19) . . . . ?
 N4 Si2 N8 C57 75.6(5) . . . . ?
 N4 Si2 N8 C57A 70.0(11) . . . . ?
 N4 Si2 N2 N1 142.0(3) . . . . ?
 N4 Si2 N2A N1A -125.2(10) . . . . ?
 N4 C28 C29 C30 -178.6(3) . . . . ?
 N4 C28 C29 C43 -0.5(7) . . . . ?
 N4 C28 C29 C43A 11.8(9) . . . . ?
 C13 Si1 N5 C18 157.0(3) . . . . ?
 C13 Si1 N6 C14 172.9(4) . . . . ?
 C13 Si1 N3 C1 -44.9(4) . . . . ?
 C13 Si1 N1 N2 -80.5(4) . . . . ?
 C13 Si1 N1A N2A 172.7(12) . . . . ?
 C13 N5 C18 C21 175.6(3) . . . . ?
 C13 N5 C18 C20 58.0(4) . . . . ?
 C13 N5 C18 C19 -65.2(4) . . . . ?
 C13 N6 C14 C15 -64.7(4) . . . . ?
 C13 N6 C14 C16 58.5(4) . . . . ?
 C13 N6 C14 C17 176.7(3) . . . . ?
 C13 C22 C27 C26 178.6(2) . . . . ?
 C13 C22 C23 C24 -179.1(2) . . . . ?
 C22 C27 C26 C25 0.9(4) . . . . ?
 C52 Si2 N7 C53 176.2(4) . . . . ?
 C52 Si2 N8 C57 -163.9(5) . . . . ?
 C52 Si2 N8 C57A -169.5(11) . . . . ?
 C52 Si2 N4 C28 -82.3(12) . . . . ?
 C52 Si2 N2 N1 -43.2(4) . . . . ?
 C52 Si2 N2A N1A 71.8(13) . . . . ?
 C52 N7 C53 C55 55.3(4) . . . . ?
 C52 N7 C53 C56 -67.7(4) . . . . ?
 C52 N7 C53 C54 173.3(3) . . . . ?
 C52 N8 C57 C59 -72.1(7) . . . . ?
 C52 N8 C57 C58 170.7(4) . . . . ?
 C52 N8 C57 C60 51.2(6) . . . . ?
 C52 N8 C57A C58A -175.7(10) . . . . ?
 C52 N8 C57A C60A 62.4(19) . . . . ?
 C52 N8 C57A C59A -55(2) . . . . ?
 C52 C61 C66 C65 177.7(3) . . . . ?
 C33 C28 C29 C30 3.7(4) . . . . ?
 C33 C28 C29 C43 -178.2(6) . . . . ?
 C33 C28 C29 C43A -165.9(8) . . . . ?
 C33 C34 C35 C36 -177.8(3) . . . . ?
 C33 C34 C35 C40 1.7(4) . . . . ?
 C33 C34 C39 C38 177.1(3) . . . . ?
 C33 C34 C39 C42 -2.6(4) . . . . ?
 C28 C33 C34 C35 97.1(3) . . . . ?
 C28 C33 C34 C39 -81.4(3) . . . . ?
 C28 C33 C32 C31 1.9(4) . . . . ?
 C28 C29 C43 C44 -104.2(18) . . . . ?
 C28 C29 C43 C48 74.4(18) . . . . ?
 C28 C29 C43A C44A -114.9(19) . . . . ?
 C28 C29 C43A C48A 70(2) . . . . ?
 C18 N5 C13 Si1 -158.7(3) . . . . ?
 C18 N5 C13 N6 -161.4(2) . . . . ?
 C18 N5 C13 C22 16.9(4) . . . . ?
 N1 Si1 N5 C13 111.8(2) . . . . ?
 N1 Si1 N5 C18 -91.1(3) . . . . ?
 N1 Si1 N6 C13 -100.6(2) . . . . ?
 N1 Si1 N6 C14 72.3(3) . . . . ?
 N1 Si1 N3 C1 124.6(3) . . . . ?
 C1 C6 C10 C11 78.8(3) . . . . ?
 C1 C6 C10 C12 -156.2(3) . . . . ?
 C1 C6 C5 C4 -1.2(4) . . . . ?
 C1 C2 C7 C8 -85.0(3) . . . . ?
 C1 C2 C7 C9 149.8(3) . . . . ?
 C1 C2 C3 C4 -0.4(4) . . . . ?
 C31 C30 C29 C28 -0.8(4) . . . . ?
 C31 C30 C29 C43 -178.9(6) . . . . ?
 C31 C30 C29 C43A 168.4(7) . . . . ?
 C34 C33 C28 N4 -4.3(4) . . . . ?
 C34 C33 C28 C29 173.4(2) . . . . ?
 C34 C33 C32 C31 -175.7(3) . . . . ?
 C34 C35 C36 C37 1.0(4) . . . . ?
 C34 C39 C38 C37 0.5(5) . . . . ?
 C53 N7 C52 Si2 -176.7(3) . . . . ?
 C53 N7 C52 N8 -179.6(3) . . . . ?
 C53 N7 C52 C61 3.7(5) . . . . ?
 C30 C31 C32 C33 1.1(4) . . . . ?
 C30 C29 C43 C44 74(2) . . . . ?
 C30 C29 C43 C48 -107.5(16) . . . . ?
 C30 C29 C43A C44A 76(2) . . . . ?
 C30 C29 C43A C48A -100(2) . . . . ?
 C27 C22 C23 C24 0.1(4) . . . . ?
 C32 C33 C28 N4 178.0(3) . . . . ?
 C32 C33 C28 C29 -4.2(4) . . . . ?
 C32 C33 C34 C35 -85.3(3) . . . . ?
 C32 C33 C34 C39 96.2(3) . . . . ?
 C32 C31 C30 C29 -1.6(4) . . . . ?
 C29 C43 C44 C49 -3(3) . . . . ?
 C29 C43 C44 C45 176.3(17) . . . . ?
 C29 C43 C48 C51 6(2) . . . . ?
 C29 C43 C48 C47 -177.5(15) . . . . ?
 C29 C43A C44A C45A -177.9(19) . . . . ?
 C29 C43A C44A C49A 0(3) . . . . ?
 C29 C43A C48A C47A 178.0(18) . . . . ?
 C29 C43A C48A C51A 1(3) . . . . ?
 C35 C34 C39 C38 -1.4(4) . . . . ?
 C35 C34 C39 C42 178.9(3) . . . . ?
 C35 C36 C37 C38 -1.8(4) . . . . ?
 C35 C36 C37 C41 177.6(3) . . . . ?
 C39 C34 C35 C36 0.7(4) . . . . ?
 C39 C34 C35 C40 -179.8(3) . . . . ?
 C39 C38 C37 C36 1.1(5) . . . . ?
 C39 C38 C37 C41 -178.4(3) . . . . ?
 C6 C1 C2 C7 177.2(2) . . . . ?
 C6 C1 C2 C3 -0.5(4) . . . . ?
 C6 C5 C4 C3 0.4(4) . . . . ?
 C24 C25 C26 C27 -0.6(4) . . . . ?
 C23 C22 C27 C26 -0.7(4) . . . . ?
 C23 C24 C25 C26 0.0(4) . . . . ?
 C14 N6 C13 Si1 -173.8(3) . . . . ?
 C14 N6 C13 N5 -171.1(3) . . . . ?
 C14 N6 C13 C22 10.6(4) . . . . ?
 C62 C61 C66 C65 -0.6(4) . . . . ?
 C62 C63 C64 C65 -1.3(5) . . . . ?
 N2 Si2 N7 C52 -90.3(2) . . . . ?
 N2 Si2 N7 C53 86.0(3) . . . . ?
 N2 Si2 N8 C52 106.6(2) . . . . ?
 N2 Si2 N8 C57 -57.3(5) . . . . ?
 N2 Si2 N4 C28 90.5(12) . . . . ?
 C10 C6 C5 C4 176.5(3) . . . . ?
 C25 C24 C23 C22 0.3(4) . . . . ?
 C61 C62 C63 C64 0.5(5) . . . . ?
 C61 C66 C65 C64 -0.2(5) . . . . ?
 C2 C1 C6 C10 -176.5(2) . . . . ?
 C2 C1 C6 C5 1.3(4) . . . . ?
 C5 C6 C10 C11 -98.9(3) . . . . ?
 C5 C6 C10 C12 26.1(4) . . . . ?
 C5 C4 C3 C2 0.5(5) . . . . ?
 C7 C2 C3 C4 -178.0(3) . . . . ?
 C57 N8 C52 Si2 166.7(4) . . . . ?
 C57 N8 C52 N7 169.6(4) . . . . ?
 C57 N8 C52 C61 -13.7(5) . . . . ?
 C40 C35 C36 C37 -178.5(3) . . . . ?
 C63 C62 C61 C52 -177.8(3) . . . . ?
 C63 C62 C61 C66 0.4(4) . . . . ?
 C63 C64 C65 C66 1.1(5) . . . . ?
 C3 C2 C7 C8 92.6(3) . . . . ?
 C3 C2 C7 C9 -32.6(4) . . . . ?
 C42 C39 C38 C37 -179.8(3) . . . . ?
 C49 C44 C45 C46 -179.3(12) . . . . ?
 C43 C44 C45 C46 1.7(18) . . . . ?
 C43 C48 C47 C46 0.6(18) . . . . ?
 C44 C43 C48 C51 -175.7(16) . . . . ?
 C44 C43 C48 C47 1(2) . . . . ?
 C44 C45 C46 C47 0.1(14) . . . . ?
 C44 C45 C46 C50 -178.7(10) . . . . ?
 C51 C48 C47 C46 177.4(12) . . . . ?
 C48 C43 C44 C49 178.7(17) . . . . ?
 C48 C43 C44 C45 -2(2) . . . . ?
 C48 C47 C46 C45 -1.2(14) . . . . ?
 C48 C47 C46 C50 177.6(10) . . . . ?
 N2A Si2 N7 C52 -112.6(5) . . . . ?
 N2A Si2 N7 C53 63.7(5) . . . . ?
 N2A Si2 N8 C52 82.5(5) . . . . ?
 N2A Si2 N8 C57A -87.0(12) . . . . ?
 N2A Si2 N4 C28 121.7(13) . . . . ?
 N1A Si1 N5 C13 87.7(6) . . . . ?
 N1A Si1 N5 C18 -115.3(6) . . . . ?
 N1A Si1 N6 C13 -108.7(4) . . . . ?
 N1A Si1 N6 C14 64.2(5) . . . . ?
 N1A Si1 N3 C1 146.7(7) . . . . ?
 C43A C44A C45A C46A 0(2) . . . . ?
 C44A C43A C48A C47A 3(3) . . . . ?
 C44A C43A C48A C51A -174(2) . . . . ?
 C44A C45A C46A C47A 3.0(17) . . . . ?
 C44A C45A C46A C50A 176.9(12) . . . . ?
 C45A C46A C47A C48A -2.8(16) . . . . ?
 C46A C47A C48A C43A 0(2) . . . . ?
 C46A C47A C48A C51A 176.6(13) . . . . ?
 C48A C43A C44A C45A -3(3) . . . . ?
 C48A C43A C44A C49A 175(2) . . . . ?
 C50A C46A C47A C48A -176.7(11) . . . . ?
 C49A C44A C45A C46A -178.4(15) . . . . ?
 C57A N8 C52 Si2 166.3(14) . . . . ?
 C57A N8 C52 N7 169.1(14) . . . . ?
 C57A N8 C52 C61 -14.1(15) . . . . ?

_shelx_res_file
;
TITL jd240_a.res in P2(1)/c
    jd240.res
    created by SHELXL-2018/3 at 22:02:12 on 18-Jan-2025
REM Old TITL
REM SHELXT solution in P2(1)/c: R1 0.228, Rweak 0.021, Alpha 0.060
REM <I/s> 0.000 for 0 systematic absences, Orientation as input
REM Formula found by SHELXT: C66 N7 Si2
CELL 0.71073 11.5273 30.5733 18.5914 90 105.722 90
ZERR 4 0.0019 0.0033 0.0025 0 0.011 0
LATT 1
SYMM -X,0.5+Y,0.5-Z
SFAC C H N Si
UNIT 264 352 32 8
SIMU 0.01 0.02 2 N2 N2A N1A N1
SADI C29 C43 C29 C43a
SADI C49 C44 C49a C44a
SADI C43 C44 C43a C44a
SADI C43 C48 C43a C48a
SADI C44 C45 C44a C45a
SADI C51 C48 C51a C48a
SADI C48 C47 C48a C47a
SADI C45 C46 C45a C46a
SADI C47 C46 C47a C46a
SADI C46 C50 C46a C50a
SADI 0.04 C29 C44 C29 C44a
SADI 0.04 C29 C48 C29 C48a
SADI 0.04 C49 C43 C49a C43a
SADI 0.04 C49 C45 C49a C45a
SADI 0.04 C43 C51 C43a C51a
SADI 0.04 C43 C45 C43a C45a
SADI 0.04 C43 C47 C43a C47a
SADI 0.04 C44 C48 C44a C48a
SADI 0.04 C44 C46 C44a C46a
SADI 0.04 C51 C47 C51a C47a
SADI 0.04 C48 C46 C48a C46a
SADI 0.04 C45 C47 C45a C47a
SADI 0.04 C45 C50 C45a C50a
SADI 0.04 C47 C50 C47a C50a
SIMU 0.01 0.02 2 C49 C43 C44 C51 C48 C45 C47 C46 C50 C43a C44a C45a C46a =
 C47A C48A C50A C49A C51A
SADI N8 C57 N8 C57A
SADI C59 C57 C59A C57A
SADI C57 C58 C57A C58A
SADI C57 C60 C57A C60A
SADI 0.04 N8 C59 N8 C59A
SADI 0.04 N8 C58 N8 C58A
SADI 0.04 N8 C60 N8 C60A
SADI 0.04 C59 C58 C59A C58A
SADI 0.04 C59 C60 C59A C60A
SADI 0.04 C58 C60 C58A C60A
SIMU 0.01 0.02 2 C59 C57 C58 C60 C58A C57A C60A C59A

L.S. 10
PLAN  22
TEMP -153.15
CONF
BOND
list 4
MORE -1
BOND $H
fmap 2
acta
REM <olex2.extras>
REM <HklSrc "%.\\JD240.hkl">
REM </olex2.extras>

WGHT    0.049900    4.719100
FVAR       0.26618   0.77514   0.52607   0.76660
SI1   4    0.710291    0.455341    0.761797    11.00000    0.02477    0.02485 =
         0.02953   -0.00029    0.00633    0.00001
SI2   4    0.646118    0.317749    0.716436    11.00000    0.04460    0.02451 =
         0.02744    0.00032    0.00670   -0.00049
N5    3    0.575216    0.487101    0.721599    11.00000    0.02634    0.02953 =
         0.02732    0.00109    0.00687    0.00088
N6    3    0.636869    0.466496    0.835845    11.00000    0.02516    0.03227 =
         0.02928    0.00783    0.00684    0.00274
N7    3    0.612643    0.324758    0.616080    11.00000    0.02800    0.03420 =
         0.02479    0.00328    0.00661   -0.00307
N3    3    0.839455    0.470869    0.759820    11.00000    0.02814    0.03191 =
         0.03000   -0.00219    0.00725   -0.00008
N8    3    0.483707    0.322463    0.679437    11.00000    0.03883    0.03237 =
         0.03380    0.00008    0.01611    0.00138
N4    3    0.716418    0.277844    0.758484    11.00000    0.04787    0.02808 =
         0.03139    0.00224    0.00688    0.00006
C13   1    0.551646    0.489734    0.788570    11.00000    0.02351    0.02583 =
         0.02703   -0.00072    0.00418   -0.00355
C22   1    0.452738    0.514635    0.806523    11.00000    0.02641    0.02868 =
         0.02731    0.00346    0.00495    0.00329
C52   1    0.495324    0.328414    0.610361    11.00000    0.03195    0.02476 =
         0.03065   -0.00043    0.01024   -0.00487
C33   1    0.869730    0.244462    0.858667    11.00000    0.03340    0.03236 =
         0.03483    0.00121    0.01729    0.00560
C28   1    0.759985    0.241930    0.800826    11.00000    0.04416    0.02479 =
         0.02794    0.00118    0.01711    0.00426
C18   1    0.533106    0.515210    0.654048    11.00000    0.03125    0.03895 =
         0.02434    0.00329    0.00291    0.00261
PART 1
N1    3    0.676556    0.401816    0.721577    21.00000    0.03089    0.02848 =
         0.02930   -0.00108    0.00990   -0.00213
PART 0
C1    1    0.897030    0.504961    0.734762    11.00000    0.02113    0.03196 =
         0.02850    0.00472    0.00053    0.00101
C31   1    0.850383    0.168463    0.891038    11.00000    0.04912    0.03346 =
         0.03665    0.00939    0.02239    0.01274
AFIX  43
H31   2    0.879534    0.144092    0.922434    11.00000   -1.20000
AFIX   0
C34   1    0.940843    0.285753    0.868885    11.00000    0.02784    0.03406 =
         0.03968    0.00603    0.01213    0.00526
C53   1    0.679185    0.328524    0.558029    11.00000    0.03031    0.03602 =
         0.02854    0.00535    0.01106   -0.00121
C30   1    0.746249    0.165064    0.832575    11.00000    0.05642    0.02563 =
         0.03552    0.00053    0.02179    0.00244
AFIX  43
H30   2    0.705278    0.137817    0.823354    11.00000   -1.20000
AFIX   0
C27   1    0.476130    0.556052    0.837699    11.00000    0.03135    0.03259 =
         0.03434    0.00312    0.00675   -0.00073
AFIX  43
H27   2    0.555161    0.567899    0.848385    11.00000   -1.20000
AFIX   0
C32   1    0.911151    0.208142    0.902783    11.00000    0.03269    0.04167 =
         0.03932    0.00743    0.01672    0.01055
AFIX  43
H32   2    0.983227    0.210472    0.942203    11.00000   -1.20000
AFIX   0
C29   1    0.700551    0.200705    0.787171    11.00000    0.05430    0.02828 =
         0.02640   -0.00094    0.01363    0.00105
C35   1    0.931207    0.316959    0.922129    11.00000    0.02718    0.03758 =
         0.03997    0.00438    0.01059    0.00602
C39   1    1.017595    0.294458    0.823117    11.00000    0.03114    0.04297 =
         0.04694    0.00479    0.01574    0.00504
C6    1    0.913112    0.546357    0.771162    11.00000    0.02300    0.03593 =
         0.03556    0.00417   -0.00044    0.00185
C24   1    0.246314    0.521326    0.808011    11.00000    0.02728    0.04592 =
         0.03947    0.00376    0.00726    0.00206
AFIX  43
H24   2    0.167323    0.509521    0.798154    11.00000   -1.20000
AFIX   0
C38   1    1.079158    0.333961    0.830947    11.00000    0.03443    0.04843 =
         0.05463    0.00863    0.02142    0.00109
AFIX  43
H38   2    1.130194    0.339694    0.799592    11.00000   -1.20000
AFIX   0
C36   1    0.995721    0.355668    0.928243    11.00000    0.02949    0.03797 =
         0.04365    0.00451    0.00650    0.00518
AFIX  43
H36   2    0.989317    0.376346    0.965117    11.00000   -1.20000
AFIX   0
PART 1
C59   1    0.353735    0.379623    0.710724    41.00000    0.03072    0.03649 =
         0.05858   -0.00181    0.02170    0.00210
AFIX 137
H59A  2    0.428046    0.393662    0.739897    41.00000   -1.50000
H59B  2    0.289160    0.384913    0.734767    41.00000   -1.50000
H59C  2    0.330688    0.391844    0.660102    41.00000   -1.50000
AFIX   0
PART 0
C23   1    0.337340    0.497080    0.791571    11.00000    0.02662    0.03066 =
         0.03192    0.00020    0.00380    0.00349
AFIX  43
H23   2    0.321123    0.468734    0.770288    11.00000   -1.20000
AFIX   0
C14   1    0.648358    0.452915    0.914560    11.00000    0.02981    0.03835 =
         0.02791    0.00750    0.00654    0.00135
C62   1    0.352717    0.376372    0.517444    11.00000    0.03285    0.04230 =
         0.04954    0.00428    0.00999   -0.00159
AFIX  43
H62   2    0.388460    0.401554    0.544452    11.00000   -1.20000
AFIX   0
PART 1
N2    3    0.674443    0.370357    0.762935    21.00000    0.03389    0.02937 =
         0.02824    0.00240    0.00970    0.00071
PART 0
C10   1    0.872211    0.552461    0.841362    11.00000    0.03195    0.03414 =
         0.04225   -0.00829    0.00460    0.00126
AFIX  13
H10   2    0.795784    0.535508    0.834466    11.00000   -1.20000
AFIX   0
C25   1    0.269944    0.562654    0.838719    11.00000    0.03729    0.04181 =
         0.03901    0.00573    0.01139    0.01566
AFIX  43
H25   2    0.207116    0.579117    0.849890    11.00000   -1.20000
AFIX   0
C61   1    0.396049    0.335093    0.541340    11.00000    0.02469    0.04205 =
         0.03612   -0.00024    0.01133   -0.00260
C37   1    1.069160    0.365252    0.882499    11.00000    0.03049    0.04136 =
         0.05111    0.01009    0.00657    0.00075
C26   1    0.383915    0.580014    0.853149    11.00000    0.04637    0.02830 =
         0.03635   -0.00074    0.00788    0.00756
AFIX  43
H26   2    0.399427    0.608538    0.873784    11.00000   -1.20000
AFIX   0
C21   1    0.597823    0.498139    0.598682    11.00000    0.03991    0.05367 =
         0.02526    0.00015    0.00581    0.00522
AFIX 137
H21A  2    0.685081    0.500856    0.620156    11.00000   -1.50000
H21B  2    0.573222    0.515215    0.552425    11.00000   -1.50000
H21C  2    0.576944    0.467325    0.587723    11.00000   -1.50000
AFIX   0
C2    1    0.941884    0.498843    0.671424    11.00000    0.02349    0.04744 =
         0.02693    0.00611    0.00238   -0.00152
C20   1    0.569845    0.562728    0.672854    11.00000    0.06572    0.03504 =
         0.03292    0.00526    0.01173    0.00031
AFIX 137
H20A  2    0.527024    0.574183    0.707737    11.00000   -1.50000
H20B  2    0.549163    0.580233    0.626982    11.00000   -1.50000
H20C  2    0.656927    0.564262    0.695911    11.00000   -1.50000
AFIX   0
C55   1    0.652190    0.372368    0.517283    11.00000    0.03871    0.04354 =
         0.03791    0.01173    0.01736    0.00268
AFIX 137
H55A  2    0.566898    0.373503    0.489396    11.00000   -1.50000
H55B  2    0.702235    0.375445    0.482553    11.00000   -1.50000
H55C  2    0.670141    0.396246    0.553794    11.00000   -1.50000
AFIX   0
C66   1    0.344256    0.298346    0.501543    11.00000    0.03176    0.04621 =
         0.04385   -0.00747    0.00737   -0.00428
AFIX  43
H66   2    0.374440    0.270058    0.517685    11.00000   -1.20000
AFIX   0
C56   1    0.646910    0.290525    0.503119    11.00000    0.04468    0.04032 =
         0.04155    0.00030    0.01893   -0.00255
AFIX 137
H56A  2    0.661819    0.262816    0.530584    11.00000   -1.50000
H56B  2    0.696581    0.291908    0.467938    11.00000   -1.50000
H56C  2    0.561584    0.292427    0.475541    11.00000   -1.50000
AFIX   0
C5    1    0.969758    0.579882    0.743244    11.00000    0.03464    0.03349 =
         0.05342    0.00610   -0.00286   -0.00270
AFIX  43
H5    2    0.979011    0.607659    0.767028    11.00000   -1.20000
AFIX   0
C15   1    0.663793    0.493058    0.965830    11.00000    0.05913    0.04577 =
         0.03155    0.00380    0.01181    0.00810
AFIX 137
H15A  2    0.725701    0.512339    0.956032    11.00000   -1.50000
H15B  2    0.688345    0.483573    1.018128    11.00000   -1.50000
H15C  2    0.587191    0.508900    0.956076    11.00000   -1.50000
AFIX   0
C19   1    0.397191    0.511493    0.621198    11.00000    0.03382    0.06753 =
         0.03824    0.00856    0.00174    0.00694
AFIX 137
H19A  2    0.374633    0.480584    0.613688    11.00000   -1.50000
H19B  2    0.373374    0.526824    0.573141    11.00000   -1.50000
H19C  2    0.356157    0.524679    0.655639    11.00000   -1.50000
AFIX   0
C16   1    0.539847    0.425812    0.919777    11.00000    0.04218    0.06263 =
         0.03814    0.01618    0.00803   -0.00752
AFIX 137
H16A  2    0.466781    0.443729    0.904539    11.00000   -1.50000
H16B  2    0.551404    0.415941    0.971393    11.00000   -1.50000
H16C  2    0.531636    0.400351    0.886750    11.00000   -1.50000
AFIX   0
C54   1    0.811667    0.326642    0.600724    11.00000    0.03048    0.05385 =
         0.04810    0.01121    0.01183   -0.00037
AFIX 137
H54A  2    0.830624    0.350905    0.636444    11.00000   -1.50000
H54B  2    0.861179    0.328990    0.565563    11.00000   -1.50000
H54C  2    0.828647    0.298817    0.627703    11.00000   -1.50000
AFIX   0
C4    1    1.013105    0.573565    0.681242    11.00000    0.04154    0.04770 =
         0.05325    0.02240    0.00514   -0.00983
AFIX  43
H4    2    1.052052    0.596758    0.662966    11.00000   -1.20000
AFIX   0
C7    1    0.930616    0.454191    0.634150    11.00000    0.02967    0.05577 =
         0.03414   -0.00657    0.01171   -0.00543
AFIX  13
H7    2    0.855688    0.440285    0.640805    11.00000   -1.20000
AFIX   0
C17   1    0.761112    0.424858    0.935914    11.00000    0.03853    0.04159 =
         0.03325    0.00471    0.00208    0.00589
AFIX 137
H17A  2    0.751473    0.399823    0.901883    11.00000   -1.50000
H17B  2    0.773989    0.414334    0.987272    11.00000   -1.50000
H17C  2    0.830685    0.442298    0.932379    11.00000   -1.50000
AFIX   0
PART 1
C57   1    0.374662    0.330018    0.706644    41.00000    0.03956    0.03470 =
         0.03326    0.00096    0.01772   -0.00259
PART 0
C40   1    0.850226    0.308464    0.971866    11.00000    0.05803    0.04223 =
         0.05534   -0.00603    0.03130   -0.00119
AFIX 137
H40A  2    0.766485    0.306461    0.941372    11.00000   -1.50000
H40B  2    0.857853    0.332476    1.007768    11.00000   -1.50000
H40C  2    0.873570    0.280919    0.998868    11.00000   -1.50000
AFIX   0
C63   1    0.256358    0.380836    0.453547    11.00000    0.03538    0.05814 =
         0.06242    0.01684    0.00765    0.00433
AFIX  43
H63   2    0.226629    0.409064    0.436658    11.00000   -1.20000
AFIX   0
C3    1    0.999146    0.533375    0.646462    11.00000    0.03638    0.05853 =
         0.03583    0.01365    0.00883   -0.00453
AFIX  43
H3    2    1.029473    0.529147    0.604280    11.00000   -1.20000
AFIX   0
C42   1    1.031990    0.261270    0.766086    11.00000    0.05349    0.04848 =
         0.06074   -0.00107    0.03727    0.00298
AFIX 137
H42A  2    1.057641    0.233252    0.790920    11.00000   -1.50000
H42B  2    1.092841    0.271551    0.742049    11.00000   -1.50000
H42C  2    0.954838    0.257452    0.728247    11.00000   -1.50000
AFIX   0
C64   1    0.204624    0.344105    0.415125    11.00000    0.03089    0.07870 =
         0.05021    0.00401    0.00189   -0.00104
AFIX  43
H64   2    0.138001    0.347158    0.372234    11.00000   -1.20000
AFIX   0
C65   1    0.248177    0.302990    0.438046    11.00000    0.03238    0.06767 =
         0.05172   -0.01170    0.00324   -0.00832
AFIX  43
H65   2    0.212694    0.277920    0.410570    11.00000   -1.20000
AFIX   0
C11   1    0.964773    0.532676    0.908581    11.00000    0.04069    0.06155 =
         0.03666   -0.00204    0.00570    0.00115
AFIX 137
H11A  2    0.975566    0.501584    0.899312    11.00000   -1.50000
H11B  2    0.936097    0.535845    0.953347    11.00000   -1.50000
H11C  2    1.041913    0.547933    0.916117    11.00000   -1.50000
AFIX   0
C41   1    1.134131    0.408590    0.889004    11.00000    0.04907    0.05016 =
         0.06634    0.00028    0.01584   -0.01056
AFIX 137
H41A  2    1.203185    0.405910    0.868039    11.00000   -1.50000
H41B  2    1.162473    0.416981    0.941746    11.00000   -1.50000
H41C  2    1.078884    0.430994    0.861448    11.00000   -1.50000
AFIX   0
PART 1
C49   1    0.453897    0.192311    0.813304    31.00000    0.03810    0.04012 =
         0.03853    0.00432    0.01334   -0.00098
AFIX 137
H49A  2    0.485401    0.164880    0.838350    31.00000   -1.50000
H49B  2    0.368084    0.194931    0.810588    31.00000   -1.50000
H49C  2    0.497925    0.217022    0.841599    31.00000   -1.50000
AFIX   0
C43   1    0.584473    0.195455    0.724508    31.00000    0.06871    0.01779 =
         0.02416   -0.00222    0.01385   -0.01006
PART 0
C12   1    0.845043    0.599708    0.857751    11.00000    0.06974    0.04884 =
         0.06764   -0.01801    0.00941    0.01135
AFIX 137
H12A  2    0.919951    0.616689    0.870224    11.00000   -1.50000
H12B  2    0.809363    0.600389    0.899963    11.00000   -1.50000
H12C  2    0.788369    0.612385    0.813590    11.00000   -1.50000
AFIX   0
PART 1
C44   1    0.469454    0.192462    0.736697    31.00000    0.06241    0.02702 =
         0.03034    0.00013    0.00076   -0.01652
C58   1    0.407436    0.310557    0.785618    41.00000    0.04634    0.04799 =
         0.04256    0.00475    0.02111    0.00354
AFIX 137
H58A  2    0.421661    0.279072    0.782921    41.00000   -1.50000
H58B  2    0.341021    0.315463    0.808257    41.00000   -1.50000
H58C  2    0.480571    0.324697    0.816142    41.00000   -1.50000
AFIX   0
PART 0
C8    1    1.035495    0.425386    0.673675    11.00000    0.05611    0.06217 =
         0.07577   -0.02406   -0.00193    0.01183
AFIX 137
H8A   2    1.111037    0.438554    0.669725    11.00000   -1.50000
H8B   2    1.026052    0.396374    0.650394    11.00000   -1.50000
H8C   2    1.037232    0.422600    0.726469    11.00000   -1.50000
AFIX   0
PART 1
C60   1    0.260046    0.308077    0.659351    41.00000    0.04656    0.05110 =
         0.05432   -0.00518    0.02518   -0.01504
AFIX 137
H60A  2    0.235404    0.322003    0.610068    41.00000   -1.50000
H60B  2    0.195592    0.311214    0.684189    41.00000   -1.50000
H60C  2    0.275701    0.276956    0.653492    41.00000   -1.50000
AFIX   0
PART 0
C9    1    0.918446    0.455674    0.550350    11.00000    0.07940    0.09539 =
         0.03875   -0.01649    0.01975   -0.01956
AFIX 137
H9A   2    0.855359    0.476603    0.526474    11.00000   -1.50000
H9B   2    0.896933    0.426561    0.528800    11.00000   -1.50000
H9C   2    0.995236    0.464809    0.541980    11.00000   -1.50000
AFIX   0
PART 1
C51   1    0.716138    0.194490    0.637013    31.00000    0.07906    0.03494 =
         0.03251   -0.00314    0.01915   -0.01301
AFIX 137
H51A  2    0.754179    0.223080    0.650657    31.00000   -1.50000
H51B  2    0.708749    0.188650    0.584130    31.00000   -1.50000
H51C  2    0.765730    0.171720    0.667716    31.00000   -1.50000
AFIX   0
C48   1    0.593306    0.194520    0.650080    31.00000    0.07132    0.02755 =
         0.03450    0.00164    0.01089   -0.01038
C45   1    0.368467    0.190258    0.674656    31.00000    0.06923    0.03275 =
         0.03939    0.00155    0.00066   -0.01875
AFIX  43
H45   2    0.290840    0.189040    0.683074    31.00000   -1.20000
AFIX   0
C47   1    0.490267    0.191517    0.589596    31.00000    0.07428    0.03412 =
         0.03278    0.00269    0.00129   -0.01630
AFIX  43
H47   2    0.498300    0.190670    0.540091    31.00000   -1.20000
AFIX   0
C46   1    0.376380    0.189767    0.601353    31.00000    0.07516    0.03724 =
         0.03891    0.00688   -0.00623   -0.02277
C50   1    0.265898    0.188331    0.534130    31.00000    0.10241    0.06066 =
         0.05821    0.01353   -0.02436   -0.03754
AFIX 137
H50A  2    0.241560    0.157856    0.522553    31.00000   -1.50000
H50B  2    0.285397    0.201738    0.490962    31.00000   -1.50000
H50C  2    0.199701    0.204475    0.545654    31.00000   -1.50000
AFIX   0
PART 2
N2A   3    0.727737    0.371971    0.735417   -21.00000    0.03317    0.02812 =
         0.03752   -0.00192    0.01151    0.00316
N1A   3    0.664145    0.400138    0.757458   -21.00000    0.03419    0.02795 =
         0.03298    0.00306    0.01212    0.00372
C43A  1    0.603549    0.195466    0.716588   -31.00000    0.07044    0.02300 =
         0.03254    0.00311    0.00569   -0.01056
C44A  1    0.484702    0.188647    0.720118   -31.00000    0.06618    0.02658 =
         0.03446   -0.00133    0.00695   -0.02030
C45A  1    0.396993    0.182402    0.653477   -31.00000    0.07212    0.03586 =
         0.03480    0.00197    0.00175   -0.01983
AFIX  43
H45A  2    0.316074    0.177604    0.654593   -31.00000   -1.20000
AFIX   0
C46A  1    0.423770    0.182943    0.585022   -31.00000    0.07660    0.03435 =
         0.03902    0.00192   -0.00068   -0.02214
C47A  1    0.543547    0.187951    0.584519   -31.00000    0.08019    0.03024 =
         0.03669   -0.00020    0.00824   -0.01504
AFIX  43
H47A  2    0.562966    0.187014    0.538038   -31.00000   -1.20000
AFIX   0
C48A  1    0.635208    0.194233    0.649083   -31.00000    0.06981    0.02377 =
         0.02921   -0.00081    0.00898   -0.01690
C50A  1    0.325608    0.173674    0.513893   -31.00000    0.11421    0.04781 =
         0.05343    0.00060   -0.01693   -0.02648
AFIX 137
H50D  2    0.320613    0.142095    0.504512   -31.00000   -1.50000
H50E  2    0.344549    0.188647    0.471859   -31.00000   -1.50000
H50F  2    0.248209    0.184288    0.519328   -31.00000   -1.50000
AFIX   0
C49A  1    0.456091    0.186914    0.793106   -31.00000    0.05483    0.04198 =
         0.04358   -0.00943    0.00597   -0.01505
AFIX 137
H49D  2    0.464752    0.156804    0.811883   -31.00000   -1.50000
H49E  2    0.373064    0.196785    0.786874   -31.00000   -1.50000
H49F  2    0.511534    0.206008    0.828835   -31.00000   -1.50000
AFIX   0
C51A  1    0.764087    0.197055    0.646720   -31.00000    0.08118    0.03608 =
         0.03492   -0.00503    0.01782   -0.01252
AFIX 137
H51D  2    0.794126    0.226820    0.659591   -31.00000   -1.50000
H51E  2    0.769365    0.189829    0.596348   -31.00000   -1.50000
H51F  2    0.812937    0.176358    0.682678   -31.00000   -1.50000
AFIX   0
C58A  1    0.461614    0.315609    0.804309   -41.00000    0.03972    0.05086 =
         0.03927   -0.00433    0.03143   -0.00259
AFIX 137
H58D  2    0.519840    0.338810    0.824825   -41.00000   -1.50000
H58E  2    0.504232    0.287760    0.805616   -41.00000   -1.50000
H58F  2    0.403807    0.313173    0.834248   -41.00000   -1.50000
AFIX   0
C57A  1    0.394812    0.326604    0.723963   -41.00000    0.04181    0.04014 =
         0.04337   -0.00279    0.02200   -0.00198
C60A  1    0.297013    0.294397    0.685447   -41.00000    0.04964    0.05377 =
         0.04596    0.00024    0.02736   -0.00344
AFIX 137
H60D  2    0.266804    0.302108    0.632489   -41.00000   -1.50000
H60E  2    0.230705    0.295590    0.709071   -41.00000   -1.50000
H60F  2    0.330548    0.264751    0.689976   -41.00000   -1.50000
AFIX   0
C59A  1    0.345606    0.373491    0.717061   -41.00000    0.02988    0.05117 =
         0.04028    0.00341    0.01353   -0.01328
AFIX 137
H59D  2    0.283127    0.375890    0.743612   -41.00000   -1.50000
H59E  2    0.310995    0.380648    0.664200   -41.00000   -1.50000
H59F  2    0.411264    0.393885    0.738964   -41.00000   -1.50000
AFIX   0
HKLF 4


REM  jd240_a.res in P2(1)/c
REM wR2 = 0.1606, GooF = S = 1.023, Restrained GooF = 1.012 for all data
REM R1 = 0.0675 for 7822 Fo > 4sig(Fo) and 0.1515 for all 14321 data
REM 851 parameters refined using 442 restraints

END

WGHT      0.0499      4.7192

REM Highest difference peak  0.316,  deepest hole -0.404,  1-sigma level  0.053
Q1    1   1.0245  0.2745  0.7094  11.00000  0.05    0.32
Q2    1   0.6999  0.4250  0.7532  11.00000  0.05    0.30
Q3    1   0.6467  0.4637  0.8686  11.00000  0.05    0.26
Q4    1   1.1389  0.2604  0.7827  11.00000  0.05    0.24
Q5    1   0.6293  0.3161  0.6613  11.00000  0.05    0.24
Q6    1   0.5838  0.4770  0.8281  11.00000  0.05    0.24
Q7    1   0.4412  0.3270  0.6947  11.00000  0.05    0.23
Q8    1   0.7559  0.5113  0.9693  11.00000  0.05    0.22
Q9    1   0.6826  0.4598  0.8179  11.00000  0.05    0.22
Q10   1   0.7962  0.4562  0.7227  11.00000  0.05    0.22
Q11   1   0.4806  0.5291  0.8450  11.00000  0.05    0.22
Q12   1   0.9682  0.2338  0.7613  11.00000  0.05    0.21
Q13   1   0.5805  0.4496  0.9205  11.00000  0.05    0.21
Q14   1   0.5949  0.1763  0.6878  11.00000  0.05    0.21
Q15   1   0.6321  0.4721  0.6170  11.00000  0.05    0.21
Q16   1   0.5321  0.3176  0.7109  11.00000  0.05    0.21
Q17   1   0.6645  0.3324  0.6586  11.00000  0.05    0.21
Q18   1   1.0475  0.3964  0.5714  11.00000  0.05    0.21
Q19   1   0.4696  0.4281  0.8827  11.00000  0.05    0.21
Q20   1   0.6911  0.2801  0.7178  11.00000  0.05    0.20
Q21   1   0.3348  0.3508  0.5468  11.00000  0.05    0.20
Q22   1   0.4771  0.3999  0.6367  11.00000  0.05    0.20
;
_shelx_res_checksum                99681
_shelx_hkl_file
;
  -4  -9   6   72.62    2.87   0
  -4  -9   7  243.16    3.38   0
  -4  -8   3  118.91    3.27   0
  -4  -7   1    8.09    2.63   0
  -3   1  -6  211.91    2.05   0
  -2  -6   5  233.60    2.19   0
  -2  -6  10  214.92    2.11   0
  -2  -5   2   34.96    1.39   0
  -1  -4  10    7.66    0.84   0
   1  17  -9    4.33    1.92   0
   1  21 -10   80.90    2.73   0
   2   4   3  215.28    2.09   0
   2   4   9   14.88    1.43   0
   2   5   1   -0.46    1.68   0
   2  16  -7   31.02    2.36   0
   2  19  -8   39.63    2.61   0
   2  23  -9   75.11    3.41   0
   2  24  -9   12.40    2.83   0
   2  25  -9    4.34    2.83   0
   3   8   9  192.41    2.88   0
   3  10  12   19.91    2.38   0
   3  11  13  155.68    3.06   0
   3  13  -3   34.97    3.14   0
   3  19  -6   17.81    2.84   0
   3  23  -7   20.36    3.21   0
   3  24  -7    9.75    3.12   0
   4  13   2   48.41    3.04   0
   4  13   3   -0.12    2.62   0
   4  13   7   22.06    2.63   0
   4  14   1   37.30    3.01   0
   4  15   0  214.49    3.84   0
   4  16  -1   12.78    2.89   0
   4  16  11   19.56    2.75   0
   4  17  -2   11.73    2.90   0
   4  18  -2   38.41    2.32   0
   4  19  -3   30.51    3.08   0
   4  19  13   -1.31    2.63   0
   4  20  -3    5.61    2.89   0
   4  22  -4  138.53    4.05   0
   4  23  -4   28.25    3.51   0
   4  26  -5    3.08    3.22   0
   4  27  -5   -0.08    3.35   0
   4  28  -5    9.17    3.53   0
   4  29  -5   24.55    3.61   0
   4  30  -5    2.56    3.44   0
   4  31  -5    1.79    3.57   0
   4  32  -5    2.89    3.55   0
   4  33  -5    6.33    3.56   0
   5  20   4    5.17    3.42   0
   5  20   5    5.51    3.36   0
   5  20   6    1.24    3.08   0
   5  21   2   50.01    3.60   0
   5  21   3    0.31    3.27   0
   5  21   4    5.36    3.40   0
   5  21   5   15.01    3.41   0
   5  21   6    2.55    3.32   0
   5  22   1   51.92    3.65   0
   5  22   2   41.56    3.68   0
   5  22   6   13.14    3.16   0
   5  22   7   -1.44    3.26   0
   5  22   8    8.61    3.28   0
   5  23   1   51.28    3.95   0
   5  23   2    5.00    3.30   0
   5  23   8    7.49    3.31   0
   5  24   0   45.73    3.82   0
   5  24   1   13.62    3.55   0
   5  24   8   29.99    3.20   0
   5  24   9   15.32    3.43   0
   5  25   0   56.05    3.89   0
   5  25   1   80.71    3.26   0
   5  25   9   -2.23    3.28   0
   5  25  10    9.56    3.51   0
   5  26   0   24.36    3.76   0
   5  26   9   16.12    3.42   0
   5  26  10   -0.53    3.22   0
   5  27  -1    7.37    3.57   0
   5  27   0   45.02    3.93   0
   5  28  -1   13.36    3.75   0
   5  28   0    6.05    3.41   0
   5  29  -1    7.65    3.77   0
   5  29   0    0.90    3.36   0
   5  30   0    6.63    3.32   0
   5  31  -1   19.75    3.81   0
   5  31   0    7.25    3.45   0
   5  32  -1   -4.22    3.20   0
  -5  -2  -5    5.54    1.87   0
  -4  -9   8   -2.67    2.18   0
  -4  -9   9    8.07    2.06   0
  -3  -7   4   13.03    2.03   0
  -2  -6   6    6.68    1.44   0
  -2  -6   7  432.26    3.01   0
  -2  -6   8 1239.85    4.42   0
  -2  -6   9  476.56    2.96   0
  -2   0  -4  413.61    1.98   0
  -1  -2   0  162.61    1.14   0
   0   8  -7   20.65    1.61   0
   0  10  -8   -1.37    1.38   0
   0  19 -11   30.68    2.29   0
   1   4  -2   93.51    1.61   0
   1   5  -3   92.28    1.63   0
   1  16  -9   75.34    2.48   0
   1  20 -10   -1.47    2.20   0
   2   4  10   10.31    1.47   0
   2   7  -2  573.36    3.43   0
   2   8  -3    3.45    1.84   0
   2  13  -6   50.01    2.56   0
   2  15  -7    8.21    2.20   0
   2  18  -8   16.22    2.39   0
   2  22  -9   14.76    2.70   0
   3   8  10   39.77    2.27   0
   3   9   0    4.33    2.70   0
   3  10  -1  579.33    4.54   0
   3  11  -2  148.43    3.57   0
   3  12  -3  200.43    3.80   0
   3  14  -4   67.75    2.94   0
   3  16  -5  240.49    3.57   0
   3  18  -6   13.26    2.68   0
   3  21  -7    1.41    2.90   0
   3  22  -7    5.88    3.06   0
   3  26  -8    9.91    3.39   0
   3  27  -8    0.85    3.07   0
   3  28  -8   -1.61    3.13   0
   3  29  -8   19.93    3.22   0
   3  30  -8   20.80    3.26   0
   3  31  -8    0.32    3.27   0
   3  32  -8    3.25    3.26   0
   3  33  -8    2.91    3.28   0
   3  34  -8    8.02    3.31   0
   4  12   4   40.21    2.77   0
   4  12   5  900.36    5.64   0
   4  12   6  387.55    4.15   0
   4  12   8  225.57    3.85   0
   4  13   9  135.55    3.24   0
   4  14   0  165.99    3.68   0
   4  14  10   32.18    2.71   0
   4  15  -1   24.78    3.03   0
   4  16  -2    1.22    2.83   0
   4  16  12    1.84    2.47   0
   4  20  -4   78.07    3.44   0
   4  21  -4  104.22    3.52   0
   4  23  -5  151.71    4.24   0
   4  24  -5   63.58    3.76   0
   4  25  -5   65.38    3.66   0
   5  19   3  170.64    4.25   0
   5  19   4    9.28    3.36   0
   5  19   5    5.10    3.33   0
   5  19   6    3.62    3.27   0
   5  19   7   -0.92    3.17   0
   5  20   1  103.92    3.85   0
   5  20   2  299.23    4.93   0
   5  20   3    9.28    3.26   0
   5  20   7    8.98    3.24   0
   5  20   8    1.42    3.05   0
   5  21   1    3.64    3.46   0
   5  21   8   -0.02    3.05   0
   5  21   9    5.63    3.12   0
   5  22   9    0.96    3.12   0
   5  22  10    1.94    3.32   0
   5  23   0    0.56    3.54   0
   5  23  10   15.43    3.31   0
   5  24  10   20.60    3.33   0
   5  25  -1  118.21    4.28   0
   5  25  11   10.22    3.22   0
   5  26  -1    4.74    3.41   0
   5  27  -2   22.12    3.84   0
   5  28  -2   55.69    4.04   0
   5  29  -2    2.87    3.62   0
   5  30  -2    6.86    3.81   0
   5  31  -2   16.15    3.89   0
   5  32  -2   -5.09    3.74   0
  -5  -5  -2   56.44    2.89   0
  -5  -4  -3   17.17    2.49   0
  -5  -3  -4   22.16    2.23   0
  -5   1  -7  110.30    2.09   0
  -4  -8   4  304.69    3.79   0
  -4  -8  13   15.11    1.80   0
  -4  -5  -1   22.38    2.52   0
  -4  -1  -5  233.20    2.91   0
  -3  -7   5  232.73    2.93   0
  -3  -7  11   21.20    1.77   0
  -3  -6   2  310.15    3.00   0
  -3  -4  -1  209.78    2.38   0
  -2  -5   3  339.75    2.55   0
  -2  -2  -2  351.59    2.19   0
  -2  -1  -3  815.16    2.78   0
  -1  -4   5  771.48    2.47   0
  -1  -3   2 1095.98    2.80   0
  -1  12 -10   11.60    1.22   0
   0  12  -9   37.41    1.55   0
   0  18 -11  129.11    2.75   0
   1   6  -4   -1.67    1.16   0
   1  19 -10    3.86    2.15   0
   2   3   6    6.59    1.83   0
   2   3   7  658.36    3.28   0
   2   4   2   47.63    1.68   0
   2   6  -1  128.00    1.84   0
   2  17  -8    3.70    2.21   0
   2  20  -9   -2.91    2.93   0
   2  21  -9    1.73    2.53   0
   2  26 -10   24.31    3.24   0
   2  27 -10   28.24    2.89   0
   2  28 -10   15.84    2.82   0
   2  29 -10    0.27    2.76   0
   3   7   8   43.77    1.98   0
   3   9  12   43.40    2.40   0
   3  10  13  118.29    2.79   0
   3  13  -4    6.47    2.95   0
   3  15  -5   -0.48    2.61   0
   3  17  -6   52.79    2.88   0
   3  20  -7   74.46    3.23   0
   3  24  -8    0.99    3.01   0
   3  25  -8    9.77    3.07   0
   4  11   4   44.35    2.82   0
   4  11   5   -0.64    2.45   0
   4  11   6   40.48    2.61   0
   4  12   2  212.90    3.75   0
   4  12   9   10.32    2.87   0
   4  13   0  119.92    3.56   0
   4  13  10    2.69    2.43   0
   4  14  -1   34.40    3.16   0
   4  14  11    3.42    2.46   0
   4  15  -2  252.33    3.93   0
   4  15  12    0.63    2.44   0
   4  16  13   25.58    2.88   0
   4  17  -3   68.89    3.19   0
   4  19  -4   36.40    3.12   0
   4  21  -5    3.59    3.15   0
   4  22  -5    5.46    3.35   0
   4  25  -6   83.75    3.92   0
   4  26  -6   13.42    3.46   0
   4  27  -6   26.29    3.48   0
   4  28  -6   32.23    3.63   0
   4  29  -6    9.05    3.20   0
   4  30  -6    5.74    3.17   0
   4  31  -6   -1.33    3.20   0
   4  32  -6    6.04    3.23   0
   4  33  -6    2.78    3.47   0
   5  17   4   -0.65    2.88   0
   5  18   2  141.58    3.93   0
   5  18   3  173.19    4.06   0
   5  18   4    0.81    3.28   0
   5  18   6    7.47    3.27   0
   5  18   7  145.94    4.03   0
   5  18   8    9.02    3.42   0
   5  19   1  138.57    4.12   0
   5  19   2   67.92    3.00   0
   5  19   8   16.79    3.16   0
   5  19   9    6.30    3.29   0
   5  20   9    1.07    2.97   0
   5  21  -1    1.33    3.31   0
   5  21  10   10.68    3.16   0
   5  22  -1   43.56    3.77   0
   5  22  11   15.47    3.44   0
   5  23  -2    2.59    3.38   0
   5  23  -1   22.78    2.81   0
   5  23  11   18.50    3.20   0
   5  24  -2   42.83    3.95   0
   5  24  11    1.08    3.15   0
   5  25  -2   50.21    3.88   0
   5  25  12   -1.63    3.06   0
   5  26  -2    3.88    2.65   0
   5  26  12   12.83    3.25   0
   5  27  -3    3.54    3.74   0
   5  28  -3   22.91    3.89   0
   5  29  -3    6.10    3.82   0
   5  30  -3   -3.25    3.63   0
   5  31  -3    3.56    3.63   0
   5  32  -3   -0.82    3.73   0
  -5   3  -8    0.27    1.47   0
  -4  -8   5  297.12    3.84   0
  -4  -8  12  165.05    2.72   0
  -4  -3  -3  598.56    4.15   0
  -4  -2  -4   31.06    2.26   0
  -4   2  -7   15.81    1.41   0
  -3  -7   6   50.04    2.40   0
  -3  -7  10  266.60    2.95   0
  -3  -3  -2   50.47    1.75   0
  -3  -1  -4  365.34    2.76   0
  -3   3  -7  294.62    1.94   0
  -1  -4   6   44.03    1.10   0
   1   1  11  199.74    1.41   0
   1   2  13   54.36    1.17   0
   1  15  -9   37.43    1.93   0
   1  18 -10   19.44    2.48   0
   1  22 -11   59.11    2.85   0
   2   3   5   -2.80    1.34   0
   2   3   8  117.82    1.91   0
   2   4  11  174.99    2.10   0
   2   5   0  572.80    3.07   0
   2  12  -6   87.51    2.76   0
   2  14  -7    2.62    2.18   0
   2  16  -8    8.22    2.54   0
   2  19  -9   32.82    2.97   0
   2  24 -10   10.22    2.73   0
   2  25 -10    2.36    2.66   0
   3   7   9    7.48    1.68   0
   3   8  11   11.58    2.06   0
   3   9  -1  213.58    3.40   0
   3  10  -2   14.87    2.93   0
   3  11  -3   36.74    3.23   0
   3  14  -5   74.71    3.03   0
   3  16  -6   62.30    2.84   0
   3  19  -7  118.03    3.37   0
   3  22  -8   60.16    3.26   0
   3  23  -8   60.29    3.37   0
   3  29  -9    3.46    3.12   0
   3  30  -9   22.90    3.28   0
   3  31  -9    0.66    3.17   0
   3  32  -9    7.37    3.23   0
   3  33  -9   50.80    3.61   0
   3  34  -9    6.59    3.32   0
   3  35  -9   14.36    3.52   0
   4  11   2    5.07    2.82   0
   4  11   3    4.45    2.75   0
   4  11   7  349.71    3.94   0
   4  11   8  127.33    3.03   0
   4  12   1  122.36    3.51   0
   4  12  10  114.85    3.33   0
   4  13  11   20.17    2.51   0
   4  14  12   -3.73    2.27   0
   4  15  13    2.34    2.68   0
   4  16  -3    6.51    2.88   0
   4  18  -4   15.82    2.94   0
   4  20  -5   28.51    3.19   0
   4  23  -6   10.42    3.43   0
   4  24  -6   13.06    3.48   0
   4  28  -7   19.23    3.25   0
   4  29  -7   31.80    3.77   0
   4  30  -7    4.97    3.55   0
   4  31  -7    5.69    3.50   0
   4  32  -7   25.28    3.69   0
   4  33  -7   35.83    3.78   0
   4  34  -7    2.37    3.45   0
   5  17   2    2.26    3.07   0
   5  17   3   73.96    3.47   0
   5  17   6   -5.41    2.88   0
   5  17   8   71.88    3.48   0
   5  18   1  151.67    3.96   0
   5  18   9    9.62    2.98   0
   5  19   0   32.23    3.57   0
   5  19  10    2.32    2.90   0
   5  20  -1   19.88    3.40   0
   5  20  10    5.97    3.05   0
   5  20  11    8.06    3.19   0
   5  21  11    6.59    3.00   0
   5  22  -2  150.31    4.35   0
   5  22  12   -1.26    3.15   0
   5  23  12   19.03    3.19   0
   5  24  -3   78.91    4.05   0
   5  24  12    6.29    3.09   0
   5  25  -3   31.21    3.74   0
   5  26  -3   18.37    3.50   0
   5  29  -4    4.51    3.75   0
   5  30  -4   10.08    3.69   0
   5  31  -4   14.16    3.83   0
   5  32  -4    1.89    3.62   0
   6  27   4   58.69    3.94   0
   6  27   5   -0.07    3.40   0
   6  28   3   19.53    3.68   0
   6  28   4    1.82    3.76   0
   6  28   5   20.02    3.83   0
   6  28   6    0.27    3.39   0
   6  29   2   13.97    3.65   0
   6  29   3    2.26    3.83   0
   6  29   4   -9.51    3.60   0
  -5   0  -6   -0.48    1.58   0
  -4  -8   6    2.81    2.62   0
  -4  -8   7   13.77    2.53   0
  -4  -8  11   21.28    1.90   0
  -4  -7   3   13.64    2.69   0
  -4  -6   1    3.42    2.47   0
  -4   4  -8    3.05    1.17   0
  -3  -7   7  111.48    2.66   0
  -3  -7   8    1.70    2.01   0
  -3  -7   9    2.44    1.75   0
  -3  -6   3  364.01    3.18   0
  -3  -6  13   95.46    2.15   0
  -3  -5   1 2110.28    6.28   0
  -3  -2  -3   19.40    1.49   0
  -1  -3  12   57.42    0.95   0
   0  -2   6   10.35    0.36   0
   0   6  -6   59.43    1.28   0
   0  14 -10    0.29    1.62   0
   1   7  -5 1224.49    3.91   0
   1  17 -10    3.17    2.18   0
   1  21 -11    8.27    2.61   0
   2   3   4  176.11    1.89   0
   2  18  -9   28.73    2.85   0
   2  22 -10   53.71    3.38   0
   2  23 -10   17.78    2.68   0
   3   7  10   -0.21    1.85   0
   3   9  13   -0.09    1.95   0
   3  12  -4  117.66    3.43   0
   3  18  -7   46.63    2.90   0
   3  21  -8   39.04    3.06   0
   3  25  -9    6.29    3.08   0
   3  27  -9   13.62    3.08   0
   4  10   4  138.06    3.24   0
   4  10   5  429.21    4.20   0
   4  10   6  103.16    2.88   0
   4  10   7  159.97    3.39   0
   4  11   1    5.08    3.15   0
   4  11   9  198.32    3.35   0
   4  12  11    4.34    2.69   0
   4  13  -1   38.07    3.11   0
   4  13  12   38.34    2.82   0
   4  14  -2    1.46    3.01   0
   4  17  -4   50.15    3.08   0
   4  19  -5    7.89    2.98   0
   4  21  -6   16.07    3.27   0
   4  22  -6    2.88    3.28   0
   4  25  -7    9.13    3.35   0
   4  26  -7   17.73    3.39   0
   4  27  -7  110.55    4.11   0
   5  15   4   48.79    3.06   0
   5  15   5   -3.71    2.97   0
   5  16   2   -1.69    2.97   0
   5  16   3   48.15    3.10   0
   5  16   7   30.05    3.17   0
   5  16   8   57.19    3.35   0
   5  17   1   38.82    3.31   0
   5  17   9    1.74    2.91   0
   5  18   0  180.22    3.98   0
   5  18  10   16.37    3.11   0
   5  19  -1   60.25    3.71   0
   5  19  11   34.22    3.15   0
   5  20  -2    4.38    3.45   0
   5  21  12   -0.97    2.89   0
   5  22  -3  115.08    4.19   0
   5  23  -3   10.13    3.43   0
   5  24  -4   33.78    3.66   0
   5  25  -4   10.44    3.64   0
   5  26  -4  122.28    4.49   0
   5  27  -4    2.15    2.67   0
   5  29  -5    1.78    3.45   0
   5  30  -5   -0.80    3.71   0
   5  31  -5   31.21    3.94   0
   5  32  -5    3.26    3.68   0
   6  24   3   46.90    3.80   0
   6  24   4    5.33    3.71   0
   6  24   5    1.95    3.60   0
   6  24   6   -0.99    3.19   0
   6  25   2   25.60    3.91   0
   6  25   3   67.60    4.24   0
   6  25   4   54.35    4.02   0
   6  25   5   25.32    3.87   0
   6  25   6    9.93    3.72   0
   6  25   7   37.19    3.56   0
   6  26   1    3.25    3.65   0
   6  26   2   -0.05    3.73   0
   6  26   3    0.58    3.87   0
   6  26   4   10.01    3.51   0
   6  26   5   -0.81    3.71   0
   6  26   6   21.50    3.76   0
   6  26   7    7.45    3.55   0
   6  27   1   -2.63    3.88   0
   6  27   3    7.80    3.43   0
   6  27   6   15.82    3.46   0
   6  27   7    0.02    3.51   0
   6  28   0   24.79    3.83   0
   6  28   1   24.56    4.07   0
   6  28   2   22.95    3.69   0
   6  29   0   10.50    3.95   0
   6  29   1   10.69    3.89   0
   6  30   0    4.87    3.87   0
  -5  -5  -1   -3.83    2.85   0
  -5  -1  -5  196.91    2.80   0
  -5   2  -7   -1.85    1.64   0
  -4  -8   8   56.67    2.54   0
  -4  -8   9   67.04    2.39   0
  -4   1  -6  124.24    2.24   0
  -4   6  -9  105.39    1.51   0
  -3   5  -8    0.69    0.88   0
  -2  -5   4   -1.81    1.37   0
  -1  -1  -1  759.29    1.93   0
   1  20 -11    8.30    2.43   0
   2   3   3 1035.72    3.75   0
   2   3   9   -1.27    1.27   0
   2   4   1 5036.60    7.96   0
   2   5  13   17.69    1.46   0
   2   6  -2  314.45    2.75   0
   2   7  -3   76.00    1.97   0
   2  13  -7   21.55    2.31   0
   2  15  -8   14.59    2.15   0
   2  21 -10    0.56    2.95   0
   3   8  12   40.17    2.18   0
   3  13  -5  252.35    3.75   0
   3  15  -6  121.03    3.11   0
   3  17  -7    2.10    2.58   0
   3  20  -8    8.71    2.83   0
   3  23  -9   26.35    3.13   0
   3  24  -9  125.08    3.72   0
   3  30 -10    5.66    3.47   0
   3  31 -10    2.85    3.28   0
   4  10   2    2.60    3.01   0
   4  10   3  133.05    3.34   0
   4  10   8  172.84    3.13   0
   4  11  10   -1.53    2.23   0
   4  12  -1  398.53    4.67   0
   4  13  -2  189.41    3.92   0
   4  14  13   64.64    2.67   0
   4  16  -4   28.60    2.94   0
   4  18  -5    5.01    2.92   0
   4  20  -6   11.33    3.16   0
   4  23  -7   44.17    3.59   0
   4  24  -7   18.52    3.42   0
   4  28  -8    9.67    3.37   0
   4  29  -8   69.14    3.85   0
   4  30  -8   -0.72    3.35   0
   4  32  -8   17.82    3.52   0
   4  33  -8    9.88    3.48   0
   4  34  -8   -0.71    3.38   0
   5  15   2   51.82    3.22   0
   5  15   3   42.17    3.14   0
   5  15   6   39.57    3.02   0
   5  15   7   59.56    3.30   0
   5  15   8  103.35    3.48   0
   5  16   1   62.07    3.34   0
   5  16   9   52.08    3.16   0
   5  17  -1   55.70    3.25   0
   5  17   0   56.86    2.63   0
   5  17  10  110.99    3.59   0
   5  18  -1    7.64    2.29   0
   5  18  11    7.84    2.92   0
   5  19  -2   52.88    3.52   0
   5  19  12    1.13    3.17   0
   5  20  12    0.44    2.79   0
   5  21  -3   37.41    3.69   0
   5  22  -4  334.24    5.14   0
   5  23  -4   39.49    3.81   0
   5  25  -5    8.08    3.47   0
   5  26  -5   10.78    3.60   0
   5  27  -5   -2.29    3.67   0
   5  28  -5   42.08    3.68   0
   6  22   3   39.06    3.83   0
   6  22   4   18.11    3.64   0
   6  22   5    6.81    3.66   0
   6  22   6   26.46    3.71   0
   6  23   2    1.25    3.74   0
   6  23   3   32.08    3.96   0
   6  23   4   49.67    4.03   0
   6  23   5   35.05    3.87   0
   6  23   6    1.48    3.51   0
   6  23   7   -1.01    3.41   0
   6  24   1    3.84    3.81   0
   6  24   2   50.55    3.81   0
   6  24   7   -1.23    3.42   0
   6  25   0    5.77    3.88   0
   6  25   1   77.79    4.30   0
   6  25   9   -3.16    3.09   0
   6  26   8   -0.05    3.18   0
   6  26   9    1.88    3.41   0
   6  27  -1   10.11    3.89   0
   6  28  -1   17.83    4.07   0
   6  29  -1    6.22    3.76   0
   6  30  -1    0.25    3.83   0
  -6   2  -7   17.88    2.16   0
  -5  -4  -2  122.94    3.19   0
  -4  -7   4   30.82    2.83   0
  -4  -7  13    2.86    1.99   0
  -4  -5   0    5.44    1.69   0
  -3  -6   4  214.01    2.74   0
  -3  -6  12   77.12    1.96   0
  -2  -5   5   62.81    1.74   0
  -2  -4   2   76.42    1.96   0
  -2  -3   0 2332.10    5.20   0
  -2   3  -6    3.09    0.85   0
   0   9  -8    5.79    1.50   0
   0  11  -9  223.75    2.22   0
   1   0   8    0.33    0.95   0
   1   8  -6  131.27    1.98   0
   1  16 -10  185.31    3.02   0
   2   4  12   10.82    1.42   0
   2   8  -4  236.29    2.68   0
   2  17  -9   15.51    2.29   0
   2  20 -10   13.74    2.95   0
   2  25 -11   88.53    3.13   0
   3  11  -4   11.68    3.11   0
   3  14  -6   59.07    2.86   0
   3  16  -7   39.86    2.74   0
   3  19  -8   26.27    2.85   0
   3  22  -9   16.10    2.95   0
   3  27 -10    5.16    2.92   0
   3  28 -10   10.73    3.12   0
   3  29 -10   23.57    3.13   0
   4   9   5  223.20    3.41   0
   4   9   7   13.16    2.63   0
   4  10   1   21.81    3.30   0
   4  10   9    2.85    2.21   0
   4  11   0    0.07    3.08   0
   4  11  11   65.22    2.93   0
   4  12  12   -0.85    2.16   0
   4  14  -3  127.81    2.87   0
   4  17  -5   61.57    3.17   0
   4  19  -6   21.34    3.18   0
   4  21  -7    6.84    3.65   0
   4  22  -7    6.43    3.36   0
   4  25  -8   -3.90    3.21   0
   4  26  -8   10.47    3.35   0
   4  27  -8    2.24    3.31   0
   5  14   2    0.87    2.85   0
   5  14   3    7.98    2.88   0
   5  14   4    0.82    2.84   0
   5  14   5   10.14    2.78   0
   5  14   6    5.28    2.92   0
   5  14   7   17.56    2.97   0
   5  15   1   55.69    3.25   0
   5  15   9   48.42    3.19   0
   5  16   0   24.08    2.31   0
   5  16  10    1.24    2.86   0
   5  17  11    5.76    2.76   0
   5  18  -2   80.02    3.62   0
   5  18  12    6.46    2.78   0
   5  19  -3  114.30    3.88   0
   5  21  -4    4.72    3.51   0
   5  23  -5   19.01    3.59   0
   5  24  -5  159.55    4.53   0
   5  27  -6   23.73    3.82   0
   5  28  -6   44.21    3.94   0
   5  29  -6   54.18    3.96   0
   5  30  -6    4.59    3.71   0
   5  31  -6    6.19    3.39   0
   5  32  -6    1.32    3.38   0
   6  20   4   51.34    3.85   0
   6  21   2    5.26    3.68   0
   6  21   4    7.23    3.53   0
   6  21   5    8.25    3.49   0
   6  21   6   -3.46    3.42   0
   6  21   7   21.56    3.56   0
   6  22   1   10.89    3.85   0
   6  22   2   -2.62    3.44   0
   6  22   7   -3.81    3.38   0
   6  22   8   37.40    3.71   0
   6  23   0   38.84    4.03   0
   6  23   8   10.51    3.26   0
   6  23   9    6.78    3.39   0
   6  24  -1    8.05    3.69   0
   6  24   0   -3.77    3.49   0
   6  24   9   36.18    3.64   0
   6  24  10   -0.42    3.54   0
   6  25  -1   15.83    3.87   0
   6  25  10    1.68    3.32   0
   6  26  -2    1.73    3.69   0
   6  26  -1    7.88    3.73   0
   6  26  10   13.29    3.28   0
   6  27  -2   -7.05    3.89   0
   6  28  -2   44.53    4.21   0
   6  29  -2   -0.64    3.58   0
   6  30  -3   -4.14    3.57   0
   6  30  -2    0.24    3.54   0
   6  31  -3   -1.27    3.68   0
  -5   4  -8   66.61    1.85   0
  -4  -7   5   44.76    2.95   0
  -4  -4  -1   19.16    2.35   0
  -4  -3  -2   41.38    2.74   0
  -3  -6   5  139.69    2.57   0
  -3  -5   2    8.05    1.96   0
  -3   2  -6  228.55    2.06   0
  -3   7  -9    6.70    0.69   0
  -2  -5  10   19.99    1.43   0
  -1  -3   3   62.70    1.20   0
  -1   9  -9   45.78    0.99   0
   0  13 -10   16.78    1.61   0
   1  11  -8  213.07    2.71   0
   2   3  10   -2.12    1.13   0
   2  14  -8   54.83    2.33   0
   2  16  -9   16.85    2.56   0
   2  19 -10    6.14    2.95   0
   2  23 -11   -3.95    2.80   0
   3   8  13    9.06    1.96   0
   3  12  -5   -2.23    2.89   0
   3  18  -8    5.00    2.65   0
   3  25 -10   22.87    3.06   0
   3  26 -10   23.51    3.05   0
   4   9   3   85.54    3.18   0
   4  10  10   26.51    2.30   0
   4  12  -2   48.59    3.42   0
   4  13  -3   -4.02    3.08   0
   4  16  -5   31.34    2.97   0
   4  18  -6    5.00    2.89   0
   4  20  -7   99.12    3.66   0
   4  23  -8   58.66    3.43   0
   4  24  -8   46.44    3.52   0
   4  28  -9    1.05    3.53   0
   4  29  -9    0.44    3.29   0
   4  30  -9    7.52    3.44   0
   4  31  -9   14.24    3.47   0
   4  32  -9    7.90    3.42   0
   4  33  -9    2.94    3.40   0
   4  34  -9    9.62    3.45   0
   5  13   3   43.64    3.06   0
   5  13   4   15.77    2.87   0
   5  13   5    3.52    2.83   0
   5  13   6   10.94    2.89   0
   5  13   7    8.84    2.85   0
   5  14   8   68.30    3.19   0
   5  14   9  151.55    3.64   0
   5  15   0  181.88    3.79   0
   5  15  10   46.54    2.99   0
   5  16  -1   24.14    2.34   0
   5  16  11    4.54    2.84   0
   5  17  -2   82.68    3.41   0
   5  18  -3   -3.03    3.14   0
   5  22  -5   15.52    3.65   0
   5  24  -6   30.27    3.57   0
   5  25  -6   17.84    3.76   0
   5  26  -6    5.29    3.65   0
   5  29  -7    2.25    3.25   0
   5  30  -7   -1.91    3.61   0
   5  31  -7    3.59    3.63   0
   5  32  -7   12.92    3.74   0
   6  19   3  136.10    4.38   0
   6  19   5   37.55    3.69   0
   6  19   6   16.37    3.46   0
   6  20   1    3.59    3.63   0
   6  20   6   34.21    3.40   0
   6  20   7   29.75    3.47   0
   6  20   8   -2.51    3.20   0
   6  21   0   22.84    3.80   0
   6  21   8    1.28    3.33   0
   6  21   9    9.26    3.27   0
   6  22  -1    9.94    3.73   0
   6  22   0   12.36    2.79   0
   6  22   9    7.31    3.31   0
   6  22  10   42.08    3.82   0
   6  23  -1   13.99    3.73   0
   6  23  10    5.94    3.32   0
   6  24  -2    8.17    3.77   0
   6  24  11   17.74    3.37   0
   6  25  -2  130.71    4.69   0
   6  25  11   -4.84    3.22   0
   6  26  -3   17.73    3.95   0
   6  27  -3    6.31    3.81   0
   6  28  -3   -5.74    3.92   0
   6  29  -3    1.79    3.64   0
   6  30  -4    6.89    3.62   0
   6  31  -4    1.93    3.84   0
  -6   1  -6   -0.10    2.19   0
  -5  -5   0  246.16    3.98   0
  -4  -7   6   -0.74    2.68   0
  -4  -7  11   10.94    2.19   0
  -4  -6   3  353.17    3.83   0
  -4  -5   1   37.68    2.52   0
  -4  -2  -3   34.70    2.42   0
  -4  -1  -4    9.64    2.15   0
  -4   3  -7   -0.63    1.28   0
  -3  -6   6   73.63    2.68   0
  -3  -5  14    8.21    1.59   0
  -3  -3  -1  519.30    3.23   0
  -2  -5   6  357.44    2.52   0
  -2  -5   7  197.15    2.44   0
  -2  -5   9    1.00    1.61   0
  -2  -2  -1  933.28    3.35   0
  -1  11 -10   10.68    1.00   0
   1   1  12    7.53    0.83   0
   1   9  -7  742.77    3.87   0
   1  18 -11  161.42    3.10   0
   2   3   2    2.36    1.51   0
   2   4   0  518.59    3.13   0
   2  22 -11    7.98    2.86   0
   3   7  12   21.58    1.94   0
   3  10  -4  184.51    3.59   0
   3  13  -6    1.22    2.68   0
   3  15  -7    8.61    2.50   0
   3  20  -9   -2.12    2.73   0
   3  23 -10   52.79    3.66   0
   3  24 -10   -0.17    2.92   0
   4   8   5   61.07    2.73   0
   4   8   6    4.08    2.51   0
   4   9   2   72.80    2.56   0
   4   9   9    1.52    2.07   0
   4  10   0  127.35    3.63   0
   4  10  11   20.25    2.58   0
   4  11  12   -1.93    2.05   0
   4  14  -4   57.78    2.44   0
   4  15  -5   33.38    2.96   0
   4  17  -6  104.48    3.37   0
   4  19  -7    2.30    3.04   0
   4  22  -8   37.44    3.36   0
   4  26  -9    3.74    3.20   0
   4  27  -9   31.16    3.47   0
   5  12   4   55.36    2.91   0
   5  12   5   80.26    3.04   0
   5  13   1  330.63    4.33   0
   5  13   2   13.10    2.90   0
   5  13   8  122.22    3.46   0
   5  14   0   15.07    3.03   0
   5  14  10    3.42    2.75   0
   5  15  11   -1.62    2.63   0
   5  16  -2   76.23    3.45   0
   5  17  -3    5.80    3.10   0
   5  19  -4   49.62    3.36   0
   5  20  -5    5.93    3.27   0
   5  21  -5   -3.34    3.34   0
   5  23  -6    6.16    3.62   0
   5  26  -7    4.27    3.61   0
   5  27  -7   15.69    3.69   0
   5  28  -7  113.92    4.48   0
   6  18   2   51.72    3.82   0
   6  18   3   77.89    3.84   0
   6  18   4   19.91    3.60   0
   6  18   5    2.42    3.46   0
   6  18   6   15.08    3.47   0
   6  18   7   41.84    3.32   0
   6  19   1  174.63    4.56   0
   6  19   2   46.34    2.99   0
   6  19   7   26.04    3.25   0
   6  19   8    4.16    3.22   0
   6  20   0   43.69    3.90   0
   6  20   9   35.30    3.37   0
   6  21  -1   32.98    3.87   0
   6  21  10   15.53    3.29   0
   6  22  -2   43.68    3.96   0
   6  22  11   -0.82    3.31   0
   6  23  -2   -3.34    3.46   0
   6  23  11   20.78    3.29   0
   6  24  -3   35.59    3.96   0
   6  25  -3    3.98    3.72   0
   6  26  -4   -0.01    3.54   0
   6  27  -4   35.62    4.08   0
   6  28  -4    0.65    3.93   0
   6  29  -4   21.60    3.80   0
   6  31  -5   -0.07    3.55   0
   7  27   3    0.45    3.54   0
   7  28   2    7.15    3.71   0
  -4  -7   9   -0.48    2.04   0
  -4  -6  14   19.00    2.09   0
  -3  -6   8  143.59    3.00   0
  -3  -6   9   20.32    2.29   0
  -3  -6  10    9.26    1.64   0
  -3  -5   3  384.51    3.22   0
  -3  -2  -2  266.08    2.40   0
  -3   1  -5   39.82    1.75   0
  -1  -3  11   80.66    1.13   0
  -1  -2   1   70.03    0.95   0
  -1   7  -8   -0.16    0.80   0
   0   7  -7  101.61    1.65   0
   1   4  -3  426.21    2.30   0
   2   2   6   89.25    1.89   0
   2   2   7   40.40    1.72   0
   2   3  11   16.35    1.31   0
   2  13  -8   39.67    2.24   0
   2  15  -9  117.30    3.03   0
   2  18 -10   32.43    2.45   0
   2  21 -11    3.20    2.79   0
   3  11  -5  211.62    3.70   0
   3  14  -7   68.02    3.18   0
   3  16  -8  169.08    3.56   0
   3  19  -9  220.25    3.83   0
   3  22 -10  131.77    3.64   0
   3  26 -11   18.47    3.32   0
   3  27 -11    6.43    2.84   0
   3  28 -11   18.00    3.09   0
   4   8   3    5.91    2.90   0
   4   8   4   70.34    2.95   0
   4   8   7  173.53    2.95   0
   4   9   1  110.04    2.83   0
   4   9  10   52.37    2.37   0
   4  11  -2    0.76    3.37   0
   4  12  -3    3.49    3.21   0
   4  13  -4   -2.16    2.99   0
   4  16  -6   46.12    3.01   0
   4  18  -7    1.13    2.93   0
   4  21  -8    8.71    3.16   0
   4  24  -9   -1.34    3.25   0
   4  29 -10   28.99    3.67   0
   4  30 -10   -4.49    3.23   0
   4  31 -10   -1.61    3.24   0
   4  32 -10   21.79    3.49   0
   4  33 -10    0.55    3.33   0
   5  12   2  455.75    4.81   0
   5  12   3  375.93    4.49   0
   5  12   6  425.06    4.68   0
   5  12   7  237.79    3.96   0
   5  13   0  112.86    3.57   0
   5  13   9    6.51    2.71   0
   5  14  11    4.98    2.98   0
   5  15  -2   11.53    3.07   0
   5  15  12   54.40    3.20   0
   5  16  -3    1.26    3.02   0
   5  18  -4   29.03    2.47   0
   5  19  -5    3.27    3.19   0
   5  21  -6   34.25    3.74   0
   5  22  -6  196.55    4.65   0
   5  24  -7    8.76    3.56   0
   5  25  -7    5.91    3.50   0
   5  28  -8   33.79    4.16   0
   5  29  -8    3.57    3.66   0
   5  31  -8    9.37    3.48   0
   5  32  -8    4.04    3.58   0
   6  17   2   41.19    3.71   0
   6  17   3    4.61    3.48   0
   6  17   4   10.65    3.50   0
   6  17   5  110.96    4.10   0
   6  17   6   37.66    3.69   0
   6  17   7   25.70    3.36   0
   6  18   0   25.74    3.53   0
   6  18   1   -3.03    3.55   0
   6  18   8   28.19    3.40   0
   6  19   0    3.12    3.48   0
   6  19   9    0.76    3.18   0
   6  19  10    0.23    3.49   0
   6  20  10   -0.01    3.11   0
   6  21  -2   -1.01    3.65   0
   6  21  11   13.42    3.16   0
   6  22  -3   19.64    3.80   0
   6  23  -3   48.36    3.84   0
   6  24  -4   16.75    3.78   0
   6  25  -4   64.08    4.30   0
   6  27  -5    4.78    3.83   0
   6  28  -5   11.85    3.83   0
   6  29  -5    4.61    3.89   0
   6  30  -5    0.99    3.57   0
   7  24   4   -2.27    3.49   0
   7  25   3   10.24    3.89   0
   7  25   4   21.36    3.87   0
   7  25   5    6.69    3.81   0
   7  25   6    8.70    3.75   0
   7  26   1   42.09    4.27   0
   7  26   2    9.79    3.93   0
   7  26   3   55.27    4.33   0
   7  26   4    7.42    3.85   0
   7  26   5   11.29    3.82   0
   7  26   6   16.87    3.78   0
   7  26   7   -3.86    3.40   0
   7  27   0    0.14    3.70   0
   7  27   1    2.04    3.96   0
   7  27   2    7.70    3.68   0
   7  28   0   24.46    4.12   0
   7  28   1   94.66    4.44   0
  -5  -3  -2  144.76    3.16   0
  -5  -1  -4   27.99    2.24   0
  -5   3  -7   22.15    1.75   0
  -4  -6  13   15.49    2.10   0
  -4  -4   0    0.08    2.24   0
  -4   5  -8   56.77    1.44   0
  -3  -4   1   25.70    1.84   0
  -3  -1  -3  177.03    2.07   0
  -3   0  -4   45.74    1.57   0
  -2  -4   3  188.11    2.12   0
  -2   2  -5  153.35    1.31   0
  -1  13 -11   59.91    1.43   0
   1  17 -11    4.22    2.25   0
   2   2   8    4.60    1.36   0
   2   4  13  141.13    1.93   0
   2   6  -3  128.30    1.80   0
   2   7  -4   66.41    2.00   0
   2   8  -5  204.48    2.65   0
   2  17 -10   48.05    2.90   0
   2  20 -11    2.23    2.86   0
   3   7  13    2.71    1.81   0
   3  12  -6   -0.32    2.72   0
   3  18  -9    3.17    2.61   0
   3  21 -10    6.65    2.75   0
   3  25 -11   20.99    2.93   0
   4   8   2   76.84    3.39   0
   4   9   0  210.29    4.04   0
   4   9  11  157.13    3.15   0
   4  10  12   18.74    2.18   0
   4  14  -5  121.59    3.40   0
   4  17  -7    4.71    3.21   0
   4  20  -8   17.73    3.17   0
   4  23  -9  234.60    4.52   0
   4  27 -10   -6.62    3.15   0
   4  28 -10    0.25    3.21   0
   5  11   4   16.94    2.75   0
   5  11   5  142.61    3.43   0
   5  11   6   28.05    2.81   0
   5  12   9   50.51    3.33   0
   5  13  10  170.60    3.62   0
   5  14  -2    7.12    3.06   0
   5  15  -3   70.69    3.25   0
   5  17  -4   -0.49    2.92   0
   5  18  -5   29.71    3.32   0
   5  20  -6   29.35    3.50   0
   5  23  -7    3.82    3.53   0
   5  26  -8    7.19    3.54   0
   5  27  -8   17.94    3.60   0
   5  32  -9   -1.30    3.78   0
   6  16   2   29.07    3.41   0
   6  16   3   12.02    3.33   0
   6  16   4   33.55    3.60   0
   6  16   6   19.72    3.43   0
   6  16   7    0.70    2.97   0
   6  17   0   27.98    3.48   0
   6  17   1   -3.24    3.47   0
   6  17   8   42.20    3.39   0
   6  18  10   -4.17    3.17   0
   6  19  -2   53.14    3.94   0
   6  19  11    0.04    3.29   0
   6  20  -2    6.74    2.77   0
   6  20  11    4.65    2.98   0
   6  21  -3   16.77    3.77   0
   6  22  -4   62.74    3.96   0
   6  23  -4   57.10    4.06   0
   6  25  -5    4.88    3.91   0
   6  26  -5    4.47    3.56   0
   6  28  -6    0.59    3.86   0
   6  29  -6   16.08    3.82   0
   6  30  -6    2.68    3.80   0
   6  31  -6    1.35    3.55   0
   7  23   2   15.19    4.02   0
   7  23   3   27.02    4.03   0
   7  23   5   -3.00    3.59   0
   7  23   6    8.97    3.74   0
   7  24   1   24.55    4.02   0
   7  24   2   45.90    4.30   0
   7  24   6   10.93    3.74   0
   7  24   7    1.17    3.58   0
   7  25   0   15.88    4.17   0
   7  25   1   -0.91    3.54   0
   7  25   8   -1.40    3.52   0
   7  26  -1   33.67    4.30   0
   7  26   0    7.33    4.06   0
   7  27  -1   22.51    4.02   0
   7  28  -2   50.22    4.36   0
   7  28  -1   11.61    3.74   0
   7  29  -2    5.84    4.02   0
  -5   5  -8   46.42    1.90   0
  -4  -6   5  344.46    3.97   0
  -4  -5   2  358.03    3.72   0
  -4  -3  -1   50.45    2.43   0
  -4   2  -6    3.20    1.64   0
  -3  -5   4   29.27    2.00   0
  -1  -3   4  250.83    1.58   0
   0  10  -9  685.51    3.07   0
   2   2   4    8.05    1.13   0
   2   2   9    4.11    1.29   0
   2   3   1 3908.73    6.91   0
   2  14  -9   69.49    2.64   0
   3  13  -7   -0.49    2.90   0
   3  15  -8    0.62    2.41   0
   3  20 -10   40.58    2.93   0
   3  23 -11   -0.51    3.18   0
   3  24 -11   28.64    2.96   0
   4   7   7  381.09    3.85   0
   4   8   1  609.24    5.03   0
   4   8  10   47.33    2.56   0
   4  10  -2  130.97    3.89   0
   4  11  -3   22.44    3.40   0
   4  12  -4  367.55    4.51   0
   4  15  -6  331.40    4.27   0
   4  19  -8   17.87    3.11   0
   4  21  -9    5.72    3.50   0
   4  22  -9   54.73    3.51   0
   4  25 -10   94.61    3.79   0
   4  26 -10    5.21    3.15   0
   5  11   2   98.71    3.36   0
   5  11   3  223.17    3.29   0
   5  11   7    5.10    2.65   0
   5  11   8  123.28    3.28   0
   5  12   0  389.55    4.69   0
   5  13  -1   19.09    2.29   0
   5  13  11   24.23    2.61   0
   5  14  12    7.49    2.43   0
   5  17  -5   19.57    3.16   0
   5  19  -6   16.22    3.36   0
   5  21  -7   13.77    3.63   0
   5  22  -7   11.56    3.39   0
   5  24  -8   -1.90    3.40   0
   5  25  -8   20.51    3.55   0
   5  28  -9   40.27    4.03   0
   5  29  -9    8.69    3.63   0
   5  30  -9   29.82    3.76   0
   5  31  -9    6.64    3.54   0
   6  15   3    0.81    3.18   0
   6  15   5   96.31    3.83   0
   6  16   1   30.05    3.44   0
   6  17  -1   -6.83    3.49   0
   6  17   9    1.51    3.03   0
   6  17  10   33.37    3.41   0
   6  18  -2    8.96    3.64   0
   6  18  11    3.83    3.12   0
   6  19  -3    5.99    3.46   0
   6  20  -3   17.19    3.57   0
   6  21  -4   21.81    3.82   0
   6  23  -5   44.32    4.01   0
   6  24  -5   61.91    3.94   0
   6  25  -6   14.22    3.61   0
   6  26  -6   -2.45    3.78   0
   6  27  -6    7.80    3.50   0
   6  29  -7   28.76    4.30   0
   6  30  -7   18.46    3.92   0
   6  31  -7   -2.89    3.74   0
   7  21   2    7.42    3.62   0
   7  21   4   28.20    3.93   0
   7  21   5   14.84    3.76   0
   7  21   6    9.48    4.01   0
   7  22   1   88.48    4.57   0
   7  22   2   17.61    4.02   0
   7  22   3   27.02    3.68   0
   7  22   4    1.25    3.44   0
   7  22   5    0.30    3.32   0
   7  22   6    0.56    3.52   0
   7  22   7   -0.85    3.58   0
   7  23   0   35.30    4.20   0
   7  23   1   20.74    3.69   0
   7  23   7   -3.17    3.31   0
   7  24   0   12.82    2.89   0
   7  24   8    1.91    3.23   0
   7  24   9   -3.43    3.38   0
   7  25  -2   12.34    3.70   0
   7  26  -2    8.25    4.08   0
   7  27  -3   16.90    3.81   0
   7  27  -2    0.63    3.60   0
   7  28  -3    0.14    3.97   0
   7  29  -3    9.50    4.08   0
  -6   2  -6    0.02    1.87   0
  -5  -4   0   29.59    3.07   0
  -5   2  -6   20.92    1.67   0
  -4  -6   6  287.60    3.79   0
  -4   1  -5  234.86    2.88   0
  -4   7  -9   65.60    1.40   0
  -3  -5  12   20.32    1.74   0
  -3  -3   0  306.22    2.81   0
  -2  -4   4  109.50    1.83   0
  -2   1  -4  263.68    1.64   0
  -1  -2  13   76.39    1.12   0
  -1   2  -4    0.45    0.37   0
   1   1   1  973.68    2.45   0
   1  16 -11   20.45    2.21   0
   2   3  12    5.57    1.32   0
   2   4  -1   12.47    1.97   0
   2  16 -10    6.88    2.44   0
   2  19 -11   32.77    2.51   0
   3   4   4  699.64    4.17   0
   3   4   5  681.76    3.97   0
   3   4   6  442.20    3.41   0
   3  10  -5   24.16    3.02   0
   3  19 -10   94.84    3.58   0
   3  22 -11  107.53    3.74   0
   4   7   3  279.82    3.88   0
   4   7   8  123.37    2.83   0
   4   9  12  165.23    3.15   0
   4  13  -5  294.44    4.02   0
   4  14  -6   -1.84    2.74   0
   4  16  -7    6.64    2.80   0
   4  18  -8   30.15    3.11   0
   4  20  -9  125.46    4.04   0
   4  24 -10   29.73    3.35   0
   4  28 -11   14.74    3.41   0
   4  29 -11    6.45    3.16   0
   4  30 -11    3.80    3.25   0
   5  10   3   99.93    3.14   0
   5  10   4    5.54    2.66   0
   5  10   5    0.26    2.59   0
   5  10   6   37.90    2.77   0
   5  11   1    8.66    2.99   0
   5  11   9   32.28    2.71   0
   5  12  -1    0.96    3.09   0
   5  12  11    2.81    2.76   0
   5  13  -2  162.62    3.85   0
   5  13  12    5.75    2.66   0
   5  14  -3   87.29    3.47   0
   5  15  -4   15.44    3.07   0
   5  18  -6    4.46    3.21   0
   5  20  -7   43.85    3.80   0
   5  23  -8    0.92    3.45   0
   5  26  -9   -4.16    3.41   0
   5  27  -9   24.84    3.62   0
   5  32 -10    7.42    3.76   0
   6  14   3   -2.18    2.94   0
   6  14   4   81.69    3.64   0
   6  14   5   25.79    3.44   0
   6  14   6   40.46    3.79   0
   6  15   1   20.58    3.33   0
   6  15   2   48.83    2.65   0
   6  15   7   64.78    3.46   0
   6  15   8   17.06    3.14   0
   6  16  -1    0.48    3.11   0
   6  16   0   14.15    2.44   0
   6  16   9  100.36    3.70   0
   6  17  -2   53.86    3.84   0
   6  17  11    6.69    3.32   0
   6  18  -3  107.61    4.03   0
   6  20  -4    0.92    3.65   0
   6  22  -5   53.74    4.06   0
   6  24  -6   62.14    4.22   0
   6  27  -7   30.36    3.95   0
   6  28  -7   13.97    3.91   0
   7  20   2   -2.90    3.62   0
   7  20   3    8.75    3.86   0
   7  20   4   19.90    3.81   0
   7  20   5    3.66    3.62   0
   7  21   0    3.99    3.77   0
   7  21   1    2.71    3.77   0
   7  21   7    0.79    3.38   0
   7  21   8   14.26    3.30   0
   7  22  -1    0.24    3.78   0
   7  22   0   31.23    3.82   0
   7  22   8   17.82    3.59   0
   7  23  -2   12.73    3.68   0
   7  23   9    2.21    3.42   0
   7  23  10    6.09    3.61   0
   7  24  -2   28.98    4.14   0
   7  25  -3   46.58    4.39   0
   7  26  -3    8.92    3.97   0
   7  27  -4   -2.40    3.55   0
   7  28  -4    3.59    4.03   0
   7  29  -4   34.41    4.24   0
  -6   1  -5    5.51    1.97   0
  -5  -5   2  211.00    3.37   0
  -5  -3  -1  475.19    4.53   0
  -5   1  -5  208.84    2.97   0
  -4  -6  10   25.72    2.07   0
  -4  -6  11    0.02    1.79   0
  -4  -5   3   58.58    2.64   0
  -4  -5  14   57.46    2.44   0
  -4  -4   1    1.94    2.24   0
  -4  -1  -3  423.84    3.60   0
  -3  -5   5  314.02    3.05   0
  -3  -5  11   66.70    2.09   0
  -3  -4   2  178.84    2.45   0
   0  14 -11   12.79    1.50   0
   1   0  10  449.16    1.54   0
   1   8  -7  232.15    2.60   0
   2   2   3 4090.30    6.67   0
   2  18 -11   31.69    2.89   0
   3  11  -6  106.56    3.15   0
   3  14  -8   -3.95    2.32   0
   3  16  -9  146.63    3.21   0
   3  21 -11    0.85    3.12   0
   4   7   2   40.42    3.20   0
   4   7   9   68.63    2.53   0
   4   8   0   65.72    2.63   0
   4   8  11   32.06    2.39   0
   4   9  -2  837.25    5.64   0
   4  10  -3  257.55    4.30   0
   4  11  -4   23.80    3.32   0
   4  15  -7   71.59    2.96   0
   4  17  -8   -0.38    2.85   0
   4  22 -10   25.84    3.57   0
   4  27 -11   20.77    3.23   0
   5  10   2  346.90    4.36   0
   5  10   7  326.46    4.12   0
   5  10   8  143.58    3.30   0
   5  11   0    3.31    3.07   0
   5  11  10   80.46    2.96   0
   5  13  -3    8.33    2.95   0
   5  16  -5   14.25    2.93   0
   5  17  -6   86.11    3.61   0
   5  19  -7    4.82    3.46   0
   5  21  -8   -1.59    3.82   0
   5  22  -8  110.28    4.14   0
   5  24  -9   74.47    4.17   0
   5  25  -9    1.70    3.30   0
   5  30 -10   37.97    3.78   0
   5  31 -10   26.31    3.64   0
   6  14   1    2.50    3.12   0
   6  14   2   33.91    3.28   0
   6  14   7    5.81    3.05   0
   6  14   8   13.68    3.42   0
   6  15   0   21.36    3.34   0
   6  15   9   10.78    3.04   0
   6  16  -2   15.41    3.20   0
   6  19  -4    7.17    3.67   0
   6  20  -5   24.89    3.81   0
   6  21  -5   45.61    3.10   0
   6  22  -6   25.71    3.86   0
   6  23  -6    9.76    3.59   0
   6  25  -7   37.77    4.05   0
   6  26  -7    8.79    3.46   0
   6  28  -8   -1.48    3.32   0
   6  29  -8   33.59    4.02   0
   6  30  -8   14.61    3.78   0
   6  31  -8   12.06    3.53   0
   7  19   1   43.72    3.86   0
   7  19   2    2.22    3.81   0
   7  19   3   65.86    4.07   0
   7  19   5    2.99    3.49   0
   7  19   6    5.90    3.51   0
   7  19   7   -0.21    3.07   0
   7  20   0   57.96    4.14   0
   7  20   1   -6.55    3.51   0
   7  20   7   -1.44    3.39   0
   7  20   8    4.53    3.35   0
   7  21  -1    5.50    3.95   0
   7  21   9    2.89    3.31   0
   7  22  -2    3.31    3.93   0
   7  22  10   10.76    3.34   0
   7  23  -3   -1.22    3.95   0
   7  24  -3   -2.15    4.11   0
   7  25  -4    7.55    3.96   0
   7  26  -4   11.36    4.03   0
   7  28  -5   -7.05    3.95   0
   7  29  -5    1.83    3.93   0
  -6   4  -7   -1.52    1.74   0
  -5  -4   1   32.80    3.16   0
  -5  -2  -2  629.37    4.78   0
  -5   4  -7  291.29    2.89   0
  -4   4  -7   36.74    1.42   0
  -3  -5   6    1.55    2.03   0
  -3  -5  10   69.55    2.30   0
  -3  -2  -1  275.39    2.54   0
  -2  -4   5   56.79    1.48   0
  -2  -2   0  997.33    3.53   0
  -1  -3   5 2958.50    4.64   0
   1  11  -9  152.84    2.30   0
   2   2  10   99.45    1.52   0
   2   6  -4   69.73    1.96   0
   2  13  -9   16.45    2.01   0
   2  15 -10   18.16    2.51   0
   3  12  -7   47.47    2.74   0
   3  18 -10   33.60    2.74   0
   4   6   4  984.99    5.67   0
   4   6   6  160.10    3.14   0
   4   7   1  141.20    3.62   0
   4   7  10    2.82    2.17   0
   4   8  -1  126.43    3.72   0
   4  12  -5   26.19    2.26   0
   4  13  -6   49.45    3.00   0
   4  21 -10   84.60    3.96   0
   4  25 -11   13.22    3.19   0
   5   9   4  395.18    4.33   0
   5   9   5  280.82    3.87   0
   5   9   6    7.70    2.93   0
   5  10   1  179.90    3.82   0
   5  10   9  142.68    3.24   0
   5  11  11    4.70    2.68   0
   5  12  -2   42.99    2.51   0
   5  12  12    2.92    2.20   0
   5  14  -4   44.03    3.07   0
   5  15  -5   76.16    3.38   0
   5  18  -7    6.99    3.23   0
   5  20  -8  159.44    4.08   0
   5  26 -10    4.65    3.66   0
   5  28 -10   -6.32    3.36   0
   6  13   2   99.00    3.60   0
   6  13   5    9.85    3.14   0
   6  13   6   36.59    3.30   0
   6  13   7    0.53    2.97   0
   6  14   0   90.71    3.67   0
   6  14   9    9.72    2.99   0
   6  15  -1   -0.80    3.05   0
   6  16  11   45.40    3.08   0
   6  17  -3   24.26    2.59   0
   6  19  -5    9.52    3.67   0
   6  21  -6  156.43    4.66   0
   6  23  -7    7.48    3.71   0
   6  24  -7   -1.10    3.75   0
   6  26  -8   -2.12    3.80   0
   6  27  -8    0.55    3.65   0
   6  31  -9    6.45    3.69   0
   7  18   1   90.12    4.26   0
   7  18   2   -0.04    3.70   0
   7  18   3    8.68    3.68   0
   7  18   4   -5.74    3.34   0
   7  18   5   26.21    3.65   0
   7  18   6    7.44    3.44   0
   7  19   0   17.08    3.82   0
   7  19   8    3.20    3.24   0
   7  20  -1   -5.41    3.74   0
   7  21  -2   22.32    3.88   0
   7  21  10   39.23    3.54   0
   7  22  -3   -2.59    3.98   0
   7  23  -4    5.58    3.65   0
   7  24  -4   11.84    4.03   0
   7  25  -5   30.86    3.86   0
   7  26  -5   -3.54    4.03   0
   7  27  -5    2.69    2.81   0
   7  28  -6   -2.38    3.64   0
   7  29  -6    0.13    3.93   0
   8  24   3   20.55    3.81   0
   8  24   4    3.52    3.58   0
   8  25   1   -1.00    3.74   0
   8  25   2   12.31    4.08   0
   8  25   3   14.37    4.05   0
   8  25   4   -0.90    3.90   0
   8  26   0    6.03    4.08   0
   8  26   1   38.66    4.34   0
   8  26   2    2.86    3.45   0
   8  27  -1    4.04    3.55   0
  -4  -5   4  145.61    2.96   0
  -4  -5  13   21.75    2.18   0
  -4  -3   0    3.21    2.15   0
  -3  -5   7  101.99    2.58   0
  -3  -5   8   34.18    2.24   0
  -3  -5   9  130.33    2.44   0
  -3  -4   3  114.29    2.35   0
  -3   3  -6    2.17    1.34   0
  -2  -4  10   -0.93    1.38   0
   2   2   2  386.01    2.50   0
   2   5  -3  357.73    2.80   0
   2   7  -5    0.39    1.78   0
   2   8  -6  368.90    3.52   0
   2  17 -11   70.08    2.89   0
   2  20 -12    2.16    2.21   0
   3  10  -6   96.09    3.20   0
   3  13  -8   -0.76    2.33   0
   3  15  -9    7.00    2.37   0
   3  17 -10   13.17    2.57   0
   3  20 -11   42.54    2.92   0
   3  23 -12   35.03    2.80   0
   4   6   3   38.44    3.04   0
   4   6   7   -1.79    1.92   0
   4   6   8    9.80    2.25   0
   4   7   0  100.07    3.28   0
   4   8  12   21.22    2.21   0
   4  14  -7   82.76    3.10   0
   4  16  -8    9.65    2.82   0
   4  18  -9    6.81    2.93   0
   4  20 -10    3.27    3.48   0
   4  23 -11  155.56    4.37   0
   4  24 -11   -1.64    3.00   0
   5   9   2  129.90    3.51   0
   5   9   3   80.43    3.15   0
   5   9   7   86.24    2.92   0
   5  10  10   81.42    3.20   0
   5  12  -3    4.74    3.14   0
   5  16  -6    4.20    3.04   0
   5  19  -8   49.54    4.04   0
   5  22  -9   71.27    3.80   0
   5  25 -10   12.39    3.38   0
   5  29 -11   -0.37    3.59   0
   5  30 -11   19.82    3.51   0
   5  31 -11    3.48    3.43   0
   6  12   3   11.40    2.90   0
   6  12   4    2.53    3.07   0
   6  12   5   17.42    3.12   0
   6  13   1   14.54    3.12   0
   6  13   8   81.53    3.40   0
   6  14  -1   42.83    3.41   0
   6  14  10   66.44    3.24   0
   6  15  -2    3.58    3.26   0
   6  15  11    8.16    2.81   0
   6  20  -6    1.03    3.75   0
   6  22  -7    2.13    3.83   0
   6  24  -8   -0.92    3.34   0
   6  25  -8   60.15    4.11   0
   6  29  -9   41.94    3.99   0
   6  30  -9    8.18    3.43   0
   7  17   1   35.47    3.87   0
   7  17   2   48.05    3.98   0
   7  17   3   64.95    4.05   0
   7  17   4   14.14    3.68   0
   7  17   5   24.30    3.62   0
   7  17   6   -0.53    3.41   0
   7  18   0   14.94    3.82   0
   7  19  -2    4.16    3.64   0
   7  19  -1   12.17    3.66   0
   7  19   9   15.14    3.33   0
   7  19  10   -4.94    3.27   0
   7  20  -2   68.23    4.08   0
   7  20  10    1.59    3.19   0
   7  21  -3   30.23    3.97   0
   7  22  -4   40.32    4.11   0
   7  24  -5    7.17    4.03   0
   7  26  -6   -2.13    3.85   0
   7  27  -6    2.75    3.99   0
   7  29  -7    0.76    3.58   0
   8  23   1   85.86    4.45   0
   8  23   2    1.11    4.02   0
   8  23   3   50.79    4.24   0
   8  23   4   17.92    3.86   0
   8  23   5    8.37    3.81   0
   8  23   6    6.26    3.41   0
   8  24   0    0.77    4.06   0
   8  24   1   -3.04    4.08   0
   8  24   2   21.69    3.78   0
   8  24   6    3.07    3.67   0
   8  24   7   -0.48    3.53   0
   8  25  -1   -4.71    4.05   0
   8  25   0    9.65    4.07   0
   8  26  -2    1.32    3.75   0
   8  26  -1   24.19    4.21   0
   8  27  -2   33.39    4.39   0
  -6   2  -5   64.66    2.67   0
  -5   3  -6   16.83    1.94   0
  -5   6  -8   80.73    2.04   0
  -4  -5   5  266.27    3.65   0
  -4  -2  -1  994.66    4.96   0
  -4   3  -6   23.63    1.65   0
  -3  -4  13   73.65    2.00   0
  -3  -3   1 1438.14    5.15   0
  -3  -1  -2 1003.84    4.03   0
  -3   2  -5  923.77    3.62   0
  -3   6  -8    1.45    0.87   0
  -2  -4   7    0.92    1.72   0
  -2  -4   8  134.62    2.27   0
  -2  -4   9   11.29    1.66   0
  -1  -2   2  197.60    1.36   0
  -1  -1   0 1599.28    2.83   0
   1   9  -8    1.97    1.84   0
   1  17 -12   11.83    2.10   0
   2   4  -2   76.23    2.15   0
   2  19 -12   44.99    2.76   0
   3  11  -7   31.08    2.69   0
   3  19 -11   37.24    2.86   0
   3  22 -12   -7.03    2.87   0
   4   6   2   69.30    3.24   0
   4   6   9  103.98    2.64   0
   4   7  11    1.39    2.16   0
   4   8  -2   57.21    3.47   0
   4   9  -3   14.82    3.46   0
   4  10  -4    5.24    2.37   0
   4  11  -5   42.01    3.23   0
   4  12  -6    9.87    2.90   0
   4  15  -8   16.51    2.81   0
   4  17  -9   76.62    3.28   0
   4  22 -11   16.43    3.45   0
   4  26 -12   -1.94    3.42   0
   5   9   1   80.09    3.45   0
   5   9   9    7.65    2.81   0
   5  10  -1  256.80    4.30   0
   5  10  11   13.73    2.63   0
   5  11  -2    9.59    2.33   0
   5  11  12   17.79    2.25   0
   5  14  -5  140.82    3.57   0
   5  15  -6   44.59    3.18   0
   5  17  -7   26.33    3.12   0
   5  21  -9   22.92    3.49   0
   5  24 -10    1.40    3.32   0
   5  27 -11    6.81    3.59   0
   5  28 -11    9.77    3.43   0
   6  12   7   12.84    2.99   0
   6  13   0   53.85    3.25   0
   6  13   9   10.91    2.96   0
   6  14  -2   59.24    3.53   0
   6  15  -3  162.06    4.13   0
   6  16  -4   83.70    3.82   0
   6  17  -5   -3.95    3.15   0
   6  19  -6   11.45    3.73   0
   6  21  -7   79.18    4.23   0
   6  23  -8   17.75    3.70   0
   6  26  -9    5.47    3.77   0
   6  27  -9   -2.71    3.73   0
   6  30 -10    5.86    3.94   0
   7  16   1   43.08    3.71   0
   7  16   2   49.63    3.96   0
   7  16   3  230.35    4.92   0
   7  16   4   96.11    4.15   0
   7  16   5   55.82    3.83   0
   7  16   6    3.15    3.32   0
   7  16   7   -2.55    3.52   0
   7  17   0   52.21    4.04   0
   7  17   8    5.53    3.29   0
   7  18  -1  189.04    4.12   0
   7  18   9   -2.35    3.16   0
   7  18  10    4.55    3.28   0
   7  19  -3    7.78    3.64   0
   7  20  -3   28.54    3.01   0
   7  21  -4    4.07    3.82   0
   7  22  -5    0.18    3.74   0
   7  23  -5   53.97    4.05   0
   7  24  -6   85.78    4.56   0
   7  25  -6   -2.94    3.90   0
   7  27  -7   43.26    4.29   0
   7  28  -7   -1.65    3.88   0
   8  21   3   43.20    3.84   0
   8  21   4    4.73    3.58   0
   8  22   1   34.37    4.34   0
   8  22   2   -3.69    3.86   0
   8  22   3   10.34    4.01   0
   8  22   5    2.32    3.76   0
   8  22   6   24.64    3.90   0
   8  22   7    7.93    3.90   0
   8  23  -1   17.01    3.97   0
   8  23   0    1.52    3.94   0
   8  23   7   24.19    3.77   0
   8  23   8    6.84    3.29   0
   8  24  -2    2.32    3.71   0
   8  24  -1    6.44    4.15   0
   8  25  -2   18.51    4.11   0
   8  26  -3   -0.71    4.03   0
   8  27  -3   -2.02    4.09   0
  -5  -2  -1   18.47    2.85   0
  -5   2  -5    5.50    2.06   0
  -4  -5   6  269.46    3.76   0
  -4  -1  -2   13.60    2.17   0
  -4   6  -8   12.78    1.21   0
  -3  -4   4  480.74    3.45   0
  -3   1  -4  375.41    2.53   0
  -2   5  -7   90.76    0.95   0
  -1  12 -11    1.16    1.08   0
   0  13 -11   25.92    1.58   0
   1   1  13   85.23    0.85   0
   2   1   6    3.20    1.62   0
   2   2  11   15.21    1.08   0
   2  14 -10  201.60    2.91   0
   2  16 -11    1.65    2.53   0
   3   3   5   92.72    2.33   0
   3   3   6    4.40    1.85   0
   3   3   7  297.61    2.89   0
   3   4   1  208.69    2.67   0
   3  14  -9   12.33    2.34   0
   3  16 -10   10.56    2.45   0
   3  18 -11   51.04    3.25   0
   3  21 -12    5.81    3.04   0
   4   6   1   80.59    3.27   0
   4  13  -7   34.61    2.86   0
   4  19 -10   83.19    3.38   0
   4  21 -11  124.34    4.11   0
   4  25 -12   29.37    3.09   0
   5   8   3    6.98    2.79   0
   5   8   4   -4.23    2.53   0
   5   8   5   74.84    2.88   0
   5   8   6    2.95    2.41   0
   5   8   7    0.19    2.30   0
   5   9   0   32.11    3.37   0
   5   9  10   22.10    2.76   0
   5  11  -3   24.13    3.32   0
   5  12  -4   21.03    3.18   0
   5  13  -5   53.71    3.25   0
   5  16  -7    1.73    3.03   0
   5  18  -8    5.10    3.28   0
   5  20  -9   43.75    3.63   0
   5  23 -10   19.02    3.39   0
   5  26 -11   -0.03    3.28   0
   6  11   3  185.84    3.92   0
   6  11   4  230.38    4.17   0
   6  11   5   48.68    3.22   0
   6  11   6   15.86    3.04   0
   6  12   8    0.78    2.80   0
   6  12   9    1.83    3.12   0
   6  13  -1    0.50    2.19   0
   6  13  10   -0.18    2.68   0
   6  15  -4   21.25    3.20   0
   6  18  -6   19.14    3.50   0
   6  20  -7   62.78    4.08   0
   6  22  -8   45.16    3.91   0
   6  24  -9    1.01    3.30   0
   6  25  -9    1.41    3.57   0
   6  28 -10    9.19    3.72   0
   6  29 -10   37.39    3.91   0
   7  15   2   49.63    3.92   0
   7  15   3   24.72    3.81   0
   7  15   4   82.22    4.07   0
   7  15   5   61.40    3.84   0
   7  15   6   29.18    3.48   0
   7  16   0   60.32    3.89   0
   7  16   8   -1.70    3.15   0
   7  17  -1   40.52    3.81   0
   7  17   9    5.90    3.18   0
   7  18  -3   71.60    4.04   0
   7  20  -4   55.61    3.97   0
   7  21  -5   -2.51    3.77   0
   7  23  -6    4.72    4.01   0
   7  25  -7    7.00    3.93   0
   7  26  -7    8.14    3.69   0
   7  28  -8   20.89    4.02   0
   7  29  -8   10.11    3.88   0
   8  20   2   45.06    4.25   0
   8  20   3   27.30    4.06   0
   8  20   4   10.02    3.81   0
   8  20   5   16.08    3.86   0
   8  21   0   13.62    4.06   0
   8  21   6    1.62    3.69   0
   8  21   7   -3.20    3.53   0
   8  22  -1   -2.56    4.01   0
   8  22   0   13.17    2.93   0
   8  22   8   16.51    3.65   0
   8  24  -3    3.84    4.04   0
   8  25  -3   32.88    4.07   0
   8  26  -4    4.66    4.09   0
   8  27  -4   29.75    4.03   0
  -5  -3   1  200.82    3.80   0
  -5  -1  -2    1.58    2.64   0
  -5   1  -4   22.59    2.16   0
  -4  -5   7   37.04    2.84   0
  -4  -5  10  117.37    2.62   0
  -4  -4   3   46.13    1.93   0
  -4  -4  14   16.23    2.13   0
  -4  -3   1    0.66    2.18   0
  -4   1  -4   11.96    2.35   0
  -4   2  -5  506.72    3.33   0
  -3  -2   0    1.83    1.76   0
  -2  -3   3  294.36    2.46   0
  -2  -1  -1  105.72    1.71   0
  -1  -2  12  155.84    1.40   0
  -1  10 -10    0.67    0.80   0
   0   2  -3   18.66    0.73   0
   1   5  -5  405.88    2.25   0
   1  12 -10  110.11    2.14   0
   2   1   5  177.41    1.80   0
   2   1   7  313.56    2.21   0
   2  18 -12    2.20    2.56   0
   3   3   4   39.89    2.02   0
   3   3   8   -0.47    1.62   0
   3   4  11   29.12    1.63   0
   4   5   7  159.30    2.96   0
   4   6  10    4.79    1.79   0
   4   7  12  128.22    2.70   0
   4   9  -4  110.62    3.77   0
   4  10  -5   16.12    3.25   0
   4  14  -8    2.76    2.66   0
   4  16  -9   13.81    2.81   0
   4  18 -10   -0.99    2.82   0
   4  24 -12   21.52    3.00   0
   5   8   2  144.58    3.56   0
   5   8   8   21.46    2.39   0
   5   9  -1  429.62    4.81   0
   5  10  -2    1.77    3.14   0
   5  14  -6   46.89    3.21   0
   5  15  -7    4.08    2.81   0
   5  17  -8   82.18    3.65   0
   5  19  -9   16.06    3.36   0
   5  21 -10   59.18    4.06   0
   5  24 -11   -4.71    3.49   0
   5  28 -12    1.54    3.43   0
   6  11   1  160.74    3.83   0
   6  11   2   25.13    3.04   0
   6  11   8   26.78    3.37   0
   6  12  -1  167.27    3.97   0
   6  12  10   25.04    3.19   0
   6  13  11    1.13    2.58   0
   6  16  -5   10.54    3.36   0
   6  17  -6   32.13    3.54   0
   6  19  -7    2.47    3.68   0
   6  21  -8   72.12    4.13   0
   6  23  -9   11.92    3.62   0
   6  26 -10    4.52    3.53   0
   6  27 -10   37.52    3.92   0
   6  30 -11   -1.12    3.80   0
   6  31 -11   14.88    3.63   0
   7  14   3   -5.16    3.49   0
   7  14   4    1.90    3.52   0
   7  14   5   -2.78    3.39   0
   7  15   1   45.60    3.84   0
   7  15   7   90.59    3.79   0
   7  15   8   27.31    3.27   0
   7  16  -1    4.56    3.72   0
   7  16   9   13.33    3.11   0
   7  17  10   -3.41    2.96   0
   7  19  -4    7.75    3.63   0
   7  20  -5    0.13    3.82   0
   7  21  -6   37.94    3.89   0
   7  22  -6   38.44    4.04   0
   7  23  -7    1.86    3.60   0
   7  24  -7    3.44    3.91   0
   7  26  -8   20.56    4.08   0
   7  27  -8   10.69    3.97   0
   7  29  -9    4.66    4.12   0
   8  19   1   -1.15    3.58   0
   8  19   2   24.27    4.07   0
   8  19   3    0.65    3.84   0
   8  19   5    1.07    3.75   0
   8  19   6   17.83    4.02   0
   8  20   0   26.07    4.15   0
   8  20   1    3.76    3.65   0
   8  20   6   -3.09    3.35   0
   8  20   7    2.23    3.39   0
   8  21  -1   -2.44    4.15   0
   8  21   8   20.58    3.64   0
   8  21   9    5.07    3.64   0
   8  22   9    3.85    3.37   0
   8  22  10   -1.17    3.59   0
   8  24  -4    1.11    3.99   0
   8  25  -4   -1.46    3.74   0
   8  27  -5    3.67    3.81   0
  -5   5  -7   41.60    1.91   0
  -4  -4   4  146.28    3.03   0
  -4   8  -9   45.53    1.32   0
  -3  -4  11  260.40    2.92   0
  -3  -3  14    2.47    1.57   0
  -2  -3  12  202.95    2.05   0
  -2  -2   1  214.64    2.17   0
   0   9  -9   14.15    1.22   0
   1   3  -3   70.55    1.69   0
   2   1   8    7.14    1.34   0
   2   3  -1  781.10    3.59   0
   2  15 -11   35.93    2.50   0
   3   3   3  590.36    3.47   0
   3   4   0   -4.80    2.12   0
   3  10  -7    3.64    2.60   0
   3  13  -9  136.47    3.24   0
   3  15 -10   13.26    2.39   0
   3  17 -11   -1.84    3.03   0
   3  20 -12    5.78    2.51   0
   4   5   8   58.64    2.32   0
   4   6   0  629.75    4.81   0
   4   6  11   -1.84    1.99   0
   4   7  -2   22.58    3.14   0
   4   8  -3  110.90    2.88   0
   4  11  -6   48.58    3.01   0
   4  12  -7   13.97    2.76   0
   4  20 -11  219.52    4.21   0
   5   7   4    7.69    2.57   0
   5   7   6   11.24    2.75   0
   5   8   1   77.47    2.67   0
   5   8   9   10.21    2.26   0
   5   9  11    3.82    2.12   0
   5  10  -3   45.05    3.51   0
   5  11  -4   29.63    3.30   0
   5  12  -5   33.38    3.16   0
   5  16  -8   12.50    2.97   0
   5  18  -9  199.53    4.32   0
   5  20 -10   99.70    4.19   0
   5  23 -11   52.98    3.61   0
   5  27 -12   20.14    3.31   0
   6  10   3   12.45    2.92   0
   6  10   4   44.69    3.13   0
   6  10   5   84.80    3.35   0
   6  11   0    6.44    3.06   0
   6  11   9    6.12    3.16   0
   6  13  -3   50.00    3.41   0
   6  15  -5   14.69    3.32   0
   6  18  -7    9.21    3.65   0
   6  20  -8   54.75    4.00   0
   6  25 -10   -4.76    3.49   0
   6  28 -11    1.72    3.28   0
   6  29 -11    0.74    3.59   0
   7  14   1    1.53    3.38   0
   7  14   2   79.51    3.87   0
   7  14   6   17.83    3.36   0
   7  15   9   75.29    3.53   0
   7  16  10   10.45    3.03   0
   7  17  -3   62.51    3.24   0
   7  18  -4   13.13    3.68   0
   7  19  -5   47.75    4.11   0
   7  22  -7    1.05    3.71   0
   7  24  -8   -3.71    3.59   0
   7  25  -8    4.40    3.81   0
   7  27  -9    8.80    3.64   0
   7  28  -9   23.31    4.01   0
   8  18   1   14.30    3.65   0
   8  18   3    2.51    3.80   0
   8  18   4   16.45    3.83   0
   8  18   6    4.34    3.18   0
   8  19  -1   80.97    4.24   0
   8  19   0    0.89    3.97   0
   8  19   7   -0.18    3.46   0
   8  19   8   -2.49    3.69   0
   8  20  -2   24.80    4.33   0
   8  20  -1   -4.55    3.81   0
   8  20   8    3.96    3.49   0
   8  20   9   22.37    3.50   0
   8  21  -3    3.29    4.04   0
   8  21  10   21.34    3.56   0
   8  22  -4   28.21    4.05   0
   8  22  -3   -0.38    2.88   0
   8  23  -4   22.28    4.33   0
   8  24  -5   13.77    4.27   0
   8  25  -5    0.69    3.66   0
   8  26  -6   -0.54    4.08   0
   8  27  -6    1.11    4.04   0
   9  24   1   -4.34    3.72   0
  -6   3  -5   27.28    2.17   0
  -5  -4   4    7.52    3.29   0
  -5  -2   0    6.16    2.95   0
  -4  -2   0   16.77    2.16   0
  -4   5  -7  146.15    1.89   0
  -3  -4   6  975.27    4.67   0
  -3  -4  10    9.83    1.99   0
  -3   8  -9  192.02    1.37   0
  -2  -3   4 1264.18    4.24   0
  -2   0  -2 1176.75    3.48   0
   0   6  -7  102.17    1.49   0
   1   7  -7   22.37    1.90   0
   2   5  -4   -1.00    1.56   0
   2   7  -6    1.05    1.84   0
   2  17 -12  216.65    3.49   0
   3   4  12    9.01    1.58   0
   3  19 -12  223.78    4.02   0
   4   5   9  258.61    3.14   0
   4  13  -8   53.70    2.90   0
   4  15  -9   13.93    2.74   0
   4  17 -10   95.92    3.35   0
   4  19 -11   -3.99    2.80   0
   4  22 -12    5.10    2.88   0
   5   7   2   10.62    3.00   0
   5   7   3   61.26    3.05   0
   5   7   7   51.55    2.52   0
   5   8   0   20.68    3.22   0
   5   8  10   54.31    2.83   0
   5   9  -2  869.77    6.18   0
   5  13  -6    4.05    2.07   0
   5  14  -7    3.68    2.91   0
   5  22 -11   58.87    3.65   0
   5  25 -12   35.82    3.68   0
   5  26 -12    6.90    3.19   0
   6  10   7   25.04    2.90   0
   6  10   8   17.11    3.31   0
   6  11  -1   45.86    3.33   0
   6  12  11    1.32    2.42   0
   6  16  -6   15.07    2.43   0
   6  17  -7   35.93    3.72   0
   6  19  -8  131.75    4.44   0
   6  21  -9   91.70    4.14   0
   6  26 -11   -0.73    3.67   0
   6  27 -11   -1.61    3.45   0
   7  13   2   53.20    3.67   0
   7  13   3   74.51    3.89   0
   7  13   4   21.82    3.48   0
   7  13   5   27.12    3.43   0
   7  14  -1   -1.76    3.56   0
   7  14   0   30.48    3.57   0
   7  14   8   76.32    3.60   0
   7  15  -2   52.37    3.98   0
   7  15  10   31.29    3.11   0
   7  16  -3   21.19    3.84   0
   7  17  -4    1.46    3.76   0
   7  18  -5   99.33    4.37   0
   7  21  -7   -0.81    3.75   0
   7  23  -8    5.54    3.89   0
   7  25  -9    8.51    4.21   0
   7  26  -9    9.61    3.88   0
   8  17   1   19.03    3.72   0
   8  17   3    0.67    3.78   0
   8  17   4   19.88    3.81   0
   8  17   5   17.26    3.72   0
   8  17   6   44.50    4.10   0
   8  18   0   56.13    4.17   0
   8  18   7    2.69    3.49   0
   8  18   8   11.47    3.72   0
   8  19  -2   25.97    4.04   0
   8  19   9    4.54    3.29   0
   8  20  -3   15.48    4.15   0
   8  20  10    4.56    3.38   0
   8  21  -4    6.31    4.09   0
   8  24  -6    2.12    3.79   0
   8  25  -6   16.74    4.24   0
   8  26  -7    5.09    3.75   0
   8  27  -7   -3.27    3.96   0
   9  22   3   -2.85    3.62   0
   9  23   0   -3.20    3.78   0
   9  23   1   42.45    4.42   0
   9  23   2    6.30    4.04   0
   9  23   3   10.46    4.13   0
   9  24  -1   -4.45    4.09   0
   9  24   0    4.95    4.22   0
  -6   6  -7   33.38    2.22   0
  -5  -1  -1   32.98    2.96   0
  -5   4  -6    4.02    1.56   0
  -4  -4   5   67.20    2.83   0
  -4  -4  12   30.08    1.97   0
  -4  -1  -1    3.63    2.07   0
  -3  -4   7   53.43    2.36   0
  -3  -4   8  125.36    2.64   0
  -3  -4   9   85.62    2.29   0
  -3  -3   3 1197.91    4.82   0
  -3  -1  -1  989.58    4.11   0
  -2  -3  11   81.41    1.63   0
  -1  -2   3  123.02    1.46   0
   0  -1  11    1.01    0.49   0
   2   1   9   19.01    1.15   0
   2   2  12   28.42    1.23   0
   2   4  -3  190.81    2.47   0
   2   8  -7    9.79    2.24   0
   3   3  10    8.44    1.51   0
   3  14 -10   89.95    3.07   0
   3  16 -11  193.34    3.80   0
   4   6  -1    3.22    2.07   0
   4   8  -4  301.43    4.31   0
   4   9  -5   97.09    3.60   0
   4  10  -6    5.73    3.04   0
   4  16 -10   61.85    3.09   0
   4  18 -11   72.08    3.73   0
   4  21 -12   -0.47    2.79   0
   5   7   1  153.21    3.79   0
   5   7   8  187.50    3.16   0
   5  10  -4   16.00    3.33   0
   5  11  -5  103.02    3.56   0
   5  12  -6   38.51    2.96   0
   5  15  -8    3.71    3.05   0
   5  17  -9   -0.61    3.15   0
   5  19 -10    5.93    3.17   0
   5  24 -12    0.04    3.06   0
   6   9   3   38.95    3.00   0
   6   9   4    9.26    2.84   0
   6   9   5    6.97    2.81   0
   6   9   6  158.07    3.98   0
   6  10   9    0.50    3.02   0
   6  12  -3   62.96    3.48   0
   6  13  -4   27.66    2.44   0
   6  14  -5   29.05    3.21   0
   6  15  -6  143.24    4.05   0
   6  16  -7   30.78    3.33   0
   6  20  -9   65.93    3.99   0
   6  22 -10   19.98    3.57   0
   6  25 -11   -6.27    3.42   0
   6  29 -12   41.23    3.82   0
   6  30 -12   27.51    3.89   0
   7  12   4   22.10    3.45   0
   7  12   5   41.22    3.92   0
   7  13   0   12.59    3.41   0
   7  13   1    1.55    2.33   0
   7  13   7   22.78    3.32   0
   7  13   8   57.86    3.46   0
   7  14  -2   29.09    3.76   0
   7  14  10   14.74    3.30   0
   7  15  -3   19.09    3.60   0
   7  16  -4   24.26    3.86   0
   7  17  -5   64.50    4.14   0
   7  18  -6   33.19    3.80   0
   7  20  -7   19.18    3.90   0
   7  22  -8   45.64    4.14   0
   7  24  -9   19.12    3.93   0
   7  27 -10    2.85    3.77   0
   7  28 -10   24.89    3.93   0
   8  16   2   -5.17    3.69   0
   8  16   3    4.90    3.71   0
   8  16   4   11.41    3.65   0
   8  16   5   43.75    3.77   0
   8  17   0   11.69    3.87   0
   8  17   7   -2.68    3.26   0
   8  18  -2    4.51    3.87   0
   8  18   9    0.29    3.22   0
   8  19  -3   66.33    4.50   0
   8  19  10   -3.51    3.24   0
   8  20  -4   17.04    4.19   0
   8  21  -5    3.71    4.09   0
   8  22  -5    5.54    3.88   0
   8  23  -6   -3.92    3.99   0
   8  25  -7    0.19    4.03   0
   8  27  -8   18.97    3.87   0
   9  21   1    0.90    3.79   0
   9  21   2   -4.80    3.97   0
   9  21   3    5.76    3.97   0
   9  21   4   -1.06    3.82   0
   9  22   0   26.72    4.36   0
   9  22   1    7.97    4.16   0
   9  22   2    1.29    3.72   0
   9  22   4    5.88    3.57   0
   9  22   5   -4.30    3.69   0
   9  23  -2   -2.10    3.83   0
   9  23  -1   -3.90    4.14   0
   9  24  -3    1.87    3.79   0
   9  24  -2   60.20    4.60   0
  -5  -3   3   46.53    3.26   0
  -5   1  -3    0.93    2.32   0
  -5   3  -5    4.27    1.76   0
  -4  -4   6   50.48    2.93   0
  -4  -4   7   42.46    2.87   0
  -4  -3  14   30.20    2.29   0
  -4   4  -6   38.57    1.73   0
  -3  -3  13   81.79    2.06   0
  -3  -2   1 2378.35    6.36   0
  -2  -3   5  234.20    2.32   0
  -2   4  -6    1.31    0.93   0
  -1  -2  11   55.38    1.17   0
   1   8  -8    0.54    1.78   0
   1  11 -10    6.23    1.67   0
   2   2   0 1036.11    3.81   0
   2  14 -11   19.80    2.40   0
   3   3   1  519.30    3.39   0
   3  12  -9   40.04    2.40   0
   3  18 -12   37.79    2.67   0
   4   5  10   -0.31    1.60   0
   4   6  12   13.40    1.96   0
   4   7  -3    7.43    3.18   0
   4  11  -7   16.85    2.81   0
   4  14  -9    0.99    2.60   0
   4  20 -12   27.00    2.94   0
   5   6   4   32.55    2.72   0
   5   6   5   12.23    2.44   0
   5   6   6   75.64    2.97   0
   5   7   9   -2.69    2.07   0
   5   8  11   18.26    2.13   0
   5   9  -3  139.70    3.98   0
   5  13  -7    5.82    2.88   0
   5  16  -9    5.24    3.09   0
   5  18 -10  217.32    4.35   0
   5  20 -11   14.29    3.28   0
   5  23 -12   36.37    3.34   0
   6   9   1  121.03    3.56   0
   6   9   2  323.04    4.39   0
   6   9   7  212.06    3.84   0
   6  10  -1   18.05    3.16   0
   6  10  10   10.15    2.86   0
   6  11  11   -2.32    2.27   0
   6  12  -4  119.27    3.77   0
   6  14  -6   15.42    3.08   0
   6  17  -8   28.76    3.65   0
   6  21 -10   70.07    3.93   0
   6  24 -11   10.23    3.47   0
   6  27 -12   -1.67    3.40   0
   7  12   1   43.13    3.52   0
   7  12   2  271.37    4.73   0
   7  12   6  157.37    4.06   0
   7  12   7   42.53    3.35   0
   7  13   9   72.24    3.41   0
   7  14  -3   38.49    3.65   0
   7  16  -5   40.14    3.96   0
   7  19  -7   79.45    4.50   0
   7  21  -8   68.20    4.21   0
   7  23  -9   21.01    3.95   0
   7  25 -10    6.22    3.58   0
   7  26 -10    3.60    3.82   0
   7  29 -11   13.62    3.80   0
   8  15   3  125.26    4.29   0
   8  15   4  103.80    4.07   0
   8  16   0   14.49    4.09   0
   8  16   6    3.01    3.41   0
   8  16   7   66.45    3.84   0
   8  17  -2  100.28    4.50   0
   8  17  -1   20.03    2.99   0
   8  17   8    4.64    3.28   0
   8  17   9    2.19    3.39   0
   8  18  -3   30.00    4.23   0
   8  18  10    0.34    3.27   0
   8  19  -4  142.92    4.96   0
   8  20  -5   41.22    4.36   0
   8  22  -6   22.25    4.21   0
   8  23  -7    3.83    3.63   0
   8  24  -7   32.94    4.26   0
   8  25  -8   17.32    4.43   0
   8  26  -8   -0.84    3.96   0
   9  20   1    8.99    4.02   0
   9  20   2   -0.01    3.92   0
   9  20   3   27.02    4.06   0
   9  20   4    3.03    3.86   0
   9  20   5    6.16    3.75   0
   9  21  -1   -0.85    4.14   0
   9  21   7    3.26    3.57   0
   9  22  -2    9.90    4.26   0
   9  22  -1   23.97    3.09   0
   9  23  -3    9.36    4.22   0
   9  24  -4    8.23    4.20   0
  -4  -4   8    0.62    2.50   0
  -4  -4   9   26.97    2.40   0
  -4  -3   3    5.52    1.65   0
  -4  -2   1    8.44    2.19   0
  -4   1  -3  421.74    3.75   0
  -4   3  -5   24.82    2.09   0
  -4   7  -8  125.66    1.80   0
  -3   0  -2  112.74    1.80   0
  -3   4  -6  423.29    2.56   0
  -2  -3  10   29.04    1.54   0
  -2   1  -3  796.91    2.65   0
   0  12 -11   57.67    1.48   0
   1   0   2  408.78    1.67   0
   1   2  -2  228.24    1.63   0
   2   3  -2  138.40    2.29   0
   2  16 -12   73.47    2.67   0
   3   2   5  943.95    4.20   0
   3   2   6  227.11    2.73   0
   3   2   7   -0.16    1.77   0
   3  15 -11  249.07    3.88   0
   4   6  -2  153.79    3.48   0
   4  12  -8   57.24    2.91   0
   4  15 -10  143.24    3.44   0
   5   6   2   76.84    3.28   0
   5   6   3  417.19    4.36   0
   5   6   7    1.51    2.09   0
   5   7  10   85.89    2.86   0
   5  14  -8    4.78    2.95   0
   6   8   4   11.72    2.61   0
   6   8   5   14.93    3.08   0
   6   9   0  169.76    3.88   0
   6   9   9    4.27    2.93   0
   6  10  -2    9.01    3.19   0
   6  11  -3   27.46    3.12   0
   6  15  -7   50.60    3.57   0
   6  18  -9   42.45    3.82   0
   6  23 -11   15.20    3.59   0
   6  26 -12   19.30    3.59   0
   7  11   2   41.27    3.45   0
   7  11   3   34.02    3.47   0
   7  11   5    5.80    3.30   0
   7  11   6   12.91    3.56   0
   7  12   0   -2.01    3.28   0
   7  12   8    1.37    2.84   0
   7  13  -2    7.08    3.43   0
   7  13  10   19.07    2.84   0
   7  17  -6    6.18    3.58   0
   7  18  -7    4.71    3.85   0
   7  20  -8    3.13    3.82   0
   7  22  -9    0.02    3.77   0
   7  27 -11   24.29    3.85   0
   8  15   0    0.47    3.76   0
   8  15   1   55.79    4.12   0
   8  15   2   17.12    3.63   0
   8  15   6   15.66    3.42   0
   8  16  -2   15.24    3.75   0
   8  16  -1    9.85    3.68   0
   8  16   8   -0.59    3.23   0
   8  17  -3   42.55    4.16   0
   8  18  -4    3.19    4.05   0
   8  19  -5   -0.47    3.89   0
   8  21  -6   11.03    3.80   0
   8  22  -7    0.55    4.18   0
   8  24  -8    2.63    4.01   0
   8  26  -9    9.40    3.71   0
   9  19   1   90.01    4.63   0
   9  19   2   22.47    4.06   0
   9  19   3   57.99    4.34   0
   9  19   4    1.52    3.74   0
   9  19   5   43.30    3.95   0
   9  20  -1    0.46    4.04   0
   9  20   0    4.64    3.69   0
   9  20   6   -1.63    3.62   0
   9  20   7   23.27    3.72   0
   9  21  -2    2.31    4.20   0
   9  21   8    5.57    3.64   0
   9  22  -3    0.87    4.09   0
   9  23  -4   10.95    4.10   0
   9  24  -5   10.08    4.20   0
  -6   4  -5    1.32    1.93   0
  -5  -1   0  432.55    4.47   0
  -5   6  -7    0.03    1.65   0
  -4  -3  13   59.46    2.56   0
  -4   2  -4   27.92    2.08   0
  -3  -3   4  362.17    2.83   0
  -3  -3  12    6.65    1.47   0
  -3   1  -3  166.25    1.93   0
  -3   3  -5   87.44    1.82   0
  -2  -3   6    0.37    1.17   0
  -2  -3   7    0.77    1.69   0
  -2  -3   8   54.86    2.03   0
  -2  -3   9   47.77    1.86   0
  -2  -2   2  159.80    1.72   0
  -2  -1   0   15.13    1.48   0
  -2   2  -4    8.88    0.86   0
  -2   3  -5    0.58    0.88   0
   2   1   2 1292.82    3.98   0
   2   1  10   23.04    1.07   0
   3   2   4   17.08    1.76   0
   3   2   8    0.85    1.49   0
   3   3   0  317.10    3.03   0
   3   3  11   86.70    1.72   0
   3  10  -8   15.66    2.45   0
   3  13 -10   28.59    2.32   0
   3  17 -12   10.28    2.35   0
   4   7  -4   29.07    3.28   0
   4  13  -9   12.63    2.61   0
   4  19 -12   14.01    2.83   0
   5   6   1    5.95    3.23   0
   5   6   8   79.09    2.51   0
   5   7  -1   -7.07    3.45   0
   5   8  -3   98.12    3.89   0
   5   9  -4  148.16    3.95   0
   5  10  -5  134.08    3.03   0
   5  11  -6   19.94    2.88   0
   5  12  -7   17.04    2.93   0
   5  15  -9    4.88    3.02   0
   5  19 -11  155.26    4.09   0
   5  21 -12   16.21    3.20   0
   5  24 -13    2.15    3.03   0
   6   8   2    5.83    2.82   0
   6   8   3   24.67    2.89   0
   6   8   6   20.51    2.76   0
   6   8   7   13.54    3.09   0
   6   9  -1    4.31    3.12   0
   6  10  11    3.59    2.31   0
   6  11  -4   75.31    3.54   0
   6  12  -5   15.54    3.18   0
   6  13  -6   15.73    3.20   0
   6  16  -8   -0.08    3.42   0
   6  19 -10   20.19    3.57   0
   6  22 -11   -2.86    3.34   0
   6  24 -12    0.29    3.58   0
   6  25 -12   33.41    3.62   0
   7  11   0    4.88    3.06   0
   7  11   1   14.26    3.28   0
   7  11   7    1.72    3.05   0
   7  12  -2  146.63    4.02   0
   7  12  -1   21.95    2.52   0
   7  12   9    5.07    2.86   0
   7  13  -3   68.31    3.81   0
   7  14  -4   14.49    3.71   0
   7  15  -5    3.81    3.52   0
   7  16  -6  169.22    4.66   0
   7  17  -7   68.25    4.21   0
   7  19  -8    2.23    3.81   0
   7  21  -9    0.14    3.65   0
   7  23 -10    1.09    3.73   0
   7  25 -11  -11.04    3.90   0
   7  26 -11   18.52    3.83   0
   7  29 -12   59.82    4.10   0
   8  14   1   30.94    3.98   0
   8  14   2   86.38    4.26   0
   8  14   3  137.93    4.50   0
   8  14   4   47.51    3.83   0
   8  14   5    4.63    3.40   0
   8  14   6   11.35    3.32   0
   8  15  -1    9.60    3.86   0
   8  15   8   21.07    3.37   0
   8  16   9    2.33    3.11   0
   8  17  -4  110.38    4.57   0
   8  18  -5   -0.26    3.92   0
   8  19  -6    5.84    3.72   0
   8  20  -6    3.92    2.85   0
   8  21  -7   68.73    4.55   0
   8  23  -8   10.60    4.12   0
   8  25  -9    6.10    3.98   0
   9  18   1   29.54    4.23   0
   9  18   2    1.17    3.92   0
   9  18   3   16.27    3.88   0
   9  18   4   10.25    3.81   0
   9  18   5   13.35    3.83   0
   9  19  -1    7.03    4.09   0
   9  19   0   15.20    2.98   0
   9  19   6    1.76    3.33   0
   9  19   7    8.94    3.62   0
   9  20  -2    2.48    4.09   0
   9  20   8    0.78    3.41   0
   9  21  -4   -4.46    3.71   0
   9  22  -4   22.04    3.95   0
   9  24  -6    7.17    4.20   0
   9  25  -6   -3.39    3.59   0
  -5   5  -6   11.55    1.96   0
  -3  -3   5 3335.28    7.95   0
  -3  -3  11  202.83    2.72   0
  -3   2  -4   19.02    1.39   0
  -1  -2   4 1604.32    3.41   0
   2  15 -12   11.27    2.23   0
   3   2   3   16.75    1.62   0
   3   4  -2  172.08    2.63   0
   3  11  -9   70.36    2.54   0
   4  11  -8    2.87    2.60   0
   4  14 -10    4.88    2.59   0
   4  16 -11   51.74    2.99   0
   4  18 -12   23.84    3.31   0
   5   6   9   22.60    2.12   0
   5   7  11    6.14    2.00   0
   5  13  -8    1.25    2.87   0
   5  18 -11   47.66    3.36   0
   5  20 -12   18.34    3.50   0
   5  23 -13   13.12    3.03   0
   6   8   0   -3.57    2.86   0
   6   8   1   -0.86    2.76   0
   6   8   8   44.44    2.86   0
   6   9  -2   -1.72    2.99   0
   6   9  10    3.51    2.43   0
   6  10  -3   -5.01    2.97   0
   6  14  -7   21.41    3.20   0
   6  15  -8  218.73    4.50   0
   6  17  -9    6.49    3.23   0
   6  21 -11   25.08    3.48   0
   6  23 -12   23.57    3.52   0
   6  26 -13    1.96    3.51   0
   7  10   2    5.60    3.16   0
   7  10   3   99.46    3.77   0
   7  10   4   29.54    3.32   0
   7  10   5   67.79    3.52   0
   7  10   6    0.02    3.34   0
   7  11  -1   41.68    3.48   0
   7  11   8    6.43    2.99   0
   7  12  10   49.18    3.08   0
   7  13  -4   57.55    3.75   0
   7  18  -8    6.41    3.78   0
   7  20  -9   16.56    3.76   0
   7  22 -10   -0.62    3.69   0
   7  24 -11    5.87    3.62   0
   7  27 -12    4.01    3.61   0
   7  28 -12   42.75    3.97   0
   8  13   2   69.42    4.14   0
   8  13   4  115.82    4.25   0
   8  13   5   -0.13    3.37   0
   8  14  -1    1.75    3.77   0
   8  14   0   62.19    3.98   0
   8  14   7   -3.18    3.19   0
   8  14   8    6.79    3.44   0
   8  15  -2    6.46    3.67   0
   8  15   9    3.20    3.11   0
   8  16  -4   -0.98    3.85   0
   8  17  -5  122.89    4.64   0
   8  20  -7   41.21    4.37   0
   8  22  -8   15.31    4.06   0
   8  23  -9   17.15    4.40   0
   8  24  -9   17.46    4.12   0
   8  26 -10   13.97    4.01   0
   8  27 -10    0.16    3.61   0
   9  17   1  104.77    4.74   0
   9  17   2   -0.63    3.94   0
   9  17   3    7.09    3.82   0
   9  17   4    6.92    3.74   0
   9  17   5    1.19    3.72   0
   9  18  -1    2.51    4.04   0
   9  18   0   22.35    3.05   0
   9  18   6    0.66    3.30   0
   9  18   7   -6.31    3.47   0
   9  19  -2    2.16    3.74   0
   9  19   8   -0.20    3.40   0
   9  19   9   -5.95    3.61   0
   9  20  -4    1.62    4.24   0
   9  20   9   23.53    3.62   0
   9  21  -5   31.00    3.99   0
   9  22  -5    0.04    3.83   0
   9  23  -6   10.81    4.14   0
   9  24  -7    6.82    3.82   0
   9  25  -7    0.93    4.06   0
  -6   6  -6    2.19    2.21   0
  -5   1  -2    2.29    2.65   0
  -5   4  -5    3.90    2.06   0
  -4  -3  11   48.26    2.52   0
  -3  -3   6   62.24    2.20   0
  -3  -3  10   55.50    2.29   0
  -3   7  -8   45.75    1.12   0
  -1  -1  13    9.16    0.98   0
   1  12 -11   73.59    1.99   0
   2   5  -5   64.99    1.77   0
   2   6  -6    7.69    1.63   0
   2   7  -7   33.13    2.55   0
   3   2   2  262.09    2.56   0
   3   2   9   16.13    1.36   0
   3  14 -11   63.53    2.56   0
   3  16 -12  106.49    2.94   0
   3  18 -13  120.85    3.28   0
   4  12  -9    4.93    2.53   0
   4  20 -13   -5.60    2.55   0
   5   5   3   62.96    3.08   0
   5   5   4   91.91    2.96   0
   5   5   6   12.13    2.20   0
   5   5   7   36.95    2.64   0
   5   6  10    1.83    2.34   0
   5   8  -4    9.43    3.28   0
   5   9  -5   -3.54    3.20   0
   5  10  -6   45.00    3.21   0
   5  11  -7   -1.63    2.85   0
   5  14  -9   15.50    3.05   0
   5  17 -11    9.70    3.56   0
   5  22 -13   15.29    3.44   0
   6   7   4   41.31    2.90   0
   6   7   5   66.64    2.98   0
   6   8   9   93.50    3.01   0
   6   9  11   -0.73    2.58   0
   6  10  -4  207.33    4.19   0
   6  11  -5  157.16    3.92   0
   6  12  -6    2.07    3.06   0
   6  13  -7   97.46    3.72   0
   6  16  -9    8.91    3.42   0
   6  18 -10  145.32    4.32   0
   6  25 -13    5.17    3.23   0
   7  10   0    6.98    3.18   0
   7  10   1  220.27    4.34   0
   7  10   7   53.29    3.24   0
   7  16  -7   48.56    3.84   0
   7  17  -8   74.21    4.22   0
   7  19  -9   33.76    3.94   0
   7  21 -10   54.97    4.09   0
   7  23 -11   12.13    3.69   0
   7  26 -12    5.22    3.67   0
   8  13   0   13.20    3.76   0
   8  13   1    2.31    3.57   0
   8  13   6   -1.74    3.20   0
   8  13   7   16.54    3.31   0
   8  14   9    1.15    3.44   0
   8  18  -6    2.15    2.85   0
   8  19  -7    6.86    3.92   0
   8  20  -8   -4.55    3.61   0
   8  21  -8   32.12    3.88   0
   8  22  -9    2.76    3.90   0
   8  24 -10   13.65    4.29   0
   8  25 -10   -2.63    3.89   0
   8  27 -11    5.24    3.57   0
   9  16   1   72.29    4.50   0
   9  16   2   14.55    4.02   0
   9  16   4   59.76    4.26   0
   9  16   5   14.86    3.38   0
   9  17  -1    7.92    4.10   0
   9  17   0   -2.60    3.69   0
   9  17   7    4.73    3.46   0
   9  18  -3   10.60    4.17   0
   9  18  -2   -3.22    3.84   0
   9  18   8   -3.63    3.34   0
   9  19  -4    6.15    4.16   0
   9  20  -5   -8.24    4.15   0
   9  22  -6   10.79    4.28   0
   9  23  -7   22.65    4.34   0
   9  25  -8    5.25    4.13   0
  10  21   0   17.22    4.27   0
  10  21   1   32.68    4.41   0
  -5  -2   3  212.36    3.85   0
  -5  -1   1   77.93    3.30   0
  -5   2  -3   29.36    2.48   0
  -5   3  -4   19.83    2.14   0
  -4  -3   6  107.08    3.18   0
  -4  -3   7    1.91    2.78   0
  -4   6  -7   -1.45    1.24   0
  -3  -3   7   18.87    2.20   0
  -3  -3   8  469.13    3.74   0
  -3  -3   9  115.81    2.48   0
  -3  -2  13   11.90    1.73   0
  -2  -2   3   22.05    1.63   0
  -2  -2  12    6.42    1.24   0
   2   2  -1  230.42    2.44   0
   2   4  -4  112.05    1.99   0
   2   8  -8  216.87    3.09   0
   3   3  -1 1434.24    5.31   0
   3   3  12   69.04    1.70   0
   3  12 -10    5.00    2.11   0
   4   7  -5   44.22    3.39   0
   4   8  -6    0.56    3.12   0
   4   9  -7  236.80    3.83   0
   4  13 -10   31.62    3.09   0
   4  15 -11   39.81    2.86   0
   4  17 -12    6.98    2.75   0
   4  19 -13    3.10    2.98   0
   5   5   1    2.21    3.04   0
   5   5   2   43.87    3.20   0
   5   5   8   46.40    2.60   0
   5   7  -3   36.51    3.70   0
   5  12  -8   64.48    3.15   0
   5  19 -12   -0.62    2.90   0
   5  21 -13    9.51    3.40   0
   6   7   2    1.64    2.68   0
   6   7   7   65.18    2.89   0
   6   8  -1   36.78    2.49   0
   6   9  -3  222.97    4.25   0
   6  14  -8   57.07    3.53   0
   6  19 -11   22.01    3.37   0
   6  21 -12   24.18    3.45   0
   6  24 -13   16.99    3.35   0
   7   9   2   59.90    3.42   0
   7   9   5  132.63    3.81   0
   7   9   6    0.94    3.27   0
   7  10  -1  182.14    4.19   0
   7  10   8   12.36    2.97   0
   7  11  10    9.13    2.69   0
   7  13  -5  184.03    4.44   0
   7  15  -7   10.85    3.53   0
   7  16  -8   15.83    3.68   0
   7  18  -9    2.60    3.75   0
   7  20 -10    6.45    3.63   0
   7  22 -11    5.05    3.61   0
   7  24 -12   -3.93    3.81   0
   7  28 -13   17.20    3.84   0
   8  12   1    4.07    3.68   0
   8  12   2   87.99    4.19   0
   8  12   3    1.89    3.61   0
   8  12   4    3.36    3.49   0
   8  12   5   51.00    3.68   0
   8  12   6   39.81    3.56   0
   8  13  -2    0.86    3.58   0
   8  13  -1    3.12    3.73   0
   8  13   8    0.96    3.02   0
   8  15  -4    5.07    3.68   0
   8  16  -5  109.49    3.71   0
   8  17  -6   70.56    4.18   0
   8  18  -7    8.81    4.15   0
   8  19  -8    6.39    3.64   0
   8  21  -9   -5.90    3.86   0
   8  23 -10   42.45    4.26   0
   8  26 -11   -1.01    3.83   0
   9  15   2   18.14    3.96   0
   9  15   4    8.79    3.41   0
   9  16  -1   24.63    4.08   0
   9  16   0   18.34    4.17   0
   9  16   6    2.14    3.56   0
   9  16   7   43.23    3.48   0
   9  17  -3   22.90    3.94   0
   9  17  -2    8.75    3.77   0
   9  17   8   -1.40    3.37   0
   9  18  -4   19.45    4.22   0
   9  18   9    3.96    3.45   0
   9  20  -6    5.09    3.91   0
   9  21  -6   22.47    3.10   0
   9  22  -7   31.70    4.34   0
   9  23  -8    8.20    3.83   0
   9  24  -8    2.26    4.07   0
  10  20  -1    7.33    3.90   0
  10  20   0   21.34    4.20   0
  10  20   1    6.01    4.08   0
  10  20   2   11.23    3.77   0
  10  20   3   -1.33    3.93   0
  10  21  -2   35.66    4.34   0
  10  21  -1   20.35    4.01   0
  -5  -2   4    6.92    3.18   0
  -5   0   0   54.57    3.17   0
  -5   7  -7   50.31    1.98   0
  -4  -3   9  112.64    2.92   0
  -4  -2   3   10.62    2.21   0
  -4  -1   1  151.06    2.80   0
  -4   1  -2   11.51    2.17   0
  -4   5  -6   15.33    1.58   0
  -3  -2   3  318.60    2.91   0
  -2  10 -10    4.49    0.48   0
  -1  -2   5  954.30    2.75   0
   1   6  -7   43.71    1.78   0
   2   1   1  104.11    1.90   0
   2   1  11  108.56    1.27   0
   2  14 -12   68.62    2.44   0
   3   2   1  263.98    2.66   0
   3   2  10   -0.90    1.31   0
   3   4  -3  111.28    2.41   0
   3  10  -9   91.79    2.92   0
   3  15 -12   -1.06    2.72   0
   4   6  -4   85.49    3.37   0
   4  10  -8   38.05    2.81   0
   5   5   9   69.29    2.57   0
   5   6  -2    1.31    3.58   0
   5   6  11   16.59    2.26   0
   5  13  -9    1.82    2.89   0
   5  18 -12  101.21    3.71   0
   6   7   0   47.07    3.30   0
   6   7   8   35.13    2.61   0
   6   8  -2   58.41    3.50   0
   6  10  -5  163.89    3.97   0
   6  11  -6   -1.71    3.01   0
   6  12  -7    6.22    3.12   0
   6  15  -9    3.05    3.15   0
   6  18 -11   55.41    3.72   0
   6  20 -12   32.18    3.85   0
   6  23 -13    2.14    3.23   0
   7   9   0    2.39    3.09   0
   7   9   1    6.50    3.16   0
   7   9   7   28.89    3.04   0
   7  10  -2   54.56    3.52   0
   7  10   9   11.66    2.71   0
   7  12  -5   34.80    3.40   0
   7  13  -6   33.55    3.61   0
   7  17  -9    3.08    3.75   0
   7  19 -10   -0.56    3.61   0
   7  21 -11   13.68    3.65   0
   7  23 -12   36.87    3.84   0
   7  26 -13    0.94    3.19   0
   7  27 -13    6.45    3.57   0
   8  11   2    7.12    3.47   0
   8  11   3   47.27    3.86   0
   8  11   4   72.92    3.73   0
   8  12  -1   41.50    3.95   0
   8  12   7   16.26    3.33   0
   8  13   9   10.32    3.09   0
   8  14  -4    6.96    3.71   0
   8  15  -5   18.05    3.95   0
   8  16  -6    8.97    3.93   0
   8  17  -7  202.01    5.13   0
   8  20  -9   47.73    4.26   0
   8  22 -10   93.56    4.53   0
   8  24 -11    9.47    3.62   0
   8  25 -11   13.09    3.92   0
   8  27 -12    2.65    3.53   0
   9  15  -1    8.40    3.70   0
   9  15   0   -0.45    3.87   0
   9  15   1   36.41    3.87   0
   9  15   5   13.50    3.59   0
   9  15   6   17.26    3.58   0
   9  16  -2   33.94    4.20   0
   9  17  -4   44.51    4.51   0
   9  17   9   10.88    3.46   0
   9  19  -6   16.53    4.21   0
   9  21  -7   77.38    4.77   0
   9  22  -8    8.34    4.15   0
   9  24  -9    0.01    4.02   0
  10  19  -1    0.76    4.19   0
  10  19   0    5.61    4.19   0
  10  19   1    9.56    3.80   0
  10  19   2    8.64    3.70   0
  10  19   3    0.04    3.56   0
  10  19   4    7.13    3.84   0
  10  19   6    1.88    3.38   0
  10  20  -3   -2.80    3.85   0
  10  20  -2   29.85    4.42   0
  10  21  -4   -2.58    3.87   0
  10  21  -3    7.15    3.90   0
  10  22  -5   -1.31    3.93   0
  10  22  -4   10.62    3.70   0
  -5  -2   5  108.70    3.55   0
  -5  -1   2  208.81    3.89   0
  -4  -2  13    0.42    1.88   0
  -4   2  -3   38.54    2.33   0
  -4   4  -5 1328.60    5.22   0
  -3  -2  12   82.26    2.25   0
  -3  -1   1  142.00    2.30   0
  -2  -2   4 1110.07    4.03   0
  -2  -2  11    9.05    1.36   0
  -2  -1   1    6.32    1.53   0
   0   8  -9   22.58    1.13   0
   2   0   6   67.55    1.57   0
   2   3  -3  304.54    2.65   0
   3  13 -11  133.44    2.83   0
   3  17 -13   -3.50    2.15   0
   4  11  -9   11.00    2.52   0
   4  18 -13    7.22    2.99   0
   5   4   4  108.03    3.00   0
   5   4   6    2.07    2.39   0
   5   5   0  232.65    4.05   0
   5   7  -4   11.45    3.54   0
   5   8  -5   46.88    3.50   0
   5   9  -6  248.16    3.55   0
   5  11  -8    0.26    2.76   0
   5  20 -13   22.50    3.05   0
   6   6   2   85.36    3.27   0
   6   6   3   14.61    2.73   0
   6   6   4    0.72    2.61   0
   6   6   5   68.26    2.93   0
   6   6   6    1.75    2.46   0
   6   7   9   56.70    2.71   0
   6   8  -3  241.20    4.36   0
   6   8  11    3.29    2.13   0
   6   9  -4   24.37    2.43   0
   6  13  -8    0.88    2.99   0
   6  14  -9   -0.90    3.28   0
   6  16 -10   -0.71    3.08   0
   6  22 -13   22.20    3.38   0
   7   8   2   14.73    2.93   0
   7   8   4   79.34    3.47   0
   7   9  -1   -0.01    3.14   0
   7   9   8   71.71    3.23   0
   7  10  10   -1.48    2.48   0
   7  11  -4   34.02    3.51   0
   7  14  -7    6.46    2.47   0
   7  15  -8   25.38    3.84   0
   7  18 -10   -1.25    3.62   0
   7  20 -11    5.51    3.61   0
   7  22 -12   48.33    3.93   0
   7  25 -13   13.15    3.55   0
   8  11   0    4.03    3.62   0
   8  11   1   74.15    4.07   0
   8  11   6   15.12    3.28   0
   8  12  -2    9.12    3.60   0
   8  12   8   64.04    3.46   0
   8  14  -5   -1.86    3.81   0
   8  15  -6   32.88    4.05   0
   8  16  -7   32.63    3.91   0
   8  19  -9    9.75    3.96   0
   8  23 -11   13.32    4.00   0
   8  26 -12   -0.20    3.91   0
   9  14   0   75.44    4.34   0
   9  14   1    6.24    3.85   0
   9  14   2    9.17    3.77   0
   9  14   3   19.37    3.52   0
   9  14   4   20.86    3.78   0
   9  14   5   14.47    3.59   0
   9  15  -2   16.90    4.21   0
   9  15   7    2.68    3.37   0
   9  15   8   14.23    3.77   0
   9  16  -4   53.75    4.10   0
   9  16  -3    7.79    2.98   0
   9  17  -5    3.42    4.15   0
   9  18  -6   -3.50    3.88   0
   9  20  -7   36.07    4.18   0
   9  21  -8   -7.48    3.93   0
   9  23  -9    4.63    4.10   0
  10  18  -1    2.67    4.07   0
  10  18   0   29.37    4.39   0
  10  18   1   10.76    3.84   0
  10  18   2    7.40    3.67   0
  10  18   4   14.78    3.91   0
  10  18   5   27.63    3.99   0
  10  18   6    3.96    3.34   0
  10  19  -3    6.08    3.99   0
  10  19  -2    4.03    4.20   0
  10  20  -4   68.46    4.84   0
  10  21  -5   10.82    4.29   0
  10  22  -6   14.25    4.09   0
  -5   1  -1   33.58    2.98   0
  -4  -2  12    0.72    2.25   0
  -4   0   0  205.82    2.94   0
  -4   8  -8   66.30    1.67   0
  -3  -2   4 3144.52    7.63   0
  -3   6  -7   47.81    1.33   0
   0  11 -11   44.67    1.33   0
   1   1  -1 1844.20    3.45   0
   1  13 -12   23.38    1.76   0
   3   1   4  365.95    2.94   0
   3   1   5   45.94    2.26   0
   3   1   6  232.49    2.64   0
   3   3  -2   -4.15    2.11   0
   3  11 -10    2.52    2.05   0
   4   7  -6    6.29    3.00   0
   4   8  -7   13.08    3.36   0
   5   4   2  121.44    3.49   0
   5   4   3   19.38    2.81   0
   5   4   7  284.17    3.51   0
   5   5  -1   61.53    3.71   0
   5   5  10    2.37    2.13   0
   5   6  -3  230.04    4.40   0
   5  15 -11  104.02    3.55   0
   5  17 -12    1.34    2.99   0
   5  19 -13   54.80    3.29   0
   6   6   1   -1.81    2.91   0
   6   6   7   29.87    2.58   0
   6   7  -2  138.45    3.91   0
   6   7  10   39.14    2.75   0
   6   9  -5    1.98    3.12   0
   6  10  -6   24.63    3.19   0
   6  11  -7   -1.09    2.99   0
   6  12  -8    0.13    2.91   0
   6  15 -10   77.00    3.76   0
   6  17 -11    4.11    3.33   0
   6  21 -13   33.71    3.39   0
   7   8   1    7.15    3.08   0
   7   8   6  119.06    3.56   0
   7   8   7   10.76    3.32   0
   7   9   9   69.07    3.03   0
   7  11  -5    0.87    3.30   0
   7  12  -6   38.41    3.59   0
   7  13  -7   56.15    3.75   0
   7  14  -8  210.20    4.56   0
   7  16  -9  149.08    4.44   0
   7  17 -10   64.27    4.06   0
   7  19 -11    5.84    3.53   0
   7  21 -12   20.72    3.70   0
   7  24 -13   -2.86    3.45   0
   8  10   2   39.95    3.79   0
   8  10   3   68.15    3.85   0
   8  10   4   31.75    3.59   0
   8  10   5  109.79    4.26   0
   8  11  -1  199.85    4.77   0
   8  11   7   11.57    3.16   0
   8  11   8   27.20    3.44   0
   8  12  -3   42.06    4.03   0
   8  12   9   12.79    2.91   0
   8  17  -8    4.43    3.86   0
   8  18  -9   87.70    4.43   0
   8  20 -10    4.32    3.93   0
   8  22 -11   54.37    4.30   0
   8  24 -12    1.57    4.04   0
   8  25 -12   -1.99    3.67   0
   9  13   1  159.47    4.79   0
   9  13   2    0.39    3.72   0
   9  13   3   -2.06    3.58   0
   9  13   5    5.55    3.72   0
   9  14  -2   15.07    4.00   0
   9  14  -1   22.23    3.99   0
   9  14   7   18.34    3.47   0
   9  15  -3    8.52    3.93   0
   9  16  -5    6.89    3.81   0
   9  17  -6   21.46    4.06   0
   9  19  -7   16.90    3.86   0
   9  20  -8    7.98    4.13   0
   9  22  -9   -7.41    4.05   0
   9  24 -10    9.96    4.05   0
  10  17  -1    1.17    4.21   0
  10  17   0   40.63    4.43   0
  10  17   1   -0.33    3.72   0
  10  17   2   -3.91    3.60   0
  10  17   3   14.13    3.66   0
  10  17   4    1.31    3.63   0
  10  17   5   38.27    4.01   0
  10  17   6    5.07    3.87   0
  10  18  -3   38.82    4.23   0
  10  18   7    5.39    3.64   0
  10  19  -4   31.27    4.41   0
  10  20  -5   -1.89    4.24   0
  10  21  -6   -0.60    4.17   0
  10  22  -7   25.07    4.13   0
  -6   6  -5   73.03    2.81   0
  -5  -1   3  250.04    4.07   0
  -5   2  -2  652.29    4.88   0
  -5   3  -3  318.97    3.67   0
  -4  -2   5   36.43    2.59   0
  -4  -1   2  584.65    4.20   0
  -3  -2  11   44.61    1.88   0
  -3  -1  14   22.17    1.90   0
  -3   9  -9   55.66    1.18   0
  -2  -2   5  841.91    3.58   0
  -2  -2  10  146.45    2.14   0
  -2   7  -8  289.43    1.32   0
   0  -1  10  217.85    1.12   0
   1  11 -11   77.94    1.85   0
   2   0   8    1.77    1.19   0
   3   1   7   32.53    1.73   0
   3   2   0    3.97    1.88   0
   3   2  11   12.43    1.29   0
   3  14 -12   22.63    2.66   0
   3  16 -13    1.32    2.48   0
   4   6  -5  330.02    4.23   0
   4   9  -8   -4.82    2.62   0
   4  15 -12    1.30    2.54   0
   4  17 -13   16.27    3.02   0
   5   4   1  270.80    4.14   0
   5   4   8   64.19    2.48   0
   5   8  -6  193.34    3.98   0
   5   9  -7   40.50    3.16   0
   5  10  -8   -0.17    3.13   0
   5  13 -10   27.54    3.01   0
   6   6   0    4.65    3.07   0
   6   6   8   34.22    2.51   0
   6   8  -4   17.66    3.31   0
   6  13  -9  316.33    4.85   0
   6  16 -11   32.20    3.42   0
   6  20 -13   12.21    3.55   0
   7   8  -1   29.79    3.27   0
   7   8   0   13.44    2.27   0
   7   8   8    0.45    2.68   0
   7   9  10    3.57    2.74   0
   7  10  -4   32.62    3.29   0
   7  15  -9    1.62    3.84   0
   7  18 -11    9.54    3.57   0
   7  20 -12   38.45    4.07   0
   7  23 -13    2.47    3.44   0
   8  10   1   59.51    3.66   0
   8  10   7   34.36    3.75   0
   8  11  -2   22.67    3.83   0
   8  11   9   27.89    3.25   0
   8  13  -5   48.81    4.10   0
   8  15  -7    0.80    3.88   0
   8  16  -8   39.23    4.32   0
   8  19 -10   17.33    3.99   0
   8  21 -11   11.16    3.82   0
   8  23 -12    9.45    3.82   0
   8  26 -13    0.44    3.60   0
   9  13  -1    7.88    4.07   0
   9  13   0   12.09    3.75   0
   9  13   6   10.34    3.40   0
   9  14  -3   11.55    4.14   0
   9  14   8   21.05    3.31   0
   9  15  -4    7.72    3.75   0
   9  19  -8    4.05    4.14   0
   9  21  -9   82.43    4.44   0
   9  22 -10   13.54    3.81   0
   9  23 -10   16.30    3.83   0
   9  24 -11    0.27    4.20   0
  10  16  -1   60.73    4.36   0
  10  16   0   45.02    4.38   0
  10  16   1   11.91    4.12   0
  10  16   2   12.48    4.06   0
  10  16   3   -0.17    3.85   0
  10  17  -3   31.96    4.02   0
  10  17   7   28.58    3.74   0
  10  18   8   -3.70    3.49   0
  10  20  -6   46.57    4.57   0
  10  21  -7   15.30    4.33   0
  -5  -1   4  115.02    3.62   0
  -4  -2  10   22.54    2.29   0
  -4   1  -1    1.88    2.11   0
  -3  -2   5    8.13    1.82   0
  -3  -2  10    1.98    1.82   0
  -3  -1   2 2608.28    6.78   0
  -3   0   0 4424.35    8.35   0
  -3   2  -3   20.67    1.38   0
  -3   5  -6  641.02    3.05   0
  -2  -2   6  446.46    2.85   0
  -2  -2   9  248.44    2.63   0
  -2  -1  13  125.39    1.91   0
  -2   1  -2 1214.09    3.37   0
   1   8  -9   50.53    1.63   0
   2   2  -2  166.77    2.32   0
   2   5  -6  362.34    2.74   0
   2   6  -7  435.89    3.19   0
   2  15 -13   10.58    2.15   0
   3   1   3  166.40    2.12   0
   3   1   8    0.99    1.34   0
   3   4  -4  480.93    3.53   0
   3  12 -11   67.63    2.41   0
   5   4   0   27.77    3.46   0
   5   6  -4   85.36    3.87   0
   5   7  -5   23.82    3.30   0
   5  11  -9   44.18    3.02   0
   5  14 -11   25.24    3.02   0
   5  16 -12   20.11    3.11   0
   5  18 -13   10.81    2.89   0
   6   5   2  739.40    5.59   0
   6   5   3  141.31    3.35   0
   6   5   4  361.64    4.22   0
   6   5   6  180.83    3.36   0
   6   6  -1   92.56    3.65   0
   6   6   9   98.20    2.79   0
   6   7  -3    4.96    3.31   0
   6   9  -6   -0.71    2.89   0
   6  10  -7    1.11    2.99   0
   6  14 -10  139.92    4.06   0
   6  22 -14   -4.12    3.10   0
   7   7   1   -3.74    2.97   0
   7   7   2    8.25    2.99   0
   7   7   3   23.39    2.97   0
   7   7   4   31.32    2.95   0
   7   7   5   -0.57    2.88   0
   7   7   6    3.88    2.79   0
   7   8  -2   -1.22    3.12   0
   7  10  -5   33.15    3.45   0
   7  11  -6  110.91    3.97   0
   7  12  -7    8.11    3.40   0
   7  13  -8   11.72    3.51   0
   7  16 -10   -1.23    3.67   0
   7  22 -13   33.20    3.70   0
   8   9   1   16.82    3.30   0
   8   9   2    0.30    3.42   0
   8   9   3   57.51    3.80   0
   8   9   4    2.00    3.37   0
   8   9   5   -1.89    3.55   0
   8  10  -2   -0.46    3.46   0
   8  10  -1   44.75    3.71   0
   8  10   8   28.25    3.51   0
   8  11  -3  165.34    4.52   0
   8  12  -5   89.31    4.30   0
   8  13  -6   94.28    4.39   0
   8  14  -7   24.74    3.97   0
   8  15  -8    7.71    3.76   0
   8  17  -9   86.70    4.20   0
   8  18 -10   33.46    3.98   0
   8  20 -11   37.86    4.03   0
   8  22 -12   33.35    3.98   0
   9  12   0    4.98    3.83   0
   9  12   1   29.00    3.94   0
   9  12   2  162.02    4.57   0
   9  12   4   73.24    3.97   0
   9  12   5   24.14    3.58   0
   9  12   6  102.91    4.30   0
   9  13  -3   -3.62    3.67   0
   9  13   8    4.19    3.12   0
   9  15  -5   73.97    4.39   0
   9  16  -6    9.04    3.85   0
   9  17  -7   37.80    4.36   0
   9  21 -10    3.97    3.96   0
   9  23 -11   16.82    4.07   0
  10  15   0   -2.86    4.03   0
  10  15   1    0.91    3.96   0
  10  15   2    5.60    3.87   0
  10  15   3    0.47    3.89   0
  10  15   4    9.80    3.86   0
  10  15   5   -3.29    3.32   0
  10  16  -2   27.25    4.38   0
  10  16   6   -3.50    3.52   0
  10  16   7    3.00    3.40   0
  10  17   8    9.15    3.51   0
  10  18  -5   58.08    4.73   0
  10  19  -6    5.75    4.15   0
  10  20  -7   11.37    4.37   0
  -5   1   0  443.66    4.55   0
  -5   8  -7   -0.75    1.81   0
  -4  -1  13    6.32    2.39   0
  -4   7  -7  386.96    2.86   0
  -3  -2   7   -4.14    2.07   0
  -3  -2   8   45.42    2.45   0
  -3  -2   9   88.65    2.48   0
  -3  -1  13    9.67    1.88   0
  -3   3  -4   39.69    1.53   0
  -3   4  -5  703.68    3.32   0
  -2  -2   7  886.79    3.75   0
  -2  -2   8   45.73    1.75   0
   2   4  -5   59.53    1.70   0
   2   7  -8  126.53    2.41   0
   3   2  -1 2406.22    6.53   0
   3  10 -10   63.48    2.75   0
   4  11 -10   48.60    2.66   0
   4  14 -12   23.92    3.17   0
   4  16 -13   31.07    3.09   0
   5   3   3  309.14    4.22   0
   5   3   4   17.15    2.54   0
   5   3   5    5.75    2.21   0
   5   3   6   22.00    2.41   0
   5  12 -10   53.56    3.12   0
   5  17 -13    2.58    3.28   0
   6   5   7   29.02    2.48   0
   6   6  -2   24.06    3.42   0
   6   6  10    3.45    2.48   0
   6  11  -8    5.47    2.92   0
   6  12  -9   25.72    3.34   0
   6  15 -11    0.36    3.19   0
   6  17 -12   13.95    3.33   0
   6  19 -13   -2.52    3.11   0
   6  21 -14   26.48    3.63   0
   7   7   0   27.40    3.17   0
   7   7   7  115.76    3.49   0
   7   9  -4    5.66    3.23   0
   7  14  -9    1.11    3.35   0
   7  15 -10  412.16    5.80   0
   7  17 -11   21.32    3.65   0
   7  21 -13   -2.90    3.41   0
   7  23 -14    0.23    3.50   0
   8   9   0   70.33    3.79   0
   8   9   6  111.66    3.81   0
   8   9   7   19.63    3.59   0
   8  10  -3    3.23    3.48   0
   8  16  -9    4.44    3.89   0
   8  17 -10   -4.34    4.13   0
   8  19 -11    1.18    3.79   0
   8  21 -12   -2.02    3.79   0
   8  23 -13    7.84    4.00   0
   8  24 -13    8.79    3.71   0
   9  11   1   11.73    3.80   0
   9  11   2   48.19    4.01   0
   9  11   3   63.52    4.02   0
   9  12  -2    3.87    3.89   0
   9  12  -1   -5.53    3.63   0
   9  12   7    5.73    3.24   0
   9  14  -5   20.35    4.24   0
   9  15  -6   63.37    4.41   0
   9  16  -7   -3.78    4.08   0
   9  17  -8    8.25    4.20   0
   9  19  -9   12.33    3.77   0
   9  20 -10   34.16    4.37   0
   9  22 -11   -4.32    3.93   0
   9  24 -12   13.44    3.71   0
  10  14   0   -3.39    3.64   0
  10  14   1   -0.39    3.94   0
  10  14   2   10.18    3.89   0
  10  14   3    9.02    3.78   0
  10  14   4    4.35    3.49   0
  10  15  -1   72.68    4.28   0
  10  15   7   46.96    4.03   0
  10  16  -4   65.45    4.79   0
  10  16  -3   13.07    3.05   0
  10  16   8    7.17    3.47   0
  10  17  -5   -2.32    4.20   0
  10  18  -6   37.63    4.43   0
  10  19  -7   29.20    4.36   0
  10  20  -8   34.72    4.14   0
  10  21  -8    8.93    3.16   0
  10  22  -9    0.68    3.80   0
  11  18   0   -2.14    3.75   0
  -6   8  -6   19.67    2.12   0
  -5   2  -1   17.10    2.90   0
  -4   2  -2  100.08    2.55   0
  -4   6  -6  159.17    2.26   0
  -2  -1  12    1.64    1.50   0
  -2   0   0  371.98    2.38   0
   0   9 -10  116.74    1.37   0
   1   9 -10   19.16    1.49   0
   2   3  -4 1306.44    4.55   0
   2   8  -9  215.82    2.77   0
   3   1   9    0.94    1.26   0
   3   3  -3 1194.79    4.99   0
   3  13 -12  160.90    3.20   0
   3  15 -13   10.82    2.14   0
   4   6  -6  265.73    4.06   0
   4   7  -7  109.77    3.38   0
   4   8  -8   58.74    2.95   0
   4  12 -11   57.67    2.74   0
   5   3   2  128.28    3.44   0
   5   3   7   24.47    2.37   0
   5   4  -1   28.55    2.58   0
   5   4  10    2.25    2.08   0
   5   7  -6  135.70    3.80   0
   5   8  -7   11.93    3.06   0
   5   9  -8   98.03    3.30   0
   6   5   0   40.22    3.14   0
   6   5   8   41.01    2.47   0
   6   7  -4   46.79    2.64   0
   6  13 -10   38.32    3.42   0
   6  16 -12   13.98    3.33   0
   6  18 -13   22.29    3.23   0
   6  20 -14    4.26    3.43   0
   7   6   2  173.25    3.84   0
   7   6   3  184.66    3.93   0
   7   6   4    4.10    2.89   0
   7   6   5  147.97    3.66   0
   7   7  -1   -1.82    2.90   0
   7   7   8   96.89    3.15   0
   7   8  -3   26.14    2.47   0
   7   8  10   11.16    2.36   0
   7   9  -5   94.69    3.77   0
   7  10  -6   18.73    3.40   0
   7  11  -7   62.44    3.70   0
   7  12  -8   60.14    3.89   0
   7  13  -9   72.35    3.91   0
   7  16 -11   13.33    3.63   0
   7  18 -12   56.72    3.79   0
   7  22 -14    5.63    3.53   0
   8   8   1   30.04    3.45   0
   8   8   2   33.07    3.57   0
   8   8   3   41.24    3.57   0
   8   8   4   -2.27    3.18   0
   8   8   5   17.81    3.63   0
   8   9  -2  311.33    5.10   0
   8   9  -1    3.45    2.42   0
   8   9   8   35.53    3.49   0
   8  11  -5   80.78    4.10   0
   8  12  -6   14.95    3.89   0
   8  13  -7   10.53    3.85   0
   8  14  -8    6.41    3.85   0
   8  15  -9   44.66    4.11   0
   8  18 -11   10.42    3.86   0
   8  20 -12   -1.39    3.68   0
   8  22 -13   16.86    4.00   0
   8  25 -14    1.13    3.58   0
   9  11  -1  107.43    4.53   0
   9  11   0  147.38    4.58   0
   9  11   5   37.83    3.55   0
   9  11   6   -0.30    3.22   0
   9  12  -3   -0.45    3.91   0
   9  12   8    2.66    3.11   0
   9  13  -5   19.65    3.86   0
   9  14  -6   -0.72    3.93   0
   9  16  -8   15.68    3.87   0
   9  18  -9  102.04    4.46   0
   9  19 -10   14.02    4.06   0
   9  21 -11   75.32    4.46   0
   9  23 -12   21.04    4.07   0
  10  13   2   63.36    3.99   0
  10  14  -2    3.16    4.11   0
  10  14  -1   19.31    4.22   0
  10  14   6   30.37    3.75   0
  10  15  -4   12.25    4.06   0
  10  15  -3    6.66    4.15   0
  10  17  -6   -9.40    4.11   0
  10  18  -7    4.25    4.17   0
  10  19  -8    9.08    3.99   0
  10  21  -9    4.08    4.14   0
  11  17  -1   13.28    4.24   0
  11  17   0    5.29    4.12   0
  11  17   1   -2.93    4.06   0
  11  17   2   16.36    4.14   0
  11  18  -3    0.89    4.27   0
  11  18  -2   12.21    3.93   0
  -5   1   1   70.91    3.30   0
  -5   3  -2  142.84    3.25   0
  -5   6  -5   12.52    2.13   0
  -5   7  -6   11.02    1.72   0
  -4  -1   4  137.74    2.41   0
  -4  -1  12   50.72    2.33   0
  -4   3  -3  608.35    4.05   0
  -4   4  -4    5.79    2.44   0
  -4   5  -5   10.44    2.05   0
  -3  -1  12    1.01    1.92   0
  -3   1  -1  992.07    4.07   0
  -2   2  -3 4059.05    5.76   0
   2   0   2 1258.03    3.80   0
   2   1  12    3.71    0.78   0
   3   1   1  931.16    4.09   0
   3   2  12    6.40    1.25   0
   3  11 -11   38.16    2.45   0
   4   9  -9    6.98    2.50   0
   5   4  -2  174.95    4.11   0
   5   6  -5  152.48    4.03   0
   5  10  -9    1.97    2.76   0
   5  11 -10   53.28    3.49   0
   5  14 -12    5.16    3.34   0
   5  16 -13   12.31    3.32   0
   5  18 -14   10.62    3.12   0
   6   4   2   19.27    2.90   0
   6   4   3  119.36    3.25   0
   6   4   4   55.94    2.81   0
   6   4   5    4.65    2.41   0
   6   4   6  231.46    3.75   0
   6   5  -1   62.26    3.53   0
   6   5   9   47.87    2.76   0
   6   7  -5   99.79    3.71   0
   6   8  -6   40.08    3.30   0
   6   9  -7   39.57    3.22   0
   6  11  -9   34.52    3.32   0
   6  14 -11    7.17    3.21   0
   7   6   0  206.98    4.09   0
   7   6   6   33.53    2.91   0
   7   6   7   20.81    3.17   0
   7   7  -2   60.28    3.32   0
   7   7   9   27.06    2.66   0
   7   8  -4    4.63    3.22   0
   7  14 -10   72.05    4.09   0
   7  17 -12    6.11    3.45   0
   7  19 -13   23.65    3.53   0
   8   8   6    8.15    3.13   0
   8   9  -3    3.63    3.48   0
   8   9   9  109.31    3.74   0
   8  10  -4   20.61    2.89   0
   8  11  -6   11.82    3.64   0
   8  12  -7   41.94    4.02   0
   8  13  -8   -0.30    3.62   0
   8  16 -10   -1.85    3.78   0
   8  19 -12   12.49    3.72   0
   8  21 -13    0.34    3.88   0
   8  24 -14    4.35    3.59   0
   9  10   0   34.06    4.03   0
   9  10   1    2.62    3.81   0
   9  10   2   -0.06    3.66   0
   9  10   3    3.45    3.56   0
   9  10   4  158.06    4.54   0
   9  10   5   17.15    3.37   0
   9  11  -2   23.11    4.01   0
   9  11   7    6.39    3.18   0
   9  17  -9   19.13    4.19   0
   9  18 -10   11.70    4.06   0
   9  20 -11   16.41    3.98   0
   9  22 -12    0.35    3.81   0
   9  24 -13   -0.12    3.56   0
  10  13  -1   -9.21    4.05   0
  10  13   0   54.54    4.39   0
  10  13   1   85.03    4.25   0
  10  13   3   -0.43    3.36   0
  10  13   4   -1.66    3.54   0
  10  13   5   83.05    4.17   0
  10  14  -3   10.91    4.21   0
  10  14   7   19.82    3.56   0
  10  17  -7   24.52    4.46   0
  10  18  -8   50.06    4.32   0
  10  20  -9    0.64    4.14   0
  10  21 -10   -0.98    4.10   0
  11  16  -1    1.98    3.85   0
  11  16   0    2.93    4.13   0
  11  16   1   48.80    4.37   0
  11  16   2   12.60    3.98   0
  11  16   3   12.53    3.95   0
  11  16   4   23.62    3.97   0
  11  17  -3    0.40    4.23   0
  11  17  -2  129.55    4.91   0
  11  18  -4    1.66    4.27   0
  -5   4  -3   21.05    2.41   0
  -4  -1   5  348.73    3.72   0
  -4  -1  11   27.66    2.19   0
  -4   0   2   -1.06    2.20   0
  -4   1   0  350.24    3.41   0
  -4   9  -8   39.30    1.63   0
  -3   0  14   40.72    2.08   0
  -2   0  14   13.91    1.47   0
  -2   6  -7   29.58    1.01   0
   1  12 -12  506.43    3.14   0
   2   9 -10   48.21    1.77   0
   3   4  -5  134.70    2.59   0
   3  14 -13   89.30    2.80   0
   4  10 -10   40.15    2.57   0
   4  13 -12    5.66    2.46   0
   5   3   0   60.81    3.53   0
   5   4  11    8.23    1.95   0
   5  12 -11   37.84    3.30   0
   6   4   1   24.31    3.04   0
   6   4   7    4.35    2.57   0
   6   5  -2   -5.02    3.32   0
   6  12 -10   26.63    3.31   0
   6  15 -12    2.24    3.11   0
   6  17 -13   -0.90    3.12   0
   6  19 -14   -4.08    3.01   0
   7   6  -1   -2.77    3.04   0
   7   6   8   53.00    3.25   0
   7   7  -3   -3.78    3.16   0
   7   7  10   40.48    2.95   0
   7   8  -5   89.85    3.57   0
   7   9  -6   42.35    3.47   0
   7  10  -7   22.96    3.42   0
   7  11  -8    4.43    3.39   0
   7  12  -9   12.48    3.52   0
   7  15 -11   42.09    3.82   0
   7  21 -14    2.91    3.26   0
   8   7   3   26.96    3.42   0
   8   7   4  162.45    4.04   0
   8   8  -2   40.34    3.65   0
   8   8  -1    1.53    2.38   0
   8   8   7    1.68    2.80   0
   8  10  -5   59.47    4.07   0
   8  14  -9   86.33    4.38   0
   8  15 -10   -6.84    3.76   0
   8  17 -11   -2.19    3.42   0
   8  20 -13    0.32    3.87   0
   8  23 -14   14.35    3.72   0
   9  10  -2  256.73    5.15   0
   9  10  -1   14.03    3.93   0
   9  10   6   31.53    3.41   0
   9  10   7   -6.65    3.42   0
   9  11  -4   33.81    3.97   0
   9  11  -3  287.96    4.85   0
   9  11   8    4.62    3.04   0
   9  12  -5   19.28    4.01   0
   9  13  -6   18.21    3.83   0
   9  14  -7    3.41    3.76   0
   9  15  -8   -0.45    3.93   0
   9  16  -9    0.78    4.10   0
   9  17 -10    1.41    3.63   0
   9  19 -11    1.58    3.93   0
   9  21 -12   46.17    4.13   0
  10  12   0    1.65    4.03   0
  10  12   1   23.73    4.13   0
  10  12   2   89.05    4.44   0
  10  12   3   28.07    3.90   0
  10  12   4    4.82    3.54   0
  10  13  -3    6.81    4.30   0
  10  13  -2   -4.87    3.70   0
  10  13   6   32.02    3.73   0
  10  13   7   76.16    3.97   0
  10  14  -4    8.91    4.20   0
  10  15  -6   -1.70    3.94   0
  10  17  -8   19.94    4.11   0
  10  20 -10    5.39    4.15   0
  11  15  -1   16.47    3.99   0
  11  15   0   16.17    4.24   0
  11  15   1    0.61    4.04   0
  11  15   2   26.52    4.09   0
  11  15   3   -1.18    3.80   0
  11  15   4   40.33    4.31   0
  11  16  -3   -0.60    4.24   0
  11  16  -2   10.63    4.31   0
  11  16   5    3.25    3.45   0
  11  17  -4  116.20    5.16   0
  11  18  -6    1.71    3.94   0
  11  18  -5    1.99    3.97   0
  -5   0   4   62.01    3.28   0
  -4  -1   6 2216.81    7.78   0
  -4  -1   7  692.72    4.99   0
  -4  -1   8    2.98    2.69   0
  -4  -1   9 1070.19    5.87   0
  -4  -1  10  111.61    2.78   0
  -3  -1   4  193.83    2.58   0
  -3  -1  11    0.66    1.66   0
  -2  -1   3  378.65    2.62   0
  -2  -1  11   24.25    1.58   0
  -2   3  -4  157.94    1.45   0
   1   5  -7    5.94    1.61   0
   2   2  -3   22.82    1.87   0
   3   1   0  224.91    2.62   0
   3   1  10  101.33    1.58   0
   3   2  -2   -0.87    1.42   0
   4   2  10   17.52    1.77   0
   4  11 -11    0.21    2.33   0
   5   2   4  610.72    4.77   0
   5   2   5    0.76    2.46   0
   5   3  -1  181.50    4.02   0
   5   3   9    1.89    1.67   0
   5   4  -3    7.03    3.56   0
   5   6  -6  269.62    4.33   0
   5   7  -7   93.92    3.44   0
   5   8  -8   26.73    3.01   0
   5   9  -9    7.18    2.73   0
   5  17 -14   -2.32    3.04   0
   6   4   8   11.47    2.62   0
   6   5  10   17.55    2.08   0
   6   7  -6    8.33    3.00   0
   6   8  -7    2.51    2.99   0
   6   9  -8   30.22    3.09   0
   6  10  -9    1.13    2.99   0
   6  13 -11   17.81    3.27   0
   6  18 -14    7.50    3.34   0
   7   5   1    3.06    2.92   0
   7   5   2   12.07    2.91   0
   7   5   3   19.97    2.99   0
   7   5   6    2.48    3.13   0
   7   7  -4  282.82    4.63   0
   7  13 -10    7.95    3.44   0
   7  14 -11    4.30    3.57   0
   7  16 -12   -0.94    3.50   0
   7  18 -13   17.05    3.39   0
   7  20 -14    5.58    3.33   0
   8   7   0   75.21    3.77   0
   8   7   1   76.65    3.84   0
   8   7   5    2.03    3.03   0
   8   7   6   93.32    3.67   0
   8   8  -3    0.96    3.43   0
   8   8   8    3.75    2.78   0
   8  10  -6   11.33    3.78   0
   8  11  -7   70.85    4.02   0
   8  12  -8  107.59    4.29   0
   8  13  -9   39.50    4.09   0
   8  16 -11  222.60    5.09   0
   8  18 -12   60.57    3.81   0
   8  22 -14    7.55    3.58   0
   9   9   1   -0.39    3.76   0
   9   9   2   28.58    3.83   0
   9   9   3   51.50    3.85   0
   9   9   4   -1.98    3.35   0
   9   9   5   35.77    3.48   0
   9  10  -3   68.15    4.31   0
   9  10   8   18.17    3.33   0
   9  12  -6   22.33    4.07   0
   9  13  -7   49.67    4.44   0
   9  15  -9   15.49    3.99   0
   9  18 -11   14.22    4.02   0
   9  20 -12    5.65    3.83   0
   9  22 -13    8.77    3.84   0
  10  11   1   49.49    3.91   0
  10  11   2    3.08    3.45   0
  10  11   3    8.70    4.00   0
  10  12  -2  187.87    5.28   0
  10  12  -1    5.78    3.75   0
  10  12   5    5.11    3.18   0
  10  12   6    1.66    3.46   0
  10  13  -4   -0.63    4.16   0
  10  14  -5    6.48    3.83   0
  10  18  -9   34.16    4.48   0
  10  19 -10   -0.60    4.13   0
  10  21 -11    8.99    4.15   0
  11  14   0    2.67    3.79   0
  11  14   1    1.57    4.01   0
  11  14   2   13.32    4.01   0
  11  14   3    0.78    3.34   0
  11  15  -3    2.47    3.76   0
  11  15  -2   -2.69    4.24   0
  11  15   5    5.84    3.71   0
  11  15   6   28.88    4.05   0
  11  16  -4   -2.60    4.27   0
  11  17  -6   43.11    4.29   0
  11  18  -7   13.93    4.09   0
  -5   1   2  200.97    3.20   0
  -5   3  -1  493.16    4.84   0
  -5   9  -7   85.41    2.14   0
  -3  -1   5 1013.26    4.62   0
  -3  -1  10  208.67    2.87   0
  -3   2  -2  257.50    2.31   0
  -1  -1   3  295.79    1.65   0
   0  -1   9   16.36    0.75   0
   1   4  -6   47.51    1.32   0
   1   6  -8  433.38    2.74   0
   1  10 -11  184.90    2.08   0
   2   5  -7  206.33    2.66   0
   3   0   4   46.91    1.93   0
   3   0   6  159.55    2.30   0
   3   3  -4  351.98    3.20   0
   4   1   7   81.11    2.21   0
   4   6  -7  166.37    3.61   0
   4   7  -8   14.59    2.77   0
   4   8  -9   66.44    2.83   0
   4  14 -13   10.04    2.47   0
   4  16 -14   24.21    2.54   0
   5   2   2  599.01    4.82   0
   5   2   3   21.64    2.74   0
   5   2   6   18.82    1.99   0
   5   3  10    6.96    2.15   0
   5   5  -5   19.03    3.58   0
   5  10 -10   16.26    2.80   0
   5  13 -12    1.66    2.77   0
   6   3   3   77.96    3.01   0
   6   3   4  167.28    3.30   0
   6   3   5   27.96    2.85   0
   6   4  -1   26.97    3.39   0
   6   4   9    6.34    2.40   0
   6   6  -5   60.60    3.57   0
   6  11 -10   23.91    3.26   0
   6  14 -12   19.23    3.21   0
   7   5   0   70.24    3.37   0
   7   5   7   73.91    3.40   0
   7   6   9   62.82    2.76   0
   7   8  -6   18.00    3.30   0
   7   9  -7   29.01    3.41   0
   7  10  -8   19.54    3.44   0
   7  11  -9   43.53    3.65   0
   7  12 -10   12.02    3.46   0
   7  15 -12   83.02    3.98   0
   7  17 -13   24.94    3.60   0
   7  19 -14    6.98    3.35   0
   8   7  -2   18.95    3.28   0
   8   7  -1    0.47    3.32   0
   8   7   7   40.97    3.05   0
   8   8   9   -3.57    2.51   0
   8   9  -5   47.37    3.82   0
   8  14 -10   49.30    4.13   0
   8  15 -11   46.59    4.04   0
   8  17 -12   16.24    3.76   0
   8  19 -13   -1.88    3.61   0
   8  21 -14   54.19    3.98   0
   9   9  -2    3.08    3.84   0
   9   9  -1    1.01    3.63   0
   9   9   6    8.25    3.20   0
   9   9   7   16.86    3.42   0
   9  13  -8    7.75    3.81   0
   9  16 -10    0.82    4.01   0
   9  17 -11   12.60    4.01   0
   9  21 -13   -1.99    3.77   0
   9  23 -14   -1.32    3.65   0
  10  11  -1   -6.41    3.98   0
  10  11   0    5.61    3.96   0
  10  11   4   -4.95    3.46   0
  10  11   5   44.68    3.74   0
  10  12  -4   58.55    4.23   0
  10  12  -3   26.12    4.30   0
  10  12   7   24.46    3.46   0
  10  15  -7    6.68    2.96   0
  10  16  -8   48.77    4.18   0
  10  17  -9    5.02    4.26   0
  10  20 -11   12.29    4.16   0
  11  14  -2   10.44    4.30   0
  11  14  -1   32.33    4.42   0
  11  14   5   -5.32    3.57   0
  11  15   7   -2.12    3.59   0
  11  17  -7    8.87    3.97   0
  -5   1   3  241.29    4.10   0
  -5   8  -6   -0.76    2.03   0
  -4   8  -7  176.35    2.26   0
  -3  -1   7   10.57    2.11   0
  -3  -1   8   97.38    2.67   0
  -3  -1   9   44.55    2.32   0
  -3   7  -7   -0.62    1.18   0
  -2  -1   4   23.54    1.58   0
  -2  -1  10   69.99    1.96   0
  -2   5  -6   78.28    1.23   0
   0   0  12   91.72    1.02   0
   0   4  -6    5.87    0.83   0
   2   0  10    8.54    0.84   0
   2   4  -6   -3.67    1.46   0
   2   6  -8 1265.26    4.81   0
   2   7  -9  476.10    3.39   0
   3  10 -11   26.60    2.00   0
   3  13 -13   44.41    2.47   0
   4   1   8   59.19    1.98   0
   5   2   1   18.83    3.19   0
   5   2   7    0.23    1.75   0
   5   3  -2   55.93    3.64   0
   5   4  -4   11.09    3.59   0
   5  14 -13   47.87    3.49   0
   5  16 -14   15.01    3.12   0
   6   3   1  669.76    5.39   0
   6   3   6   75.20    2.63   0
   6   4  -2  247.07    4.39   0
   6   5  -4   22.59    3.51   0
   6  12 -11   45.40    3.41   0
   6  15 -13   12.15    3.23   0
   6  17 -14   59.32    3.40   0
   7   5   8   11.62    3.01   0
   7   7  -5    7.91    3.23   0
   7  13 -11   64.23    3.94   0
   7  16 -13   -3.24    3.72   0
   7  18 -14   13.23    3.59   0
   8   6   0    6.87    3.32   0
   8   6   1   51.68    3.55   0
   8   6   2   51.33    3.59   0
   8   6   3   17.19    3.30   0
   8   6   4    1.34    3.11   0
   8   6   5   27.23    3.15   0
   8   7  -3   29.08    3.38   0
   8   7   8  184.25    3.86   0
   8   9  -6   56.56    3.88   0
   8  10  -7    6.74    3.75   0
   8  11  -8   -3.80    3.69   0
   8  12  -9    9.11    3.87   0
   8  13 -10    2.17    3.84   0
   8  16 -12    1.19    3.57   0
   8  18 -13    5.04    3.63   0
   8  20 -14   -4.31    3.50   0
   9   8  -1  104.40    4.23   0
   9   8   1   34.98    3.93   0
   9   8   2   33.90    3.63   0
   9   8   3   19.98    3.40   0
   9   8   4   53.05    3.71   0
   9   8   5   -1.22    3.25   0
   9   9  -3   10.76    3.94   0
   9   9   8   10.83    3.35   0
   9  11  -6    1.45    3.91   0
   9  12  -7   11.06    3.01   0
   9  14  -9    4.81    3.93   0
   9  15 -10    6.15    4.02   0
   9  18 -12   11.60    3.84   0
   9  20 -13    3.67    3.69   0
   9  22 -14   -0.22    3.70   0
  10  10   1    2.55    3.73   0
  10  10   2   52.48    4.10   0
  10  10   3   -0.71    3.60   0
  10  10   4   70.71    4.08   0
  10  11  -3  112.90    4.75   0
  10  11   6    2.96    3.31   0
  10  11   7   19.25    3.54   0
  10  12  -5   19.83    4.30   0
  10  13  -6   64.04    4.59   0
  10  14  -7    1.56    4.15   0
  10  15  -8    0.36    4.14   0
  10  16  -9   34.99    4.40   0
  10  17 -10    8.80    3.89   0
  10  19 -11    5.50    4.14   0
  11  13  -2   50.51    4.28   0
  11  13  -1   25.69    4.28   0
  11  13   0   95.41    4.79   0
  11  13   1   14.24    3.80   0
  11  13   2   27.54    3.82   0
  11  13   3    4.50    3.69   0
  11  13   4   55.21    4.13   0
  11  13   5    2.93    3.85   0
  11  14  -3    2.26    3.75   0
  11  14   6    1.02    3.50   0
  11  16  -6   10.88    4.02   0
  -5   5  -3   66.78    2.63   0
  -4   0   4  236.81    3.28   0
  -4   3  -2   38.23    2.33   0
  -4   7  -6   23.37    1.69   0
  -3   1   0  219.99    2.46   0
  -2  -1   9  355.12    3.07   0
   1   1  -2 8423.29    7.47   0
   1   7  -9   17.56    1.41   0
   2   3  -5  236.83    2.46   0
   3   1  -1  140.46    2.48   0
   3   2  -3  316.94    3.11   0
   4   2  11   87.33    1.99   0
   4  10 -11   72.97    2.70   0
   4  13 -13   28.89    2.88   0
   4  15 -14   34.21    2.81   0
   5   2   0    7.74    3.27   0
   5   2   8   28.89    2.12   0
   5   6  -7   -0.97    3.06   0
   5   8  -9    0.61    2.71   0
   6   3   7  252.41    3.44   0
   6   4  10    6.48    2.29   0
   6   6  -6    5.94    3.19   0
   6   7  -7   13.54    3.09   0
   6   8  -8   49.47    3.08   0
   6  10 -10   97.52    3.64   0
   6  13 -12    6.94    3.12   0
   7   4   1  138.68    3.65   0
   7   4   3  112.16    3.47   0
   7   4   4    0.95    2.75   0
   7   4   5  162.88    3.59   0
   7   4   6   76.80    3.47   0
   7   5  -2   -1.59    2.95   0
   7   6  -4   19.78    3.18   0
   7   7  -6  119.64    3.72   0
   7   8  -7   37.18    3.43   0
   7   9  -8   -5.66    3.24   0
   7  10  -9  110.80    3.97   0
   7  11 -10   38.73    3.67   0
   8   6  -1    6.60    3.30   0
   8   6   6   34.09    3.27   0
   8   6   7   11.99    3.30   0
   8   7   9   51.15    3.21   0
   8   8  -5   40.36    3.74   0
   8  14 -11   77.86    4.24   0
   8  17 -13   18.58    3.75   0
   8  19 -14    7.15    3.57   0
   8  21 -15   12.63    4.06   0
   9   7   2    5.78    4.02   0
   9   8  -2   45.66    3.91   0
   9   8   6   24.62    3.29   0
   9   8   7   33.45    3.50   0
   9   9  -4  106.20    4.54   0
   9  11  -7    2.43    3.92   0
   9  12  -8   -4.19    4.05   0
   9  13  -9   70.93    4.43   0
   9  14 -10   33.96    3.89   0
   9  16 -11   21.29    3.73   0
   9  17 -12   -1.31    3.79   0
   9  19 -13    6.18    3.87   0
   9  21 -14   62.84    4.26   0
  10  10  -2   45.99    4.21   0
  10  10  -1    4.44    3.71   0
  10  10   5   -2.24    3.41   0
  10  12  -6    7.61    3.84   0
  10  14  -8    2.67    4.17   0
  10  15  -9   21.57    4.30   0
  10  20 -12    5.22    3.74   0
  11  12  -1   14.66    4.16   0
  11  12   0   79.73    4.70   0
  11  12   1   20.07    4.05   0
  11  12   2   -1.23    3.71   0
  11  12   3    3.26    3.63   0
  11  12   4   13.36    4.06   0
  11  13  -3   -5.64    4.19   0
  11  13   6   20.46    3.66   0
  11  14  -5   19.54    4.39   0
  11  15  -6   10.61    4.37   0
  11  16  -7    7.84    4.01   0
  11  17  -8   -1.84    3.90   0
  -4   0  10  359.03    3.84   0
  -4   1   2  595.59    4.27   0
  -4   2   0   15.89    2.20   0
  -4   6  -5   49.91    2.22   0
  -3   0  12   35.37    1.89   0
  -3   1  14   25.81    2.06   0
  -3   4  -4  680.98    3.43   0
  -3   5  -5    2.91    1.68   0
  -3   6  -6   38.21    1.51   0
  -3  10  -9   43.25    1.29   0
  -2  -1   5  455.73    2.72   0
  -2  -1   6  359.80    2.68   0
  -2  -1   7   74.76    2.03   0
  -2  -1   8  419.86    3.19   0
  -1  -1   4    7.33    1.18   0
   0   6  -8  189.97    1.44   0
   0  10 -11  152.91    1.45   0
   1   0   0 2852.40    4.00   0
   2   1  -2  333.41    2.65   0
   2   8 -10  412.62    3.16   0
   3   0   2  117.12    1.97   0
   3   0   8    0.49    1.33   0
   3   1  11   19.33    1.22   0
   3  11 -12   15.55    1.90   0
   4   1   9    9.61    1.61   0
   4   6  -8  160.10    3.70   0
   4  11 -12    7.19    2.66   0
   5   2  -1  948.94    5.94   0
   5   3  -3   44.34    3.67   0
   5   5  -6    6.06    3.36   0
   5   9 -10   93.71    3.20   0
   6   3  -1   23.90    3.39   0
   6   3   8   53.72    2.44   0
   6   5  -5  158.12    4.04   0
   6  11 -11    8.17    3.15   0
   6  14 -13   -2.97    3.12   0
   6  16 -14   -0.99    2.95   0
   7   4   0   94.09    3.36   0
   7   5  -3   18.14    3.30   0
   7   6  -5  239.89    4.45   0
   7  15 -13   25.54    3.59   0
   7  17 -14    2.77    3.32   0
   7  19 -15   15.08    3.28   0
   8   5   3    4.01    3.19   0
   8   5   4   91.91    3.61   0
   8   6  -2   29.96    3.50   0
   8   6   8   60.07    3.36   0
   8   9  -7    1.93    3.70   0
   8  10  -8   40.70    3.78   0
   8  11  -9   -4.43    3.78   0
   8  12 -10    0.96    3.85   0
   8  13 -11    2.99    3.55   0
   8  15 -12   -5.42    3.57   0
   8  18 -14    1.07    3.77   0
   9   7  -1   32.34    3.89   0
   9   7   1   58.44    4.09   0
   9   7   3   30.02    3.46   0
   9   7   4   31.68    3.54   0
   9   7   5  134.79    4.13   0
   9   8   8   99.95    3.79   0
   9  15 -11    6.18    3.96   0
   9  18 -13    4.04    3.85   0
   9  20 -14   -0.36    3.75   0
  10   9  -1    9.20    3.91   0
  10   9   0   11.23    3.84   0
  10   9   1   30.32    3.91   0
  10   9   2   32.83    3.82   0
  10   9   3   85.47    4.21   0
  10   9   4    6.91    3.47   0
  10   9   5   99.46    4.32   0
  10  10  -3   37.66    4.22   0
  10  10   7    8.50    3.18   0
  10  13  -8   13.05    3.90   0
  10  16 -10    2.11    3.83   0
  10  17 -11   31.22    4.27   0
  10  19 -12   10.51    3.79   0
  10  20 -13   -1.45    4.24   0
  11  11   0   -0.08    3.58   0
  11  11   1   31.68    3.79   0
  11  12  -3    0.01    4.10   0
  11  12  -2   14.23    4.34   0
  11  12   5    5.24    3.58   0
  11  12   6    3.84    3.70   0
  11  13  -5   20.05    4.52   0
  11  13  -4   50.41    3.45   0
  11  14  -6    2.97    4.25   0
  11  15  -7   11.17    4.19   0
  11  17  -9    7.07    4.28   0
  -5   2   2  120.63    3.46   0
  -4   0   6   18.36    2.59   0
  -4   0   8 2551.65    8.60   0
  -4  10  -8  176.52    2.35   0
  -2   1  14   30.39    1.85   0
   3   3  -5 3298.09    7.97   0
   4   5  -7   33.09    3.18   0
   4   7  -9   -1.46    2.49   0
   4   8 -10   62.11    2.98   0
   5   1   2    3.29    3.30   0
   5   1   3    3.83    2.62   0
   5   1   4   26.57    2.48   0
   5   1   5  207.47    3.01   0
   5  13 -13   74.74    3.21   0
   6   2   3    3.48    2.59   0
   6   2   4   -1.92    2.38   0
   6   2   5   51.60    2.55   0
   6   3   9  171.95    3.17   0
   6   4  -4   -5.89    3.42   0
   6   6  -7   65.04    3.27   0
   6   7  -8   50.09    3.27   0
   6  12 -12  274.43    4.55   0
   6  15 -14   -0.43    3.41   0
   6  17 -15   -0.14    3.26   0
   7   4  -2  258.18    4.40   0
   7   4   8  104.80    3.29   0
   7   7  -7   84.04    3.67   0
   7   8  -8   -4.77    3.18   0
   7   9  -9   16.92    3.41   0
   7  10 -10  139.64    4.23   0
   7  13 -12   26.14    3.60   0
   7  18 -15    5.39    3.63   0
   8   5  -1   71.31    3.63   0
   8   5   0    2.17    3.25   0
   8   5   5    5.60    2.96   0
   8   5   6   34.74    3.07   0
   8   6  -3    3.90    3.21   0
   8   7  -5   35.29    3.68   0
   8   9  -8    6.27    3.56   0
   8  10  -9   16.49    3.67   0
   8  14 -12  124.03    4.47   0
   8  16 -13   14.75    3.73   0
   8  20 -15    2.24    3.43   0
   9   7  -2   76.27    4.22   0
   9   7   6   -8.04    3.05   0
   9   8  -4    5.51    3.90   0
   9   9  -6    9.58    3.93   0
   9  10  -7   57.24    4.27   0
   9  11  -8   12.62    3.83   0
   9  12  -9   33.34    4.00   0
   9  13 -10   89.56    4.51   0
   9  14 -11    0.04    3.93   0
   9  16 -12    0.30    3.63   0
   9  17 -13   60.43    4.58   0
   9  19 -14   42.84    3.86   0
   9  22 -15    0.29    3.63   0
  10   8   1    7.12    3.52   0
  10   8   2   13.23    3.46   0
  10   9  -3   33.97    4.17   0
  10   9  -2    1.35    3.90   0
  10   9   6    1.84    3.28   0
  10  10  -4   26.46    3.15   0
  10  11  -6   -3.21    3.96   0
  10  12  -7   -0.03    3.80   0
  10  15 -10   24.06    4.27   0
  10  16 -11   -2.90    4.13   0
  10  18 -12   12.10    4.15   0
  10  19 -13   -1.58    4.21   0
  11  11  -2   13.74    4.18   0
  11  11  -1   16.73    4.11   0
  11  11   3    3.64    3.50   0
  11  11   4   -0.39    3.61   0
  11  11   5   -1.63    3.23   0
  11  12  -4   22.31    4.36   0
  11  13  -6    8.50    4.41   0
  11  14  -7    2.57    4.16   0
  11  15  -8   -5.41    4.15   0
  11  16  -9  -10.30    4.20   0
  11  17 -10   17.68    4.37   0
  12  13   0    4.86    3.85   0
  12  13   1    7.10    3.61   0
  -5   2   3  207.66    4.05   0
  -4   3  -1   51.65    2.39   0
  -3   0   4 9478.39   12.98   0
  -3   1   1  144.95    2.35   0
  -3   2  -1  266.35    2.52   0
  -2   9  -9   30.27    0.85   0
  -1  -1   5 1718.55    3.72   0
   2  -1   5  172.29    1.67   0
   2   0   0  381.52    2.58   0
   2   2  -4 1137.16    4.09   0
   2   9 -11   10.22    1.65   0
   3   1  -2 2496.18    6.71   0
   3  12 -13  196.00    3.12   0
   4   9 -11  127.00    3.19   0
   4  14 -14    4.90    2.21   0
   5   1   1   35.77    3.21   0
   5   3  -4    6.87    3.57   0
   5   5  -7   56.85    3.24   0
   5   7  -9  249.08    3.92   0
   5  11 -12   62.17    3.05   0
   5  14 -14   16.90    3.20   0
   6   2   0   24.69    3.07   0
   6   2   6    2.12    2.14   0
   6   5  -6   41.67    3.44   0
   6   9 -10    1.01    2.86   0
   6  10 -11   11.64    3.09   0
   6  13 -13   48.45    3.38   0
   7   3   1   12.86    2.94   0
   7   3   2   16.31    2.91   0
   7   3   3   58.52    2.96   0
   7   3   4   54.88    3.03   0
   7   3   5   -4.77    2.58   0
   7   6  -6   -0.91    3.17   0
   7  14 -13    5.81    3.38   0
   8   5  -2  324.72    4.97   0
   8   5   7    7.36    2.77   0
   8   6  -4    2.57    3.44   0
   8   6   9   25.53    2.68   0
   8   7  -6    5.16    3.49   0
   8   8  -7   26.12    3.67   0
   8  11 -10    2.15    3.84   0
   8  12 -11   47.78    4.07   0
   8  15 -13    8.36    3.50   0
   8  17 -14   28.68    3.74   0
   8  19 -15   30.26    3.65   0
   9   6   1   61.01    4.07   0
   9   6   2   29.29    3.54   0
   9   6   3   14.94    3.51   0
   9   6   4   28.11    3.47   0
   9   6   5   30.74    3.92   0
   9   7  -3   46.48    4.09   0
   9   7   7    8.38    3.00   0
   9  10  -8    5.54    3.98   0
   9  11  -9  171.01    5.01   0
   9  12 -10   62.03    4.16   0
   9  15 -12   55.38    4.26   0
   9  18 -14    4.59    4.12   0
   9  21 -15    6.84    3.72   0
  10   8  -2   40.71    4.02   0
  10   8  -1   11.63    4.09   0
  10   8   3    3.36    3.46   0
  10   8   4   21.09    3.65   0
  10   8   5    2.11    3.38   0
  10   9  -4  101.89    4.61   0
  10   9   7  125.68    4.12   0
  10  10  -6   12.07    3.85   0
  10  11  -7    6.32    4.24   0
  10  12  -8   40.39    4.46   0
  10  13  -9   37.41    4.57   0
  10  14 -10   -2.78    4.09   0
  10  15 -11    3.34    3.80   0
  10  17 -12   12.46    4.16   0
  10  20 -14   -0.08    3.99   0
  11  10  -1   -1.93    4.00   0
  11  10   0   -1.34    3.93   0
  11  10   1    3.14    3.86   0
  11  10   3   20.79    3.93   0
  11  10   4   -5.32    3.78   0
  11  11  -4   18.44    4.30   0
  11  11  -3   26.57    3.93   0
  11  11   6    8.24    3.49   0
  11  12  -6   19.13    4.16   0
  11  12  -5    9.83    3.95   0
  11  13  -7    1.69    4.36   0
  11  14  -8    3.44    4.18   0
  11  15  -9  -10.01    4.24   0
  11  16 -10    4.00    4.24   0
  12  13  -3   -2.64    4.24   0
  12  13  -2   -3.64    4.22   0
  12  13  -1    5.63    3.85   0
  -5   3   1  198.13    3.87   0
  -5   6  -3  440.80    4.10   0
  -5   7  -4    5.84    2.44   0
  -4   2   1    9.56    2.23   0
  -4   9  -7    7.95    1.68   0
  -3   0  10  327.78    3.31   0
  -3   1  13   12.15    2.01   0
  -1  -1   6  278.83    1.78   0
   0   7  -9   -2.27    0.99   0
   2  -1   6    0.85    1.22   0
   3   2  -4 3034.26    7.51   0
   3  10 -12   17.18    2.16   0
   4   0   6   -0.38    1.65   0
   4   1  10    4.36    1.52   0
   4  10 -12    2.22    2.54   0
   5   1   0  384.72    4.46   0
   5   4  -6    6.27    3.42   0
   5   8 -10   29.37    2.81   0
   5   9 -11   24.27    2.74   0
   5  12 -13   37.69    2.94   0
   6   2   7   16.07    2.12   0
   6   3  -3  102.09    3.93   0
   6   3  10    1.00    2.18   0
   6   4  -5    3.75    3.40   0
   6  11 -12   37.70    3.26   0
   6  14 -14    2.43    3.41   0
   6  16 -15   11.18    3.26   0
   7   3  -1  297.11    4.47   0
   7   3   0   38.07    2.38   0
   7   3   6    2.07    2.52   0
   7   3   7   22.35    3.00   0
   7   4  -3  237.74    3.74   0
   7   4   9    4.74    2.26   0
   7   5  -5   28.41    3.36   0
   7   9 -10   28.44    3.38   0
   7  12 -12   24.22    3.58   0
   7  15 -14    6.78    3.27   0
   7  17 -15   -4.02    3.05   0
   8   4   2    1.31    2.98   0
   8   4   3   55.97    3.46   0
   8   4   4    8.82    3.05   0
   8   4   5   -0.33    2.88   0
   8   5  -3  101.35    3.93   0
   8   5   8   22.86    2.66   0
   8   6  -5   26.16    3.60   0
   8   8  -8    4.72    3.36   0
   8   9  -9   26.96    3.91   0
   8  13 -12   78.43    4.13   0
   8  16 -14   -1.13    3.51   0
   8  18 -15   23.85    3.56   0
   9   6   6   19.79    3.18   0
   9   7  -4   12.97    3.78   0
   9   8  -6    2.81    3.89   0
   9   9  -7   34.68    3.16   0
   9  13 -11   41.27    4.12   0
   9  14 -12    3.74    3.91   0
   9  16 -13    4.26    3.75   0
   9  20 -15    0.86    3.58   0
  10   7   0   63.03    4.04   0
  10   7   1   22.82    3.86   0
  10   7   2   -2.37    3.51   0
  10   8  -3   34.54    4.32   0
  10   8   6   19.84    3.35   0
  10   9  -5   27.07    4.34   0
  10  11  -8   23.47    4.37   0
  10  12  -9   24.04    4.40   0
  10  13 -10    5.72    3.81   0
  10  16 -12   -1.96    3.92   0
  10  18 -13    7.83    3.68   0
  10  19 -14    0.41    4.13   0
  11   9   1    1.42    3.53   0
  11   9   2    2.17    4.15   0
  11  10  -3   -1.10    4.09   0
  11  10  -2    5.80    3.79   0
  11  10   5    7.48    3.54   0
  11  11  -5   55.55    4.77   0
  11  12  -7    1.91    4.00   0
  11  14  -9    5.98    4.37   0
  11  17 -11   18.25    3.81   0
  12  12  -2   41.64    4.52   0
  12  12  -1    9.83    4.22   0
  12  12   0    0.34    4.06   0
  12  12   1   11.72    4.04   0
  12  12   2   -0.14    3.91   0
  12  12   3    6.79    3.88   0
  12  13  -5    7.53    4.03   0
  12  13  -4    2.82    4.39   0
  -5   4   0   27.10    3.10   0
  -4   1  11   26.22    2.24   0
  -4   4  -2  386.34    3.63   0
  -3   0   6  195.47    2.73   0
  -3   0   8  184.44    3.01   0
  -3   3  -2   48.49    1.83   0
  -3   9  -8   30.17    1.24   0
   1   9 -11   18.24    1.43   0
   2  -1   7  293.97    1.89   0
   2   5  -8   71.21    2.47   0
   2  10 -12    4.56    1.83   0
   3   0   0 4469.94    8.40   0
   4   5  -8  334.17    4.34   0
   4   6  -9    3.89    2.95   0
   4  13 -14   29.44    2.75   0
   5  10 -12   19.35    3.19   0
   6   2   8    3.11    2.34   0
   6   5  -7    0.81    3.10   0
   6   6  -8   23.85    3.13   0
   6   7  -9    6.88    2.95   0
   6   8 -10   -5.65    2.98   0
   6  12 -13   34.55    3.29   0
   7   3  -2   71.87    3.52   0
   7   5  -6   29.17    3.19   0
   7  10 -11   37.87    3.65   0
   7  13 -13    1.93    3.32   0
   8   4  -2   -0.18    3.07   0
   8   4  -1   36.02    3.45   0
   8   4   6    2.99    2.88   0
   8   5  -4  355.37    5.20   0
   8   5   9    0.29    2.70   0
   8   6  -6   27.54    3.44   0
   8   7  -7   19.10    3.61   0
   8  10 -10    5.37    3.65   0
   8  11 -11   21.42    3.92   0
   8  12 -12   33.91    4.25   0
   8  14 -13   -3.77    3.53   0
   8  17 -15    1.83    3.87   0
   9   5   2   24.23    3.68   0
   9   5   3    6.55    3.43   0
   9   5   4    0.32    3.27   0
   9   6  -3   68.19    4.21   0
   9   6   7   19.06    3.01   0
   9   8  -7   10.48    3.95   0
   9   9  -8    3.54    4.07   0
   9  10  -9   84.82    4.50   0
   9  12 -11   18.11    3.98   0
   9  15 -13    7.61    3.81   0
   9  17 -14    4.07    3.78   0
   9  19 -15    1.47    3.64   0
  10   7  -2    5.41    3.89   0
  10   7  -1   17.04    3.97   0
  10   7   4   14.59    3.45   0
  10   7   5   70.93    3.77   0
  10   8  -4    1.08    3.94   0
  10   8   7    2.16    3.04   0
  10   9  -6    3.77    4.14   0
  10  10  -7    8.41    3.89   0
  10  14 -11    3.12    4.02   0
  10  15 -12   44.13    4.42   0
  10  17 -13   11.42    4.06   0
  11   9  -2   16.61    4.26   0
  11   9  -1   31.43    4.24   0
  11   9   0   -0.44    3.57   0
  11   9   3   12.54    3.76   0
  11   9   4    8.52    3.67   0
  11  10  -5   11.90    3.98   0
  11  10  -4    5.32    4.32   0
  11  10   6    0.95    3.37   0
  11  11  -6   -1.41    4.38   0
  11  16 -11    5.49    4.19   0
  12  11  -2    2.99    3.85   0
  12  11  -1    5.49    4.16   0
  12  11   0   -0.67    4.01   0
  12  11   1    0.82    3.91   0
  12  11   2   -2.55    3.79   0
  12  11   3    4.74    4.04   0
  12  12  -3   41.15    4.26   0
  -5   3   2   53.50    3.38   0
  -5  11  -7    6.37    2.00   0
  -4   1   5  354.89    3.83   0
  -4   1   6 2212.11    7.96   0
  -4   1   9 1071.92    6.02   0
  -4   1  10  111.40    2.88   0
  -4   2   2   52.17    2.53   0
  -4   8  -6    3.48    1.71   0
  -3   1   2 2576.13    6.76   0
  -3   1  12    2.24    1.72   0
  -2   0  10  399.04    3.13   0
  -2   1  13  124.05    2.21   0
   0  -1   7  116.27    0.94   0
   2   1  -3  375.85    2.78   0
   2   4  -7   -1.11    1.59   0
   2   6  -9  476.34    3.36   0
   3   3  -6   62.30    2.19   0
   4   0   8  167.78    2.29   0
   4   4  -7   52.12    3.19   0
   4   7 -10  219.45    3.29   0
   4  11 -13   15.05    2.77   0
   5   1  -1   71.91    2.68   0
   5   5  -8  219.39    3.75   0
   5   6  -9   55.05    2.98   0
   5  11 -13  295.44    4.40   0
   5  13 -14    5.80    2.55   0
   6   1   1  176.09    3.73   0
   6   1   3  148.81    3.27   0
   6   1   4   69.83    2.72   0
   6   1   5    5.14    2.20   0
   6   2  -2  238.86    4.23   0
   6   2   9   32.01    2.37   0
   6   4  -6    7.49    3.29   0
   6   9 -11   25.83    3.18   0
   6  10 -12  125.84    3.75   0
   6  15 -15   44.95    3.46   0
   7   2   1  213.66    3.94   0
   7   2   2  135.35    3.51   0
   7   2   3  116.29    3.38   0
   7   2   4    3.76    2.66   0
   7   2   5   46.58    2.83   0
   7   3  -3    6.57    3.24   0
   7   3   8    2.53    2.30   0
   7   4  -5   44.69    3.47   0
   7  11 -12   11.00    3.52   0
   7  14 -14   13.65    3.33   0
   8   3   1   13.89    3.19   0
   8   3   2   14.43    3.24   0
   8   3   3   15.33    3.14   0
   8   3   4   58.36    3.65   0
   8   4   7    0.14    2.66   0
   8   5  -5    6.20    3.44   0
   8   8  -9   10.98    3.76   0
   8  13 -13    6.39    3.57   0
   8  15 -14    4.19    3.56   0
   9   5  -2    1.66    3.70   0
   9   5  -1   10.61    2.82   0
   9   5   6    8.92    3.52   0
   9   6  -4  151.85    4.56   0
   9   6   8   -4.26    2.71   0
   9   7  -6   47.49    4.19   0
   9  13 -12   22.04    4.02   0
   9  14 -13   13.15    4.14   0
   9  16 -14    5.17    3.71   0
   9  18 -15    9.67    3.76   0
  10   6   0    2.60    3.81   0
  10   6   1    5.94    3.70   0
  10   6   2   89.02    4.17   0
  10   6   3    9.98    3.86   0
  10   7  -3   -0.52    3.96   0
  10   7   6   11.06    3.24   0
  10   8  -5    9.05    4.04   0
  10   9  -7   21.35    4.14   0
  10  10  -8    4.03    4.02   0
  10  11  -9    1.25    4.23   0
  10  13 -11   11.96    4.15   0
  10  16 -13   21.88    4.23   0
  10  18 -14   -3.53    3.81   0
  11   8  -1   -1.02    4.01   0
  11   8   1   36.53    4.20   0
  11   8   3   -0.31    3.39   0
  11   9  -4   -2.25    4.16   0
  11   9  -3   12.20    3.87   0
  11   9   5    6.87    3.51   0
  11   9   6   16.12    3.47   0
  11  11  -7   12.27    4.44   0
  11  13  -9    7.13    4.02   0
  11  14 -10   -2.62    3.89   0
  11  15 -11    6.67    4.27   0
  11  16 -12   21.23    4.34   0
  12  10   0   15.20    3.81   0
  12  10   1    6.56    4.26   0
  12  11  -4   43.41    4.35   0
  12  11  -3   47.37    4.66   0
  12  11   4   29.23    3.89   0
  12  11   5   -2.59    3.78   0
  12  12  -6   -0.94    3.94   0
  12  12  -5    7.68    4.35   0
  -5   3   3   47.18    3.47   0
  -5   5  -1   -0.62    2.84   0
  -4   1   7  689.00    5.12   0
  -4   1   8    5.33    2.81   0
  -4   3   0   -3.54    2.03   0
  -4   6  -4  971.58    4.82   0
  -3   2   0    2.57    1.76   0
  -3   4  -3  230.24    2.53   0
   2   3  -6   -1.91    1.36   0
   2   7 -10  115.26    2.22   0
   3  -1   4  376.35    2.81   0
   3  -1   5   42.70    2.02   0
   3   1  -3    7.23    1.60   0
   3  11 -13    2.53    2.08   0
   4   1  11    9.65    1.54   0
   4   8 -11   22.96    2.27   0
   5   0   2  640.90    4.82   0
   5   2  -4    7.21    3.56   0
   5   4  -7   10.49    3.21   0
   5   7 -10   -0.02    2.58   0
   5   8 -11    8.90    2.61   0
   6   1   6   -3.71    2.04   0
   6   2  -3   85.32    3.87   0
   6   3  -5    1.58    3.41   0
   6  11 -13   13.03    3.62   0
   7   2   6   89.67    3.00   0
   7   3   9   52.18    2.85   0
   7   5  -7   19.81    3.30   0
   7   6  -8   86.80    3.71   0
   7   7  -9   94.26    3.68   0
   7   8 -10    5.87    3.47   0
   7   9 -11  257.80    4.80   0
   7  15 -15    3.14    3.07   0
   8   3  -1  295.46    4.72   0
   8   3   5   57.75    3.21   0
   8   4  -4   77.20    3.65   0
   8   4   8   11.13    2.61   0
   8   6  -7   54.32    3.81   0
   8   7  -8   38.95    3.58   0
   8  10 -11  189.20    4.88   0
   8  11 -12    2.29    3.69   0
   8  14 -14   15.53    3.57   0
   8  16 -15    1.93    3.48   0
   9   4   0   -1.43    3.60   0
   9   4   1    1.90    3.50   0
   9   4   3   35.03    3.61   0
   9   4   4   19.13    3.87   0
   9   5   7    4.29    3.27   0
   9   7  -7    9.40    3.93   0
   9   8  -8   23.33    4.03   0
   9  10 -10   84.14    4.50   0
   9  11 -11    2.03    3.89   0
   9  12 -12    6.35    3.83   0
   9  15 -14   56.12    4.40   0
   9  17 -15    7.34    3.69   0
  10   6  -2   20.08    4.02   0
  10   6  -1    5.38    3.88   0
  10   6   4   57.27    3.75   0
  10   6   5   -2.96    3.18   0
  10   7  -4   82.25    4.32   0
  10   7   7   35.33    3.29   0
  10   9  -8   -0.19    3.78   0
  10  10  -9    4.34    4.19   0
  10  11 -10   29.94    4.41   0
  10  14 -12    8.65    3.70   0
  10  17 -14    4.02    3.91   0
  10  19 -15    2.03    3.81   0
  11   8  -3   17.72    4.29   0
  11   8  -2   55.85    4.53   0
  11   8   4    5.85    3.65   0
  11   8   5    4.39    3.47   0
  11   9  -5    6.62    4.27   0
  11  10  -7    5.78    4.29   0
  11  11  -8    1.11    4.21   0
  11  14 -11    3.84    4.23   0
  12  10  -3    4.26    4.32   0
  12  10  -2   13.19    4.26   0
  12  10  -1   19.67    3.92   0
  12  10   2    5.04    3.52   0
  12  10   3    1.13    3.67   0
  12  10   4    9.43    3.67   0
  12  11  -5   17.14    4.37   0
  12  12  -7   14.23    4.41   0
  12  13  -8   -0.16    3.88   0
  -5   4   1   28.45    3.26   0
  -5   6  -2   75.65    2.92   0
  -5   7  -3   67.93    2.61   0
  -5   8  -4   -0.67    2.44   0
  -5   9  -5  306.87    3.45   0
  -3   1  11    0.62    1.75   0
  -3   8  -7   12.26    1.20   0
  -2   1  12   -1.49    1.48   0
  -2   3  -3  987.79    3.00   0
   0  -1   5   20.77    0.49   0
   0  -1   6    9.43    0.58   0
   0   1  13  139.57    1.46   0
   2  -1   2 1330.79    3.76   0
   3  -1   3  171.20    2.10   0
   3  -1   6  217.62    2.34   0
   4   9 -12   51.01    2.43   0
   4  12 -14   56.51    2.87   0
   5   9 -12  119.63    3.22   0
   5  12 -14   27.74    3.08   0
   5  14 -15   50.79    2.82   0
   6   1   7   21.88    2.10   0
   6   4  -7  240.79    4.25   0
   6   5  -8  118.95    3.61   0
   6   6  -9    1.34    2.78   0
   6   7 -10   57.63    3.29   0
   6   8 -11  177.10    3.94   0
   6  14 -15   10.16    2.74   0
   7   2  -2   13.04    3.20   0
   7   2   7   13.68    2.49   0
   7   4  -6   -5.11    3.19   0
   7  10 -12  181.77    4.40   0
   7  11 -13   82.91    4.19   0
   7  13 -14   24.52    3.42   0
   8   3  -2  107.14    3.87   0
   8   3   6    3.94    2.83   0
   8   5  -6   40.97    3.69   0
   8   7  -9  172.30    4.44   0
   8   8 -10   60.63    3.97   0
   8  12 -13   -3.13    3.63   0
   8  15 -15    9.86    3.71   0
   9   4  -2   13.66    3.74   0
   9   4  -1    9.73    3.70   0
   9   4   5    2.78    3.18   0
   9   5  -4   13.50    3.93   0
   9   6  -6   21.41    4.01   0
   9   8  -9    4.77    3.78   0
   9   9 -10   -4.06    3.78   0
   9  13 -13    7.89    3.85   0
   9  16 -15    1.18    3.96   0
   9  18 -16   14.40    3.96   0
  10   5   0  166.25    4.84   0
  10   5   1   10.85    3.74   0
  10   5   2   42.94    3.83   0
  10   5   3    5.77    3.82   0
  10   6  -4   13.63    3.84   0
  10   6   6    2.89    3.15   0
  10   7  -6    4.82    3.82   0
  10  14 -13    5.89    4.40   0
  10  16 -14    2.35    3.78   0
  10  18 -15   -9.59    3.74   0
  11   7  -1   67.91    4.50   0
  11   7   0   42.00    4.21   0
  11   7   1    1.26    3.91   0
  11   7   2   10.18    3.90   0
  11   7   3   17.92    3.70   0
  11   8  -4   41.83    4.50   0
  11   8   6   32.53    3.57   0
  11  13 -11   -2.54    3.85   0
  11  16 -13   15.83    4.29   0
  12   9  -2   10.85    4.17   0
  12   9  -1   14.72    4.23   0
  12   9   0   -1.66    3.98   0
  12   9   1    7.88    3.81   0
  12   9   2   -3.02    3.75   0
  12   9   3    1.58    3.98   0
  12  10  -5    7.00    4.03   0
  12  10  -4   25.95    4.54   0
  12  10   5    0.35    3.52   0
  12  11  -6   11.60    4.37   0
  -5   5   0  247.00    4.02   0
  -4   2   4   -2.43    2.32   0
  -4   3   1    3.90    2.25   0
  -4   4  -1   20.23    2.31   0
  -3   1  10  210.87    2.96   0
  -3   2  13   11.16    1.82   0
  -3   5  -4  995.71    4.02   0
  -3   6  -5   54.38    1.94   0
  -3   7  -6  185.72    2.11   0
  -3  11  -9  160.15    1.92   0
  -2   0   8  432.75    3.07   0
  -2   2  14  121.36    2.29   0
  -2   8  -8   20.05    0.91   0
   1   1  -3  333.16    1.92   0
   1   6  -9  422.38    2.59   0
   1  10 -12  518.82    2.88   0
   2  -1   8    9.60    1.00   0
   2   8 -11   20.65    1.68   0
   3  -1   2 1021.29    4.08   0
   3  -1   7   36.46    1.69   0
   3  12 -14   13.64    2.16   0
   4  -1   4    9.09    2.67   0
   4   5  -9  482.57    4.56   0
   5   0   0   51.39    3.38   0
   5  10 -13  112.33    3.61   0
   6   1  -2  148.86    4.06   0
   6   1   8   22.51    2.47   0
   6   2  10   22.82    2.17   0
   6   3  -6   60.98    3.60   0
   6   9 -12  204.76    4.09   0
   6  12 -14    1.48    2.86   0
   7   1   1   41.60    3.07   0
   7   1   2  213.72    3.87   0
   7   1   3    7.07    2.72   0
   7   1   4   15.32    2.70   0
   7   2  -3    2.91    3.21   0
   7   2   8  101.12    3.25   0
   7   5  -8   -3.05    3.15   0
   7   6  -9   57.06    3.53   0
   7   7 -10  382.51    5.23   0
   7   8 -11    4.20    3.37   0
   7  12 -14   61.09    3.98   0
   8   2   1   51.64    3.38   0
   8   2   2   27.72    3.27   0
   8   2   3    5.21    3.07   0
   8   2   4    3.67    2.94   0
   8   3  -3  468.84    5.56   0
   8   3   7   50.73    2.94   0
   8   4  -5    2.93    3.25   0
   8   5  -7    1.69    3.45   0
   8   6  -8    0.46    3.49   0
   8  10 -12   -1.65    3.67   0
   8  13 -14   77.16    4.03   0
   9   3   1  126.79    4.04   0
   9   3   2   32.97    3.96   0
   9   4  -3  269.50    5.09   0
   9   4   6   35.23    3.16   0
   9   7  -8   20.02    4.03   0
   9  10 -11  108.81    4.42   0
   9  11 -12   -2.42    3.76   0
   9  14 -14   11.68    3.79   0
  10   5   4    2.11    3.24   0
  10   5   5    7.02    3.55   0
  10   6  -5   25.30    4.14   0
  10   6   7   -0.33    3.01   0
  10   8  -8    2.07    4.04   0
  10  10 -10   16.93    4.33   0
  10  11 -11    2.63    4.14   0
  10  15 -14   42.57    4.30   0
  10  17 -15   11.49    3.94   0
  10  19 -16    4.65    3.89   0
  11   7  -4   13.19    3.96   0
  11   7  -3   22.58    4.27   0
  11   7   4    0.73    3.19   0
  11   7   5    7.41    3.41   0
  11   8  -5   12.84    3.10   0
  11  14 -12   18.62    4.32   0
  11  15 -13   25.07    4.28   0
  12   8   0    6.45    3.74   0
  12   8   1   -2.52    4.22   0
  12   9  -4    4.67    4.40   0
  12   9  -3    6.16    4.31   0
  12   9   4   -3.13    3.54   0
  12   9   5   -2.99    3.74   0
  12  10  -6   12.26    4.42   0
  12  11  -7    1.26    3.97   0
  12  12  -9    4.03    4.06   0
  -5   4   2  171.85    3.21   0
  -4   2   5   37.79    2.78   0
  -4   2   9   96.49    3.39   0
  -4  10  -7  159.79    2.38   0
  -3   1   4  197.05    2.67   0
  -3   1   9   47.92    2.46   0
  -3   2   1 2332.29    6.45   0
  -2   0   6   13.76    1.43   0
  -2   1   1    6.53    1.57   0
  -2   4  -4   16.13    1.15   0
   0   8 -10   13.80    0.87   0
   3  -1   1  939.27    4.12   0
   3   0  -2  327.69    3.28   0
   4  -1   5  215.06    2.69   0
   4   3  -7    8.52    3.14   0
   4   4  -8    3.70    2.81   0
   4   6 -10   27.98    2.40   0
   4   7 -11   12.23    2.54   0
   5   4  -8  160.59    3.63   0
   5   5  -9   72.81    3.07   0
   5   6 -10   86.54    3.06   0
   5   7 -11   36.93    2.74   0
   5  13 -15   47.84    3.01   0
   6   0   4   77.95    2.74   0
   6   1  -3  462.70    5.07   0
   6   5  -9  121.18    3.57   0
   6   6 -10   18.37    3.03   0
   6  10 -13   78.21    3.41   0
   6  13 -15   12.04    3.16   0
   7   1   0   -1.99    2.89   0
   7   1   5   12.96    2.57   0
   7   1   6   20.05    3.00   0
   7   4  -7   63.72    3.55   0
   7   9 -12  138.97    4.17   0
   7  10 -13   -3.17    3.56   0
   8   2  -1    1.10    3.17   0
   8   2   5   60.18    3.31   0
   8   3  -4    1.05    3.37   0
   8   3   8    2.63    2.48   0
   8   4  -6    2.98    3.43   0
   8   7 -10    3.13    3.45   0
   8  11 -13   24.44    3.73   0
   8  14 -15   76.03    3.97   0
   8  16 -16    2.86    3.24   0
   9   3  -1    5.57    3.47   0
   9   3   0    1.89    3.47   0
   9   3   3   98.46    3.95   0
   9   3   4    0.97    3.11   0
   9   3   5  125.70    4.34   0
   9   4   7   22.05    2.92   0
   9   5  -6   87.59    4.41   0
   9   8 -10   37.90    4.21   0
   9   9 -11    1.42    3.96   0
   9  12 -13    3.88    3.47   0
   9  13 -14   -5.43    3.71   0
   9  15 -15    6.22    3.69   0
   9  17 -16   43.02    3.88   0
  10   4   0    4.74    3.60   0
  10   4   1    0.12    3.63   0
  10   4   2    4.51    3.55   0
  10   5  -4    1.03    3.93   0
  10   5  -3   30.98    4.00   0
  10   5   6   14.51    3.11   0
  10   6  -6  121.17    4.80   0
  10   7  -7    4.53    3.82   0
  10   9 -10   16.49    3.97   0
  10  13 -13   10.72    3.99   0
  10  14 -14    3.09    4.33   0
  10  16 -15    9.49    3.95   0
  10  18 -16   -1.13    3.73   0
  11   6  -2   27.85    4.30   0
  11   6  -1   43.51    4.33   0
  11   6   0   11.78    3.67   0
  11   6   2   59.85    4.15   0
  11   6   3   -2.66    3.45   0
  11   6   4   29.25    3.91   0
  11   7   6   17.99    3.35   0
  11   9  -8    4.96    4.26   0
  11  10  -9    3.58    4.00   0
  11  11 -10    4.38    3.86   0
  11  12 -11    9.53    4.18   0
  11  14 -13   -1.38    3.73   0
  12   8  -3   68.71    4.82   0
  12   8  -2    0.38    4.05   0
  12   8  -1    5.37    3.82   0
  12   8   2   30.21    4.06   0
  12   8   3   25.60    3.89   0
  12   8   4   14.01    3.92   0
  12  10  -7   18.50    4.49   0
  12  11  -8    6.53    4.02   0
  -5   4   3    4.11    3.37   0
  -5   5   1   60.74    3.31   0
  -5   6  -1   10.80    2.87   0
  -5   7  -2   13.00    3.07   0
  -5  11  -6   28.81    2.16   0
  -4   2   7  394.91    4.43   0
  -4   2   8   93.46    3.30   0
  -4   3   2   59.86    2.62   0
  -4   6  -3   31.23    2.45   0
  -4   9  -6   21.71    1.93   0
  -3   1   5 1020.51    4.80   0
  -3   1   7   10.33    2.27   0
  -3   1   8   91.12    2.78   0
  -3   2  12   81.57    2.31   0
  -3   3  14    2.75    1.83   0
  -2  11 -10    5.99    0.88   0
   2  -1   1  108.34    1.86   0
   2   0  -2   88.05    2.11   0
   2   9 -12   81.11    1.98   0
   4  -1   6  120.05    2.11   0
   4   8 -12  158.60    3.32   0
   4  11 -14    2.25    2.58   0
   5   0  -2   10.64    3.37   0
   5   3  -7   19.53    3.11   0
   5   8 -12  183.61    3.49   0
   5  11 -14   41.76    2.76   0
   6   0   0   24.06    3.22   0
   6   0   6   16.48    2.11   0
   6   1   9   62.39    2.53   0
   6   3  -7  124.45    3.77   0
   6   7 -11  256.07    4.28   0
   6   8 -12    6.41    2.97   0
   6  11 -14   -0.78    2.86   0
   7   1  -2    6.37    3.16   0
   7   1   7    6.66    2.75   0
   7   2   9    9.52    2.10   0
   7   3  -6   37.09    3.44   0
   7   5  -9   57.13    3.41   0
   7   6 -10   65.23    3.65   0
   7  11 -14   10.35    3.64   0
   7  13 -15    0.75    3.05   0
   8   2  -3    8.50    3.34   0
   8   2  -2   79.29    2.92   0
   8   2   6    3.93    2.78   0
   8   6  -9  212.48    4.77   0
   8   8 -11  113.22    4.30   0
   8   9 -12   64.03    4.11   0
   8  15 -16   10.17    3.52   0
   9   3  -2   -0.00    3.52   0
   9   3   6    3.81    3.41   0
   9   4  -5   36.84    4.10   0
   9   4   8    7.06    2.74   0
   9   5  -7   27.67    4.07   0
   9   6  -8    8.97    3.96   0
   9  10 -12   45.67    4.16   0
   9  11 -13  123.16    4.60   0
   9  14 -15    2.51    3.63   0
   9  16 -16    4.27    3.55   0
  10   4  -2   -1.40    4.00   0
  10   4   3   17.09    3.48   0
  10   5  -5   -2.15    3.98   0
  10   5   7    1.47    2.92   0
  10   6  -7   -6.22    3.77   0
  10   7  -8    0.69    4.03   0
  10  10 -11   33.49    4.07   0
  10  15 -15    1.76    3.58   0
  10  17 -16    3.64    3.71   0
  11   5   0    2.65    3.56   0
  11   5   1    5.57    3.48   0
  11   6  -4   15.95    4.29   0
  11   6  -3    4.71    3.00   0
  11   6   5   26.33    3.58   0
  11   7  -6    2.94    4.24   0
  11   8  -8   -2.35    4.04   0
  11   9  -9   22.41    4.52   0
  11  10 -10   -2.45    4.17   0
  11  11 -11    5.64    4.33   0
  12   7  -2   27.82    4.44   0
  12   7  -1   27.52    4.34   0
  12   7   0   24.28    4.06   0
  12   7   1    3.70    3.98   0
  12   7   2   13.24    3.91   0
  12   8  -4   15.70    4.11   0
  12   8   5    6.11    3.52   0
  12   9  -7   10.29    4.14   0
  12   9  -6   12.23    3.10   0
  12  11  -9    6.28    4.05   0
  -5   8  -3    7.03    2.26   0
  -5  10  -5    3.43    1.98   0
  -4   4   0   -0.08    2.13   0
  -4   7  -4   46.56    2.21   0
  -4   8  -5   68.27    2.07   0
  -4  12  -8  235.52    2.88   0
  -3   2  11   41.99    2.40   0
  -2   2  13   14.82    1.74   0
  -2   5  -5   42.49    1.32   0
  -2   7  -7    5.09    1.00   0
   2   4  -8  135.46    2.63   0
   2   5  -9    2.41    2.03   0
   3  -1   0  227.14    2.73   0
   3  -1   8    1.22    1.21   0
   3   2  -6   47.82    2.25   0
   4  -1   7   82.81    1.98   0
   4   0  10   41.34    1.54   0
   5   9 -13   51.00    2.89   0
   5  12 -15   53.43    3.05   0
   6   1  -4  157.95    4.20   0
   6   2  -6    5.10    3.39   0
   6   9 -13    3.53    2.88   0
   6  12 -15    4.89    3.12   0
   7   0   2  135.57    3.47   0
   7   2  -5  133.41    3.96   0
   7   4  -8    4.34    3.20   0
   7   8 -12   10.28    3.39   0
   8   1   0   -5.29    3.09   0
   8   1   1   -2.85    3.12   0
   8   1   2   34.65    3.29   0
   8   1   3   22.17    3.15   0
   8   1   4   26.35    3.07   0
   8   2  -4  237.10    4.61   0
   8   2   7    4.85    2.58   0
   8   3  -6    1.96    3.23   0
   8   4  -7    6.04    2.48   0
   8  10 -13   93.71    4.04   0
   8  11 -14   -1.81    3.48   0
   8  13 -15    4.03    3.32   0
   9   2  -1   84.68    4.01   0
   9   2   0   21.75    3.57   0
   9   2   1   18.74    3.69   0
   9   2   2   19.55    3.57   0
   9   2   3    3.78    3.34   0
   9   2   4   32.74    3.80   0
   9   3  -4   64.45    4.02   0
   9   3   7    1.77    3.13   0
   9   4  -6   46.78    4.01   0
   9   6  -9   14.57    4.04   0
   9   7 -10   -1.34    3.98   0
   9   8 -11   -2.06    3.96   0
   9   9 -12   45.99    4.20   0
   9  12 -14   22.14    3.86   0
   9  15 -16   53.12    4.21   0
  10   3   0   21.85    3.70   0
  10   3   1    6.64    3.48   0
  10   3   2   23.38    4.00   0
  10   4  -4   27.26    4.14   0
  10   4   5    4.77    3.19   0
  10   4   6    3.33    3.30   0
  10   5  -6   26.51    4.20   0
  10   7  -9   39.42    4.31   0
  10   8 -10    9.11    4.06   0
  10   9 -11  142.97    5.13   0
  10  13 -14   28.95    4.26   0
  10  16 -16    1.38    4.01   0
  11   5  -3   -0.76    4.15   0
  11   5  -1    3.01    3.69   0
  11   5   2    7.21    3.35   0
  11   5   3    3.19    3.55   0
  11   5   4    2.71    3.47   0
  11   6  -5    5.43    4.29   0
  11   6   6    4.42    3.22   0
  11   7  -7    6.73    4.29   0
  11  10 -11   -0.58    3.94   0
  11  13 -13    2.85    4.11   0
  11  14 -14    0.47    4.04   0
  12   7  -4   12.47    4.44   0
  12   7  -3    0.85    4.28   0
  12   7   3   20.49    3.82   0
  12   7   4   15.63    3.70   0
  12  10  -9    4.68    4.21   0
  -5   5   2  218.09    4.19   0
  -5   6   0   40.36    3.21   0
  -4   5  -1   24.08    2.83   0
  -3   2   2    1.35    1.97   0
  -3   3  13   84.26    2.74   0
  -3   4  -2  109.41    1.97   0
  -3  10  -8   13.09    1.31   0
  -2   1  10   64.80    2.23   0
  -2   6  -6  121.66    1.54   0
   0   0  10   35.62    1.07   0
   2   3  -7    5.50    1.93   0
   2   6 -10  220.52    2.60   0
   3  11 -14    4.25    2.12   0
   4   4  -9   29.20    3.16   0
   4   5 -10  108.11    3.20   0
   4   9 -13  151.14    2.94   0
   5  -1   0  404.40    4.51   0
   5   3  -8  115.66    3.39   0
   5   4  -9   35.79    2.91   0
   5   5 -10   27.49    2.74   0
   6   0  -2   -2.08    3.43   0
   6   1  10    7.41    2.04   0
   6   4  -9    6.53    2.97   0
   6   5 -10   -0.06    2.88   0
   6   6 -11    3.39    2.91   0
   6  10 -14   -2.90    2.84   0
   7   0   0   49.17    3.19   0
   7   0   4    6.16    2.61   0
   7   1  -4  226.30    4.37   0
   7   1   8   46.93    2.51   0
   7   3  -7   28.09    2.49   0
   7   9 -13   -2.30    3.18   0
   7  10 -14    1.72    3.54   0
   7  12 -15    9.12    3.04   0
   8   1  -2   11.07    3.27   0
   8   1  -1   -0.15    2.22   0
   8   1   5   20.48    3.03   0
   8   2   8    0.71    2.34   0
   8   4  -8    2.12    3.49   0
   8   6 -10   -0.59    3.44   0
   8   8 -12    1.56    3.72   0
   8   9 -13   47.73    3.70   0
   8  12 -15    3.16    3.86   0
   9   2  -2    2.13    3.69   0
   9   2   5    6.71    2.98   0
   9   5  -8  254.35    5.35   0
   9  10 -13   21.04    3.91   0
   9  11 -14   13.79    4.09   0
   9  13 -15   28.92    3.89   0
  10   3  -2    7.69    3.95   0
  10   3  -1   76.17    4.31   0
  10   3   3    4.07    3.36   0
  10   3   4    5.82    3.34   0
  10   4  -5   16.44    4.12   0
  10   4   7   13.04    3.21   0
  10   6  -8   -2.10    3.87   0
  10  11 -13   -1.48    3.98   0
  10  12 -14    4.57    4.09   0
  10  14 -15   29.21    4.13   0
  11   4  -1   10.84    3.68   0
  11   4   0   -4.30    3.84   0
  11   4   1    0.17    3.75   0
  11   4   2   23.87    4.07   0
  11   5  -4   52.70    4.56   0
  11   6  -6   56.74    4.32   0
  11   7  -8   -2.43    4.26   0
  11   8  -9    0.22    3.87   0
  11   9 -10   -2.98    3.00   0
  12   6  -3   10.74    4.37   0
  12   6  -2    2.29    4.18   0
  12   6  -1    9.76    4.15   0
  12   6   0   25.93    4.19   0
  12   6   1   44.54    4.11   0
  12   6   2   -1.11    3.57   0
  12   6   3   15.68    3.82   0
  12   7  -6   10.32    4.17   0
  12   7   5    5.32    3.56   0
  12   9  -9   -3.17    4.00   0
  -4   3   4  122.47    3.09   0
  -4  11  -7  362.31    3.31   0
  -3   2  10    0.30    2.10   0
  -3   3   0  314.08    2.87   0
  -3   5  -3  495.20    3.30   0
  -2   3  14   10.05    1.90   0
  -1   0   8  338.96    2.35   0
   2  -1   0   17.44    1.75   0
   2  10 -13   95.71    2.18   0
   3  -1  -1  143.00    2.54   0
   3   1  -5 1025.25    4.70   0
   4  -1   8   56.62    1.66   0
   4   3  -8   88.87    3.25   0
   4   6 -11    0.96    2.16   0
   4  10 -14  112.26    3.07   0
   5  -1  -1   71.24    3.57   0
   5   2  -7  196.50    4.05   0
   5   7 -12    4.26    2.52   0
   6  -1   1  173.98    3.65   0
   6  -1   3  146.81    3.22   0
   6  -1   4   68.06    2.68   0
   6  -1   5    6.80    2.48   0
   6   0   8   26.08    2.04   0
   6   1  -5  287.46    4.64   0
   6   3  -8   96.64    3.52   0
   6   8 -13    4.56    3.38   0
   7   0  -2  262.53    4.40   0
   7   1   9    2.17    2.31   0
   7   2  -6   -4.04    2.26   0
   7   4  -9    1.35    3.17   0
   7   5 -10   -3.09    3.23   0
   7   6 -11    4.27    3.37   0
   7   7 -12    6.42    3.34   0
   7  13 -16    3.19    2.85   0
   8   1   6    6.31    2.75   0
   8   3  -7    4.03    3.47   0
   8  10 -14   57.73    3.82   0
   9   1   0   16.89    3.39   0
   9   1   2   56.19    3.62   0
   9   2  -4   15.09    3.87   0
   9   2  -3    0.16    2.74   0
   9   2   6    4.66    2.97   0
   9   3  -6   15.44    3.97   0
   9   5  -9    8.47    3.98   0
   9   6 -10   12.59    3.86   0
   9   7 -11   42.93    4.29   0
   9   8 -12   80.42    4.43   0
   9  14 -16    3.36    3.58   0
  10   3  -4   78.90    4.48   0
  10   3  -3   38.84    4.05   0
  10   3   5   68.43    3.63   0
  10   6  -9   13.56    4.30   0
  10   7 -10    1.15    4.06   0
  10   8 -11   17.78    4.35   0
  10  13 -15    6.39    3.98   0
  10  15 -16    3.93    3.79   0
  11   4  -3   18.49    4.32   0
  11   4  -2    7.25    4.16   0
  11   4   3   10.35    3.61   0
  11   4   4   13.73    3.54   0
  11   5  -6    0.85    4.26   0
  11   5  -5   19.31    3.17   0
  11   5   6    1.28    3.16   0
  11   6  -7    4.69    3.95   0
  11   7  -9    7.93    4.31   0
  11   8 -10   11.94    4.30   0
  11   9 -11   10.98    4.43   0
  11  11 -13    6.15    3.87   0
  11  13 -14   -2.39    3.65   0
  11  14 -15    0.08    4.03   0
  12   5  -1    4.62    3.85   0
  12   5   0    9.83    3.95   0
  12   5   1   16.95    3.59   0
  12   6  -5   10.19    4.30   0
  12   6  -4    1.67    4.23   0
  12   6   4    0.73    3.51   0
  12   6   5   23.07    3.84   0
  12   8  -8   -2.69    4.34   0
  -5   5   3  252.33    3.81   0
  -5   6   1    0.93    3.27   0
  -5  10  -4    4.57    2.46   0
  -4   3   6  108.87    3.44   0
  -4   3   7    8.80    3.12   0
  -4   3   8   91.17    3.37   0
  -4   6  -2   69.56    2.83   0
  -3   2   3  316.06    2.72   0
  -3   2   9   89.14    2.78   0
  -3   3  12   10.56    2.36   0
  -3   9  -7   31.22    1.40   0
  -2   1   9  355.45    3.05   0
  -2   2  12    3.95    1.40   0
  -2   3  -2    3.11    1.40   0
  -1   1  11  245.59    2.27   0
  -1   2  13   73.51    1.80   0
   0   1  12    2.45    0.91   0
   2  -1   9   21.51    0.81   0
   2   2  -6  459.54    2.89   0
   2   7 -11    4.77    1.61   0
   3  -1   9    1.87    1.13   0
   4   2  -7  384.20    4.38   0
   4   7 -12  184.64    3.10   0
   5   1  -6   28.40    3.61   0
   5   8 -13    8.30    2.56   0
   6  -1  -1   38.73    3.50   0
   6  -1   0   55.71    3.19   0
   6  -1   6    3.18    2.44   0
   6   0  -4  536.82    5.37   0
   6   2  -7   49.97    2.61   0
   7   1  -5   70.76    3.67   0
   7   2  -7  130.81    3.93   0
   7   3  -8   10.25    2.31   0
   7   8 -13  105.89    3.86   0
   7  11 -15   33.30    3.27   0
   8   0   0   85.29    3.64   0
   8   0   2   -0.82    3.07   0
   8   0   4    1.79    2.88   0
   8   1  -4   97.33    3.92   0
   8   1   7   81.36    3.06   0
   8   2  -6    8.41    3.48   0
   8   4  -9   32.19    3.74   0
   8   7 -12   41.89    4.00   0
   8   8 -13   27.35    3.77   0
   8  11 -15    5.68    3.39   0
   8  13 -16   11.12    3.33   0
   9   1  -2   36.11    3.74   0
   9   1  -1   16.95    3.61   0
   9   1   3   40.31    3.46   0
   9   1   4    3.82    3.26   0
   9   2  -5   13.14    3.90   0
   9   2   7    6.48    2.75   0
   9   3  -7    7.77    3.75   0
   9   4  -8    8.77    4.00   0
   9   9 -13   42.33    3.87   0
   9  10 -14   10.75    3.82   0
  10   2  -2   20.43    4.05   0
  10   2  -1   -4.97    3.81   0
  10   2   0   -2.70    3.76   0
  10   2   1   12.80    3.51   0
  10   2   2   17.55    3.60   0
  10   2   3    8.51    3.48   0
  10   2   4    9.69    3.70   0
  10   3   6   12.41    3.01   0
  10   7 -11   41.35    4.11   0
  10  11 -14   -0.62    4.05   0
  10  12 -15   17.24    4.35   0
  10  14 -16   58.29    4.32   0
  11   3  -1   22.45    4.11   0
  11   3   0    8.89    3.91   0
  11   3   1    2.16    3.75   0
  11   3   2    3.78    3.33   0
  11   4  -4    4.38    3.83   0
  11   4   5   -4.30    3.29   0
  11   5  -7   -1.95    4.22   0
  11   6  -8    4.18    4.13   0
  11   8 -11   29.05    4.24   0
  11  13 -15   18.38    4.47   0
  12   5  -3   56.47    4.66   0
  12   5  -2    6.93    3.93   0
  12   5   2    2.65    3.77   0
  12   5   3   14.64    3.81   0
  12   6  -6   18.11    4.36   0
  12   7  -8   18.83    4.47   0
  12   9 -10   -0.16    4.03   0
  12  10 -11   12.89    3.28   0
  -4   4   2    7.91    2.48   0
  -4   5   0    7.10    2.49   0
  -4   7  -3  276.16    3.41   0
  -4   8  -4   82.33    2.82   0
  -4   9  -5  244.26    3.16   0
  -3   2   4 3089.11    7.90   0
  -3   2   8   43.31    2.74   0
  -3   6  -4  863.76    3.96   0
  -3   7  -5  114.41    2.26   0
  -3   8  -6   90.59    1.89   0
  -2   1   3  378.48    2.73   0
  -2   1   8  408.04    3.43   0
  -2   2   0  985.17    3.54   0
   3  -2   3   18.70    1.86   0
   3  -2   4   18.17    1.87   0
   4  -2   3   36.02    2.49   0
   4  -2   4   29.36    2.37   0
   4   8 -13   13.30    2.73   0
   5  -1  -2  201.94    4.13   0
   5   3  -9    8.66    3.21   0
   5   4 -10  283.45    3.97   0
   5   5 -11   10.81    3.03   0
   5   9 -14    9.97    3.01   0
   6  -1  -2  153.40    4.10   0
   6   4 -10  192.05    3.90   0
   6   5 -11   36.17    3.12   0
   6   6 -12  231.85    4.36   0
   6   9 -14   14.30    2.87   0
   7  -1   0   -4.85    2.94   0
   7  -1   1   44.16    3.07   0
   7  -1   2  216.35    3.86   0
   7  -1   3    9.05    2.69   0
   7  -1   4   15.15    2.65   0
   7   0  -4  240.72    4.45   0
   7   1  -6  518.11    5.53   0
   7   4 -10    0.05    3.22   0
   7   5 -11    5.98    3.38   0
   7   9 -14   29.42    3.28   0
   7  12 -16    0.49    2.83   0
   8   0  -2  113.02    3.85   0
   8   1   8   58.41    3.04   0
   8   2  -7    8.32    3.51   0
   8   9 -14    2.74    3.45   0
   8  12 -16   25.31    3.82   0
   9   1  -3   50.34    4.03   0
   9   1   5    6.21    3.11   0
   9   2  -6   19.36    3.83   0
   9   5 -10   75.44    4.49   0
   9   6 -11   -4.38    3.96   0
   9   7 -12   51.82    4.37   0
   9   8 -13   -1.51    3.76   0
   9  11 -15    6.40    3.71   0
  10   2  -4   63.84    4.38   0
  10   2  -3   -1.40    3.95   0
  10   2   5    4.51    3.14   0
  10   3   7   42.70    3.26   0
  10   4  -8  184.87    5.19   0
  10   6 -10   10.72    3.98   0
  10   8 -12    6.42    3.86   0
  10   9 -13    4.77    4.24   0
  10  10 -14   -1.63    4.06   0
  10  13 -16   25.72    4.30   0
  10  15 -17    3.30    3.81   0
  11   3  -4    7.53    3.91   0
  11   3  -3  106.66    4.87   0
  11   3  -2   56.32    4.13   0
  11   3   3   -5.55    3.46   0
  11   3   4   -0.97    3.41   0
  11   4  -6    7.65    4.30   0
  11   4   6    3.28    3.21   0
  11   5  -8   19.34    4.29   0
  11   7 -10    0.83    3.93   0
  11   9 -12    6.24    4.00   0
  12   4  -2   -0.09    4.19   0
  12   4  -1   62.18    4.56   0
  12   4   0   15.98    4.08   0
  12   4   1    2.13    3.91   0
  12   4   2   -5.40    4.01   0
  12   5  -5   43.41    4.55   0
  12   5   4    3.62    3.55   0
  12   5   5    1.42    3.42   0
  13   6  -4    1.32    4.05   0
  13   6  -3    3.11    4.01   0
  13   6  -2   -4.44    3.62   0
  -4   4   3   44.96    2.82   0
  -3   2   5    8.31    1.50   0
  -3   2   6   45.33    2.31   0
  -3   2   7    1.67    2.36   0
  -3   3   1 1446.22    5.32   0
  -3   4  -1  201.77    2.36   0
  -3   4  13   72.21    2.83   0
  -2   1   4   26.75    1.72   0
  -2   1   7   75.55    2.20   0
  -2   2  11    9.47    1.90   0
  -2   3  13  221.62    2.93   0
  -2  10  -9  109.52    1.36   0
  -1   0   4 1109.85    3.03   0
  -1   0   6   47.28    1.26   0
   1  -1   1  933.48    2.27   0
   2   8 -12   10.59    1.61   0
   3  -2   2  248.19    2.42   0
   3  -2   5  951.35    3.94   0
   4  -2   5  506.66    3.52   0
   4  -1   9    8.80    1.31   0
   5  -2   1   20.29    3.20   0
   5  -2   2  616.34    4.83   0
   5   2  -8  140.14    3.71   0
   5   6 -12  218.29    3.67   0
   6   2  -8   -4.12    3.01   0
   6   7 -13  340.13    4.59   0
   6  10 -15   14.79    2.81   0
   7  -1  -2   -0.76    3.15   0
   7  -1  -1  156.81    3.72   0
   7  -1   5   10.94    2.50   0
   7   0   8   70.52    2.60   0
   7   2  -8   -4.48    3.14   0
   7   3  -9  103.00    3.83   0
   7   7 -13    1.91    3.20   0
   7  10 -15   37.70    3.31   0
   8   3  -9   51.13    3.83   0
   8   5 -11   14.29    3.82   0
   8   6 -12   10.77    3.82   0
   8   7 -13   -0.55    3.40   0
   8  10 -15    5.38    3.41   0
   9   0   0    4.07    3.54   0
   9   0   2   37.12    3.58   0
   9   1  -4    2.15    3.65   0
   9   1   6   -2.06    2.76   0
   9   3  -8  100.36    4.56   0
   9   9 -14   10.08    3.68   0
   9  12 -16   11.22    3.60   0
  10   1  -1   35.71    4.15   0
  10   1   0    1.32    3.78   0
  10   1   1   16.87    3.75   0
  10   1   2   14.25    3.56   0
  10   2  -5    6.36    4.08   0
  10   2   6    0.04    2.91   0
  10   6 -11   -4.51    4.00   0
  10   7 -12   23.77    4.36   0
  10  11 -15    5.38    3.83   0
  10  14 -17   -3.70    3.94   0
  11   2  -2    1.83    3.74   0
  11   2  -1   -0.59    3.83   0
  11   2   1    6.91    3.74   0
  11   2   2   36.44    4.13   0
  11   3  -5  192.97    5.47   0
  11   3   5   -0.96    3.26   0
  11   4  -7    6.22    4.29   0
  11   6 -10    2.22    4.34   0
  11   7 -11   11.33    4.35   0
  11   8 -12    1.90    4.19   0
  12   4  -4    9.67    4.25   0
  12   4  -3   23.82    4.14   0
  12   4   3   -3.32    3.61   0
  12   4   4    5.45    3.81   0
  12   5  -6    9.41    4.13   0
  13   5  -3    3.65    3.96   0
  13   5  -2   21.74    4.42   0
  13   5  -1   93.23    4.87   0
  13   5   0   24.78    4.23   0
  13   5   1   28.95    3.93   0
  -5  12  -5   97.03    3.14   0
  -4   4   4  150.22    3.37   0
  -4  12  -7   94.41    2.40   0
  -2   1   5  456.81    2.89   0
  -2   1   6  372.37    2.71   0
  -1   1   0 1613.20    2.84   0
  -1   3  14    5.72    1.55   0
  -1   4  -5   18.30    0.55   0
  -1   7  -8    0.61    0.59   0
   1   0  -2  333.00    1.78   0
   1   1  -4    6.89    1.45   0
   3  -2   1  269.73    2.60   0
   3   1  -6   12.53    2.17   0
   4  -2   6    1.14    1.57   0
   4   2  -8   98.00    3.42   0
   4   3  -9  109.39    3.20   0
   4   4 -10   44.20    2.65   0
   4   5 -11   46.13    2.49   0
   4   9 -14  108.17    3.07   0
   5  -2   0   13.51    3.35   0
   5   1  -7   62.53    3.62   0
   5   7 -13   29.22    2.72   0
   5  10 -15   26.96    2.59   0
   6  -2   1  249.86    4.00   0
   6  -2   2  197.73    3.61   0
   6  -2   3    0.27    2.50   0
   6  -2   4    2.57    2.31   0
   6  -1  -3  467.27    4.60   0
   6  -1   8   18.89    2.33   0
   6   8 -14   72.73    3.36   0
   6  11 -16    3.14    3.00   0
   7  -1  -3    8.36    3.31   0
   7  -1   6   20.86    2.46   0
   7   1  -7   90.94    3.74   0
   7   8 -14  149.62    4.01   0
   7  11 -16    2.69    2.87   0
   8  -1  -1    5.16    3.23   0
   8  -1   0   -2.45    3.13   0
   8  -1   1    1.74    3.17   0
   8  -1   2   39.75    3.31   0
   8  -1   3   18.72    3.11   0
   8  -1   4   30.36    3.05   0
   8   0  -4  234.96    4.50   0
   8   2  -8   20.07    3.61   0
   8   8 -14   -0.15    3.44   0
   8  11 -16   21.57    3.29   0
   9   0  -2  161.34    4.46   0
   9   0   4   44.80    3.37   0
   9   1  -5   21.07    3.82   0
   9   1   7    4.67    2.67   0
   9   2  -7    9.79    3.83   0
   9   3  -9    2.80    3.76   0
   9   4 -10   37.25    4.09   0
   9   5 -11  103.78    4.64   0
   9   6 -12    3.99    3.94   0
   9   7 -13   -0.76    3.79   0
   9  10 -15    1.65    3.67   0
   9  11 -16   29.61    4.04   0
   9  13 -17    9.53    3.46   0
  10   1  -4   55.28    4.15   0
  10   1  -3   41.66    4.26   0
  10   1   4   10.31    3.35   0
  10   2  -6   19.34    4.38   0
  10   4  -9   65.01    4.54   0
  10   9 -14   16.99    4.04   0
  10  10 -15   -3.53    4.20   0
  10  12 -16   -2.39    3.82   0
  11   2  -4    7.96    3.91   0
  11   2  -3    2.54    4.22   0
  11   2   3   17.12    3.60   0
  11   2   4   12.52    3.73   0
  11   3  -6   -0.68    4.31   0
  11   3   6   -0.97    3.15   0
  11   4  -8    4.47    4.39   0
  11   5  -9    1.36    3.98   0
  11  10 -14   -0.39    3.82   0
  11  13 -16   15.23    3.74   0
  12   3  -3    6.84    4.23   0
  12   3  -2   -0.84    4.04   0
  12   3  -1   -0.69    4.12   0
  12   3   0   -1.74    3.95   0
  12   3   1   -3.82    3.70   0
  12   3   2    3.29    3.81   0
  12   4  -6    2.21    4.32   0
  12   4   5   -0.13    3.42   0
  13   5  -4    0.13    4.34   0
  13   5   2    7.41    3.85   0
  13   5   3   -2.04    3.72   0
  -5  11  -4   17.77    2.35   0
  -4   4   6   50.50    3.36   0
  -4   4   7   37.83    3.31   0
  -4   4   8    4.09    2.99   0
  -4   5   1   36.87    1.98   0
  -3   5  -2  435.27    3.09   0
  -3  11  -8   43.55    1.65   0
  -2   2  10  146.80    2.72   0
  -2   4  -3  215.85    1.84   0
  -2   4  14   22.00    2.17   0
  -1   1  10  127.43    1.91   0
   2  -2   4    8.02    1.08   0
   2   4  -9   12.30    2.14   0
   2   9 -13   54.28    1.96   0
   4  -2   7   14.88    1.62   0
   4   6 -12   71.66    2.58   0
   5  -2  -1  912.37    5.97   0
   5  -1  -4  105.38    4.04   0
   5   0  -6   57.50    3.83   0
   5   8 -14   20.48    2.71   0
   6  -2  -1  107.79    3.82   0
   6  -2   5   55.28    2.42   0
   6   0  -6   32.66    3.59   0
   6   2  -9    4.04    2.96   0
   6   3 -10    3.50    2.90   0
   6   4 -11   36.60    3.16   0
   7  -2   0  163.69    3.77   0
   7  -2   2  138.32    3.50   0
   7  -2   3  108.58    3.27   0
   7  -1  -4  237.15    4.34   0
   7  -1   7    7.94    2.32   0
   7   0  -6  131.02    4.00   0
   7   2  -9    2.92    3.17   0
   7   3 -10    6.60    3.25   0
   7   4 -11  312.56    4.93   0
   7   5 -12  212.89    4.46   0
   7   6 -13  173.97    4.30   0
   7   9 -15    0.51    2.92   0
   8  -1  -3  147.94    4.00   0
   8  -1  -2    6.78    3.29   0
   8  -1   5   22.50    2.90   0
   8   0   8   16.44    2.73   0
   8   1  -7   11.46    3.53   0
   8   3 -10   -1.76    3.61   0
   8   4 -11   17.45    3.76   0
   8   5 -12   10.77    3.81   0
   8   6 -13    8.36    4.05   0
   8   9 -15    2.06    3.34   0
   9  -1   1   78.40    4.38   0
   9   0  -4  218.89    4.88   0
   9   0   6   63.44    3.66   0
   9   2  -8   90.18    4.37   0
   9   8 -14    5.62    3.48   0
   9   9 -15   52.65    4.06   0
  10   0   2   10.35    3.52   0
  10   1   6   33.58    3.59   0
  10   2  -7    5.14    4.12   0
  10   5 -11   16.63    4.18   0
  10   6 -12    8.99    4.25   0
  10   7 -13    5.32    4.13   0
  10  11 -16   16.71    4.01   0
  10  13 -17    8.30    3.80   0
  11   1  -2    6.65    3.75   0
  11   1  -1    8.04    3.90   0
  11   1   0   22.47    3.98   0
  11   1   1    5.73    3.75   0
  11   2  -5    1.50    4.29   0
  11   2   5   11.86    3.29   0
  11   3  -7    0.84    4.29   0
  11   4  -9    5.92    4.55   0
  11   5 -10   24.09    4.45   0
  11   6 -11   15.56    4.06   0
  11   7 -12   16.67    4.13   0
  11   9 -14   20.70    4.37   0
  12   3  -4    9.66    4.29   0
  12   3   3   10.29    3.76   0
  12   3   4    2.61    3.51   0
  12   4  -7    2.38    4.37   0
  13   4  -4   21.82    4.18   0
  13   4  -2   27.31    4.44   0
  13   4  -1    1.27    4.08   0
  13   4   0   -0.45    3.99   0
  13   4   1    3.88    3.93   0
  13   4   2    9.65    3.57   0
  -4   5   2  359.32    3.98   0
  -4  11  -6   41.77    2.22   0
  -3   3   3 1220.92    5.19   0
  -3   3   9  113.76    3.02   0
  -2   2   1  213.12    2.26   0
   0   2  13   10.13    1.13   0
   1   5  -9   31.61    1.62   0
   2  -2   3 4190.76    6.11   0
   2   3  -8   57.61    2.13   0
   2   5 -10   24.09    1.95   0
   3  -2   0   -0.04    1.98   0
   3  -2   7    0.73    1.51   0
   3  -1  -3    8.92    2.12   0
   4  -1  10    5.55    1.45   0
   4   7 -13    0.79    2.13   0
   4  10 -15   -1.51    2.51   0
   5  -2  -2  114.29    3.96   0
   5   2  -9    3.71    2.92   0
   5   3 -10    7.75    2.78   0
   5   4 -11  220.18    3.74   0
   6  -2  -2  244.35    4.49   0
   6  -2   6   -0.72    1.97   0
   7  -2   4    4.12    2.58   0
   7  -2   5   42.33    3.09   0
   7  -1   8   52.24    2.75   0
   7   1  -8    9.76    3.25   0
   7   7 -14   36.00    3.36   0
   7  10 -16    2.47    2.89   0
   8  -1  -4   92.51    3.92   0
   8  -1   6    7.18    2.69   0
   8   0  -6  443.12    5.61   0
   8   1  -8   -1.21    3.32   0
   8   2  -9   66.20    3.95   0
   8   7 -14   84.86    3.91   0
   8  10 -16  105.79    3.91   0
   9  -1  -2   37.46    3.75   0
   9  -1   2   52.84    3.77   0
   9  -1   3   43.14    3.47   0
   9  -1   4    1.89    3.60   0
   9   1  -7   -2.44    3.94   0
   9   3 -10   25.68    4.20   0
   9   4 -11   74.60    4.51   0
   9   5 -12   -0.55    3.98   0
   9   6 -13   16.77    4.06   0
   9  10 -16   22.39    3.68   0
   9  12 -17   14.70    3.42   0
  10   0  -2   -2.05    3.78   0
  10   0   4    8.11    3.32   0
  10   1  -6    1.72    4.15   0
  10   9 -15   11.27    3.93   0
  10  12 -17    8.11    3.75   0
  11   1  -3   62.35    4.46   0
  11   2  -6    1.88    4.50   0
  11   3  -8   -1.96    4.36   0
  11   5 -11   -1.88    4.51   0
  11   6 -12    1.06    4.43   0
  11  10 -15   16.59    3.93   0
  12   2  -4    1.53    4.05   0
  12   2  -3   22.23    4.43   0
  12   2  -2   38.32    4.48   0
  12   2   0    9.15    4.05   0
  12   2   2   45.59    4.12   0
  12   3   5   -4.02    3.47   0
  12   4  -8    0.97    4.37   0
  13   3  -2   -4.49    3.83   0
  13   3  -1   58.15    4.26   0
  13   3   0   -2.73    4.30   0
  13   4  -6  -10.67    3.98   0
  13   4   3   -0.46    3.74   0
  -4   9  -4   55.68    2.38   0
  -3   3   4  368.54    3.46   0
  -3   6  -3    6.61    1.84   0
  -3  10  -7  122.27    1.95   0
  -2   2   9  263.23    3.31   0
  -2   3  -1 3779.18    6.40   0
  -2   9  -8   53.17    1.28   0
   1   3  -7    0.39    1.32   0
   1   6 -10   70.92    1.64   0
   2  -2   2  390.90    2.30   0
   2  -1  -2  338.27    2.80   0
   2   0  -4 4887.25    8.18   0
   4   8 -14   17.77    2.75   0
   5  -1  -5  236.59    4.55   0
   5   1  -8   52.72    3.41   0
   5   6 -13   12.19    2.66   0
   5   9 -15   23.53    2.60   0
   6  -2  -3   84.61    3.99   0
   6  -2   7   17.50    2.45   0
   6   7 -14   31.03    3.07   0
   6  10 -16    5.92    2.69   0
   7  -2  -2   13.50    2.34   0
   7  -2   6   91.00    3.29   0
   7  -1  -5   74.16    3.75   0
   7   2 -10   39.63    3.32   0
   7   4 -12    4.76    3.35   0
   7   8 -15   13.21    3.05   0
   8  -2  -1    3.97    3.26   0
   8  -2   0  112.44    3.81   0
   8  -2   2   28.61    3.27   0
   8  -2   3    5.69    3.04   0
   8  -2   4   -2.21    3.36   0
   8  -1  -5   -1.93    3.43   0
   8  -1   7   84.46    3.35   0
   8   3 -11    9.58    3.73   0
   8   4 -12   -4.30    3.74   0
   8   8 -15   -2.05    3.40   0
   8  11 -17   26.16    3.35   0
   9  -1  -4    6.82    3.67   0
   9   1  -8   -0.81    3.98   0
   9   2  -9   11.36    3.04   0
   9   8 -15   -2.03    3.66   0
   9  11 -17   14.68    3.45   0
  10  -1   0    5.41    3.57   0
  10  -1   1   17.43    4.12   0
  10   1  -7   51.44    4.47   0
  10   4 -11    9.14    4.18   0
  10   5 -12   99.10    4.88   0
  10   7 -14    4.45    4.15   0
  10  10 -16   11.96    3.91   0
  11   0  -2   14.77    3.83   0
  11   0   0   57.24    4.13   0
  11   1  -5    3.74    4.32   0
  11   1   4    4.61    3.39   0
  11   1   5    5.41    3.70   0
  11   3  -9   78.17    4.91   0
  11   8 -14    4.71    3.94   0
  11   9 -15   37.76    4.27   0
  11  12 -17    3.10    3.99   0
  12   2  -5    3.02    4.40   0
  12   2   3    2.68    3.64   0
  12   2   4    6.62    3.51   0
  12   3  -7   10.97    4.27   0
  12   4  -9    4.20    4.39   0
  13   3  -4    4.27    4.37   0
  13   3   1   18.32    4.04   0
  13   3   2   -2.34    3.76   0
  -4   7  -1  151.55    3.41   0
  -4  13  -7   22.88    2.21   0
  -3   3   6   57.15    2.54   0
  -3   3   7   19.77    2.63   0
  -3   7  -4  125.89    2.69   0
  -3   8  -5   39.03    2.08   0
  -2   4  13    2.49    2.06   0
  -2   5  -4  263.22    1.94   0
  -1   1   9 1000.67    3.94   0
  -1   3  13  270.67    2.72   0
  -1   5  -6  116.43    0.86   0
   0   1  11   -0.57    0.94   0
   1   1  12    6.30    0.75   0
   2  -2   6   85.92    1.42   0
   3  -2  -1 2383.24    6.53   0
   4  -3   3  605.78    4.46   0
   4  -2   8    1.10    1.35   0
   4   2  -9   94.33    3.20   0
   4   4 -11   78.70    2.72   0
   4   5 -12   15.35    2.77   0
   5  -3   0   59.13    3.45   0
   5  -3   1  460.14    4.69   0
   5  -3   2  148.38    3.52   0
   5  -2  -3  199.82    3.49   0
   5   7 -14   30.61    2.82   0
   6  -3   0   13.40    3.26   0
   6  -3   1  679.44    5.44   0
   6  -3   2  173.98    3.59   0
   6  -3   3   77.98    2.96   0
   6  -3   4  171.34    3.50   0
   6  -1  -6  306.14    4.76   0
   6   1  -9  278.17    4.41   0
   6   2 -10   57.89    3.28   0
   6   4 -12   84.08    3.46   0
   6   5 -13   18.91    3.42   0
   6   8 -15   11.81    2.89   0
   7  -1  -6  522.12    5.61   0
   7   5 -13    5.76    3.29   0
   7   6 -14   23.65    3.31   0
   7   9 -16    3.46    2.97   0
   8  -2  -3    6.40    3.42   0
   8  -2   5   68.04    3.62   0
   8   1  -9   72.80    3.99   0
   8   2 -10   -3.69    3.56   0
   8   5 -13   58.99    3.79   0
   8   6 -14    6.23    3.53   0
   8   9 -16   48.97    3.56   0
   9  -2  -1   84.49    4.07   0
   9  -2   0   17.49    3.64   0
   9  -2   2   22.24    3.57   0
   9  -1  -5   24.63    4.04   0
   9  -1   6   -0.78    3.18   0
   9   2 -10    2.44    4.03   0
   9   3 -11    9.82    4.10   0
   9   5 -13  173.80    4.93   0
   9   6 -14  204.57    5.05   0
   9   9 -16    0.35    3.54   0
  10  -1  -3   49.27    4.33   0
  10  -1  -2   28.39    4.16   0
  10  -1  -1   42.94    3.98   0
  10  -1   2    9.57    3.56   0
  10  -1   3    4.73    3.34   0
  10   0  -6  522.48    6.81   0
  10   0   6   13.56    2.98   0
  10   1  -8    6.86    4.21   0
  10   4 -12   14.86    3.99   0
  10   8 -15   35.32    4.22   0
  10   9 -16    8.06    3.93   0
  10  11 -17    0.54    3.70   0
  11   0  -4   -0.58    4.11   0
  11   0   2   51.06    3.96   0
  11   1  -6   -1.39    4.02   0
  11   3 -10    1.81    4.55   0
  11   4 -11   21.28    4.52   0
  11   7 -14   29.84    4.48   0
  11   8 -15   16.23    4.60   0
  11  10 -16    8.80    4.08   0
  11  11 -17    1.92    4.25   0
  12   1  -4   -5.54    4.37   0
  12   1  -3    0.79    4.30   0
  12   1  -2    4.66    3.76   0
  12   1  -1   -4.35    3.62   0
  12   1   0   -3.34    3.68   0
  12   1   1   31.13    4.07   0
  12   1   2    0.51    3.73   0
  12   3  -8   34.37    3.44   0
  12   4 -10   -0.51    4.33   0
  12   7 -13    6.02    4.19   0
  13   2  -3    5.95    4.35   0
  13   2  -2    4.94    4.20   0
  13   2  -1   -3.41    4.07   0
  13   2   0   -0.30    3.99   0
  13   2   1   -4.81    4.15   0
  13   3   3    3.23    3.42   0
  -4   5   5  259.41    4.14   0
  -4   5   7   38.17    3.50   0
  -4   6   1    2.69    2.67   0
  -3   4   1   24.43    1.97   0
  -3   4  10   13.40    2.40   0
  -3   5  -1  109.01    2.25   0
  -3   5  12   14.62    2.70   0
  -2   2   8   48.10    2.24   0
  -2   3  11   80.51    2.17   0
  -2   5  14   15.31    2.39   0
  -2   6  -5  121.07    1.81   0
  -1   2  11   57.12    1.69   0
   1   2  -6    2.71    1.18   0
   2  -2   1  953.58    3.48   0
   2   1  -6  377.70    2.74   0
   2   7 -12    4.02    1.51   0
   3  -2   8    0.75    1.27   0
   3  -1  -4  204.51    2.91   0
   4  -3   4  126.43    2.75   0
   4   6 -13   16.35    2.74   0
   4   9 -15   85.68    2.95   0
   5  -3  -1  185.68    4.17   0
   5  -2  -4    8.92    3.78   0
   5  -1  -6   31.58    3.84   0
   5   3 -11   10.97    2.76   0
   5   4 -12    0.95    3.08   0
   5   8 -15    1.59    2.92   0
   6  -3  -1   25.83    3.54   0
   6  -2   8    2.27    2.24   0
   6   0  -8  405.85    4.97   0
   6   6 -14    0.64    2.93   0
   7  -3   0   38.88    3.23   0
   7  -3   2   17.28    2.92   0
   7  -3   3   53.25    3.02   0
   7  -3   4   51.06    3.30   0
   7  -2  -4   81.95    2.97   0
   7  -2   7   10.73    2.34   0
   7  -1   9    3.67    2.02   0
   7   0  -8    3.45    3.26   0
   7   7 -15   -5.91    3.17   0
   8  -2  -4  236.69    4.68   0
   8  -2   6    4.22    3.10   0
   8  -1   8   53.64    2.70   0
   8   0  -8    4.26    3.60   0
   8   7 -15   45.47    3.75   0
   8  10 -17   21.48    3.35   0
   9  -2  -3    1.88    3.79   0
   9  -2  -2    0.71    3.74   0
   9  -2   3    3.26    3.19   0
   9  -2   4   23.26    3.89   0
   9  -1   7    6.30    2.98   0
   9   1  -9    1.57    4.00   0
   9   7 -15   27.20    3.90   0
   9  10 -17    0.62    3.41   0
  10  -1  -5   28.97    4.09   0
  10  -1  -4   55.59    4.38   0
  10  -1   4    5.06    3.30   0
  10   2 -10  123.14    5.09   0
  10   3 -11   14.18    4.06   0
  10   5 -13   53.56    4.23   0
  10   6 -14    6.93    4.23   0
  10   7 -15    9.49    3.98   0
  10  10 -17    9.26    3.79   0
  11  -1  -1    3.35    3.66   0
  11  -1   0   18.78    3.66   0
  11   0   4   86.29    4.01   0
  11   2  -9    8.05    4.46   0
  11   5 -13   -0.00    4.03   0
  11   9 -16    2.72    4.08   0
  12   0  -2   40.21    4.08   0
  12   0   0    5.41    4.40   0
  12   1  -6    9.29    4.43   0
  12   1  -5    9.25    4.38   0
  12   1   3    4.09    3.60   0
  12   1   4    5.98    3.48   0
  12   2  -8    5.01    4.45   0
  12   3  -9   -3.52    3.06   0
  12   6 -13    8.63    4.52   0
  13   2  -5    4.33    4.49   0
  13   2   2    4.13    3.77   0
  13   2   3   17.54    3.79   0
  -4   6   2  160.11    3.49   0
  -4   8  -2   85.72    3.12   0
  -4   9  -3   89.49    3.22   0
  -4  11  -5    1.68    2.38   0
  -3   4   9   91.92    3.05   0
  -2   2   3   22.86    1.92   0
  -2   2   7  883.84    4.20   0
  -2   7  -6   32.81    1.56   0
  -1   1   8  552.58    3.10   0
  -1   4  14    1.71    1.75   0
   1   7 -11    1.65    1.22   0
   4  -3   5   26.30    2.01   0
   5  -3  -2   54.94    3.82   0
   5   0  -8 1210.76    6.95   0
   5   5 -13    8.79    2.66   0
   6  -3  -2   -1.98    3.59   0
   6  -3   6   75.39    2.77   0
   6  -2  -5  234.18    4.61   0
   6  -1  -7    7.55    3.43   0
   7  -3  -2   73.70    3.64   0
   7  -3   5   -0.60    2.90   0
   7  -2  -5  122.89    4.06   0
   7  -1  -7   91.22    3.82   0
   7   1 -10  351.81    5.07   0
   7   2 -11  323.65    5.05   0
   7   3 -12    1.45    3.42   0
   7   4 -13   84.18    3.82   0
   7   8 -16   32.54    3.69   0
   8  -3  -2  108.76    3.93   0
   8  -3   0    2.52    3.22   0
   8  -3   1   11.63    3.30   0
   8  -3   2   14.39    3.20   0
   8  -3   3   13.60    3.11   0
   8  -2  -5   33.83    3.71   0
   8  -1  -7   14.66    3.62   0
   8   1 -10   56.07    3.98   0
   8   2 -11  380.49    5.63   0
   8   3 -12    2.43    3.46   0
   8   4 -13    0.46    3.68   0
   8   5 -14   17.72    3.67   0
   8   8 -16   65.12    3.71   0
   9  -2  -4   13.44    3.95   0
   9  -2   5    8.57    3.03   0
   9  -1  -7   -1.90    3.80   0
   9   1 -10   50.08    4.39   0
   9   2 -11   -1.20    4.06   0
   9   3 -12   83.62    4.59   0
   9   4 -13   18.62    4.04   0
   9   5 -14   15.61    3.87   0
   9   8 -16    5.54    3.59   0
   9   9 -17   -1.47    3.87   0
  10  -2  -3    2.29    3.89   0
  10  -2  -2   12.87    4.09   0
  10  -2   0   -2.27    3.80   0
  10  -2   1    9.92    3.71   0
  10  -2   2   19.13    3.64   0
  10  -1   5   37.84    3.35   0
  10   0  -8  382.46    6.28   0
  10   1  -9    4.42    3.16   0
  10   3 -12   26.69    4.28   0
  10   4 -13   15.00    4.32   0
  10   8 -16    1.28    3.91   0
  11  -1  -4   32.96    4.36   0
  11  -1  -3   65.25    4.47   0
  11  -1  -2   -2.66    3.74   0
  11  -1   1    4.41    3.43   0
  11  -1   2   11.95    3.73   0
  11  -1   3    2.97    4.05   0
  11   0  -6  128.63    5.03   0
  11   1  -8   -0.47    3.06   0
  11   2 -10   43.79    4.71   0
  11   6 -14   -1.09    3.94   0
  11   7 -15    9.84    4.12   0
  11   8 -16   23.31    4.60   0
  11  10 -17   -1.50    3.92   0
  12   0  -4    1.52    4.29   0
  12   0   2   27.91    3.92   0
  12   1  -7   11.26    4.64   0
  12   2  -9    6.22    4.60   0
  13   1  -3   10.24    4.39   0
  13   1  -2    2.05    4.18   0
  13   1  -1   18.83    4.28   0
  13   1   1   44.65    4.26   0
  -4   6   3  358.79    4.36   0
  -4  10  -4  144.24    2.85   0
  -4  14  -7    4.45    2.27   0
  -3   4   2  177.56    2.30   0
  -3   4   8  140.02    3.46   0
  -3   6  -2  671.40    3.84   0
  -2   2   4 1119.40    4.34   0
  -2   2   5  858.07    3.95   0
  -2   2   6  467.60    3.12   0
  -2   3   0 2295.56    5.40   0
  -2   3  10   26.96    2.05   0
  -2   4  12    9.89    1.84   0
   2  -2   0 1049.86    3.85   0
   2  -1  -3  397.07    3.03   0
   2   8 -13   -0.68    1.69   0
   3  -3   2   48.17    2.04   0
   3  -3   3  573.50    3.19   0
   3  -3   4   38.44    2.08   0
   4  -3   6   25.85    2.02   0
   4  -2   9   10.81    1.42   0
   4   7 -14   45.02    2.49   0
   5  -2  -5  113.57    4.25   0
   6  -3  -3   92.83    4.11   0
   6   1 -10   29.10    3.22   0
   6   3 -12    3.70    3.08   0
   6   4 -13   74.85    3.49   0
   7  -3  -3   10.54    3.23   0
   7  -3   6   -1.44    2.84   0
   7  -2  -6   -1.83    3.38   0
   7   6 -15   19.05    3.75   0
   8  -3  -3  458.31    5.59   0
   8  -3   4   56.91    3.25   0
   8  -2  -6    8.49    3.61   0
   8  -2   7    0.40    2.46   0
   8   6 -15   12.45    3.56   0
   8   9 -17   -3.75    3.05   0
   9  -3  -2   -0.80    3.66   0
   9  -3  -1    3.48    3.61   0
   9  -3   0    0.78    3.62   0
   9  -3   1  132.61    4.36   0
   9  -3   2   36.33    3.71   0
   9  -3   3   93.02    4.26   0
   9  -2   6    1.75    3.20   0
   9   6 -15   10.20    3.70   0
   9   7 -16   51.15    3.99   0
  10  -2  -4   61.24    4.65   0
  10  -2   3   11.09    3.41   0
  10  -2   4   13.55    3.86   0
  10  -1  -7   49.65    4.56   0
  10  -1   6   37.13    3.17   0
  10   1 -10    4.31    4.22   0
  10   6 -15  128.18    4.97   0
  10   9 -17    3.72    3.73   0
  11  -1  -5    4.28    4.38   0
  11  -1   4    4.35    3.39   0
  11   0  -8   15.33    4.30   0
  11   2 -11   10.07    4.19   0
  11   3 -12   11.83    4.43   0
  11   5 -14   77.75    4.94   0
  11   6 -15    3.46    4.61   0
  11   9 -17   17.99    4.13   0
  12  -1  -2    7.31    3.92   0
  12  -1  -1    4.42    4.03   0
  12   0  -6   14.90    4.50   0
  12   0   4    0.01    3.42   0
  12   1  -8   -6.52    4.45   0
  12   4 -12    5.20    4.21   0
  13   1  -6    7.11    4.57   0
  13   1   2   33.08    4.05   0
  13   1   3   -0.90    3.65   0
  -3   4   4  498.03    3.90   0
  -3   5   0   11.03    1.96   0
  -3  11  -7 1307.31    5.18   0
  -2   4  -2   47.05    1.39   0
  -2   5  13   18.74    2.39   0
  -1   1   7  351.06    2.45   0
  -1   2  10    2.08    1.58   0
  -1   3  12   62.50    1.90   0
   2   3  -9   48.87    2.44   0
   2   4 -10   -0.98    2.11   0
   3  -3   1  526.87    3.30   0
   3  -3   5   94.49    2.36   0
   3  -2  -3  319.04    3.22   0
   3  -1  -5 1037.77    4.98   0
   4   1  -9 1069.42    6.08   0
   4   2 -10   22.85    2.73   0
   4   3 -11   46.01    2.62   0
   4   4 -12   32.88    2.81   0
   5  -1  -7   63.94    2.89   0
   5   2 -11  115.71    3.64   0
   5   7 -15   52.12    3.39   0
   6  -4   0  257.75    4.34   0
   6  -4   1   21.59    3.17   0
   6  -3  -4  117.90    4.23   0
   6  -2  -6    2.72    3.41   0
   6  -2   9   30.88    2.16   0
   6  -1  -8  117.54    3.89   0
   6   5 -14    1.90    3.01   0
   6   8 -16   14.84    2.80   0
   7  -4  -1   67.11    3.39   0
   7  -4   0   98.47    3.62   0
   7  -4   2   14.03    2.95   0
   7  -4   3  115.10    3.80   0
   7  -3  -4   36.92    2.70   0
   7  -1  -8   10.39    2.44   0
   7   1 -11   44.90    3.57   0
   7   3 -13   -0.66    3.92   0
   7   7 -16   30.05    3.71   0
   8  -3  -4   -2.59    3.49   0
   8  -3   5   59.14    3.14   0
   8  -2  -7    9.17    3.46   0
   8  -2   8    8.57    2.62   0
   8   0 -10   21.62    3.82   0
   8   1 -11   10.28    3.79   0
   8   2 -12    6.47    3.89   0
   8   3 -13   14.07    3.82   0
   8   7 -16   43.34    3.62   0
   9  -3  -4   63.38    4.27   0
   9  -3  -3  127.65    4.58   0
   9  -3   4    5.04    3.11   0
   9   0 -10    1.36    3.93   0
   9   1 -11   13.98    4.12   0
   9   2 -12   85.26    4.60   0
   9   3 -13   10.65    3.98   0
   9   4 -14    8.48    3.83   0
   9   5 -15   34.12    4.22   0
   9   8 -17    5.78    3.47   0
  10  -3  -1   85.55    4.49   0
  10  -3   0   23.79    3.99   0
  10  -3   1    3.37    3.69   0
  10  -2  -6   15.51    4.10   0
  10  -2  -5   10.85    4.03   0
  10  -2   5    6.22    3.12   0
  10  -1  -8    3.51    4.26   0
  10   1 -11   22.28    4.18   0
  10   2 -12   -2.58    4.09   0
  10   4 -14   34.83    4.38   0
  10   8 -17    0.41    3.72   0
  11  -2  -3    2.69    4.05   0
  11  -2  -2    1.68    4.02   0
  11  -2  -1   -1.20    3.64   0
  11  -2   0   11.50    3.61   0
  11  -2   1    3.86    3.74   0
  11  -2   2   35.79    3.93   0
  11  -1  -7  108.26    5.17   0
  11  -1   5    7.01    3.30   0
  11   1 -10   29.67    4.64   0
  11   7 -16   32.36    4.44   0
  11  10 -18   13.78    4.09   0
  12  -1  -5    3.19    4.55   0
  12  -1  -4   -0.63    4.28   0
  12  -1   1   27.04    4.15   0
  12  -1   2    3.26    3.77   0
  12   1  -9   -5.52    4.58   0
  12   3 -12   -2.84    4.53   0
  13   0  -4   27.19    4.59   0
  13   0   0   -2.25    3.93   0
  13   0   2   -5.38    4.07   0
  -4   7   1    5.93    2.14   0
  -4   9  -2   73.38    3.12   0
  -4  13  -6   38.92    2.21   0
  -3   5  10   71.25    2.84   0
  -3   7  -3  276.22    3.01   0
  -3  10  -6  427.11    3.29   0
  -2   4  11    9.80    2.33   0
  -2   6  14    0.82    2.55   0
   2   2  -8   42.72    2.50   0
   3  -3   0  311.83    3.01   0
   4  -3   7    0.57    1.57   0
   4   0  -8 2503.23    8.71   0
   4   5 -13   17.49    2.70   0
   4   8 -15    1.77    2.46   0
   5  -3  -4   11.80    3.89   0
   5  -2  -6   12.03    3.89   0
   5   1 -10  204.90    3.88   0
   5   3 -12    2.84    2.70   0
   5   4 -13   16.02    2.78   0
   6  -4  -2  254.56    4.64   0
   6  -4  -1   29.35    3.59   0
   6  -3  -5    3.60    3.75   0
   6  -2  -7   51.48    3.58   0
   6   6 -15   75.19    3.36   0
   7  -4  -2  273.03    4.63   0
   7  -4   4    2.09    2.66   0
   7  -3   7   20.13    2.78   0
   7  -2  -7  135.31    3.98   0
   7  -1  -9  218.61    4.41   0
   7   0 -10  141.98    4.22   0
   8  -4  -2    3.07    3.41   0
   8  -4   0   22.16    3.41   0
   8  -4   1  194.52    4.32   0
   8  -4   3   54.90    3.40   0
   8  -3  -5  215.50    4.73   0
   8  -3   6    8.11    2.72   0
   8  -1  -9   72.11    4.08   0
   8   5 -15   63.51    3.91   0
   8   8 -17   15.26    3.28   0
   9  -4   0   -1.59    4.07   0
   9  -3  -5   25.41    4.16   0
   9  -3   5  121.52    3.83   0
   9  -2  -7   14.00    4.17   0
   9  -1  -9   -1.39    4.06   0
  10  -3  -4   73.87    4.58   0
  10  -3  -3   40.06    4.38   0
  10  -3   2   23.60    3.69   0
  10  -3   3    4.11    3.49   0
  10   0 -10  104.79    4.91   0
  10   5 -15    6.93    3.84   0
  10   6 -16   -3.05    3.93   0
  10   9 -18   48.21    4.04   0
  11  -2  -6   -3.70    4.06   0
  11  -2  -5   -1.97    4.39   0
  11  -2   3   18.08    3.65   0
  11  -2   4   11.55    3.94   0
  11   1 -11    0.08    4.49   0
  11   2 -12    2.90    4.41   0
  11   6 -16    3.72    4.51   0
  11   8 -17   22.66    4.23   0
  11   9 -18   17.27    4.35   0
  12  -2  -1    4.68    4.16   0
  12  -2   0   10.29    3.63   0
  12  -1   3    9.74    3.71   0
  12  -1   4    5.11    3.79   0
  12   1 -10   35.17    4.70   0
  13  -1  -1   21.89    4.02   0
  -4   7   2   24.22    3.19   0
  -4   8   0   69.67    3.43   0
  -4  10  -3  149.67    3.18   0
  -4  11  -4   43.43    2.42   0
  -3   5   1 2070.59    6.67   0
  -3   5   9  137.84    3.41   0
  -3   8  -4   40.95    2.21   0
  -2   3   1  779.12    3.60   0
  -1   1   2 7627.86    7.16   0
   2  -2  -1  233.80    2.18   0
   4  -1  -7  694.95    5.47   0
   5  -4  -1   37.22    3.74   0
   5  -1  -8   53.94    3.63   0
   6  -4  -3   -1.31    3.74   0
   6  -4   5    4.31    2.24   0
   6   0 -10   58.26    3.48   0
   6   1 -11    2.56    3.17   0
   6   2 -12   39.15    3.38   0
   6   3 -13   23.13    3.27   0
   6   7 -16   47.28    3.12   0
   7  -4  -3  246.26    4.62   0
   7  -3  -6   38.72    3.69   0
   7  -2  -8   -0.38    3.41   0
   7   5 -15   -0.77    3.31   0
   7   8 -17    5.49    2.98   0
   8  -4  -3  164.94    4.41   0
   8  -4   4    0.42    2.96   0
   8  -3  -6    4.27    3.67   0
   8  -2  -8   18.25    3.77   0
   8   2 -13    2.23    3.87   0
   8   3 -14    9.76    3.73   0
   8   6 -16    7.15    3.42   0
   9  -4  -3  279.82    5.40   0
   9  -4  -2   13.55    3.78   0
   9  -4   1    5.16    3.56   0
   9  -4   2   -3.62    3.38   0
   9   1 -12   22.29    4.26   0
   9   2 -13    8.39    4.05   0
   9   3 -14   11.58    3.99   0
   9   4 -15   -2.45    3.66   0
   9   7 -17   -3.68    3.45   0
  10  -3   4    1.48    3.27   0
  10  -2  -8  340.48    6.03   0
  10  -1  -9    3.39    4.10   0
  10   1 -12   -4.92    4.12   0
  10   2 -13   16.93    4.34   0
  10   3 -14    1.16    4.15   0
  10   4 -15    4.23    4.01   0
  10   7 -17   -5.70    3.75   0
  11  -3  -4    8.85    4.28   0
  11  -3  -3   96.48    4.92   0
  11  -3  -2   61.69    4.45   0
  11  -3  -1   18.90    4.18   0
  11  -3   0    2.59    3.94   0
  11  -3   1    2.59    3.77   0
  11  -3   2   -1.44    3.66   0
  11  -1  -9    8.26    4.55   0
  11   0 -10   17.53    4.24   0
  11   7 -17    6.72    4.10   0
  12  -2  -5    0.83    4.41   0
  12  -2  -4   -2.36    4.45   0
  12  -2   1   -0.32    3.84   0
  12   1 -11   16.72    4.64   0
  13  -1  -5   73.89    5.09   0
  13  -1   0   17.99    3.91   0
  13  -1   1   42.53    4.25   0
  13  -1   2   26.01    4.04   0
   1  -1  -1 1873.84    3.61   0
   6  -1  -9  277.64    3.95   0
   8  -4  -4   77.35    3.15   0
  -7   8  15   18.83    3.74   0
  -7   8  16   34.05    4.00   0
  -7   8  17    4.20    3.48   0
  -7   8  18    5.31    3.62   0
  -6   7  21   -4.96    4.66   0
  -6   8  18   -0.01    4.03   0
  -6   8  19    8.52    4.08   0
  -5   6  23    0.19    4.72   0
  -5   7  21   -2.14    4.61   0
  -5   8  18   14.89    4.43   0
  -5   8  19    2.07    4.43   0
  -4   7  21    8.40    4.88   0
  -4   8  12  158.77    4.76   0
  -4   8  17   -0.23    4.51   0
  -4   8  18    0.40    4.49   0
  -3   7  19   20.64    4.56   0
  -3   7  20   -2.71    4.36   0
  -3   8  12   12.12    3.72   0
  -3   8  13    8.09    4.04   0
  -3   8  14  309.00    5.78   0
  -3   8  15    5.27    4.60   0
  -3   8  16    1.80    4.71   0
  -2   5   5   62.38    2.03   0
  -2   5  22   19.29    5.42   0
  -2   6  20   24.18    5.26   0
  -2   7  17   41.03    4.92   0
  -2   7  18    1.54    4.88   0
  -1  -5  -4   53.53    2.65   0
  -1  -2  -2    8.15    1.84   0
  -1   6  18   22.02    4.92   0
  -1   7  12   34.99    4.09   0
  -1   7  13   50.07    4.46   0
  -1   7  14    6.35    4.45   0
  -1   7  15    2.38    4.78   0
   0   5   7  127.35    4.45   0
   0   6  10  545.75    6.07   0
   0   6  11   27.61    3.87   0
   0   6  14    0.51    4.62   0
   0   6  15   82.89    5.46   0
   1   4  18   10.80    5.32   0
   1   5   9   75.55    4.52   0
   1   5  10   34.55    4.22   0
   1   5  14   19.69    4.90   0
   1   5  15   11.58    4.94   0
   1   5  16   32.92    4.03   0
   2  -7  -4   66.70    1.80   0
   2   3  17   11.49    5.37   0
   2   4   9   14.83    2.98   0
   2   4  10   16.08    4.06   0
   2   4  11  184.01    5.12   0
   2   4  13  145.10    5.71   0
   2   4  14   14.91    5.18   0
   2   4  15   39.64    4.11   0
   3 -10  -5   24.07    2.85   0
   3   0  20    7.11    4.08   0
   3   1   5   48.06    3.98   0
   3   2  15   65.46    5.46   0
   4  -2  19    2.46    4.97   0
   4   0  16  116.41    5.96   0
   4   1  10    1.30    4.10   0
   4   1  11    6.91    4.48   0
   4   1  13   10.57    4.95   0
   5 -16  -6    3.52    2.21   0
   5  -2  15   22.39    5.15   0
   5  -1   8   13.95    3.50   0
   5  -1  10   49.24    4.51   0
   5  -1  11    3.45    4.58   0
   5  -1  13   18.34    5.00   0
   6  -6  18   -5.09    4.71   0
   6  -5  16    1.77    4.86   0
   6  -4   6  239.10    4.24   0
   6  -4  14    2.09    4.68   0
   6  -4  15   -0.57    4.43   0
   6  -3  10    0.26    4.12   0
   6  -3  11   -7.14    4.15   0
   7  -9  17   -0.75    4.83   0
   7  -8  16    8.46    4.75   0
   7  -7  14    1.40    4.49   0
   7  -6   9   63.52    4.34   0
   7  -6  11    6.74    3.99   0
   7  -6  12    5.71    4.20   0
   8 -10   6   46.95    3.44   0
   8 -10  12    3.23    4.25   0
   8 -10  13   11.16    4.04   0
   8  -9   9   94.64    4.08   0
   8  -9  10    5.68    3.64   0
  -7   7  11    0.22    2.86   0
  -6   7  20    2.85    4.26   0
  -6   8  16    8.25    3.73   0
  -6   8  17   40.54    4.22   0
  -5  -1  -1   31.90    2.56   0
  -5   6  22   12.39    4.85   0
  -5   7  20    3.92    4.56   0
  -5   8  13    8.57    3.53   0
  -5   8  15    1.05    3.95   0
  -5   8  16   35.76    4.43   0
  -5   8  17    3.07    4.33   0
  -4   5   5  257.43    2.61   0
  -4   7   9    7.15    3.45   0
  -4   7  19   -7.41    4.61   0
  -4   8  14   15.47    4.14   0
  -4   8  15   -1.52    4.22   0
  -3   5   5  311.05    2.82   0
  -3   7  18    0.95    4.75   0
  -2   5  21   23.39    5.46   0
  -2   6   7  432.28    4.53   0
  -2   6  19   10.45    5.12   0
  -2   7  10  117.78    4.17   0
  -2   7  15   22.35    4.38   0
  -1   5   6   53.62    2.84   0
   0   4   5 1156.00    5.12   0
   0   4  20   16.89    4.09   0
   0   5  17   30.34    5.23   0
   0   6  12  121.85    4.54   0
   0   6  13    6.61    4.21   0
   1   3  19    6.19    5.55   0
   1   5  11   20.50    3.93   0
   1   5  12    9.94    4.36   0
   1   5  13   37.75    4.55   0
   2   2  18   18.84    5.42   0
   2   3  15   86.67    5.45   0
   2   3  16   53.00    5.44   0
   3  -8  -4   43.92    1.85   0
   3  -2   1  271.46    2.28   0
   3   2  13   26.84    5.12   0
   3   2  14   36.59    5.24   0
   4  -2   3   42.48    3.43   0
   4   0  14  260.42    6.42   0
   5  -4  18   10.08    5.26   0
   5  -3   4   20.94    2.93   0
   5  -2   7   -2.04    3.13   0
   5  -2  13   -1.74    4.53   0
   5  -2  14    9.38    4.91   0
   6  -7  18    2.57    5.08   0
   6  -6   3   10.90    2.42   0
   6  -6  17   12.07    4.69   0
   6  -5  15   42.43    5.19   0
   6  -4   7    1.11    3.44   0
   6  -4   8   14.93    3.78   0
   6  -4   9   -1.06    4.43   0
   6  -4  10    6.83    4.68   0
   6  -4  11   11.01    4.44   0
   6  -4  12   -1.96    4.44   0
   7 -10  17    9.54    4.87   0
   7  -9  16   18.08    4.78   0
   7  -8  15    5.17    4.67   0
   7  -7   6   -6.69    2.96   0
   7  -7   7  118.49    4.30   0
   7  -7  13   -8.10    4.33   0
   8 -11   5   68.50    3.23   0
   8 -10   7   35.47    3.18   0
   8 -10   8   16.00    3.27   0
   8 -10   9    6.74    3.43   0
   8 -10  10    6.58    3.60   0
  -7   7  18   12.80    4.27   0
  -7   7  19    4.70    3.94   0
  -6   1   1   36.99    1.83   0
  -6   7  10   56.87    2.84   0
  -6   7  19   -5.07    4.09   0
  -5   5  23   -2.27    5.04   0
  -5   6   7    2.75    2.09   0
  -5   6  21   11.09    4.78   0
  -5   7  19    3.59    4.66   0
  -4   7  18    0.27    4.68   0
  -3  -3  -3  577.32    4.29   0
  -3   4  23    6.75    5.26   0
  -3   6   7   67.56    3.21   0
  -3   6  19   12.57    4.53   0
  -3   7  16   11.44    4.71   0
  -3   7  17   21.27    4.84   0
  -2  -3  -3  997.31    4.68   0
  -2   5  20    6.26    5.13   0
  -2   6  18    0.60    4.94   0
  -2   7  12    7.30    3.77   0
  -2   7  13   33.19    4.20   0
  -2   7  14   -0.31    4.28   0
  -1   5  18   55.39    5.37   0
  -1   6  10   70.09    4.18   0
  -1   6  15    6.04    4.91   0
  -1   6  16   11.84    4.73   0
   0  -5  -4   33.43    2.21   0
   0   2  22   -3.30    4.17   0
   0   3  20    0.97    5.28   0
   0   4  18   18.40    5.45   0
   0   5  15   10.08    5.10   0
   0   5  16    6.28    5.13   0
   1   1   2 1808.00    4.82   0
   1   3  18    0.81    5.28   0
   1   4  16    4.65    3.83   0
   2   0   2 1292.88    4.51   0
   2   2  17   -4.82    5.28   0
   2   3   8  119.79    4.77   0
   2   3  13  143.37    5.70   0
   2   3  14    4.66    5.09   0
   3   0   4   47.16    2.98   0
   3   2  10   -2.66    2.82   0
   3   2  12    6.15    3.27   0
   4  -1   5  222.31    4.43   0
   4  -1  16    3.04    3.73   0
   4   0   8  170.33    4.40   0
   4   0  10   49.34    4.46   0
   4   0  12  103.99    5.34   0
   5  -4   3   19.09    2.56   0
   5  -4  16    9.22    4.59   0
   5  -4  17   -6.55    4.73   0
   5  -3  14   21.50    4.71   0
   5  -3  15   18.77    5.11   0
   5  -2   8   26.00    3.79   0
   5  -2   9   28.50    4.13   0
   5  -2  10   12.27    4.32   0
   5  -2  11   13.59    4.59   0
   5  -2  12    2.41    4.75   0
   6 -14  -4    1.27    1.16   0
   6 -10  -1   18.44    0.98   0
   6  -8  18   12.75    5.15   0
   6  -7   2    1.66    1.99   0
   6  -7  17   -2.03    4.98   0
   6  -5  13    1.98    4.52   0
   6  -5  14   13.20    4.34   0
   7 -13  -1   28.81    1.05   0
   7 -11  17   -0.05    4.72   0
   7 -10  16    4.07    4.60   0
   7  -9   3   -0.05    2.42   0
   7  -9  15   -1.29    4.60   0
   7  -7   8   94.71    4.08   0
   7  -7   9   22.47    4.05   0
   7  -7  10   36.11    4.30   0
   7  -7  11   29.96    4.14   0
   8 -11  10   26.04    4.19   0
   8 -11  12    0.18    4.01   0
  -7   6  20   -3.05    4.59   0
  -7   7  13    1.61    3.33   0
  -7   7  16   33.28    4.13   0
  -7   7  17   18.87    3.71   0
  -6   0   0   31.13    2.02   0
  -6   4  24    5.03    4.80   0
  -6   6  21   -0.44    4.41   0
  -6   7  17   26.33    4.85   0
  -6   7  18   26.59    4.33   0
  -5   5  22    3.52    4.82   0
  -5   6  20   26.55    4.76   0
  -5   7  10    2.33    2.54   0
  -5   7  17    9.65    4.39   0
  -5   7  18   20.96    4.61   0
  -4   4  23   11.99    5.23   0
  -4   6   7  176.11    3.07   0
  -4   6  19   30.95    5.29   0
  -4   6  20    2.39    4.33   0
  -4   7  16   13.73    4.56   0
  -4   7  17    0.86    4.56   0
  -3   4  22    3.65    5.20   0
  -3   6  18   10.95    4.91   0
  -3   7  11   15.52    3.53   0
  -3   7  12  143.07    4.39   0
  -3   7  13   75.08    4.32   0
  -3   7  14   -0.62    4.21   0
  -3   7  15   -9.39    4.40   0
  -2   4   4  113.94    2.17   0
  -2   4  21   15.67    5.46   0
  -2   5  19   -1.91    5.17   0
  -2   6   8 1237.72    7.02   0
  -2   6  16    6.80    4.84   0
  -1   3   3   68.95    1.99   0
  -1   3  21   15.74    5.55   0
  -1   4  19    0.11    5.30   0
  -1   5   7    9.46    3.60   0
  -1   6  11    6.16    3.82   0
  -1   6  13   95.36    4.65   0
  -1   6  14    0.83    3.14   0
   0   1  22   17.73    5.58   0
   0   3   4  842.89    4.46   0
   0   3  19   65.30    5.81   0
   0   4   6    2.05    2.86   0
   0   4  17   17.81    5.43   0
   0   5  10  255.75    5.16   0
   0   5  11    0.32    3.98   0
   0   5  12   21.87    4.26   0
   0   5  13    1.23    4.42   0
   0   5  14   21.03    4.73   0
   1  -7  -5 1255.05    5.69   0
   1   2  19   52.20    4.47   0
   1   3  16   13.22    5.01   0
   1   3  17    3.83    4.94   0
   1   4  10  148.38    4.78   0
   1   4  11  219.27    5.17   0
   1   4  12   25.38    4.46   0
   1   4  13   10.93    4.63   0
   2  -8  -5  200.40    3.34   0
   2   2  15    1.05    5.17   0
   2   2  16    4.16    4.92   0
   2   3  10    0.60    3.83   0
   2   3  11   11.49    4.22   0
   2   3  12    4.08    3.20   0
   3   0  16   68.06    5.76   0
   3   1  13    3.46    5.01   0
   3   1  14   63.36    5.41   0
   4 -13  -6   47.59    2.45   0
   4 -11  -5   45.63    2.12   0
   4  -3   2   36.39    2.23   0
   4  -1  13   15.69    4.77   0
   4  -1  14   13.03    5.02   0
   5  -5   2   48.01    2.64   0
   5  -5  17    8.06    5.26   0
   5  -4  15    2.74    4.95   0
   5  -3  13    2.77    4.81   0
   6  -9   0  190.37    1.98   0
   6  -9  18    0.43    5.21   0
   6  -8   1   -0.58    1.55   0
   6  -8  17    3.98    4.91   0
   6  -7  16    1.88    4.90   0
   6  -6   4   -0.74    2.32   0
   6  -6  14   12.00    4.70   0
   6  -5   6  195.01    4.02   0
   6  -5   7   24.74    3.53   0
   6  -5   8   41.26    4.32   0
   6  -5   9   55.03    4.70   0
   6  -5  10   20.14    4.27   0
   6  -5  11    1.26    4.39   0
   6  -5  12   19.81    4.56   0
   7 -12  17    0.40    4.75   0
   7 -11   1   15.93    1.77   0
   7 -11  16   18.98    4.72   0
   7 -10   2   -0.80    1.94   0
   7 -10  15    1.22    4.61   0
   7  -9  14    4.48    4.48   0
   7  -8   6  120.77    3.73   0
   7  -8   7    7.47    3.95   0
   7  -8  10   12.87    4.52   0
   7  -8  11   46.00    4.42   0
   7  -8  12    0.02    4.19   0
   8 -11   8   28.09    3.28   0
   8 -11   9   29.60    3.55   0
  -7   6  19    2.73    4.19   0
  -7   7  14   30.45    3.26   0
  -7   7  15   -3.03    3.36   0
  -6  -1  -1  170.26    3.01   0
  -6   6   8   26.84    1.91   0
  -6   6  19   24.15    4.77   0
  -6   6  20   23.14    4.47   0
  -6   7  14   32.29    4.34   0
  -6   7  15   11.03    4.43   0
  -6   7  16   46.89    4.19   0
  -5   5  21    4.02    4.67   0
  -5   6  19   -1.91    4.37   0
  -5   7  12    5.46    3.79   0
  -5   7  15   50.81    4.31   0
  -5   7  16   10.43    4.31   0
  -4   1   0  318.36    2.34   0
  -4   2   1    8.96    0.98   0
  -4   4  22    0.03    5.08   0
  -4   6  18   57.02    4.96   0
  -4   7  12  179.90    4.42   0
  -4   7  13    0.02    3.80   0
  -4   7  14   45.86    4.30   0
  -4   7  15   15.12    4.30   0
  -3   4  21    9.00    5.31   0
  -3   5  19    5.23    4.61   0
  -3   6   8  128.06    3.86   0
  -3   6  17    4.78    4.82   0
  -2   4  20    1.25    5.13   0
  -2   5   6  358.53    3.48   0
  -2   5  18   21.58    5.34   0
  -2   6  14   -1.22    4.31   0
  -2   6  15   26.69    4.66   0
  -1   3  20   27.67    5.56   0
  -1   4   5  805.54    4.39   0
  -1   4  18   -1.84    5.11   0
  -1   5  16   -1.17    4.99   0
   0   0  22    2.43    5.35   0
   0   3  18   26.89    5.46   0
   0   4  16    5.12    5.11   0
   1   1  19   -1.18    5.50   0
   1   2   4   -2.26    2.41   0
   1   2  17    9.99    4.97   0
   1   2  18    2.14    3.77   0
   1   3  15   29.79    5.37   0
   2  -1  20   16.44    4.14   0
   2   1   4  263.87    3.28   0
   2   1  16   42.48    5.22   0
   2   1  17  123.10    4.82   0
   2   2  13   16.87    4.82   0
   2   2  14   12.50    5.18   0
   3 -11  -6  102.72    2.92   0
   3  -5  -2    8.41    0.46   0
   3  -3  20    1.32    3.98   0
   3  -2  18   11.66    5.18   0
   3  -1   3  170.72    3.07   0
   3   1  12   22.11    4.41   0
   4  -2   4   32.65    3.47   0
   4  -1   8   58.00    3.77   0
   4  -1  11    6.37    4.48   0
   4  -1  12   55.56    5.09   0
   5 -15  -6   41.72    2.09   0
   5  -7  18    1.60    4.82   0
   5  -6  17   10.00    5.24   0
   5  -4   4  113.50    3.25   0
   5  -4  14    6.77    4.86   0
   5  -3   7   24.07    3.51   0
   5  -3  10    8.51    4.32   0
   5  -3  11    2.28    4.48   0
   5  -3  12   22.72    4.62   0
   6 -10  18   23.30    5.32   0
   6  -9  17   -4.20    4.90   0
   6  -8  16   -5.51    4.68   0
   6  -7  14   18.58    4.42   0
   6  -7  15    1.23    4.43   0
   6  -6  12   16.78    4.49   0
   6  -6  13   -0.79    4.46   0
   7 -13  17   -7.01    4.30   0
   7 -12   0    1.14    1.28   0
   7 -12  16    1.12    4.57   0
   7 -11  15    9.75    4.61   0
   7 -10  14   -0.06    4.31   0
   7  -9  12   15.11    4.28   0
   7  -8   9    1.98    3.81   0
  -8   1   2   12.27    1.77   0
  -7   5   7   23.00    1.47   0
  -7   5  21    0.74    4.12   0
  -7   6  18   -0.25    4.38   0
  -6   3  24    0.54    4.63   0
  -6   5  21   15.29    4.59   0
  -6   6  18    0.45    4.60   0
  -5   4  22    3.66    4.64   0
  -5   5  20    7.33    4.58   0
  -5   6   8   26.63    2.63   0
  -5   6  18    4.54    4.39   0
  -4   5  20   30.84    4.75   0
  -4   6   8  163.26    3.87   0
  -4   6  17    1.07    4.58   0
  -3   5  18   -0.72    4.59   0
  -3   6  15   74.98    4.91   0
  -3   6  16   -0.66    4.76   0
  -2   2  22   -3.36    5.42   0
  -2   4  19    5.78    5.24   0
  -2   5  17   45.68    5.19   0
  -2   6  11  334.52    5.11   0
  -2   6  13   17.67    4.11   0
  -1  -4  -4   -2.44    2.44   0
  -1   3  19   -0.23    5.33   0
  -1   5  13   26.92    4.18   0
  -1   5  14    4.80    4.46   0
   0  -6  -5  406.44    3.94   0
   0  -2  -2  825.14    2.87   0
   0   3  17   -0.52    5.35   0
   0   4   7  520.98    5.37   0
   0   4  14    2.64    4.69   0
   0   4  15    6.66    3.78   0
   1   1  18    9.23    5.38   0
   1   2  16   30.39    5.39   0
   1   3  13    1.70    4.63   0
   1   3  14   66.68    5.41   0
   2   1  15   39.17    5.42   0
   2   2   8    9.20    4.37   0
   2   2  10   92.50    4.52   0
   2   2  11   13.49    4.26   0
   2   2  12   25.19    4.59   0
   3  -9  -5  178.94    2.76   0
   3  -1  16   49.72    5.47   0
   3   0  14   78.70    5.28   0
   4  -6  19    8.16    5.02   0
   4  -4   1   17.18    1.99   0
   4  -3  15   15.26    4.93   0
   4  -2  13   22.46    5.07   0
   4  -1  10    3.38    3.95   0
   5  -7  17  131.50    6.41   0
   5  -6   1   10.47    2.04   0
   5  -6  16   29.68    5.18   0
   5  -4  13    3.83    4.79   0
   6 -10  17   11.72    4.95   0
   6  -9  16    1.45    4.87   0
   6  -7   3    2.07    2.01   0
   6  -7  13    1.45    4.42   0
   6  -6   6    2.40    3.03   0
   6  -6   7   25.25    4.08   0
   6  -6   9   90.09    4.88   0
   6  -6  11   13.90    4.42   0
   7 -13  16   14.07    4.92   0
   7 -12  15   -2.09    4.08   0
   7 -11  14   -1.42    4.42   0
   7 -10   3   99.27    2.91   0
   7 -10  12   -5.31    4.46   0
   7 -10  13    1.98    4.27   0
   7  -9   6    2.96    3.65   0
   7  -9   9   71.71    4.59   0
   7  -9  10    9.26    4.03   0
  -8   2   3    9.67    1.27   0
  -7   1   1  153.38    2.43   0
  -7   3  23   36.88    5.15   0
  -7   4  22   -6.15    4.29   0
  -7   5  20   27.04    4.37   0
  -7   6  10   69.85    2.69   0
  -7   6  17    5.95    3.72   0
  -6   3  23   23.93    4.88   0
  -6   5  20    2.39    4.39   0
  -6   6   9   -0.59    2.18   0
  -5   2  24   10.23    5.17   0
  -5   4   4    4.97    1.24   0
  -5   4  21   -0.01    4.67   0
  -5   5  19    9.42    5.01   0
  -5   6  17   87.18    4.87   0
  -4  -1  -2   11.88    2.42   0
  -4   3  22    3.23    4.95   0
  -4   5  19    6.93    4.41   0
  -4   6  15   29.35    4.88   0
  -4   6  16   91.31    5.08   0
  -3  -2  -3   16.84    2.24   0
  -3   3  21   18.08    5.25   0
  -3   4   4  501.96    2.72   0
  -3   5   6   -0.35    2.22   0
  -3   5  17    9.70    4.96   0
  -3   6  11  242.54    4.89   0
  -3   6  12   78.53    3.82   0
  -3   6  13   86.54    4.39   0
  -2  -1  -2 1268.64    4.56   0
  -2   3  20   15.62    5.30   0
  -2   4  18    3.88    5.30   0
  -2   5   7  187.36    3.74   0
  -2   5  15    2.24    4.77   0
  -2   5  16   36.54    4.86   0
  -1   3  18    4.30    5.16   0
  -1   5  11   10.04    3.88   0
  -1   5  12   46.38    4.17   0
   0  -3  -3   22.87    2.10   0
   0   2  18    8.13    5.35   0
   0   3  16   48.46    5.44   0
   0   4  11   47.27    4.27   0
   0   4  12   -1.99    4.15   0
   0   4  13    7.03    4.21   0
   1  -5  -4  871.11    4.17   0
   1   1  17    9.72    5.28   0
   1   2  15   -5.52    5.22   0
   1   3   9   -2.09    4.40   0
   1   3  10   39.59    4.37   0
   1   3  11   82.90    4.57   0
   1   3  12  215.30    5.40   0
   2  -6  -4   65.52    1.93   0
   2   0  16   87.62    5.74   0
   2   1   5  174.98    3.58   0
   2   1  14   45.56    5.36   0
   3  -2  16   14.37    5.05   0
   3  -1  14   60.51    5.23   0
   3  -1  15  145.37    5.77   0
   3   0  12   32.50    4.74   0
   4  -4  16   -0.19    5.22   0
   4  -3  14   11.15    5.06   0
   4  -2  12    2.35    4.80   0
   5 -11  -4   29.36    1.31   0
   5  -8  18    3.70    4.82   0
   5  -5   3   56.65    3.17   0
   5  -4  10   -2.39    4.29   0
   5  -4  11    3.22    4.48   0
   6 -11  17    1.95    4.48   0
   6 -10  16   15.03    4.60   0
   6  -9  15   -5.61    4.74   0
   6  -8  14   -2.04    4.54   0
   6  -7   4   40.31    3.02   0
   6  -7  12    3.04    4.43   0
   6  -6   8   32.36    3.86   0
   7 -14  16    8.60    4.95   0
   7 -13  15   -1.60    4.77   0
   7 -12  14    1.58    4.71   0
   7 -11  13   -1.84    4.22   0
   7  -9   8   68.56    3.98   0
  -7   0   0   50.58    2.07   0
  -7   2   2   14.34    1.39   0
  -7   4  21   -2.73    4.20   0
  -7   5  19   -3.49    4.10   0
  -7   6  11    5.18    2.81   0
  -7   6  15   18.49    4.03   0
  -7   6  16   -4.03    3.51   0
  -6   4  21    1.63    4.47   0
  -6   5  19   -0.41    4.40   0
  -6   6  15   77.55    4.92   0
  -6   6  16   32.34    4.10   0
  -5  -1  -2   -0.52    2.75   0
  -5   1  24    4.75    4.56   0
  -5   2  23    3.23    5.06   0
  -5   3  22    3.12    4.86   0
  -5   4  20   -5.28    4.94   0
  -5   5   6    1.33    2.10   0
  -5   6   9   56.09    3.17   0
  -4   3  21   -2.21    5.07   0
  -4   4  20    4.91    4.47   0
  -4   5   6  267.78    3.32   0
  -4   5  18   12.64    4.43   0
  -4   6   9    2.05    2.98   0
  -4   6  13   20.20    4.31   0
  -4   6  14   21.17    4.16   0
  -3   3  20   21.45    5.26   0
  -3   5  16    1.68    4.83   0
  -2  -2  -3 4225.24    9.18   0
  -2   4  17   27.11    5.38   0
  -2   5   8   64.90    4.10   0
  -2   5  14   11.62    4.45   0
  -1   2  19   42.79    5.81   0
  -1   3  17   70.16    5.54   0
  -1   4   6   45.81    2.60   0
  -1   4  14    0.04    4.24   0
  -1   4  15    3.33    4.93   0
   0  -4  -4  100.55    2.69   0
   0   2  17    3.19    5.15   0
   0   3  14   14.53    4.59   0
   0   3  15    6.90    4.90   0
   1   2   5  285.84    3.69   0
   1   2  14   26.58    5.24   0
   2   1  12    5.11    4.56   0
   2   1  13   26.44    4.63   0
   3 -10  -6   86.77    3.28   0
   3  -6  20    1.91    5.54   0
   3  -5  19   19.69    5.67   0
   3  -3  17    6.87    5.41   0
   3  -2  15   65.06    5.52   0
   3  -1   4  377.80    3.92   0
   3   0   8   -0.88    3.69   0
   4 -12  -6    4.93    1.84   0
   4  -7  19   -6.00    4.90   0
   4  -4  15    1.22    5.00   0
   4  -2   7   18.91    3.62   0
   4  -2  10   20.29    4.26   0
   5 -14  -6   44.77    2.12   0
   5  -9  18    0.53    5.10   0
   5  -8  17   13.72    5.23   0
   5  -7   0  304.75    2.40   0
   5  -7  16   34.84    4.93   0
   5  -6  14   -4.23    4.76   0
   5  -5  12   19.52    4.87   0
   5  -4   7  269.30    4.66   0
   5  -4   8   62.71    4.02   0
   5  -4   9  145.20    4.76   0
   6 -15  -5   16.61    1.47   0
   6 -12  17   -4.23    5.32   0
   6 -10  15    8.89    5.21   0
   6  -9  14    4.67    4.62   0
   6  -8  12   29.04    5.10   0
   6  -8  13   -4.66    4.44   0
   6  -7  11    5.27    4.09   0
   7 -12  13    1.28    4.54   0
   7 -11   2   41.19    2.20   0
   7 -11  12    7.74    4.25   0
   7 -10   9   11.18    3.86   0
   7 -10  10   -2.35    3.94   0
  -8   5   9   83.64    2.32   0
  -7   1  24   -6.76    5.00   0
  -7   2  23    0.26    4.45   0
  -7   3  22    0.71    4.44   0
  -7   4  20    1.87    4.13   0
  -7   5  18   49.63    4.24   0
  -7   6  13  174.70    3.92   0
  -7   6  14   21.28    3.37   0
  -6   2  23    0.09    4.79   0
  -6   4  20    5.23    4.48   0
  -6   5  18    4.66    4.29   0
  -6   6  10   14.95    2.31   0
  -6   6  13   98.28    4.43   0
  -6   6  14    4.28    3.68   0
  -5   3  21   -0.12    4.84   0
  -5   5  17   20.51    4.98   0
  -5   6  10   85.19    3.10   0
  -5   6  14   44.35    4.10   0
  -4   3  20    5.06    5.51   0
  -4   5  17   64.69    4.78   0
  -4   6  12   71.39    3.84   0
  -3   1  22   -1.38    5.36   0
  -3   3  19   14.75    4.83   0
  -3   5   7  100.21    3.75   0
  -3   5  15    3.88    4.53   0
  -2  -3  -4  173.01    3.24   0
  -2   1  21   24.11    5.62   0
  -2   2  20    6.09    3.84   0
  -2   3  18   43.48    5.63   0
  -2   4   5   60.19    2.03   0
  -2   4  16   14.45    5.06   0
  -2   5  11   53.41    4.00   0
  -2   5  13   16.23    3.04   0
  -1   2   2  222.19    1.73   0
  -1   2  18   43.21    5.67   0
  -1   4   7  625.47    5.30   0
   0   3   6   16.60    3.08   0
   0   3  13   51.59    4.77   0
   1  -6  -5   64.25    2.49   0
   1  -2  20   -1.54    3.85   0
   1   1   3   96.03    2.68   0
   1   2  13   53.67    3.70   0
   2  -7  -5    3.98    1.79   0
   2  -5  21   -2.56    5.20   0
   2  -2  17   -0.94    4.99   0
   2   0  14    3.71    5.15   0
   2   1   9   20.63    4.28   0
   2   1  10   16.91    4.14   0
   3  -4  17    7.98    4.99   0
   3  -3  16    4.22    5.34   0
   3  -2  14   38.85    5.31   0
   3  -1   5   48.64    3.97   0
   3  -1  11   13.86    4.20   0
   3  -1  12   17.38    4.68   0
   4  -5  16   -0.28    4.73   0
   4  -4  14   -0.52    5.23   0
   4  -3   4  129.88    3.64   0
   5 -10  18   30.12    5.41   0
   5  -7  15   73.55    5.46   0
   5  -6  13    9.99    4.79   0
   5  -5   4   91.71    3.09   0
   5  -5  11   63.81    4.85   0
   6 -13  17   26.91    5.42   0
   6 -11  16    7.13    4.55   0
   6  -9   1  119.85    2.24   0
   6  -9  13    1.87    4.53   0
   6  -8  11    3.46    4.32   0
   6  -7   6   47.76    3.31   0
   6  -7   7   70.63    3.80   0
   6  -7   8   31.85    3.85   0
   7 -14  15   31.30    4.76   0
   7 -13  14   12.25    4.46   0
   7 -12  12   42.30    4.48   0
   7 -11   3   28.79    2.52   0
   7 -11  10    6.09    4.37   0
   7 -10   6    2.63    3.06   0
   7 -10   8   13.43    3.60   0
  -8   3   4    0.75    0.82   0
  -7   3  21   14.31    4.36   0
  -7   4  19   13.54    4.49   0
  -7   5  17    4.98    3.88   0
  -6   1   0   56.50    2.34   0
  -6   3  21    4.71    4.70   0
  -6   4  19   20.01    4.49   0
  -5   0  24   -8.36    5.21   0
  -5   1  23   -9.98    5.05   0
  -5   2  22    0.03    5.01   0
  -5   3  20   14.66    5.28   0
  -5   4  19   25.44    4.70   0
  -5   5  16   26.59    4.37   0
  -4   2  21   15.04    5.11   0
  -4   4  18   13.99    4.85   0
  -4   5  15    8.89    4.35   0
  -3   2  20   32.29    5.43   0
  -3   4  17   -0.22    4.71   0
  -3   5  13   47.55    4.16   0
  -3   5  14    4.88    4.17   0
  -2   1  20   -1.10    5.38   0
  -2   3   3  305.64    2.20   0
  -2   3  17   10.48    5.16   0
  -2   4  15   24.66    4.77   0
  -1  -2  -3  767.19    4.16   0
  -1  -1  -2 1638.39    4.57   0
  -1   0  20   72.21    5.94   0
  -1   2  17   -0.14    5.17   0
  -1   3  15   41.62    5.06   0
  -1   4   8   93.33    4.63   0
  -1   4  10    7.76    4.15   0
   0  -5  -5 1748.96    6.89   0
   0  -2  21    9.82    4.14   0
   0   1  17   16.60    5.33   0
   0   3   7  920.73    6.31   0
   0   3  10   51.92    4.28   0
   0   3  12   -0.65    3.98   0
   2   0   4  414.26    3.85   0
   2   0  12   99.13    4.88   0
   3  -7  -4   14.33    1.54   0
   3  -3  15   -3.60    5.37   0
   3  -2  13   22.30    5.15   0
   4 -10  -5   18.80    1.93   0
   4  -6  16   13.49    5.29   0
   4  -5  15   10.05    4.89   0
   4  -4   2  375.74    3.74   0
   4  -4  13   93.32    5.53   0
   4  -3  10    3.58    4.18   0
   4  -3  11   35.43    3.67   0
   5 -11  18    5.06    5.25   0
   5 -10  17   -2.38    5.24   0
   5  -9  16    7.77    5.15   0
   5  -8  -1  183.80    1.57   0
   5  -7  14   16.62    4.90   0
   5  -6   2   62.62    2.29   0
   5  -6  12    3.46    4.77   0
   5  -5   7   42.34    3.63   0
   5  -5   8   46.84    3.98   0
   5  -5   9   66.06    4.41   0
   6 -14  17   14.29    5.32   0
   6 -12  16   17.95    5.07   0
   6 -11  15    3.04    4.86   0
   6 -10  14   -2.00    4.24   0
   6  -9  12   11.30    4.45   0
   6  -8   3   25.90    2.14   0
   6  -8   9   91.25    5.10   0
   6  -8  10  357.50    6.01   0
   7 -15  15   -2.22    4.55   0
   7 -14  14   -3.52    4.44   0
   7 -13  13    3.41    4.24   0
   7 -12  11    5.57    3.97   0
   7 -11   8    3.98    4.09   0
  -8   5  10  249.82    3.30   0
  -7   0  24   11.07    4.75   0
  -7   2  22    9.63    4.54   0
  -7   3   3    4.93    0.90   0
  -7   3  20    6.76    4.53   0
  -7   5   8    2.31    1.72   0
  -7   5  16   56.22    4.03   0
  -6   0  24   10.10    5.05   0
  -6   2   1  104.28    2.08   0
  -6   3  20   19.53    4.68   0
  -6   4  18    6.95    4.87   0
  -6   5   7   -0.89    1.81   0
  -5   1  22   14.13    4.80   0
  -5   2  21    6.98    5.06   0
  -5   5  15    9.12    4.16   0
  -4   2  20    1.52    4.76   0
  -4   3  19   59.98    5.23   0
  -4   4  17    1.53    4.78   0
  -4   5  14   46.85    4.37   0
  -3   2  19   33.92    5.05   0
  -3   3  18    9.44    4.79   0
  -3   4  16   17.62    4.70   0
  -3   5   8   32.47    3.59   0
  -3   5  11   69.43    3.83   0
  -3   5  12   17.99    3.69   0
  -2   2  18    1.95    5.21   0
  -2   4   6   -4.63    2.63   0
  -2   4  13    1.79    4.12   0
  -2   4  14   26.10    4.50   0
  -1  -3  -4   71.53    2.80   0
  -1   1  18   -5.61    5.17   0
   0   1  16   -1.17    5.33   0
   1  -2  18    7.32    5.52   0
   2  -8  -6  375.34    4.16   0
   2  -3  17    5.80    5.51   0
   2  -2  16   10.91    5.08   0
   2  -1  14   35.18    5.38   0
   3  -8  -5   25.25    2.42   0
   3  -8  20   19.32    5.41   0
   3  -5  17    3.10    5.59   0
   3  -3  14    0.23    5.13   0
   3  -2   3   20.51    2.31   0
   3  -1   8    0.97    2.79   0
   4  -9  18    0.16    4.97   0
   4  -8  17    2.70    4.95   0
   4  -7  16   -0.49    4.73   0
   4  -5  14   32.05    5.27   0
   4  -4  12    4.39    4.82   0
   4  -3   7    0.22    3.56   0
   4  -3   8   58.12    3.95   0
   5 -12  18    1.67    5.16   0
   5 -11  17   20.40    4.97   0
   5 -10  16   -5.46    5.44   0
   5  -9  15  106.24    5.31   0
   5  -8  14   -0.65    4.92   0
   5  -7  13   29.25    4.95   0
   5  -6  10    1.76    4.77   0
   6 -15  17    8.79    5.40   0
   6 -13  16    1.38    4.86   0
   6 -12  15   11.92    4.94   0
   6 -10  13    3.34    4.65   0
   6  -9  11    2.02    4.20   0
   6  -8   4   13.59    2.40   0
   6  -8   6   18.01    3.68   0
   6  -8   7    7.37    4.06   0
   6  -8   8   46.06    3.97   0
   7 -15  14   -5.89    4.42   0
   7 -14  13    8.39    4.29   0
   7 -13   0   15.36    1.60   0
   7 -11   6    9.86    3.13   0
   7 -11   7    5.55    3.19   0
  -8   1   1   -1.17    1.84   0
  -8   5  11    9.53    2.60   0
  -7   2  21    3.17    4.44   0
  -7   4  18    4.59    3.99   0
  -7   5  14   16.44    4.01   0
  -7   5  15   -3.03    3.53   0
  -6  -1  24   17.40    4.89   0
  -6   1  22   12.85    4.93   0
  -6   3  19    3.58    4.79   0
  -6   4  17    3.90    5.05   0
  -6   5  14    4.38    4.27   0
  -6   5  15   14.27    4.07   0
  -5  -1  24    3.25    4.64   0
  -5   3  19   29.68    4.81   0
  -5   4  17    2.68    4.48   0
  -5   5   7   57.22    2.57   0
  -5   5  14    2.71    3.92   0
  -4   0  -2  694.74    4.69   0
  -4   0  22    0.02    5.14   0
  -4   1  21   -4.21    5.25   0
  -4   4  16    6.95    4.57   0
  -4   5   8  333.03    4.57   0
  -4   5  12   13.45    3.56   0
  -4   5  13   12.35    3.83   0
  -3   1  20   28.69    5.46   0
  -3   3  17  220.57    6.20   0
  -3   4  14  115.81    4.71   0
  -3   4  15    3.62    4.23   0
  -2  -1  21   14.92    5.74   0
  -2   0  20    2.14    5.47   0
  -2   2  17    4.58    5.19   0
  -2   3  15    1.63    4.76   0
  -2   4  12   12.63    3.92   0
  -1   1  17    9.59    5.45   0
  -1   2  15   -0.24    5.06   0
  -1   3  12   61.60    4.23   0
   0   2  13   13.80    3.30   0
   1  -6  21   11.17    5.36   0
   1  -2  17    7.37    5.12   0
   1   1   4   32.94    2.12   0
   2  -7  20   45.13    5.65   0
   2  -3  16   46.98    5.59   0
   2  -2  15   -5.49    5.30   0
   2  -1  13   16.17    4.88   0
   2   0   6   69.82    4.28   0
   2   0  10    9.39    4.17   0
   3  -7  18    8.91    5.67   0
   3  -6  17   53.98    5.80   0
   3  -4  15   23.08    5.30   0
   3  -3   1  525.26    2.85   0
   3  -3  13   16.72    5.20   0
   3  -2  11   11.70    4.41   0
   4 -11  -6   45.27    2.39   0
   4 -11  19    1.12    5.58   0
   4  -6  -1    0.50    1.03   0
   4  -6  14   -2.36    5.11   0
   4  -5  13    3.92    5.07   0
   4  -4   3   44.57    3.59   0
   4  -4  11    6.96    4.25   0
   5 -13  18    0.21    5.19   0
   5 -12  17    3.25    5.63   0
   5  -7  12    2.73    4.76   0
   5  -6   3  404.69    3.87   0
   5  -6   9   22.48    4.21   0
   6 -16  17   40.11    5.67   0
   6 -14  16   33.67    5.16   0
   6 -13  15   11.08    4.92   0
   6 -11  13   59.25    5.09   0
   6 -10   0   -3.46    1.33   0
   6 -10  12   -1.51    4.47   0
   6  -9   2  312.73    3.25   0
   6  -9  10    4.38    4.08   0
   7 -15  13   -0.44    4.18   0
   7 -14  12    0.89    4.23   0
   7 -13  10   22.90    4.60   0
   7 -12   2  262.07    3.24   0
   7 -12   8    1.26    4.05   0
  -7  -1  24   -5.82    4.74   0
  -7   1   0    0.10    2.04   0
  -7   1  22   -2.01    4.55   0
  -7   3  19   21.43    4.24   0
  -7   4  17    5.37    3.94   0
  -6   2  20   38.36    4.95   0
  -6   5   8  120.06    2.54   0
  -6   5  13   17.20    4.04   0
  -5  -1  23    2.59    5.12   0
  -5   0  -2  633.45    5.03   0
  -5   0  22    7.62    5.23   0
  -5   1  21    6.86    5.11   0
  -5   4  16    4.33    4.44   0
  -5   5   8  232.21    3.56   0
  -5   5  13    4.68    3.67   0
  -4   1  20   29.79    5.31   0
  -4   2  19  -10.53    4.91   0
  -4   3  17   63.51    5.26   0
  -4   4  15  176.11    5.37   0
  -4   5   9  489.78    4.87   0
  -3  -1  -3  162.50    2.79   0
  -3   0  -2  111.13    2.21   0
  -3   1  19   13.03    5.46   0
  -3   2  18   97.33    5.69   0
  -3   4   5  128.29    2.11   0
  -2   1  18   38.98    5.48   0
  -2   2  16   40.80    5.35   0
  -2   3  14    9.08    4.49   0
  -2   4   7    0.78    2.98   0
  -1  -1  19   22.26    5.68   0
  -1   0  18   -5.18    5.00   0
  -1   1  16   -0.68    5.23   0
  -1   2  14   24.23    4.82   0
   0  -1  17   22.35    5.25   0
   0   0  16  165.21    6.27   0
   0   1  14   13.47    4.88   0
   0   2   5 2167.55    7.17   0
   0   2  11  153.09    4.98   0
   1  -5  20    1.14    5.32   0
   1  -3  18    2.77    5.28   0
   1  -1  15    4.26    5.15   0
   1   1   5 3269.77    9.07   0
   1   1   9   -2.57    4.31   0
   2  -1  12    4.57    4.57   0
   3  -9  -6   -0.69    2.56   0
   3  -9  19    8.69    5.68   0
   3  -5  15   90.81    5.59   0
   3  -2   4   13.40    2.87   0
   3  -2   9   14.45    3.97   0
   4 -10  18    2.22    5.03   0
   4  -9  17   -2.54    5.38   0
   4  -6  13   53.89    5.13   0
   4  -5  12    7.52    4.91   0
   4  -4   4    6.18    3.77   0
   4  -4   8    0.55    4.13   0
   4  -4   9   20.12    4.00   0
   5 -14  18   -2.29    5.34   0
   5 -13  -6   -0.21    1.62   0
   5 -11  16    5.44    5.09   0
   5  -9  14    2.90    5.01   0
   5  -8  12   14.29    4.53   0
   5  -7  11    6.99    4.70   0
   5  -6   4   28.08    2.77   0
   5  -6   7   -1.60    3.42   0
   6 -17  17   -3.04    4.39   0
   6 -15  16   12.24    5.01   0
   6 -14  15   33.29    5.12   0
   6 -13  -4   22.36    0.94   0
   6 -13  14    9.89    4.28   0
   6 -12  13   -0.15    4.18   0
   6 -11  12    4.07    4.48   0
   6  -9   3   36.35    2.55   0
   6  -9   8  155.53    4.66   0
   7 -15  12    4.57    4.12   0
   7 -14  11    1.14    3.97   0
   7 -13   9   68.32    4.48   0
   7 -12   3   18.05    2.64   0
   7 -12   6  156.39    4.48   0
   7 -12   7   35.19    3.50   0
  -8   2   2   81.78    1.88   0
  -8   4  15   -2.20    3.69   0
  -7  -2  24    1.86    5.28   0
  -7   0  22   11.26    5.09   0
  -7   1  21    1.61    4.51   0
  -7   2  20   19.40    4.41   0
  -7   3  18   31.85    4.29   0
  -7   4  16    9.66    3.69   0
  -7   5  10   -1.66    2.43   0
  -7   5  11   15.53    2.97   0
  -6  -2  24    0.46    5.28   0
  -6  -1  23   10.40    5.30   0
  -6   0  22    6.88    4.81   0
  -6   1  21    5.37    4.71   0
  -6   3  18   -0.93    4.46   0
  -6   4  16    9.67    4.07   0
  -6   5   9  122.74    2.99   0
  -6   5  10    1.32    2.92   0
  -5   1  -1   34.93    2.37   0
  -5   1  20    4.13    4.44   0
  -5   2  19   -6.48    4.70   0
  -5   4  15   26.07    4.44   0
  -5   5   9   74.42    2.94   0
  -5   5  10   30.50    2.94   0
  -4  -2  23   34.36    5.30   0
  -4   2  18    0.76    4.94   0
  -4   3  16   14.86    5.39   0
  -4   4  14   19.29    4.27   0
  -3  -3  23   49.05    5.72   0
  -3  -1  21   -5.40    5.56   0
  -3   1  -1  962.73    3.76   0
  -3   3  15    4.40    4.61   0
  -3   4  12   59.93    4.02   0
  -2  -3  22    0.91    4.16   0
  -2  -2  -4    9.13    2.53   0
  -2  -1  -3  811.56    4.36   0
  -2   1  17   -3.44    5.19   0
  -2   3  13  201.09    5.22   0
  -1  -1  18   -2.28    5.05   0
  -1   2  13   69.76    4.82   0
  -1   3   6  105.40    3.01   0
  -1   3   7   -4.05    3.38   0
  -1   3   8   47.50    4.56   0
  -1   3  10   95.68    4.68   0
   0  -3  19   67.37    6.25   0
   0   1   2   33.13    1.35   0
   0   2   6   12.38    2.94   0
   0   2  10  423.79    5.88   0
   1  -7  21   -3.39    5.55   0
   1  -6  20    1.96    5.84   0
   1  -5  -5  364.80    3.53   0
   1  -4  -4  730.36    3.85   0
   1  -4  18    5.13    5.64   0
   1  -3  17    0.89    5.57   0
   1  -2  16   23.47    5.31   0
   1  -1  14   94.33    5.80   0
   1   0   2  390.17    2.79   0
   1   0  12   65.34    4.86   0
   1   1   6  126.21    3.66   0
   1   1   7  202.61    4.99   0
   2  -4  16   79.77    5.80   0
   2  -3  15   89.25    4.61   0
   2  -2  13   14.04    4.91   0
   2  -1   3  839.99    4.37   0
   3 -10  19   15.69    5.27   0
   3  -8  18    0.98    5.21   0
   3  -6  16   49.44    5.36   0
   3  -4  13   65.29    5.43   0
   3  -2   5  900.93    6.14   0
   4 -11  18   -1.14    5.40   0
   4  -7  14    2.18    5.14   0
   4  -5  11    0.33    4.47   0
   4  -4   7   41.94    3.75   0
   5 -15  18   22.74    5.52   0
   5 -13  17   33.34    5.05   0
   5 -12  16   -7.43    5.14   0
   5 -11  15   26.58    5.34   0
   5 -10  14   18.14    5.06   0
   5  -8  11   14.06    4.38   0
   5  -7   9   -1.09    4.12   0
   6 -16  16   -4.52    4.89   0
   6 -15  15   -2.50    4.82   0
   6 -10   9    1.57    4.44   0
   6  -9   4   11.65    2.85   0
   6  -9   7  212.48    4.59   0
   7 -16  12    9.04    4.51   0
   7 -15  11    3.17    4.63   0
   7 -13   1    3.91    2.00   0
   7 -13   8   44.48    4.31   0
  -8   3  17   -0.99    4.20   0
  -8   4  14    3.56    3.53   0
  -7  -1  23    5.26    4.37   0
  -7   2  19   -0.34    4.17   0
  -7   4  15    3.67    3.71   0
  -6   1  -1  176.42    3.13   0
  -6   1  20   26.99    4.97   0
  -6   3   2   -0.94    1.24   0
  -6   3  17    3.72    4.31   0
  -6   4  15   -0.74    4.08   0
  -5  -1  22   10.57    5.39   0
  -5   2  18    2.60    4.68   0
  -5   4  14   45.72    4.21   0
  -4  -3  23   20.48    5.86   0
  -4   0  20   31.48    5.58   0
  -4   1  19    3.93    5.10   0
  -4   4  13  304.69    5.36   0
  -3  -4  23   15.45    5.97   0
  -3  -2  21   10.02    5.23   0
  -3   1  18   48.37    5.47   0
  -3   2  16    2.75    4.94   0
  -3   3  14    0.80    4.51   0
  -3   4   6  955.30    4.75   0
  -3   4  11  228.36    4.63   0
  -2  -1  19   -3.89    5.52   0
  -2   0  -2 1177.90    4.44   0
  -2   0  18   25.41    5.51   0
  -2   2  15   67.08    4.87   0
  -2   3   4 1258.66    4.43   0
  -1  -3  20   23.06    5.51   0
  -1  -2  19   44.50    5.41   0
  -1   0  16   38.64    5.58   0
  -1   1  15   -7.02    3.74   0
  -1   2  12  153.25    4.98   0
   0  -4  -5 1250.22    5.69   0
   0  -4  19   37.01    5.62   0
   0  -3  -4  865.80    4.28   0
   0  -2  -3   18.04    2.06   0
   0  -2  17    3.86    5.41   0
   0  -1  16   -1.45    5.38   0
   0   0  14   18.92    5.03   0
   0   2   7  181.36    3.52   0
   1  -7  20    0.46    5.78   0
   1  -3  -3   60.14    1.79   0
   1  -3  16   17.98    5.32   0
   1  -1  13   71.73    5.23   0
   2  -8  19    7.31    5.87   0
   2  -7  -6    1.16    2.66   0
   2  -6  -5  230.99    2.77   0
   2  -5  -4   -0.76    1.42   0
   2  -2  12   22.84    4.73   0
   3  -7  16    3.76    5.51   0
   3  -6  15    3.27    5.56   0
   3  -4  12    1.28    4.67   0
   4 -12  18    6.77    5.45   0
   4  -8  14   64.76    5.30   0
   4  -7  13   86.12    5.68   0
   4  -5   9  256.94    5.31   0
   5 -14  17    4.82    4.71   0
   5 -13  16    2.46    5.20   0
   5 -12  15   18.61    4.99   0
   5 -11  14   10.66    4.57   0
   5 -10  13   13.93    4.85   0
   5  -7   2   10.88    2.53   0
   5  -7   8  171.36    4.75   0
   6 -17  16    2.10    4.95   0
   6 -16  15   15.60    4.51   0
   6 -14  -5   28.79    1.42   0
   6 -14  14    2.27    4.71   0
   6 -12  12   13.91    4.48   0
   6 -11  -1   50.52    1.38   0
   6 -11  10   99.15    4.99   0
   6 -10   1   -1.62    1.89   0
   6 -10   8   23.45    4.06   0
   7 -14   9   21.29    3.77   0
   7 -13   2   52.64    2.71   0
   7 -13   6  149.83    4.35   0
   7 -13   7   25.44    3.43   0
  -8   4   7    1.82    1.40   0
  -7  -3  24   -1.13    5.18   0
  -7  -2  23   -0.08    4.80   0
  -7  -1  22    4.17    4.77   0
  -7   1  20   18.36    4.56   0
  -7   4  14    5.54    3.54   0
  -6  -2  23   -1.48    4.74   0
  -6  -1  22    5.90    5.04   0
  -6   2  18   82.10    5.04   0
  -6   3  16   10.28    4.65   0
  -5  -2  22   16.63    5.07   0
  -5  -1  21    5.17    5.46   0
  -5   0  20   27.39    5.18   0
  -5   1  19    9.70    4.87   0
  -5   2   0    9.80    2.02   0
  -5   4  13   21.69    3.81   0
  -4  -4  23   -0.33    5.14   0
  -4   1  18    5.96    5.11   0
  -4   2   0   14.26    1.43   0
  -4   3  15  147.73    5.30   0
  -4   4   5   65.35    2.10   0
  -4   4  12   31.56    3.71   0
  -3  -5  23   12.16    5.55   0
  -3   1  17   24.22    5.36   0
  -3   3  13   73.70    4.47   0
  -3   4   7   53.85    3.11   0
  -3   4   8  108.17    3.99   0
  -2   1  16   11.46    5.03   0
  -2   3  11   71.26    4.27   0
  -1  -6  22    7.88    5.62   0
  -1  -4  20   19.36    5.94   0
  -1  -3  -5  668.72    5.03   0
  -1  -3  19    6.00    5.89   0
  -1  -2  -4    2.27    2.50   0
  -1  -2  18   58.41    5.76   0
  -1  -1  17    3.82    5.37   0
  -1   1  14    6.20    4.78   0
  -1   2   3  127.72    2.17   0
   0  -1  15   13.45    5.18   0
   0   1  11    1.80    4.29   0
   1  -6  19   41.53    5.73   0
   1  -4  17   -0.73    5.16   0
   1  -2  14   27.60    5.47   0
   1   0  10  386.42    6.01   0
   2  -9  19   51.87    5.73   0
   2  -6  17    3.82    5.11   0
   2  -5  16   24.65    4.13   0
   2  -3  13  134.63    5.66   0
   2  -2  11   13.27    4.41   0
   2  -1   6    2.79    4.14   0
   3 -11  19   -1.85    5.18   0
   3  -9  17    6.34    5.07   0
   3  -6  14  231.51    6.61   0
   3  -5  13    6.53    5.17   0
   3  -4  11   31.75    4.67   0
   3  -3   2   47.13    1.86   0
   4 -13  18    8.40    5.56   0
   4 -12  17    4.96    4.98   0
   4  -9  -5   94.98    2.38   0
   4  -9  15   11.00    4.87   0
   4  -7  12  122.13    5.79   0
   4  -5   2   21.31    2.85   0
   4  -5   8   51.21    3.99   0
   5 -15  17   -4.61    5.14   0
   5 -14  16    0.85    5.16   0
   5  -8   9    6.11    4.66   0
   5  -7   3   66.28    3.15   0
   5  -7   4    4.90    3.10   0
   5  -7   7   45.91    3.74   0
   6 -18  16    0.53    4.97   0
   6 -17  15    3.04    5.11   0
   6 -15  14   -3.60    4.72   0
   6 -14  13   -1.63    4.59   0
   6 -12  11    1.15    4.43   0
   6 -11   9    2.57    4.02   0
   6 -10   7   31.27    3.65   0
   7 -16  11    3.26    4.10   0
   7 -14   8   76.51    4.01   0
   7 -13   3   70.78    3.01   0
   7 -13   5   31.94    3.46   0
  -8   1   0   -2.90    2.16   0
  -8   1  19   -8.32    4.46   0
  -8   2  18   14.44    3.84   0
  -8   3  16    4.16    3.48   0
  -7   2  18   -6.24    4.18   0
  -7   3  16   -0.24    3.88   0
  -7   4  13   79.11    4.12   0
  -6  -3  23   29.99    5.40   0
  -6  -2  22   34.84    5.03   0
  -6  -1  21   -5.72    4.42   0
  -6   0  20    7.71    4.85   0
  -6   2   0   20.31    2.29   0
  -6   4   5    5.94    1.42   0
  -6   4  13   73.58    3.92   0
  -5   1  18  101.33    5.98   0
  -5   2  17   27.68    4.87   0
  -5   3  15   85.05    4.76   0
  -4  -2  21   -4.16    5.52   0
  -3  -3  21   21.03    5.90   0
  -3  -2  20   33.45    5.75   0
  -3  -1  19   12.18    5.60   0
  -3   0  18    4.55    5.34   0
  -3   3  12    7.64    3.86   0
  -2  -2  19    1.29    5.67   0
  -2  -1  18   35.51    5.33   0
  -2   1  15   47.86    5.33   0
  -2   2  13   10.17    4.28   0
  -2   3   5  229.11    3.00   0
  -1   1  13    7.00    4.48   0
   0  -8  21   11.93    5.49   0
   0  -4  18   11.99    5.76   0
   0  -2  16    7.46    4.09   0
   0  -1  14   16.78    5.09   0
   0   1  10  222.79    5.45   0
   1  -8  20   15.43    5.50   0
   1  -5  17   41.90    5.74   0
   1  -4  16    9.90    5.56   0
   1  -3  15   22.26    5.61   0
   2 -11  20    1.15    5.87   0
   2  -7  17    5.01    5.61   0
   2  -5  15   70.37    5.99   0
   3  -8  -6    1.94    3.00   0
   3  -8  16   -0.71    5.09   0
   3  -7  15   -1.23    5.10   0
   3  -5  12   79.10    5.31   0
   4 -14  18   11.76    5.58   0
   4 -13  17    1.81    5.81   0
   4 -10  15    0.74    5.30   0
   4  -9  14   -0.25    5.36   0
   4  -6  10    4.30    4.30   0
   4  -5   3  247.20    4.22   0
   5 -15  16   -0.39    5.18   0
   5 -12  14   -4.44    5.03   0
   5 -11  13   24.97    4.92   0
   5 -10  12   18.15    4.87   0
   5  -9  10   21.90    4.55   0
   5  -8   0   18.65    1.74   0
   5  -8   8   20.30    4.02   0
   6 -19  16   10.39    5.01   0
   6 -18  15    3.73    5.24   0
   6 -15  13   -0.39    4.57   0
   6 -14  12   14.13    4.56   0
   6 -13  11    4.93    4.45   0
   6 -12  10   22.21    4.23   0
   6 -11   8   14.16    3.90   0
   6 -10   2   23.33    2.16   0
   6 -10   3   11.08    2.61   0
   6 -10   4   39.54    3.21   0
   6 -10   6  188.14    4.16   0
   7 -16  10    7.84    4.04   0
  -8  -2  22   14.45    5.06   0
  -8  -1  21    4.94    5.11   0
  -8   0  20    8.32    4.26   0
  -8   2  17   -5.64    4.37   0
  -8   3  15    1.30    3.88   0
  -8   4   8    1.59    1.77   0
  -8   4  10   10.33    2.67   0
  -8   4  11   10.78    2.83   0
  -7  -3  23   29.00    5.19   0
  -7  -2  22   14.56    4.97   0
  -7  -1  21    4.88    4.66   0
  -7   0  20    8.96    4.55   0
  -7   1  -1   45.58    2.56   0
  -7   2  17    8.32    4.17   0
  -7   3  15   51.16    4.71   0
  -7   4   6   -2.24    1.28   0
  -6   1  18    1.54    5.01   0
  -6   2  17   15.25    4.53   0
  -6   3  15   13.23    4.12   0
  -5  -4  23    9.87    5.51   0
  -5  -3  22    5.07    5.58   0
  -5  -2  21   23.86    5.42   0
  -5  -1  20    2.61    5.07   0
  -5   2  16   18.29    4.79   0
  -5   3  14   27.24    4.23   0
  -4  -5  23    0.12    5.66   0
  -4   0  18   45.29    5.52   0
  -4   1  17   35.88    5.33   0
  -4   3  13   49.49    4.26   0
  -4   4   7   49.25    3.50   0
  -3  -6  23    0.50    5.06   0
  -3   1  16   36.61    5.05   0
  -3   2  14  167.05    5.38   0
  -3   3  11  193.31    4.49   0
  -2  -6  22   -6.42    5.44   0
  -2  -3  19   40.67    5.70   0
  -2  -2  18   -1.44    5.16   0
  -2  -1  17    1.09    5.42   0
  -2   0  16   41.74    5.53   0
  -2   2  12    0.96    4.08   0
  -2   3   6    1.29    2.23   0
  -2   3   7    1.32    3.04   0
  -1  -5  20   40.27    5.55   0
  -1  -4  19    0.15    5.72   0
  -1  -3  18    7.56    5.44   0
  -1  -2  17    4.72    5.46   0
  -1  -1  -3   83.98    2.68   0
   0  -3  16   49.74    5.61   0
   0  -2  15    9.04    5.28   0
   0   1   3   88.50    2.47   0
   1  -9  20    0.14    5.90   0
   1  -1  11  189.50    5.12   0
   1   0   4 1140.46    5.46   0
   2 -12  20    5.25    5.96   0
   2  -9  18    0.54    5.97   0
   2  -5  14    2.11    5.14   0
   2  -3  11   12.52    4.51   0
   2  -2   1  925.11    3.48   0
   2  -2   9    7.92    4.33   0
   3 -12  18    8.19    5.19   0
   3  -9  -7    2.06    2.94   0
   3  -9  16    1.74    5.53   0
   3  -8  15   -8.20    5.37   0
   3  -7  -5  217.26    2.56   0
   3  -7  14  102.21    6.15   0
   3  -6  13   21.04    5.32   0
   3  -5  11   11.49    4.64   0
   3  -3   4   38.61    3.09   0
   3  -3   5   89.27    4.19   0
   4 -15  18   -1.04    5.42   0
   4 -11  15   -1.85    5.26   0
   4 -10  14   34.85    5.10   0
   4  -9  13   21.43    4.97   0
   4  -8  12   17.25    5.22   0
   4  -5   4  213.88    4.10   0
   5 -18  17   10.03    5.58   0
   5 -17  17    2.24    4.84   0
   5 -14  15    6.41    5.06   0
   5 -13  14    8.51    5.05   0
   5 -12  -6   36.95    1.79   0
   5 -10  11   16.04    4.62   0
   5  -9   9    9.39    4.74   0
   5  -8   7    2.41    3.54   0
   6 -19  15   -2.24    4.77   0
   6 -17  14    4.12    4.79   0
   6 -16  13   13.52    4.98   0
   6 -12   9   -2.96    3.98   0
   6 -11   7  364.91    5.41   0
   7 -17  10   -2.10    3.87   0
   7 -16   9    6.80    3.68   0
   7 -15   8   23.68    3.63   0
   7 -14   5    0.93    3.40   0
   7 -14   6   10.98    3.13   0
  -8   2   1    2.46    1.70   0
  -8   3  14    9.62    3.76   0
  -8   4   9   36.65    2.29   0
  -7  -4  23    4.98    5.40   0
  -7   1  18    8.86    4.34   0
  -7   3   2   71.27    1.49   0
  -7   4  11  326.63    4.62   0
  -6  -4  23   31.73    5.53   0
  -6  -3  22    2.82    5.29   0
  -6  -2  21   -4.03    5.05   0
  -6  -1  20   27.50    5.13   0
  -5  -5  23   -8.85    5.48   0
  -5   1  -2   -0.44    2.64   0
  -5   1  17    9.76    4.92   0
  -5   4  10  278.12    4.18   0
  -4  -6  23   31.02    6.17   0
  -4  -2  20   -1.05    4.92   0
  -4   1  -2   14.80    2.41   0
  -4   1  16    8.86    4.96   0
  -4   3  12  133.69    4.40   0
  -3  -6  22   -1.55    5.37   0
  -3  -2  19   35.65    5.88   0
  -3  -1  18   44.61    5.46   0
  -3   1  15    4.76    4.82   0
  -3   2  13    7.19    4.22   0
  -2  -6  21    3.08    5.49   0
  -2   2  11   12.54    4.14   0
  -1  -7  21   -3.46    5.41   0
  -1  -6  20   10.95    6.06   0
  -1  -5  19    2.07    5.59   0
  -1  -1  15   -6.96    5.33   0
  -1   2   4 1683.37    5.54   0
  -1   2   5  953.81    4.98   0
  -1   2   6    2.88    2.74   0
  -1   2   8   16.11    4.21   0
   0  -9  21    6.09    5.49   0
   0  -5  18   14.55    4.18   0
   0  -4  17   19.82    4.25   0
   0  -1  13  130.48    5.43   0
   0   1   4  139.06    3.12   0
   0   1   6    6.25    3.02   0
   0   1   7  113.10    4.23   0
   1 -10  20   15.74    6.05   0
   1  -7  18    7.75    5.38   0
   1  -6  17   72.73    6.01   0
   1  -5  -6   59.19    2.90   0
   1  -5  16   30.89    5.75   0
   1  -4  15  219.97    6.56   0
   1  -2  12  136.23    5.31   0
   1  -1  10   38.51    4.64   0
   2 -13  20    5.45    5.69   0
   2 -10  18    3.68    5.41   0
   2  -6  15   18.18    5.28   0
   2  -4  12    5.63    4.81   0
   3 -10  16    4.28    5.58   0
   3  -7  13    3.89    4.98   0
   3  -4   8    7.87    4.01   0
   4 -16  18   13.07    5.52   0
   4 -14  17   -7.57    5.03   0
   4 -13  16   -0.79    5.48   0
   5 -19  17    1.01    4.95   0
   5 -17  16    4.17    5.22   0
   5 -15  15    6.38    5.15   0
   5 -14  14   -0.86    4.80   0
   5 -10  -4   16.22    1.13   0
   5 -10  10   81.87    5.10   0
   6 -20  15    9.95    5.02   0
   6 -18  14    5.38    4.92   0
   6 -17  13    4.69    4.96   0
   6 -15  12    6.40    4.65   0
   6 -14  11   -0.29    4.44   0
   6 -13  10   -2.50    4.40   0
   6 -12   8    0.87    4.00   0
   6 -11   6   18.80    3.33   0
   7 -17   9    5.00    4.29   0
   7 -16   8   -3.59    4.09   0
   7 -15   7   90.35    3.92   0
   7 -14   1    6.04    2.06   0
   7 -14   3    6.49    2.73   0
  -8  -4  23   17.58    4.87   0
  -8  -3  22    1.90    4.60   0
  -8  -2  21   -2.85    4.47   0
  -8  -1  20   -2.05    4.28   0
  -8   2  16   20.40    3.76   0
  -7  -3  22   -7.07    4.97   0
  -7  -2  21    0.38    4.73   0
  -7  -1  20   17.60    4.78   0
  -7   2   0  168.13    2.70   0
  -7   3  14    0.60    3.69   0
  -7   4   7   64.66    1.98   0
  -7   4   9    4.32    2.49   0
  -7   4  10    3.32    2.75   0
  -6  -5  23    5.01    5.35   0
  -6   1  17    4.76    4.62   0
  -5  -4  22    2.75    5.11   0
  -5  -3  21    5.34    5.41   0
  -5  -2  20   -0.37    5.22   0
  -5  -1  19   18.14    5.11   0
  -5   0  18    3.29    5.02   0
  -5   2  15    5.95    4.44   0
  -5   3  13   49.77    4.04   0
  -5   4   6    8.71    2.20   0
  -5   4   7   10.63    2.69   0
  -4  -7  23   -3.86    4.87   0
  -4  -5  22   53.55    6.13   0
  -4  -3  20    4.12    5.49   0
  -4  -2  19    3.37    4.95   0
  -4  -1  18    4.22    5.35   0
  -4   2  14  202.60    5.44   0
  -3  -5  21    1.24    5.83   0
  -3  -3  19    6.87    5.28   0
  -3  -2  18   92.71    5.87   0
  -3  -1  17   18.37    5.49   0
  -3   0  16   49.33    5.49   0
  -3   2   0    1.35    1.06   0
  -3   3   9   97.43    4.33   0
  -2  -4  19    4.18    5.76   0
  -2  -2  17    6.76    5.48   0
  -2   1  13  120.62    4.78   0
  -1  -7  20    9.52    5.38   0
  -1  -4  18   -4.79    4.00   0
  -1  -3  17   64.57    4.61   0
  -1  -1  14   -2.97    4.91   0
   0  -4  16    2.35    5.62   0
   0  -3  -5 1194.71    5.90   0
   0  -3  15    5.08    5.54   0
   0  -1  12    2.94    4.55   0
   0   1   5   18.66    1.97   0
   1 -11  20   27.09    6.31   0
   1  -8  18   40.86    6.18   0
   1  -7  17    8.61    5.88   0
   1  -6  16   61.52    5.75   0
   1  -5  15   16.44    5.37   0
   1  -4  -5  797.16    4.58   0
   1  -4  14    8.93    5.50   0
   1  -3  13   -0.97    4.97   0
   1  -2  11  114.27    5.05   0
   1  -1   9    1.55    4.76   0
   2  -9  17    0.61    5.94   0
   2  -8  16   12.40    5.67   0
   2  -7  15   23.40    5.62   0
   2  -6  -6    5.88    2.55   0
   2  -3  10    1.96    4.06   0
   3 -15  19    7.66    5.83   0
   3 -13  18    9.51    5.36   0
   3  -9  15    0.71    5.23   0
   3  -6  11    6.97    4.48   0
   4 -17  18   -1.78    5.66   0
   4 -12  15   16.28    4.92   0
   4 -11  14    6.12    5.21   0
   4  -7   9   59.54    4.52   0
   5 -16  15   11.26    5.13   0
   5 -15  14    5.46    5.36   0
   5 -11  11    9.73    4.77   0
   5 -10   9  138.25    5.48   0
   5  -8   1   71.16    2.33   0
   5  -8   2  142.55    2.96   0
   5  -8   4   -2.54    3.24   0
   6 -15  11    7.49    4.47   0
   6 -14  10   68.91    4.80   0
   6 -13   9   10.76    4.31   0
   6 -12   7   16.59    4.40   0
   7 -16   7   -4.23    3.79   0
   7 -15   6   30.43    3.26   0
  -8  -5  23    2.55    5.31   0
  -8   1  17    4.25    3.92   0
  -8   2  15   25.17    4.37   0
  -8   3  13   10.10    3.10   0
  -7  -5  23   -0.87    5.33   0
  -7  -4  22    9.78    4.77   0
  -7   0  18    6.85    4.94   0
  -7   1  17   11.13    4.40   0
  -7   2  15   -4.25    4.56   0
  -7   3  13   -4.61    3.30   0
  -7   4   8    2.57    2.01   0
  -6  -4  22   -3.65    4.94   0
  -6  -3  21   17.52    5.13   0
  -6  -2  20   44.45    5.29   0
  -6  -1  19    9.90    4.93   0
  -6   0  18   17.48    4.78   0
  -6   2  15   -0.05    4.17   0
  -6   3  13   25.99    3.73   0
  -6   4   6    7.57    1.70   0
  -6   4   7  276.46    3.08   0
  -6   4   8    8.02    2.31   0
  -6   4   9    4.65    2.27   0
  -5  -5  22   -3.40    5.57   0
  -5  -4  21    6.79    5.07   0
  -5   1  16   22.36    4.96   0
  -5   2  -1   18.46    2.73   0
  -5   2  14    9.00    4.24   0
  -4  -6  22   14.93    5.98   0
  -4   2  13    4.53    4.12   0
  -3  -6  21   -3.05    5.43   0
  -3   1  -2 1015.09    4.57   0
  -3   1  14   19.05    4.44   0
  -3   2  12   77.98    4.36   0
  -3   3   8  452.20    5.19   0
  -2  -9  22   -4.49    5.71   0
  -2  -1  15   46.25    5.08   0
  -2   0  14   10.35    4.78   0
  -2   1  12   -1.28    4.18   0
  -1  -4  17   89.20    6.18   0
  -1  -3  16    6.68    5.64   0
  -1  -2  -5  266.34    3.84   0
  -1   0  12  106.60    4.92   0
   0  -9  20    8.50    4.41   0
   0  -2  -4  112.41    2.95   0
   0  -2  13    8.41    4.92   0
   1 -12  20   26.60    6.24   0
   1  -9  18   -1.92    5.76   0
   1  -3  -4  259.29    2.87   0
   1  -3  12  215.66    5.83   0
   2 -11  18   11.74    5.55   0
   2 -10  17    3.96    5.83   0
   2  -5  -5   60.94    2.14   0
   2  -3   9    1.64    4.38   0
   2  -2   2  361.18    2.97   0
   2  -2   3 4205.95    9.06   0
   2  -2   4    6.83    2.62   0
   2  -2   5  158.78    3.72   0
   3 -13  17   18.40    5.88   0
   3 -10  15    3.19    5.72   0
   3  -9  14   -4.51    5.43   0
   3  -8  13    5.24    5.32   0
   3  -7  12   18.90    5.04   0
   3  -5   9   26.43    4.23   0
   4 -18  18   -5.13    5.34   0
   4 -15  16   -5.87    5.05   0
   4 -12  14   34.91    5.42   0
   4  -9  11  153.41    5.78   0
   5 -19  16   -0.27    5.22   0
   5 -17  15   16.62    5.23   0
   5 -14  13    2.04    4.93   0
   5 -13  12    3.30    4.82   0
   5 -11  10   81.84    5.02   0
   5  -9   7   76.17    4.03   0
   6 -18  13    7.48    4.64   0
   6 -17  12    6.32    4.59   0
   6 -16  11   45.09    5.16   0
   6 -14   9   12.31    4.97   0
   6 -13   8   82.21    4.52   0
   6 -12   6  222.76    4.91   0
   6 -11   2   22.17    2.27   0
  -8  -4  22    8.11    4.84   0
  -8  -3  21   15.58    4.75   0
  -8  -2  20    6.96    4.47   0
  -8  -1  19    3.77    4.29   0
  -8   0  18   10.91    4.08   0
  -7  -6  23   -1.09    4.89   0
  -7  -3  21   13.25    4.98   0
  -7  -2  20   22.75    4.90   0
  -7  -1  19   16.34    4.78   0
  -7   1  16    2.96    4.90   0
  -6  -6  23   -4.87    5.01   0
  -6  -5  22   -1.64    5.38   0
  -6   1  16    6.83    4.50   0
  -6   2  -1  264.51    3.47   0
  -6   3   1   24.58    1.67   0
  -5  -7  23   13.78    5.93   0
  -5  -6  22   13.73    5.31   0
  -5  -2  19    3.16    5.27   0
  -5  -1  18  100.77    5.71   0
  -5   1  15   90.25    5.54   0
  -4  -7  22  -10.29    5.26   0
  -4  -5  21    6.93    5.36   0
  -4  -4  20    2.09    5.60   0
  -4  -3  19   63.24    5.99   0
  -4  -2  18    8.10    5.49   0
  -4  -1  17   39.14    5.66   0
  -4   0  16  128.05    5.79   0
  -4   2  -1  911.78    4.29   0
  -3  -4  19   18.52    5.94   0
  -3  -3  18   11.10    5.64   0
  -3  -2  17    7.25    5.52   0
  -3   1  13   10.30    4.39   0
  -3   2  11   39.61    4.04   0
  -3   3   4  356.24    2.46   0
  -3   3   7   16.31    3.01   0
  -2  -4  18    6.75    5.63   0
  -2  -3  17    5.60    5.58   0
   0 -10  20   -1.71    5.64   0
   0  -9  19   17.51    5.75   0
   0  -3  14   10.76    4.95   0
   0  -1  11   -2.46    3.16   0
   1 -13  20    1.03    6.14   0
   1  -8  17   10.63    5.93   0
   1  -7  16   15.42    6.00   0
   1  -6  15   24.75    5.83   0
   1  -5  14   22.79    5.70   0
   1  -2  10   10.05    3.26   0
   1  -1   7  195.38    5.18   0
   2  -9  16   -4.69    5.34   0
   2  -8  15   -2.36    5.51   0
   2  -7  14  261.83    7.00   0
   2  -6  13  188.00    6.36   0
   2  -4  10   14.43    4.40   0
   3 -15  18   -3.03    5.30   0
   3 -11  15    0.34    5.16   0
   3  -8  -7    3.06    2.96   0
   3  -6  10   -1.53    4.41   0
   3  -4   1  198.80    2.27   0
   3  -4   5  687.60    6.00   0
   4 -17  17    3.65    5.19   0
   4 -16  16   23.18    5.27   0
   4 -10  -7   42.65    2.40   0
   4  -9  -6   73.28    2.61   0
   4  -8   9   42.37    4.50   0
   4  -6   1   78.32    2.52   0
   4  -6   4  945.21    6.17   0
   5 -20  16   10.41    5.45   0
   5 -18  15    6.92    5.34   0
   5 -16  14   11.26    5.10   0
   5 -15  13   34.50    5.18   0
   5 -11   9   24.54    4.93   0
   5 -10   8  128.08    4.72   0
   6 -21  14   12.35    5.07   0
   6 -18  12    7.07    4.50   0
   6 -15  10   64.89    4.81   0
   6 -14  -6   13.76    1.63   0
   6 -13   7    7.67    4.42   0
   7 -17   7   43.84    4.11   0
   7 -16   6    2.41    3.10   0
   7 -15   3   32.96    3.02   0
  -8  -6  23    1.42    5.11   0
  -8  -5  22   -2.57    5.15   0
  -8   2   0  115.07    2.71   0
  -8   2  14    4.15    3.94   0
  -7  -5  22   19.19    5.40   0
  -7  -4  21    3.27    4.65   0
  -7   2  -1  229.96    3.31   0
  -7   2  14   31.83    4.00   0
  -6  -7  23    2.33    5.68   0
  -6  -4  21    8.38    5.00   0
  -6  -2  19    1.82    5.00   0
  -6  -1  18    8.07    4.83   0
  -5  -8  23    7.03    6.12   0
  -5  -5  21   -3.44    5.41   0
  -5  -4  20   -6.83    5.03   0
  -5   0  16    0.81    4.92   0
  -5   2  13   41.73    4.19   0
  -4  -6  21    1.78    5.72   0
  -4   1  -3  428.39    4.57   0
  -4   2  12   -0.02    3.78   0
  -3  -9  22    8.29    6.04   0
  -3   0  14   39.80    4.96   0
  -3   3   5 3189.68    7.21   0
  -3   3   6   54.55    2.45   0
  -2 -10  22  -10.49    4.34   0
  -2  -9  21   11.12    6.13   0
  -2  -7  20    1.31    5.64   0
  -2   1  11   21.07    3.14   0
  -1 -11  21   -3.32    5.60   0
  -1  -6  18   19.94    5.69   0
  -1  -4  16    9.57    5.45   0
  -1  -3  15   39.65    5.80   0
  -1  -2  14   23.71    4.87   0
  -1   1   8  545.68    6.20   0
   0 -11  20    5.50    6.15   0
   0  -8  18   62.43    6.33   0
   1 -14  20   49.68    6.61   0
   1 -12  19   48.52    6.52   0
   1 -10  18   -1.64    5.32   0
   1  -9  17    0.60    5.90   0
   1  -4  12   23.15    4.69   0
   1  -3  11   93.05    5.00   0
   1  -2   9  172.70    5.50   0
   2 -10  16   15.48    5.93   0
   2  -9  15   13.00    5.45   0
   2  -6  12    9.79    4.70   0
   2  -5  11   51.91    4.85   0
   3 -17  18   -2.83    5.29   0
   3 -16  18    8.32    5.41   0
   3 -15  17    1.09    5.31   0
   3 -10  14   70.78    5.91   0
   3  -8  12   39.54    5.23   0
   3  -7  11   40.67    3.75   0
   3  -6   9   75.99    4.58   0
   4 -19  17   10.36    5.20   0
   4 -18  17    3.44    5.11   0
   4 -17  16   -0.79    6.03   0
   4 -15  15   -0.18    5.46   0
   4 -13  14   19.05    5.02   0
   4 -12  13   34.42    5.43   0
   4 -11  12    5.06    5.25   0
   4 -10  11   18.18    5.05   0
   4  -9  10   50.78    4.88   0
   4  -6   2   70.50    2.75   0
   4  -6   3   25.02    3.16   0
   5 -22  16    6.52    5.74   0
   5 -21  16    4.95    5.20   0
   5 -19  15   21.77    5.46   0
   5 -17  14    1.11    5.05   0
   5 -16  13   -0.59    4.61   0
   5 -14  12   11.63    4.59   0
   5 -13  11   24.09    4.86   0
   5 -12  -7   17.61    2.07   0
   5 -12  10   13.42    4.58   0
   6 -21  13    2.99    5.16   0
   6 -19  12   19.30    5.36   0
   6 -16  10   42.55    4.67   0
   6 -14   8   18.31    4.15   0
   6 -12  -2   47.29    1.18   0
   7 -17   6    0.44    3.61   0
   7 -16   5   50.93    3.34   0
   7 -15   0   36.49    2.02   0
   7 -15   2   48.70    2.71   0
  -8  -7  23   -1.29    4.57   0
  -8  -4  21    2.58    4.72   0
  -8  -3  20    1.59    4.56   0
  -8  -2  19    7.83    4.47   0
  -8  -1  18    9.63    4.21   0
  -8   1  15   24.62    4.38   0
  -8   3   2  108.96    1.88   0
  -7  -7  23   -5.57    5.31   0
  -7  -2  19    5.46    4.85   0
  -7  -1  18    6.76    4.61   0
  -7   1  15    7.93    4.67   0
  -7   3   1  307.84    2.67   0
  -6  -8  23   10.52    5.94   0
  -6  -6  22    4.25    5.13   0
  -6  -5  21   19.42    5.36   0
  -6   0  16   14.03    4.56   0
  -6   1  15   48.72    4.56   0
  -6   2  13    4.74    3.73   0
  -5  -7  22    5.68    5.76   0
  -5  -6  21   11.92    5.29   0
  -5  -3  19   25.70    5.58   0
  -5  -2  18    6.25    5.19   0
  -5  -1  17    4.95    4.83   0
  -4  -8  22    5.38    5.96   0
  -4  -7  21   18.20    5.56   0
  -4  -5  20   23.40    5.34   0
  -4  -4  19   17.85    5.84   0
  -4  -3  18    7.63    5.51   0
  -4  -2  17    5.19    5.55   0
  -4  -1  16    8.64    5.44   0
  -4   1  13    0.30    4.24   0
  -3 -10  22   -0.62    5.77   0
  -3  -4  18   -0.84    5.83   0
  -3  -3  17  218.21    6.86   0
  -3  -2  16   -0.12    5.45   0
  -3   1  12    1.20    4.13   0
  -2 -10  21    9.42    5.69   0
  -2  -8  20   13.25    6.05   0
  -2  -5  18   18.19    4.34   0
  -2  -4  17   28.93    5.81   0
  -2  -3  16   11.10    5.64   0
  -2   0  12   14.83    4.41   0
  -2   2   7  855.36    5.66   0
  -1 -12  21    7.51    5.72   0
  -1 -10  20   -1.76    6.01   0
  -1  -8  19    1.66    5.42   0
  -1  -7  18   20.13    6.28   0
  -1  -1  12    6.30    3.24   0
  -1   0  10  416.20    6.34   0
  -1   1   7  325.50    4.59   0
   0 -10  19   -6.92    5.71   0
   0  -9  18    4.24    6.19   0
   0  -4  14    2.41    5.26   0
   1 -13  19   -6.68    6.13   0
   1 -11  18   -1.06    5.98   0
   1  -8  16   46.00    5.74   0
   1  -7  15   71.19    6.12   0
   1  -6  14   28.12    5.83   0
   1  -5  13   41.39    5.33   0
   1  -4  -6   48.38    2.90   0
   1  -3  10   41.20    4.80   0
   1  -1   1  878.88    2.81   0
   1  -1   5 3346.85    9.59   0
   2 -12  17    3.83    5.38   0
   2 -11  16   15.66    6.03   0
   2  -8  14   40.31    5.54   0
   2  -7  13   41.72    5.43   0
   2  -4  -4  105.41    1.85   0
   2  -4   9   15.04    4.25   0
   3 -18  18    1.00    5.28   0
   3 -16  17    5.55    5.30   0
   3 -14  16   15.19    5.77   0
   3 -11  14   40.61    5.84   0
   3  -7  10    2.77    4.49   0
   4 -20  17   -4.39    5.48   0
   4 -18  16    0.22    5.21   0
   4 -16  15   18.22    5.67   0
   4 -14  14   45.96    5.69   0
   4 -13  13    1.68    5.21   0
   4  -9   9   -2.97    4.86   0
   4  -8   8   62.00    4.29   0
   5 -23  16    4.95    5.23   0
   5 -20  15   -4.42    5.20   0
   5 -18  14    1.31    5.17   0
   5 -14  11    8.28    4.82   0
   5 -13  10  166.47    6.13   0
   5 -12   9   57.73    4.73   0
   5 -11   8  121.42    4.82   0
   5 -10   6   35.20    4.19   0
   5  -9   4  384.05    4.42   0
   6 -20  12    6.10    4.95   0
   6 -18  11   -0.28    4.63   0
   6 -17  10   33.50    5.03   0
   6 -13  -5  280.32    1.96   0
   6 -13   6   35.15    3.71   0
  -8  -6  22   -0.96    5.03   0
  -8   0  16   18.28    4.62   0
  -8   2  13   -0.11    3.23   0
  -7  -8  23    1.46    5.55   0
  -7  -5  21    5.64    5.05   0
  -7  -4  20   -2.98    5.32   0
  -7   0  16   13.98    4.50   0
  -7   2  13    6.60    3.50   0
  -6  -7  22    9.36    5.78   0
  -6  -4  20    3.90    5.02   0
  -6  -3  19   -2.98    5.14   0
  -6  -2  18   86.07    5.56   0
  -6   1  14    4.76    4.80   0
  -6   3  10    4.01    3.19   0
  -5  -8  22   -5.18    5.80   0
  -5  -5  20    2.62    5.48   0
  -5  -4  19   22.63    5.18   0
  -5   2  -2  616.75    5.04   0
  -5   2  12   10.62    3.69   0
  -5   3   9   10.35    3.58   0
  -4  -9  22   12.72    6.10   0
  -4   0  14    7.51    4.69   0
  -3  -9  21    7.36    6.08   0
  -3   1  -3  172.93    3.06   0
  -3   1  11   -5.56    3.84   0
  -2  -9  20    5.35    6.03   0
  -2  -7  19    7.84    5.47   0
  -2  -6  18   -2.02    5.73   0
  -2  -2  14  111.79    5.40   0
  -2   0  -4  433.02    4.08   0
  -1 -11  20   -4.77    5.73   0
  -1  -9  19    5.25    6.21   0
  -1  -5  16    3.91    5.77   0
  -1  -4  15    2.14    5.64   0
  -1  -3  14   15.75    5.25   0
  -1  -1  11  238.66    5.71   0
  -1   1   6  274.42    3.89   0
   0  -8  17    0.62    5.84   0
   0  -7  16    7.94    5.90   0
   0  -2  -5 2186.97    7.75   0
   0   0   6   13.43    2.40   0
   1 -14  19   -4.18    6.14   0
   1 -12  18    5.42    5.98   0
   1 -10  17   25.78    4.47   0
   1  -9  16  147.13    6.94   0
   1  -8  15   14.63    5.62   0
   1  -1   2 1728.50    5.02   0
   1  -1   3   87.12    2.89   0
   1  -1   4   35.23    2.07   0
   2  -9  14   34.75    5.83   0
   2  -8  13    9.30    5.33   0
   2  -7  12   21.72    4.93   0
   2  -6  11   27.39    4.83   0
   2  -5  -6  363.16    3.87   0
   2  -4   8  101.40    5.07   0
   2  -3   6    8.04    3.15   0
   3 -17  17   25.20    5.58   0
   3 -15  16   10.81    5.21   0
   3  -9  12   47.09    5.28   0
   3  -6  -5  134.65    2.49   0
   3  -6   8   -1.29    4.14   0
   4 -21  17   16.87    6.00   0
   4 -19  16    7.41    5.66   0
   4 -17  15   -0.46    5.12   0
   4 -15  14   -0.69    5.38   0
   4 -11  11   59.01    5.45   0
   4  -7   5    8.43    3.61   0
   5 -22  15    0.99    5.64   0
   5 -21  15   34.51    5.54   0
   5 -19  14    5.20    5.29   0
   5 -17  13    4.16    4.65   0
   5 -16  12    7.37    4.97   0
   5 -11   7    4.81    4.44   0
   5  -9  -1  441.50    2.51   0
   5  -9   3   77.33    2.81   0
   6 -21  12   21.57    5.58   0
   6 -19  11    1.28    4.53   0
   6 -16   9   93.36    4.91   0
   6 -15   8   18.77    4.13   0
   6 -12   2   19.01    2.30   0
   7 -17   5   26.77    3.57   0
  -8  -8  23   -1.38    5.27   0
  -8  -7  22    3.66    5.44   0
  -8  -5  21    7.45    4.66   0
  -8  -4  20   -0.02    4.66   0
  -8  -3  19    4.45    4.58   0
  -8  -1  17    7.26    4.22   0
  -8   1  14    5.17    4.16   0
  -7  -7  22    0.19    5.43   0
  -7  -3  19   17.70    5.04   0
  -7  -2  18    1.81    4.60   0
  -7   1  14    3.95    4.57   0
  -6  -8  22   12.05    5.38   0
  -6  -6  21    7.98    5.64   0
  -6  -5  20    0.20    5.25   0
  -6   3   0   12.70    2.21   0
  -5  -9  22   -6.58    5.36   0
  -5  -7  21    1.00    5.87   0
  -5  -3  18   37.34    5.56   0
  -5  -2  17   31.35    5.44   0
  -5  -1  16   10.59    4.84   0
  -5   1  13  119.94    4.77   0
  -4 -10  22    1.35    6.06   0
  -4  -5  19    2.33    5.28   0
  -4  -4  18   22.57    5.71   0
  -4  -3  17   67.41    5.98   0
  -4  -2  16   78.21    5.95   0
  -4  -1  15   16.32    5.12   0
  -4   1  12   47.80    4.24   0
  -4   2  -2   94.44    3.17   0
  -4   3   1    2.35    0.99   0
  -4   3   7   13.64    3.01   0
  -3 -11  22    0.12    5.98   0
  -3  -5  18   -0.08    5.77   0
  -3  -4  17   -0.95    5.92   0
  -3  -3  16    9.61    5.58   0
  -3  -1  14   21.90    4.70   0
  -2 -11  21    8.93    5.76   0
  -2  -8  19   26.36    6.32   0
  -2  -4  16   11.83    5.77   0
  -2  -3  15    7.92    5.52   0
  -1  -8  18   -3.20    5.43   0
  -1  -1  -5 3227.84    9.76   0
   0 -10  18    5.67    5.86   0
   0  -9  17   -4.42    6.11   0
   1 -15  19    0.24    6.25   0
   1 -13  18   26.01    6.56   0
   1 -11  17   23.86    6.19   0
   1 -10  16   12.47    5.58   0
   1  -5  12    9.75    4.66   0
   1  -3  -5 3001.20    8.32   0
   2 -12  16    6.50    5.49   0
   2 -11  15    6.50    5.73   0
   2  -5   9    3.64    4.46   0
   2  -3   5    1.55    3.29   0
   3 -18  17   18.61    5.44   0
   3 -16  16    9.77    5.47   0
   3 -14  15    4.40    5.81   0
   3 -10  12   15.81    5.50   0
   3  -9  11  135.51    5.68   0
   3  -8  10   37.59    4.84   0
   3  -7   9    6.38    4.26   0
   4 -18  15   21.89    5.28   0
   4 -16  14    6.61    5.41   0
   4  -9  -7  239.99    3.74   0
   4  -9   8   36.71    4.31   0
   5 -23  15   18.55    5.41   0
   5 -20  14   -2.42    5.21   0
   5 -18  13   -2.20    5.03   0
   5 -17  12    4.12    5.52   0
   5 -15  11   -3.76    4.90   0
   5 -12   8  126.79    4.93   0
   5 -10  -5  132.30    1.89   0
   5  -9   0   31.12    2.17   0
   5  -9   1   87.54    2.73   0
   5  -9   2  120.81    2.66   0
   6 -20  11    1.39    4.52   0
   6 -18  10   -3.60    4.35   0
   6 -17   9    2.40    4.29   0
   6 -16   8   11.57    4.91   0
   6 -12  -1  167.51    2.06   0
   6 -12   1    7.77    2.18   0
  -8  -9  23    2.78    4.91   0
  -8  -6  21   39.81    5.32   0
  -8   3   1  289.29    2.96   0
  -8   3   9   52.07    2.51   0
  -7  -8  22   35.79    5.77   0
  -7  -6  21    7.56    4.94   0
  -7  -5  20   17.85    5.39   0
  -7   3   0   38.50    2.26   0
  -7   3   9  111.85    2.97   0
  -6  -7  21   -4.88    5.56   0
  -6  -4  19   12.42    5.34   0
  -6  -3  18   -5.21    5.00   0
  -6  -2  17   16.73    4.89   0
  -6  -1  16    7.50    4.86   0
  -6   3   9  308.86    3.85   0
  -5  -8  21    2.22    5.83   0
  -5  -6  20   22.88    5.26   0
  -5  -4  18   -2.26    6.07   0
  -5   0  14   16.65    4.64   0
  -5   3   0   62.02    2.18   0
  -5   3   8  113.96    3.18   0
  -4 -11  22   12.21    6.16   0
  -4  -7  20    4.24    4.19   0
  -4  -6  19   37.63    6.14   0
  -3 -10  21   24.47    4.79   0
  -3  -9  20    4.11    5.78   0
  -3  -6  18   10.13    5.81   0
  -3   0  12   36.21    4.44   0
  -2 -12  21   14.25    6.33   0
  -2 -10  20    1.55    5.70   0
  -2  -9  19    1.11    5.81   0
  -2  -6  17    2.86    5.77   0
  -2  -1  12    1.36    4.51   0
  -2   1   8  410.93    5.74   0
  -2   2   3   25.19    1.81   0
  -2   2   4 1117.92    4.35   0
  -1 -14  21    2.20    4.22   0
  -1 -12  20   11.36    4.72   0
  -1  -9  18   45.75    6.42   0
  -1  -6  16    9.13    4.38   0
  -1  -5  15   -4.83    5.77   0
  -1   1   5 1719.42    6.24   0
   0 -15  20   40.89    6.55   0
   0  -7  15  119.01    6.65   0
   0  -4  12    3.41    4.85   0
   0   0   4   22.78    2.93   0
   1 -16  19   25.78    6.51   0
   1 -14  18   41.23    6.63   0
   1 -12  17   18.43    6.22   0
   1  -9  15   16.58    6.23   0
   1  -8  14   93.96    6.12   0
   1  -4  10  141.06    5.35   0
   2 -13  16    1.08    5.98   0
   2 -10  14   40.45    5.94   0
   2  -9  13   17.82    5.79   0
   2  -8  12   29.55    5.31   0
   2  -7  11    8.55    4.80   0
   2  -6  10   15.99    4.54   0
   2  -3   4  169.03    3.39   0
   3 -19  17   -2.53    5.86   0
   3 -17  16   29.49    5.66   0
   3 -15  15    2.96    5.25   0
   3 -13  14   -0.70    5.69   0
   3  -7  -7  111.59    3.55   0
   4 -21  16    5.13    5.87   0
   4 -19  15   -1.06    5.26   0
   4 -17  14   -1.05    5.32   0
   4 -15  13   -0.90    5.45   0
   4 -10   9    8.36    4.50   0
   5 -24  15    7.85    5.51   0
   5 -22  14    3.10    5.72   0
   5 -21  14    3.66    5.25   0
   5 -19  13   -2.21    5.09   0
   5 -16  11    2.88    4.96   0
   5 -12  -8   67.10    2.46   0
   5 -11   6   23.33    3.63   0
   6 -21  11    8.46    5.28   0
   6 -19  10    1.98    4.62   0
   6 -18   9    1.46    4.94   0
   6 -14   5   28.86    3.88   0
   6 -12   0    1.30    1.67   0
  -8  -8  22    6.87    5.29   0
  -8  -5  20   11.77    5.02   0
  -8  -4  19   14.63    4.77   0
  -8  -3  18    4.78    5.17   0
  -8  -2  17   -0.50    4.96   0
  -8  -1  16   15.87    4.18   0
  -7  -7  21   -3.85    5.33   0
  -7  -2  17    8.73    4.69   0
  -7  -1  16    7.03    4.55   0
  -7   1  13   12.92    4.50   0
  -6  -9  22    2.16    5.82   0
  -6  -6  20   19.28    5.72   0
  -6  -5  19    0.92    4.89   0
  -6   0  14   80.74    5.21   0
  -5 -10  22   12.05    5.59   0
  -5  -7  20    4.78    5.72   0
  -5  -3  17   93.00    5.98   0
  -5  -2  16    9.52    5.33   0
  -5  -1  15   80.45    5.03   0
  -5   2  -3   21.44    3.23   0
  -5   3   7   22.44    2.91   0
  -4 -12  22  -11.21    5.43   0
  -4 -10  21   10.59    6.26   0
  -4  -5  18    7.10    5.50   0
  -4  -4  17   -1.33    5.73   0
  -4  -2  15   12.93    5.17   0
  -4   1  11   28.88    4.06   0
  -4   2   9   87.66    4.07   0
  -4   3   5  498.38    3.40   0
  -3 -11  21  -11.77    6.34   0
  -3  -5  17   14.93    5.80   0
  -3  -4  16   13.22    5.74   0
  -3  -3  15    9.35    5.38   0
  -3  -2  14  167.85    5.86   0
  -3   1  -4  357.31    4.35   0
  -3   2   7    6.03    3.19   0
  -2 -13  21    7.61    6.47   0
  -2 -11  20   13.69    6.48   0
  -2  -8  18    7.91    6.15   0
  -2  -5  16   41.45    4.63   0
  -2  -4  15   25.76    5.81   0
  -2   1  -3  799.76    4.42   0
  -1 -10  18   11.86    6.23   0
  -1  -8  17   47.22    5.97   0
  -1  -7  16   -2.20    5.94   0
  -1  -2  11   56.99    5.00   0
   0 -14  19    3.98    6.42   0
   0 -10  17   11.78    5.69   0
   0  -2  -6    8.73    3.13   0
   0  -1   7  115.95    4.54   0
   1 -15  18    7.81    6.22   0
   1 -13  17  -13.72    6.06   0
   1 -11  16   -1.02    5.91   0
   1  -7  13   14.42    5.39   0
   1  -5  11   21.82    3.50   0
   2 -14  16    5.21    6.09   0
   2 -12  15   83.38    6.13   0
   2 -11  14   23.78    5.92   0
   3 -20  17    3.10    6.01   0
   3 -18  16    3.80    5.17   0
   3 -16  15   45.81    6.62   0
   3 -14  14   13.91    5.80   0
   3 -12  13   12.24    5.39   0
   3 -10  11    7.76    5.10   0
   3  -9  10   10.08    4.78   0
   3  -8   9  197.65    5.39   0
   4 -23  16    6.75    6.08   0
   4 -22  16   23.84    5.81   0
   4 -20  15   -4.55    5.52   0
   4 -18  14   10.99    4.94   0
   4 -13  11   20.68    5.41   0
   4  -9   7   13.12    3.91   0
   4  -8  -6    3.99    2.47   0
   5 -25  15   -7.86    5.34   0
   5 -23  14   11.48    5.27   0
   5 -20  13    1.77    5.17   0
   5 -17  11   -1.40    5.50   0
   5 -15  10   49.66    5.06   0
   5 -14   9  145.82    5.40   0
   5 -13   8  122.09    5.00   0
   5 -11  -7   -0.39    1.99   0
   6 -22  11   -3.53    5.40   0
   6 -20  10   -0.29    4.32   0
   6 -17   8   41.54    4.39   0
   6 -16   7    3.85    4.52   0
   6 -15   6  177.18    4.71   0
   6 -13   3    2.70    2.96   0
  -8  -9  22   -0.41    5.25   0
  -8  -7  21    2.73    5.20   0
  -8  -6  20    0.32    5.33   0
  -8   2  11  402.08    5.00   0
  -8   3   8   52.92    2.33   0
  -7  -9  22   22.89    5.72   0
  -7  -6  20    0.26    5.30   0
  -7  -5  19   -6.12    5.17   0
  -7   0  14   32.56    5.03   0
  -7   3   8   10.55    2.44   0
  -6 -10  22   36.35    6.27   0
  -6  -8  21    8.50    5.30   0
  -6  -7  20    0.55    5.25   0
  -6  -4  18    4.24    5.15   0
  -6  -2  16   40.71    5.20   0
  -6  -1  15   51.01    4.95   0
  -6   3  -1  701.23    4.72   0
  -6   3   8   96.23    2.93   0
  -5 -11  22   13.78    6.23   0
  -5  -9  21    4.55    5.52   0
  -5  -8  20   -4.69    6.39   0
  -5  -5  18   45.77    5.91   0
  -4  -6  18   64.06    6.24   0
  -4   0  12  462.36    6.25   0
  -4   2  -3   38.17    3.34   0
  -3 -10  20   18.19    5.96   0
  -3  -7  18   -1.61    5.88   0
  -3   2  -2  260.91    2.80   0
  -2 -14  21   18.51    6.52   0
  -2 -12  20    4.84    6.39   0
  -2  -7  17   31.66    6.13   0
  -2  -6  16    6.62    5.96   0
  -2  -1  11   21.94    4.67   0
  -2   1   7   66.81    3.59   0
  -1 -14  20   -3.52    5.97   0
  -1  -9  17   31.76    6.23   0
  -1  -5  14    5.47    5.41   0
  -1  -4  13  122.05    5.72   0
  -1  -3  12   59.21    4.82   0
  -1   1   3  312.04    2.80   0
   0 -15  19   27.40    6.60   0
   0 -13  18    6.24    6.29   0
   0  -8  15    7.40    6.06   0
   0   0   2 8757.65    9.52   0
   1 -16  18  -12.96    6.27   0
   1 -14  17    6.46    5.74   0
   1 -12  16    4.41    6.31   0
   1 -10  15  263.57    6.30   0
   1  -9  14  251.85    7.37   0
   1  -4   9  105.06    5.40   0
   1  -3  -6  109.80    3.26   0
   1  -2   5  305.68    4.20   0
   2 -19  18    6.02    6.22   0
   2 -15  16   33.71    6.27   0
   2 -13  15   19.17    6.05   0
   2 -10  13  168.21    6.62   0
   2  -9  12   97.88    5.85   0
   2  -7  10   29.81    4.77   0
   2  -6   9   81.67    4.87   0
   3 -21  17   13.71    6.03   0
   3 -19  16   -3.98    5.42   0
   3 -15  14   59.56    5.78   0
   3  -6  -6   76.38    2.80   0
   3  -5   3  507.27    4.17   0
   4 -24  16   -8.95    5.77   0
   4 -21  15   36.96    5.98   0
   4 -19  14   -0.42    4.83   0
   4 -17  13    2.23    4.97   0
   4 -11   9  191.98    5.67   0
   4  -7   2   37.65    3.31   0
   5 -24  14    4.98    5.33   0
   5 -22  13   16.27    5.68   0
   5 -21  13    7.23    5.25   0
   5 -16  10    3.53    4.73   0
   5 -15   9   48.29    5.62   0
   5 -10   3   89.74    3.37   0
   6 -19   9    1.88    4.53   0
   6 -18   8   25.69    5.00   0
   6 -13  -6   11.98    1.49   0
   6 -13   2   87.36    2.88   0
  -9  -9  22    3.18    5.16   0
  -9  -6  20    3.96    4.89   0
  -8  -8  21   18.53    5.43   0
  -8  -5  19   25.22    5.02   0
  -8  -4  18    4.33    5.13   0
  -8  -1  15   18.85    4.77   0
  -8   0  14    3.08    3.79   0
  -8   3   0    0.26    2.09   0
  -7 -10  22    1.98    5.70   0
  -7  -8  21   -0.97    5.11   0
  -7  -7  20    6.36    5.02   0
  -7  -4  18    4.31    5.08   0
  -7  -3  17  112.07    5.58   0
  -7  -2  16    1.98    4.60   0
  -7  -1  15    8.52    4.41   0
  -7   3  -1   18.62    2.44   0
  -6 -11  22    3.13    5.81   0
  -6  -9  21   -5.09    5.88   0
  -6  -6  19   18.53    5.65   0
  -6   1  12   -3.40    3.59   0
  -6   2  10   58.11    3.20   0
  -5 -12  22   10.60    6.51   0
  -5 -10  21   15.55    6.33   0
  -5  -7  19    7.15    5.92   0
  -5  -4  17    3.53    5.54   0
  -5  -3  16   17.51    5.53   0
  -5  -2  15    1.68    5.07   0
  -5  -1  14   12.50    4.77   0
  -5   3  -1  469.68    3.96   0
  -4 -11  21   10.00    5.80   0
  -4  -5  17   62.93    6.15   0
  -4  -1  13    1.49    4.58   0
  -4   3   0    1.02    1.55   0
  -4   3   4  124.64    1.92   0
  -3 -11  20    5.70    6.31   0
  -3  -9  19    5.55    5.60   0
  -3  -8  18   -9.04    5.65   0
  -3  -6  17   -0.26    4.24   0
  -3  -5  16   -3.97    5.79   0
  -3  -4  15    5.85    5.37   0
  -3  -3  14   -0.41    5.08   0
  -3  -2  13   12.55    4.85   0
  -3  -1  12    2.11    4.37   0
  -3   2   6   48.55    2.60   0
  -2 -15  21    2.59    6.41   0
  -2  -9  18    5.49    5.89   0
  -2  -5  15   -0.88    5.48   0
  -2  -4  14   23.63    5.36   0
  -2  -3  13  192.33    5.91   0
  -1 -15  20   30.10    6.21   0
  -1 -11  18   34.82    5.98   0
  -1  -8  16   16.36    6.13   0
  -1  -7  15   11.48    5.74   0
  -1  -2  10   10.53    5.11   0
   0 -16  19   19.47    6.68   0
   0 -14  18    7.20    6.51   0
   0 -10  16   52.57    6.40   0
   0  -9  15   48.28    6.13   0
   0  -6  13    1.42    3.79   0
   0  -1   6    4.67    2.48   0
   1 -17  18   -3.00    6.34   0
   1 -15  17   -3.00    5.70   0
   1 -13  16   25.66    5.89   0
   1 -11  15   28.53    6.43   0
   1  -8  13    5.28    3.90   0
   1  -7  12    6.35    5.21   0
   1  -6  11    7.18    4.85   0
   1  -5  10   38.91    3.63   0
   1  -2  -4 1663.02    5.69   0
   2 -21  18   25.86    5.94   0
   2 -20  18   26.61    6.10   0
   2 -14  15    2.24    6.16   0
   2 -11  13   17.05    5.63   0
   2  -4   5    0.21    3.55   0
   2  -3   2    0.09    2.03   0
   3 -22  17   -3.14    6.07   0
   3 -20  16    2.96    5.90   0
   3 -17  15    6.84    5.28   0
   3 -14  13   24.17    5.88   0
   3 -12  12   32.08    5.51   0
   3  -8   8   29.73    4.37   0
   3  -6   5   54.21    4.43   0
   4 -22  15    5.66    5.85   0
   4 -20  14   13.56    5.28   0
   4 -18  13   13.18    5.91   0
   4 -16  12    2.47    5.24   0
   4 -14  11    5.33    5.33   0
   4 -13  10    2.45    5.13   0
   4 -12   9    6.97    5.32   0
   4  -8   4   74.10    4.28   0
   4  -7   1  139.39    3.00   0
   5 -25  14   -6.11    5.24   0
   5 -23  13    3.25    5.63   0
   5 -20  12   -1.28    5.09   0
   5 -18  11   10.59    5.04   0
   5 -12   6  422.14    5.66   0
   6 -20   9   36.02    4.58   0
  -9 -10  22   -0.49    5.33   0
  -9  -8  21   -5.22    5.01   0
  -9  -7  20   33.11    5.53   0
  -9  -4  18    7.20    4.50   0
  -9  -3  17   16.07    4.47   0
  -9  -2  16    9.55    4.24   0
  -8 -10  22   -3.57    5.38   0
  -8  -7  20    2.37    5.18   0
  -8  -2  16   14.64    4.45   0
  -8   2  10   -2.82    3.04   0
  -7 -11  22    4.70    5.77   0
  -7  -9  21   -5.75    5.40   0
  -7  -6  19   -1.65    5.27   0
  -7   1  12   40.82    3.69   0
  -7   2  10   37.60    3.41   0
  -6 -12  22   31.58    6.47   0
  -6 -10  21   55.38    6.38   0
  -6  -8  20   -1.99    5.65   0
  -6  -5  18    3.63    5.32   0
  -6  -4  17    2.71    5.24   0
  -6  -3  16   14.82    4.90   0
  -6  -2  15    3.25    5.37   0
  -6  -1  14    7.99    4.51   0
  -6   3  -2  187.84    3.62   0
  -6   3   7  126.06    2.75   0
  -5 -13  22    4.42    5.66   0
  -5 -11  21   59.73    6.73   0
  -5  -9  20    3.08    6.22   0
  -5  -6  18    4.39    5.94   0
  -5   0  12   71.64    4.80   0
  -5   3   6   59.53    2.70   0
  -4 -12  21    5.63    6.33   0
  -4 -10  20   -0.59    5.85   0
  -4  -7  18   -0.22    5.94   0
  -3 -14  21    9.89    6.61   0
  -3 -12  20   15.94    6.62   0
  -3 -10  19   24.57    6.50   0
  -3  -7  17   22.43    6.12   0
  -2 -12  19    8.39    6.65   0
  -2   1  -4  265.75    3.57   0
  -2   1   6  375.83    3.96   0
  -1 -16  20    1.79    6.11   0
  -1 -10  17   13.54    5.84   0
  -1  -9  16   22.01    5.97   0
  -1  -5  13   30.92    5.43   0
  -1  -4  12   -2.22    4.82   0
  -1  -1   8  553.92    6.79   0
  -1   0   6   46.14    3.28   0
  -1   1  -1  784.57    2.55   0
  -1   1   2 8510.37    8.19   0
   0 -15  18    8.20    5.85   0
   0 -13  17   32.09    6.08   0
   0 -11  16   44.70    6.42   0
   0  -8  14   11.26    6.07   0
   0  -3   9  196.51    6.13   0
   1 -18  18    2.91    6.51   0
   1 -12  15   10.19    6.03   0
   1 -10  14   42.51    6.22   0
   1  -9  13    6.21    5.87   0
   2 -17  16    8.30    6.42   0
   2 -15  15   -4.91    5.52   0
   2 -13  14   -1.43    5.93   0
   2 -10  12  116.74    6.34   0
   2  -9  11   35.24    5.29   0
   2  -7   9   26.36    4.42   0
   2  -4  -6   -1.77    2.58   0
   3 -21  16   17.26    6.27   0
   3 -18  15   10.78    5.58   0
   3 -16  14   -5.81    5.89   0
   3 -13  12   67.35    6.14   0
   3  -6  -7   64.59    4.18   0
   3  -5   2  430.87    3.47   0
   4 -24  15   39.14    5.62   0
   4 -23  15   -6.04    5.73   0
   4 -21  14   10.70    5.70   0
   4 -15  11   91.97    5.93   0
   4 -11   8  125.81    5.03   0
   5 -24  13   -7.09    5.22   0
   5 -19  11   31.80    5.20   0
   5 -16   9   44.94    4.96   0
   5 -11  -8   -1.25    2.31   0
   5 -11   4   15.76    2.93   0
   5 -10   2  355.50    3.68   0
   6 -21   9    4.40    4.98   0
   6 -18   7   37.79    4.83   0
   6 -14   3    3.41    3.22   0
   6 -13   1   14.49    2.16   0
  -9 -11  22    4.77    5.81   0
  -9  -9  21   13.55    5.23   0
  -9  -6  19   -3.47    4.61   0
  -8 -11  22   13.95    5.71   0
  -8  -9  21   12.73    5.54   0
  -8  -6  19   35.26    5.27   0
  -8  -5  18    6.13    5.29   0
  -7 -12  22    5.11    5.51   0
  -7 -10  21   10.72    5.82   0
  -7  -8  20   -2.00    5.42   0
  -7  -5  18   44.99    5.48   0
  -7  -4  17    6.94    5.16   0
  -7  -3  16   -2.95    5.38   0
  -7  -2  15   -3.15    5.46   0
  -7  -1  14    2.19    4.96   0
  -7   3   7   31.06    2.11   0
  -6 -11  21   -1.34    6.46   0
  -6  -9  20    0.65    5.86   0
  -6  -7  19    3.96    5.60   0
  -6  -6  18   12.21    6.08   0
  -5 -12  21    2.29    6.25   0
  -5 -10  20   13.33    6.32   0
  -5  -8  19   -0.02    5.97   0
  -5  -5  17   16.89    5.44   0
  -5  -3  15   88.31    5.89   0
  -5  -2  14    7.13    4.96   0
  -5   3  -2  133.87    3.67   0
  -4 -13  21   11.51    6.52   0
  -4 -11  20    0.32    6.47   0
  -4  -9  19    5.16    5.68   0
  -4  -6  17    3.97    5.64   0
  -4  -5  16   44.75    6.06   0
  -4   3  -1   52.87    2.29   0
  -4   3   3   -1.69    1.15   0
  -3 -15  21   -6.38    6.79   0
  -3 -13  20   -2.65    6.50   0
  -3 -11  19   12.22    6.40   0
  -3  -6  16    5.35    5.96   0
  -3  -5  15    5.65    5.86   0
  -3  -1  11   -4.24    4.45   0
  -2 -13  19    7.17    6.44   0
  -2  -9  17   57.24    6.44   0
  -2  -6  15   20.03    4.53   0
  -2  -5  14   21.89    5.54   0
  -2  -4  13   -1.78    5.05   0
  -2  -3  12  200.85    5.83   0
  -2  -2  11   13.04    4.76   0
  -2   0   8  441.38    6.02   0
  -1 -17  20   16.15    6.20   0
  -1  -8  15   -1.28    6.16   0
   0 -16  18   13.50    5.90   0
   0 -10  15    2.00    6.50   0
   0  -7  13  201.13    5.29   0
   0  -6  12  110.62    5.70   0
   0  -2   7  172.21    5.02   0
   1 -19  18   25.48    6.73   0
   1 -16  17    3.38    5.99   0
   1 -14  16   -0.87    5.77   0
   1 -11  14    5.58    6.11   0
   1  -8  12   71.88    5.67   0
   1  -7  11    5.73    4.92   0
   1  -6  10   64.81    5.16   0
   1  -5   9   67.29    5.31   0
   1  -2  -5  987.88    5.27   0
   2 -20  17   -1.65    6.32   0
   2 -18  16   26.74    6.53   0
   2 -16  15    6.80    5.61   0
   2 -14  14   30.56    5.93   0
   2 -12  13   39.67    6.13   0
   2  -8  10   14.05    3.42   0
   2  -3   1 3931.32    6.77   0
   3 -22  16   21.53    6.27   0
   3 -20  15    6.71    5.53   0
   3 -19  15    0.22    5.31   0
   3 -17  14   23.80    6.02   0
   3 -15  13   35.59    6.03   0
   3  -6   4  892.40    6.27   0
   4 -22  14   30.12    6.04   0
   4 -17  12    7.47    5.05   0
   4 -16  11   27.23    6.09   0
   4 -13   9  135.42    5.62   0
   4  -8   3    2.62    3.88   0
   4  -7   0   97.28    2.39   0
   5 -26  13   -5.06    5.72   0
   5 -25  13    4.31    5.51   0
   5 -23  12   19.00    5.75   0
   5 -22  12   -3.23    5.09   0
   5 -20  11    6.91    5.16   0
   5 -18  10   16.86    5.07   0
   5 -15   8   97.39    5.08   0
   5 -14   7   16.70    4.25   0
   5 -13   6   13.43    3.82   0
   5 -10   1  184.44    3.17   0
   6 -22   9   13.54    4.83   0
   6 -20   8   -5.70    4.82   0
   6 -17   6   40.25    4.04   0
   6 -16   5    3.69    4.10   0
  -9  -8  20   -1.15    5.13   0
  -9  -5  18    9.26    4.59   0
  -9  -3  16   15.86    4.81   0
  -9  -2  15   23.90    4.61   0
  -9  -1  14   40.56    3.92   0
  -8 -12  22    5.04    5.84   0
  -8 -10  21   -0.86    5.55   0
  -8  -8  20    0.44    5.25   0
  -8  -7  19   -3.62    5.49   0
  -8  -3  16    4.10    4.54   0
  -8  -2  15   33.07    4.40   0
  -8  -1  14   -3.49    3.92   0
  -7  -9  20   27.55    5.43   0
  -7  -7  19    0.46    5.44   0
  -6  -8  19    0.17    5.77   0
  -6  -5  17    8.68    5.40   0
  -6   0  12  200.22    4.90   0
  -5 -13  21    7.77    5.89   0
  -5  -9  19    9.32    6.32   0
  -5  -7  18   23.81    5.97   0
  -5   3   5  244.51    2.84   0
  -4 -14  21   15.59    6.61   0
  -4 -12  20   -6.27    6.51   0
  -4 -10  19   19.26    6.48   0
  -4  -7  17    1.69    5.98   0
  -4  -3  14   26.96    5.20   0
  -4  -2  13    6.67    4.71   0
  -3 -14  20    3.13    6.55   0
  -3 -12  19    8.28    6.14   0
  -3  -8  17   -3.18    6.04   0
  -3  -4  14  118.19    5.64   0
  -3   2  -4   14.09    3.60   0
  -3   2   5    8.41    1.85   0
  -2 -14  19   25.23    6.14   0
  -2 -10  17    4.11    6.15   0
  -2  -7  15   27.48    6.25   0
  -1 -10  16   73.38    6.73   0
  -1  -7  14    9.30    6.01   0
  -1  -6  13   94.03    5.93   0
  -1  -4  11   78.14    5.12   0
  -1  -3  10   96.60    5.61   0
  -1   1  -2 1576.35    4.71   0
   0 -19  19    2.40    6.71   0
   0 -17  18   -8.00    6.08   0
   0 -14  17  120.57    6.78   0
   0 -12  16    5.47    4.60   0
   0 -11  15  224.70    7.35   0
   0  -9  14  133.18    6.86   0
   0  -8  13   39.85    5.59   0
   0  -1  -6    3.86    3.22   0
   1 -20  18   -2.50    6.54   0
   1 -18  17  -10.14    5.93   0
   1 -17  17    8.51    6.06   0
   1 -15  16  -13.74    6.57   0
   1 -13  15    8.44    6.13   0
   1 -10  13   38.24    6.19   0
   1  -2   3  748.61    4.64   0
   2 -22  17    5.90    6.30   0
   2 -19  16    7.82    6.35   0
   2 -13  13    7.57    5.97   0
   2 -11  12   76.84    5.93   0
   2 -10  11   82.57    5.69   0
   2  -4  -7    0.15    3.33   0
   3 -24  16   -2.40    6.01   0
   3 -23  16   -3.33    5.58   0
   3 -21  15    6.33    6.18   0
   3 -18  14   13.36    6.02   0
   3 -16  13  113.26    6.59   0
   3 -14  12    6.88    5.45   0
   3 -13  11   72.91    5.95   0
   3 -10   9   38.04    4.56   0
   3  -9   8   28.64    4.20   0
   3  -5  -5  293.06    2.81   0
   3  -5   1  105.54    1.97   0
   4 -27  15   -8.92    5.45   0
   4 -26  15    5.19    5.95   0
   4 -23  14   -4.98    5.83   0
   4 -21  13   -1.64    6.05   0
   4 -20  13   16.76    5.20   0
   4 -18  12   -4.62    5.41   0
   4  -8  -8   56.41    3.52   0
   5 -24  12    2.32    5.24   0
   5 -21  11    4.98    5.20   0
   5 -19  10    1.96    4.95   0
   5 -16   8   51.13    4.85   0
   5 -11   3  225.78    3.73   0
   5 -10  -7   47.07    2.28   0
   6 -21   8   -3.12    4.81   0
   6 -19   7   30.99    4.22   0
   6 -14   2   34.11    2.99   0
   6 -13   0   52.93    2.20   0
  -9 -12  22    4.31    5.55   0
  -9  -7  19    2.78    4.93   0
  -8  -9  20   -0.51    5.45   0
  -8  -6  18    3.27    5.07   0
  -8   2   9   69.13    2.99   0
  -8   3   6    2.59    1.66   0
  -7 -11  21   29.93    5.70   0
  -7  -8  19   -6.30    5.03   0
  -7  -6  18   -4.10    4.84   0
  -7  -5  17    5.72    5.22   0
  -7   0  12    2.87    4.43   0
  -7   2   9    3.58    2.74   0
  -6 -12  21    2.71    6.21   0
  -6 -10  20   46.71    6.27   0
  -6  -7  18   28.93    5.78   0
  -6  -4  16   12.99    5.43   0
  -6  -3  15   14.25    5.08   0
  -6  -2  14   40.92    4.94   0
  -6  -1  13   25.19    4.45   0
  -6   3   6   54.69    2.33   0
  -5 -14  21    6.99    5.95   0
  -5 -11  20  -10.17    5.74   0
  -5  -8  18   12.04    6.24   0
  -5  -5  16   23.90    5.90   0
  -5   3  -3  318.29    4.44   0
  -4 -15  21    7.29    6.78   0
  -4 -13  20    7.44    6.65   0
  -4 -11  19   60.67    6.85   0
  -4  -9  18   12.15    6.49   0
  -4  -6  16   91.14    6.58   0
  -4   3  -2   38.74    2.64   0
  -3 -15  20    9.75    6.66   0
  -3  -9  17   -4.87    6.06   0
  -3  -7  16    9.79    5.81   0
  -3   1   7   13.74    3.23   0
  -2 -17  20   16.95    6.83   0
  -2 -15  19    1.65    6.23   0
  -2  -9  16   19.94    6.36   0
  -2  -6  14    0.43    5.59   0
  -2  -2  10  151.37    5.67   0
  -2   1   5  441.16    3.78   0
  -1 -15  18    5.79    6.79   0
  -1 -13  17   -3.72    5.91   0
  -1  -9  15   16.98    6.33   0
  -1  -1   7  328.86    4.31   0
   0 -20  19   26.58    6.61   0
   0 -18  18   25.69    6.91   0
   0 -15  17   59.99    6.88   0
   0 -13  16   19.55    6.30   0
   0 -10  14   55.60    6.30   0
   0  -6  11   22.40    5.15   0
   0  -2   6    9.36    3.55   0
   0  -1   4  151.02    3.58   0
   1 -22  18   10.92    6.17   0
   1 -21  18    3.25    6.05   0
   1 -19  17   20.67    6.21   0
   1 -16  16    9.20    6.55   0
   1  -8  11   24.56    5.19   0
   1  -7  10   10.84    4.94   0
   1  -3   5  637.48    5.36   0
   1  -2  -6    3.26    2.96   0
   2 -23  17    8.91    6.54   0
   2 -17  15   10.18    5.71   0
   2 -15  14    8.15    5.85   0
   2  -8   9   -3.91    4.58   0
   2  -7   8  289.32    5.98   0
   3 -25  16    2.21    6.25   0
   3 -19  14   11.89    6.16   0
   3 -17  13    4.97    5.84   0
   3 -15  12   12.23    5.96   0
   3  -7   5  102.74    4.74   0
   3  -6   3   11.60    3.59   0
   4 -25  14   10.60    5.89   0
   4 -24  14   26.33    5.96   0
   4 -22  13   -8.26    5.53   0
   4 -19  12    2.40    5.46   0
   4 -17  11   66.24    5.81   0
   4 -14   9   18.72    5.10   0
   4  -9   4   57.55    3.73   0
   4  -7  -1    7.45    1.61   0
   5 -25  12   -0.38    5.23   0
   5 -22  11    1.61    5.17   0
   5 -20  10    8.20    5.02   0
   5 -18   9   10.24    4.79   0
   5 -15   7   65.81    4.66   0
   5 -14   6    9.31    3.91   0
   6 -20   7   29.35    4.84   0
   6 -18   6   10.10    3.90   0
   6 -15   3   -3.23    3.41   0
   6 -13  -8    0.26    2.36   0
  -9 -11  21   10.95    5.44   0
  -9  -9  20    4.04    5.13   0
  -9  -6  18   -0.94    4.67   0
  -9  -5  17   45.79    5.44   0
  -8  -8  19   -1.09    5.21   0
  -8  -5  17   20.81    5.06   0
  -8  -4  16   -2.13    5.16   0
  -8   0  12   18.36    3.61   0
  -7 -12  21   -5.66    5.99   0
  -7 -10  20    2.99    5.80   0
  -7  -7  18    6.48    5.61   0
  -7  -4  16    6.81    5.19   0
  -7  -2  14   31.86    4.62   0
  -7  -1  13    6.10    4.09   0
  -6 -13  21   -0.72    6.21   0
  -6 -11  20   -1.22    6.23   0
  -6  -9  19    2.14    5.80   0
  -6  -6  17   11.38    5.64   0
  -6   1  10   28.70    3.37   0
  -6   2   8   -0.51    2.89   0
  -5 -15  21   10.84    6.09   0
  -5 -12  20   55.38    6.83   0
  -5 -10  19    7.99    6.19   0
  -5  -7  17   15.81    6.09   0
  -5  -4  15   22.30    5.16   0
  -5  -3  14   26.82    5.28   0
  -5  -2  13   41.57    4.92   0
  -5  -1  12    9.35    4.26   0
  -5   1   9  187.85    4.70   0
  -4 -16  21   -6.29    6.73   0
  -4 -14  20   34.32    6.93   0
  -4 -12  19   -2.02    6.15   0
  -4 -10  18   63.85    6.37   0
  -4  -8  17    0.30    6.15   0
  -4  -4  14   12.34    5.34   0
  -4  -3  13   49.36    5.17   0
  -4  -2  12    5.22    4.49   0
  -4   1   8    2.59    4.47   0
  -4   2   6  402.42    4.38   0
  -4   3  -3  554.57    5.66   0
  -3 -16  20   -5.21    6.62   0
  -3 -13  19   17.91    6.08   0
  -3 -11  18   59.71    6.35   0
  -3  -3  12    8.33    4.72   0
  -2 -16  19   17.72    6.46   0
  -2 -13  18   19.46    6.65   0
  -2 -11  17   78.38    6.49   0
  -2  -8  15   40.13    6.46   0
  -2  -3  11   71.20    4.97   0
  -2   2  -2  354.76    2.98   0
  -1 -18  19   31.06    6.94   0
  -1 -16  18   -2.45    6.79   0
  -1  -8  14    9.29    4.57   0
  -1   1  -3   91.62    2.75   0
   0 -19  18   -2.81    6.80   0
   0 -16  17   -5.85    6.77   0
   0 -12  15    9.74    6.45   0
   0  -9  13  468.44    8.19   0
   1 -20  17    8.21    6.61   0
   1 -17  16   14.86    6.56   0
   1 -15  15  100.05    6.98   0
   1 -13  14    9.70    6.53   0
   1 -11  13    9.02    5.83   0
   1 -10  12   -2.73    5.57   0
   2 -24  17    1.48    5.73   0
   2 -21  16   11.77    6.54   0
   2 -18  15   13.23    5.76   0
   2 -16  14    9.67    6.14   0
   2 -14  13  194.78    7.20   0
   2 -11  11    9.59    5.38   0
   2  -5   5   45.68    3.99   0
   2  -4   3  197.31    3.14   0
   3 -24  15   24.84    6.82   0
   3 -20  14   14.78    5.95   0
   3 -18  13   13.26    5.96   0
   3 -16  12   -1.72    5.85   0
   3 -14  11   24.89    5.69   0
   3  -5  -6    3.24    2.51   0
   4 -27  14  -10.41    6.03   0
   4 -26  14   -2.57    5.73   0
   4 -23  13    7.89    5.74   0
   4 -20  12    0.01    5.50   0
   4 -18  11   27.07    5.78   0
   4 -16  10    6.89    5.41   0
   4  -8   2   78.57    3.13   0
   4  -7  -6    2.33    2.55   0
   5 -26  12    9.35    5.35   0
   5 -23  11   16.16    5.23   0
   5 -21  10    5.01    5.01   0
   5 -19   9    4.18    5.03   0
   5 -17   8   56.60    5.03   0
   5 -11   2   96.76    3.23   0
   5 -10  -8    1.61    2.48   0
   5 -10   0   65.02    2.36   0
   6 -19   6   16.72    4.81   0
   6 -14   1   -0.41    2.58   0
  -9 -12  21    9.53    5.47   0
  -9 -10  20   -4.56    5.35   0
  -9  -8  19   -2.25    4.95   0
  -9  -7  18   64.65    5.65   0
  -9  -4  16   -0.88    4.26   0
  -9  -3  15   45.61    4.34   0
  -9  -2  14   17.68    3.90   0
  -9  -1  13  147.55    4.42   0
  -8 -12  21    4.78    5.42   0
  -8 -10  20   -0.19    5.20   0
  -8  -7  18    7.34    5.25   0
  -8  -2  14    3.89    4.22   0
  -8  -1  13   70.19    4.31   0
  -8   1  10   54.27    3.76   0
  -7 -13  21    0.77    6.03   0
  -7 -11  20    9.36    6.08   0
  -7  -9  19    6.96    5.62   0
  -7  -6  17   15.34    5.45   0
  -7   1  10  364.20    4.96   0
  -7   4   0   95.62    2.42   0
  -7   4   1   64.36    1.74   0
  -6 -14  21    3.50    6.45   0
  -6 -12  20   -3.55    6.28   0
  -6 -10  19   10.73    6.05   0
  -6  -8  18   13.50    6.02   0
  -6  -4  15    0.80    5.16   0
  -6  -3  14   15.86    5.77   0
  -5 -16  21   -6.17    5.89   0
  -5 -13  20    6.01    6.57   0
  -5 -11  19    6.66    6.36   0
  -5  -9  18   48.55    6.61   0
  -5  -6  16   39.05    6.14   0
  -5   2   7  202.79    4.02   0
  -4 -15  20    7.23    6.85   0
  -4  -9  17   40.53    6.21   0
  -3 -17  20    4.34    6.87   0
  -3 -14  19   23.43    6.89   0
  -3 -12  18    3.98    6.83   0
  -3 -10  17   56.24    6.56   0
  -3  -7  15   -1.56    6.08   0
  -3   0   8  181.68    5.20   0
  -3   2   4 3074.01    6.64   0
  -2 -17  19    5.67    6.40   0
  -2   2  -3 3986.04    9.35   0
  -1 -20  19   -5.81    6.90   0
  -1 -19  19   25.91    6.46   0
  -1 -17  18   43.92    7.00   0
  -1 -14  17   68.35    6.46   0
  -1  -9  14   16.52    6.38   0
  -1  -6  12  473.99    7.45   0
  -1   1  -4   34.04    2.92   0
   0 -20  18    8.78    6.90   0
   0 -13  15  283.91    8.12   0
   0 -11  14    8.89    6.35   0
   0  -8  12  194.97    6.46   0
   0  -7  11  120.75    5.53   0
   1 -18  16   10.78    6.81   0
   1 -16  15    1.90    6.67   0
   1 -14  14   19.33    6.40   0
   1 -12  13   18.69    6.26   0
   2 -23  16   14.54    6.55   0
   2 -22  16   13.40    6.00   0
   2 -20  15   18.79    6.09   0
   2 -19  15    1.73    5.73   0
   2 -17  14    6.08    6.34   0
   2 -15  13   31.48    6.63   0
   2 -13  12    7.33    5.96   0
   2  -9   9   32.42    4.86   0
   2  -8   8   19.11    4.82   0
   2  -6   6  118.64    5.49   0
   2  -3  -6    3.36    3.10   0
   3 -25  15    3.49    6.12   0
   3 -22  14    0.88    5.38   0
   3 -21  14   14.37    5.79   0
   3 -19  13    6.89    6.07   0
   3 -17  12   39.79    5.80   0
   3 -15  11   71.52    6.28   0
   3 -13  10   43.84    5.56   0
   3  -5  -7  102.74    4.45   0
   4 -29  14    3.50    6.14   0
   4 -28  14    5.22    5.94   0
   4 -24  13   22.53    6.04   0
   4 -21  12   21.95    5.77   0
   4 -19  11   22.53    5.62   0
   4 -17  10   -0.13    5.24   0
   4 -15   9   32.88    5.38   0
   4 -14   8  110.31    6.15   0
   4  -7  -7  111.08    3.62   0
   5 -24  11    3.06    5.20   0
   5 -22  10   -2.64    5.02   0
   5 -18   8   10.40    5.74   0
   5 -16   7   33.69    4.58   0
   5 -15   6   37.37    4.88   0
   6 -23   8    9.24    4.44   0
   6 -18   5    3.18    4.35   0
   6 -15   2   46.13    3.16   0
   6 -12  -5   13.45    0.94   0
  -9 -13  21    6.56    5.76   0
  -9 -11  20   -6.36    5.76   0
  -9  -9  19    2.74    5.21   0
  -9  -6  17   -3.07    5.20   0
  -8 -13  21    5.36    5.82   0
  -8 -11  20    3.66    5.78   0
  -8  -9  19   10.42    5.41   0
  -8  -6  17   77.77    5.71   0
  -8   2   8   21.48    2.64   0
  -7 -14  21   -3.51    6.29   0
  -7 -12  20   -2.84    6.09   0
  -7 -10  19   -3.59    5.90   0
  -7  -8  18   -3.20    5.61   0
  -7  -5  16   49.54    5.56   0
  -7  -4  15    5.27    5.44   0
  -7   2   8   -2.72    2.40   0
  -6 -15  21   -2.65    6.43   0
  -6 -13  20   -1.74    6.39   0
  -6 -11  19   -0.90    5.54   0
  -6  -9  18   -5.59    5.94   0
  -6   4   0  270.78    2.83   0
  -6   4   1   30.97    1.56   0
  -5 -14  20   22.13    6.82   0
  -5 -12  19    9.15    6.70   0
  -5 -10  18   13.53    6.38   0
  -5  -4  14   42.15    5.54   0
  -5  -1  11   22.32    4.83   0
  -4 -16  20    6.65    6.92   0
  -4 -13  19   -6.02    6.24   0
  -4 -11  18   10.40    6.57   0
  -4  -5  14   52.63    5.74   0
  -3 -18  20   11.05    6.66   0
  -3 -15  19  -15.14    6.71   0
  -3 -13  18   -2.47    6.65   0
  -3 -11  17   26.34    6.47   0
  -3  -9  16    5.05    6.30   0
  -3  -6  14   31.42    5.79   0
  -3   1   6    8.47    3.26   0
  -2 -15  18    1.63    6.85   0
  -2  -9  15   -1.59    6.42   0
  -2  -5  12  288.25    6.55   0
  -2  -3  10   29.59    5.35   0
  -2   2  -4    5.58    2.56   0
  -1 -18  18   -7.09    6.64   0
  -1 -15  17    7.37    6.69   0
  -1  -8  13   -0.55    5.71   0
  -1  -1   6  268.42    3.53   0
  -1   1  -5 3365.37   10.46   0
   0 -22  18    6.73    6.52   0
   0 -21  18   12.75    6.39   0
   0 -18  17   48.31    6.72   0
   0 -12  14   11.43    6.18   0
   0 -10  13  185.40    7.22   0
   1 -23  17   -0.15    6.05   0
   1 -22  17   15.29    6.75   0
   1 -19  16   10.49    6.77   0
   1 -17  15    7.86    6.74   0
   1 -11  12    2.90    5.71   0
   1  -8  10   13.19    4.76   0
   1  -7   9    9.66    5.17   0
   1  -3   4   76.89    3.20   0
   1  -2   2    9.54    2.34   0
   2 -24  16   -1.01    6.43   0
   2 -18  14   10.19    6.56   0
   2 -16  13   -2.86    6.12   0
   2 -12  11   47.96    5.81   0
   3 -27  15   -0.19    6.28   0
   3 -26  15   -0.22    6.09   0
   3 -23  14    7.17    6.22   0
   3 -20  13   27.50    6.22   0
   3 -11   8   43.45    4.77   0
   3  -8   5   40.16    4.55   0
   4 -26  13    0.68    5.79   0
   4 -25  13    6.18    5.42   0
   4 -23  12   -0.11    6.09   0
   4 -22  12   30.06    5.93   0
   4 -20  11  -11.68    5.50   0
   4 -18  10   76.79    6.44   0
   4 -16   9   94.87    5.75   0
   5 -26  11   -0.38    5.43   0
   5 -17   7    0.99    5.39   0
   5  -9  -5   -1.41    1.40   0
   6 -20   6   32.38    4.30   0
   6 -12  -6    2.42    1.37   0
  -9 -14  21    3.86    6.27   0
  -9  -8  18   24.56    5.15   0
  -9  -5  16   27.47    4.67   0
  -8 -14  21    3.24    5.93   0
  -8 -12  20    4.80    6.03   0
  -8 -10  19    6.24    5.71   0
  -8  -8  18   27.73    5.59   0
  -8  -5  16   16.62    5.02   0
  -8  -4  15    0.42    4.67   0
  -8   4   2    0.55    1.29   0
  -7 -15  21   10.25    6.46   0
  -7 -13  20    6.37    6.78   0
  -7  -9  18   35.96    6.49   0
  -7  -3  14    4.05    4.69   0
  -7  -1  12   41.73    4.13   0
  -7   4  -2    9.99    2.95   0
  -6 -16  21  -14.81    6.70   0
  -6 -14  20   -8.00    5.91   0
  -6  -8  17   35.55    5.77   0
  -6  -6  16   21.18    5.44   0
  -6  -5  15   13.81    5.60   0
  -6   1   9  273.31    4.24   0
  -6   3   5    3.27    1.91   0
  -6   4  -2   21.65    2.91   0
  -5 -15  20    5.90    6.75   0
  -5 -13  19    3.43    6.17   0
  -5  -9  17   40.16    6.12   0
  -5  -7  16   11.71    6.18   0
  -5  -3  13   52.43    5.16   0
  -5   3   4    5.28    1.95   0
  -4 -17  20   36.19    7.24   0
  -4 -14  19    8.69    6.97   0
  -4 -12  18    5.61    6.71   0
  -4 -10  17   34.10    6.62   0
  -4  -8  16    8.93    4.61   0
  -4  -7  15   18.32    5.88   0
  -4  -3  12  128.33    5.38   0
  -4  -2  11  138.58    5.11   0
  -3 -19  20    3.01    6.54   0
  -3 -16  19    1.45    6.67   0
  -3 -14  18   15.16    6.82   0
  -3 -12  17   18.01    6.19   0
  -3 -10  16   10.53    6.47   0
  -3  -8  15    6.95    6.24   0
  -3  -4  12   60.46    5.23   0
  -3   3  -3  566.93    4.74   0
  -2 -19  19   26.13    7.24   0
  -2 -14  17   65.28    7.18   0
  -2 -10  15    2.48    6.52   0
  -2  -8  14   32.83    6.10   0
  -2   0   6   15.76    3.02   0
  -2   1   4   26.89    2.28   0
  -1 -19  18    0.60    6.99   0
  -1 -16  17    2.40    6.74   0
  -1 -10  14  287.13    7.96   0
  -1  -2   7  310.89    5.43   0
   0 -23  18    2.81    6.24   0
   0 -20  17    3.91    6.41   0
   0 -19  17   20.61    6.50   0
   0 -17  16   14.35    6.80   0
   0  -9  12  380.44    7.51   0
   0  -2   5 2167.04    7.92   0
   1 -24  17   15.34    7.03   0
   1 -21  16    9.08    6.30   0
   1 -20  16   -0.78    6.26   0
   1 -18  15   12.75    6.72   0
   1 -13  13    3.36    6.05   0
   1 -10  11   -0.20    5.40   0
   1  -1  -4    4.40    2.52   0
   1  -1  -3  297.71    2.69   0
   2 -26  16   17.79    6.87   0
   2 -25  16    6.77    6.06   0
   2 -17  13    2.61    5.88   0
   2 -13  11    6.66    5.91   0
   2 -11  10    6.27    4.94   0
   2 -10   9  108.43    5.40   0
   2  -3  -7    7.83    3.42   0
   3 -25  14   -2.21    6.72   0
   3 -24  14    0.32    6.21   0
   3 -21  13    8.61    6.10   0
   3 -18  12    6.89    5.56   0
   3 -16  11   28.87    6.13   0
   3 -10   7  114.78    4.69   0
   4 -28  13   23.19    6.00   0
   4 -27  13    9.12    5.78   0
   4 -24  12    1.59    5.78   0
   4 -21  11   -0.49    5.54   0
   4 -15   8  103.98    5.53   0
   4  -8   1  616.77    4.52   0
   4  -7  -8   13.14    2.97   0
   5 -27  11    9.19    5.53   0
   5 -24  10   16.73    5.42   0
   5 -21   9    5.74    5.06   0
   5 -19   8   13.78    5.03   0
   5 -16   6   58.92    4.50   0
   5 -11   1    8.11    2.47   0
   5 -10  -1  263.17    2.60   0
   6 -23   7   -2.84    4.31   0
   6 -21   6    1.20    4.58   0
   6 -18   4   20.15    4.14   0
   6 -14   0   96.79    2.73   0
  -9 -12  20    0.34    5.53   0
  -9 -10  19   -5.24    5.30   0
  -9  -7  17    0.77    4.75   0
  -9  -3  14   12.84    4.05   0
  -9  -1  12   26.54    3.53   0
  -8 -15  21   -8.06    6.21   0
  -8 -13  20   -5.23    5.93   0
  -8 -11  19   12.85    6.15   0
  -8  -9  18   51.81    5.91   0
  -8  -7  17    0.05    5.21   0
  -8  -3  14    2.89    4.45   0
  -8  -2  13    7.92    4.04   0
  -8  -1  12    4.30    3.75   0
  -7 -11  19   48.17    6.18   0
  -7  -6  16    5.20    5.27   0
  -7   1   9  218.74    4.07   0
  -6 -15  20   -5.49    6.03   0
  -6 -12  19    2.35    6.43   0
  -6 -10  18   72.24    6.63   0
  -6  -4  14   10.51    5.17   0
  -6  -3  13   18.93    5.38   0
  -6   2   7   51.70    2.88   0
  -5 -16  20   -1.69    6.79   0
  -5 -14  19   -6.36    5.88   0
  -5 -11  18   10.41    5.99   0
  -5  -6  15    2.24    5.79   0
  -5  -5  14    7.51    5.13   0
  -5   1   8   49.32    3.58   0
  -5   4  -2  123.52    3.81   0
  -5   4  -1  271.81    3.49   0
  -4 -18  20   39.71    7.25   0
  -4 -15  19   -8.15    6.89   0
  -4 -13  18  120.09    7.57   0
  -4 -11  17   25.02    6.62   0
  -4  -9  16   -2.89    6.28   0
  -3 -17  19   16.39    6.46   0
  -3 -15  18    2.75    6.95   0
  -3  -9  15    5.41    6.03   0
  -3   3  -4   41.63    3.47   0
  -2 -20  19   11.73    7.02   0
  -2 -17  18   12.12    7.18   0
  -2 -15  17   -3.17    6.16   0
  -2 -12  16   17.05    4.93   0
  -2  -9  14  170.96    7.06   0
  -2  -6  12    1.22    5.25   0
  -1 -21  18    0.82    6.55   0
  -1 -20  18   -4.92    6.95   0
  -1 -17  17   14.37    6.86   0
  -1 -15  16   14.83    6.95   0
  -1 -13  15    5.45    6.29   0
  -1  -9  13  125.83    6.56   0
  -1  -5  10  120.06    5.96   0
   0 -21  17   -3.20    6.95   0
   0 -15  15   28.08    6.33   0
   0 -13  14   18.76    6.62   0
   0  -8  11    0.55    3.69   0
   0  -7  10  100.66    5.78   0
   1 -22  16   29.67    7.06   0
   1 -19  15    3.36    6.65   0
   1 -16  14   -7.06    6.45   0
   1 -14  13    5.27    6.43   0
   1 -12  12   65.38    6.23   0
   1  -9  10   15.78    5.15   0
   1  -4   5   21.20    3.55   0
   1  -1  -5 1698.68    6.86   0
   2 -24  15    7.34    6.04   0
   2 -23  15   26.48    6.69   0
   2 -20  14    3.29    6.44   0
   2 -18  13   58.61    7.39   0
   2 -15  12    2.05    5.90   0
   2 -12  10   45.09    5.66   0
   2  -9   8   49.55    4.98   0
   2  -6   5  114.70    4.83   0
   3 -26  14    9.31    6.26   0
   3 -22  13    0.72    6.01   0
   3 -19  12    0.54    5.96   0
   3 -17  11    7.45    6.05   0
   3 -15  10  160.12    6.68   0
   4 -30  13    5.35    6.04   0
   4 -29  13   13.18    5.92   0
   4 -25  12   -4.98    5.77   0
   4 -22  11    8.44    5.89   0
   4 -19  10    5.45    5.46   0
   4 -17   9   31.79    5.58   0
   5 -26  10    4.22    5.58   0
   5 -25  10    8.22    5.32   0
   5 -23   9   83.10    6.35   0
   5 -22   9    2.17    5.04   0
   5 -20   8    6.01    4.68   0
   5 -18   7  147.52    5.51   0
   5 -15   5   -5.88    3.69   0
   5 -12   2  441.84    4.67   0
   5  -9  -7   44.06    2.26   0
   6 -16   2   29.50    3.28   0
   6 -15   1   24.30    3.00   0
   6 -13  -2   15.41    1.47   0
  -9 -13  20   -2.50    5.71   0
  -9 -11  19    3.08    5.55   0
  -9  -9  18   -0.94    5.14   0
  -9  -6  16   98.78    5.37   0
  -8 -14  20   -0.72    6.53   0
  -8  -8  17    7.12    5.96   0
  -8  -6  16    4.19    5.14   0
  -8  -5  15   59.64    6.01   0
  -8   1   9   72.61    3.44   0
  -7 -14  20   14.68    5.95   0
  -7 -12  19    0.64    6.18   0
  -7 -10  18    9.86    5.96   0
  -7  -8  17   -1.86    5.61   0
  -7  -4  14   11.05    5.73   0
  -6 -16  20   22.66    6.32   0
  -6 -13  19   -8.08    6.51   0
  -6 -11  18    6.41    6.44   0
  -6  -9  17   43.12    6.48   0
  -5 -17  20   15.17    6.95   0
  -5 -12  18   -5.99    6.55   0
  -5 -10  17    6.45    6.31   0
  -5  -4  13   19.88    5.23   0
  -5   2   6   14.95    3.06   0
  -5   4  -3   16.03    3.15   0
  -4 -19  20    3.06    7.00   0
  -4 -16  19    1.19    6.97   0
  -4 -14  18   -5.03    6.78   0
  -4  -5  13   12.31    5.38   0
  -4   2   5   39.10    2.55   0
  -3 -19  19    1.83    6.96   0
  -3 -18  19   21.65    5.29   0
  -3 -16  18   28.94    7.27   0
  -3 -13  17   69.33    6.70   0
  -3 -11  16   12.99    6.53   0
  -2 -21  19   11.03    6.68   0
  -2 -16  17   14.98    6.53   0
  -2 -13  16   -2.57    6.60   0
  -2 -11  15   29.69    6.73   0
  -2  -8  13    4.21    5.49   0
  -2  -4  10   -3.41    5.37   0
  -2  -2   8   46.88    5.48   0
  -1 -22  18   32.34    7.36   0
  -1 -19  17   11.54    6.37   0
  -1 -18  17    9.36    6.34   0
  -1 -16  16   90.49    7.48   0
  -1  -8  12   -1.20    5.49   0
  -1  -1   5 1627.89    7.07   0
   0 -23  17   -9.83    6.41   0
   0 -22  17    3.03    7.00   0
   0 -19  16   -3.46    7.18   0
   0 -16  15   11.21    6.60   0
   0 -14  14   -8.31    6.86   0
   0 -12  13    5.89    6.24   0
   0 -10  12  218.77    6.69   0
   0  -6   9   41.34    5.85   0
   1 -24  16    1.62    6.33   0
   1 -23  16    9.14    6.96   0
   1 -20  15   13.83    6.72   0
   1 -17  14  204.04    7.83   0
   1 -15  13   21.16    6.57   0
   1 -13  12  122.84    6.98   0
   1 -11  11  254.16    6.92   0
   1  -5   6  115.61    5.08   0
   1  -1  -6  266.50    3.57   0
   2 -25  15   18.72    6.94   0
   2 -22  14   16.03    7.23   0
   2 -19  13   16.04    7.14   0
   2 -16  12   79.16    6.72   0
   2 -14  11    6.02    5.79   0
   3 -28  14   -1.20    6.32   0
   3 -27  14   13.86    6.33   0
   3 -24  13    9.66    6.38   0
   3 -23  13    7.66    6.02   0
   3 -20  12    6.36    5.96   0
   3 -18  11  103.90    6.71   0
   3 -16  10   68.24    6.12   0
   3 -14   9   22.60    5.46   0
   4 -27  12   -6.63    5.83   0
   4 -26  12    7.49    5.88   0
   4 -20  10   -9.04    5.49   0
   4 -18   9    1.31    5.24   0
   4 -16   8   56.87    5.39   0
   4  -9   2   71.84    3.80   0
   5 -27  10   -1.58    5.41   0
   5 -24   9   10.57    5.60   0
   5 -21   8   -0.23    5.01   0
   5 -19   7    2.18    5.57   0
   5 -17   6   -1.25    4.26   0
   5 -13   3   45.75    3.10   0
   5  -9  -8  101.63    3.07   0
   6 -12  -9   25.17    2.97   0
  -9 -14  20    0.52    5.75   0
  -9 -12  19   -0.06    6.46   0
  -9 -10  18   26.25    5.88   0
  -9  -8  17   11.38    5.13   0
  -9   0  10    8.21    3.80   0
  -8 -15  20    9.93    6.79   0
  -8 -12  19    0.28    5.89   0
  -8 -10  18    6.71    5.65   0
  -7 -15  20   -1.77    6.00   0
  -7 -13  19   -6.19    6.28   0
  -7 -11  18    0.93    5.95   0
  -7  -9  17   10.24    5.73   0
  -7  -7  16   33.75    5.66   0
  -7  -3  13   -1.29    4.52   0
  -7  -2  12   36.31    4.35   0
  -7   2   7  130.30    3.03   0
  -7   3   5  293.81    2.51   0
  -6 -17  20   10.07    6.81   0
  -6 -14  19    0.42    6.42   0
  -6 -12  18   34.02    6.22   0
  -6 -10  17   69.33    7.21   0
  -5 -18  20    6.62    6.92   0
  -5 -15  19   21.29    6.45   0
  -5 -13  18   44.90    7.01   0
  -5 -11  17   42.96    6.67   0
  -5  -9  16   36.77    6.57   0
  -5  -3  12    1.15    4.69   0
  -5   4   1   27.78    1.55   0
  -4 -17  19    6.84    7.09   0
  -4 -15  18   -0.94    6.20   0
  -4 -12  17    5.48    6.23   0
  -4 -10  16   47.31    6.42   0
  -4  -7  14   40.98    6.28   0
  -3 -20  19    7.42    7.07   0
  -3 -17  18   -3.52    6.88   0
  -3 -14  17    2.72    6.96   0
  -3 -12  16    6.26    6.66   0
  -3 -10  15   70.20    6.93   0
  -3  -8  14  301.14    7.33   0
  -3  -4  11  230.56    6.09   0
  -3  -1   8   91.41    5.27   0
  -2 -20  18    5.11    6.62   0
  -2 -19  18    0.15    6.77   0
  -2 -17  17    3.41    6.55   0
  -2 -14  16    1.06    7.00   0
  -2 -10  14   22.20    6.38   0
  -2  -7  12    6.76    5.18   0
  -1 -23  18   11.43    7.33   0
  -1 -20  17   36.82    7.18   0
  -1 -17  16   25.39    7.20   0
  -1 -14  15   -4.06    6.73   0
  -1  -7  11   -0.69    5.36   0
   0 -24  17    8.41    7.13   0
   0 -20  16   15.58    7.33   0
   0 -17  15   12.21    7.05   0
   0 -15  14   20.43    6.79   0
   0 -11  12    5.48    5.96   0
   1 -25  16    5.82    6.90   0
   1 -21  15    7.05    7.06   0
   1 -18  14   29.33    6.85   0
   1 -16  13   -0.11    6.20   0
   1 -10  10   -5.37    5.13   0
   1  -3   3  786.85    4.99   0
   2 -28  15   -0.46    7.23   0
   2 -27  15   12.48    6.67   0
   2 -26  15   13.15    6.08   0
   2 -23  14    2.07    6.72   0
   2 -20  13   26.60    6.18   0
   2 -17  12   94.40    7.07   0
   2 -15  11   11.64    5.97   0
   2 -13  10    7.11    5.59   0
   2  -5   3   27.00    3.19   0
   3 -29  14    5.82    5.94   0
   3 -25  13    2.99    5.95   0
   3 -22  12   -4.54    5.54   0
   3 -21  12   -5.23    5.56   0
   3 -19  11   -2.17    6.03   0
   3 -13   8  258.04    6.27   0
   3  -9   5    0.05    4.45   0
   3  -8   4   47.21    4.29   0
   3  -4  -6  966.45    5.44   0
   4 -29  12    4.91    5.83   0
   4 -28  12   11.06    5.92   0
   4 -25  11   26.65    6.36   0
   4 -24  11   20.64    5.96   0
   4 -21  10   48.74    5.99   0
   4 -15   7   63.60    5.11   0
   4 -11   4   44.29    3.76   0
   4 -10   3  128.94    3.91   0
   5 -22   8    6.94    5.08   0
   5 -16   5   76.25    4.39   0
   6 -23   6    6.14    4.19   0
   6 -21   5    8.53    4.07   0
 -10 -15  20    1.45    6.31   0
  -9 -15  20    2.84    5.93   0
  -9  -2  12   87.97    4.85   0
  -8 -16  20    7.90    6.84   0
  -8 -13  19    3.89    5.80   0
  -8 -11  18   13.08    5.96   0
  -8  -9  17   -2.62    5.60   0
  -8  -7  16   39.68    5.59   0
  -8  -3  13   15.94    4.50   0
  -8  -2  12    6.87    4.73   0
  -7 -17  20   22.68    7.22   0
  -7 -16  20    2.10    5.97   0
  -7 -14  19   15.61    6.50   0
  -7  -6  15   23.40    5.36   0
  -6 -18  20   14.92    7.18   0
  -6 -15  19   -2.62    6.69   0
  -6  -7  15    7.99    5.80   0
  -6   1   8  113.25    3.32   0
  -5 -17  19    9.40    6.53   0
  -5 -16  19    9.77    6.40   0
  -5 -14  18   -0.69    6.64   0
  -5  -8  15   -2.86    6.23   0
  -5  -6  14   42.32    5.57   0
  -5  -5  13   10.59    5.97   0
  -4 -19  19    1.23    6.59   0
  -4 -18  19   15.37    6.65   0
  -4 -16  18  -10.83    6.19   0
  -4 -13  17   15.38    7.05   0
  -4 -11  16    4.71    6.62   0
  -4  -9  15   83.29    6.92   0
  -4   4  -2  378.77    3.90   0
  -3 -21  19   46.21    7.57   0
  -3 -18  18  101.90    7.85   0
  -3 -15  17   18.64    7.12   0
  -3 -13  16   15.28    6.42   0
  -3  -7  13   78.88    5.79   0
  -3   1   5 1005.53    4.97   0
  -2 -21  18    3.67    7.28   0
  -2 -15  16  -15.02    6.68   0
  -2  -9  13   50.57    6.26   0
  -2  -6  11  335.19    6.90   0
  -1 -21  17    5.92    7.21   0
  -1 -18  16   12.68    7.34   0
  -1 -15  15    2.99    6.84   0
  -1  -9  12   29.66    5.90   0
  -1  -2   6    4.95    3.53   0
   0 -25  17    1.53    6.82   0
   0 -22  16   12.35    6.44   0
   0 -21  16    4.96    7.18   0
   0 -18  15  114.10    7.71   0
   0 -16  14   26.76    6.54   0
   0  -8  10   12.71    3.88   0
   1 -26  16   46.07    6.92   0
   1 -22  15   -3.24    6.98   0
   1 -19  14   26.63    7.06   0
   1 -14  12   -8.62    6.05   0
   2 -24  14   -9.02    6.64   0
   2 -12   9  118.38    5.85   0
   2  -6   4  382.18    5.32   0
   2  -2  -6  476.83    4.60   0
   2  -2  -5  858.73    5.03   0
   3 -27  13    0.57    6.43   0
   3 -26  13   24.97    6.48   0
   3 -23  12    9.65    6.11   0
   3 -20  11   36.27    6.32   0
   3 -17  10   43.90    6.26   0
   3 -15   9   46.00    5.75   0
   3 -12   7   20.12    4.66   0
   3  -6   1    7.24    2.20   0
   3  -4  -7   54.61    3.71   0
   4 -31  12    3.76    6.20   0
   4 -30  12   -5.45    5.87   0
   4 -26  11    0.75    5.88   0
   4 -22  10   22.46    5.71   0
   4 -20   9    7.79    6.14   0
   4  -6  -8  164.87    4.37   0
   4  -6  -7  165.90    3.98   0
   4  -6  -6  270.20    3.63   0
   5 -26   9   18.97    5.36   0
   5 -23   8   13.38    5.17   0
   5 -20   7    2.27    4.85   0
   5 -18   6    8.92    4.64   0
   5 -11   0    3.02    2.11   0
   6 -22   5   15.43    4.64   0
   6 -20   4   52.89    4.74   0
   6 -17   2   42.25    3.70   0
 -10 -16  20    2.52    6.46   0
 -10 -13  19   -0.80    5.81   0
  -9 -16  20    3.60    5.99   0
  -9 -13  19   -3.31    5.87   0
  -9 -11  18    8.85    5.59   0
  -9  -9  17   -1.03    5.29   0
  -9  -6  15    4.82    4.74   0
  -8 -17  20   11.82    6.17   0
  -8 -14  19   14.33    6.39   0
  -8  -8  16   65.08    6.35   0
  -8  -6  15   17.61    5.30   0
  -7 -18  20    4.54    6.07   0
  -7 -15  19    5.60    6.61   0
  -7 -12  18    9.78    6.14   0
  -7 -10  17   10.70    5.93   0
  -7  -5  14   15.66    5.12   0
  -7  -4  13   73.61    5.96   0
  -6 -16  19    0.01    6.81   0
  -6 -13  18    0.63    5.93   0
  -6 -11  17    0.17    6.30   0
  -6  -9  16   -2.60    6.14   0
  -6  -6  14   -2.32    6.20   0
  -6  -3  12   -0.12    4.54   0
  -6  -2  11   22.61    4.26   0
  -5 -18  19   11.49    7.18   0
  -5 -15  18    4.18    7.13   0
  -5 -12  17    1.83    6.16   0
  -5 -10  16    8.07    6.56   0
  -5  -4  12    1.95    4.83   0
  -5   1   7   61.96    4.11   0
  -4 -20  19    1.38    7.25   0
  -4 -17  18    7.38    7.20   0
  -4 -14  17    1.72    6.99   0
  -4 -12  16   51.88    6.63   0
  -4  -5  12   14.78    5.20   0
  -3 -19  18    1.32    7.31   0
  -3 -16  17    1.13    7.13   0
  -3 -11  15    9.49    4.98   0
  -2 -23  18    0.36    6.96   0
  -2 -22  18   20.86    7.38   0
  -2 -19  17    1.07    7.10   0
  -2 -13  15   -0.46    4.97   0
  -2 -11  14    6.38    6.36   0
  -2  -8  12   10.43    5.40   0
  -2  -5  10   27.12    5.66   0
  -2   3  -4  170.11    3.49   0
  -1 -23  17    7.16    6.84   0
  -1 -19  16   27.82    7.30   0
  -1 -16  15   29.06    7.33   0
  -1   2  -5  268.63    4.34   0
  -1   2  -4    0.61    2.89   0
  -1   2  -3  788.64    4.72   0
   0 -23  16    1.16    7.19   0
   0 -19  15    0.96    6.91   0
   0 -12  12  148.41    6.89   0
   0  -4   6   -0.02    4.02   0
   0   1  -5   23.18    3.42   0
   1 -24  15    9.78    6.81   0
   1 -20  14   11.58    6.99   0
   1 -17  13  -11.80    6.26   0
   1 -15  12    9.00    6.58   0
   1 -13  11   53.50    6.20   0
   1 -11  10    1.91    5.35   0
   1  -4   4    1.92    3.03   0
   2 -26  14    0.80    6.84   0
   2 -25  14    7.03    6.17   0
   2 -22  13   20.18    6.73   0
   2 -16  11   22.97    6.07   0
   2 -14  10   85.40    6.16   0
   2 -11   8   62.59    5.09   0
   2  -2  -7  873.88    6.48   0
   3 -30  13    3.82    6.83   0
   3 -29  13   14.96    6.48   0
   3 -24  12   13.31    6.23   0
   3 -21  11    1.02    6.09   0
   3 -18  10   46.91    6.42   0
   3 -16   9    6.94    5.72   0
   3 -14   8   13.62    5.21   0
   4 -28  11   39.47    6.24   0
   4 -27  11    9.54    5.92   0
   4 -24  10   68.08    6.77   0
   4 -23  10    4.04    5.73   0
   4 -21   9   15.81    6.42   0
   4 -18   8   55.56    5.66   0
   5 -27   9    2.81    5.30   0
   5 -24   8   27.58    5.29   0
   5 -21   7    2.47    4.68   0
   5 -17   5    0.24    4.07   0
   5 -13   2   11.90    3.25   0
   5 -12   1   46.08    2.84   0
   6 -16   1   33.45    3.16   0
   6 -15   0   19.14    2.41   0
 -10 -14  19    0.93    5.74   0
 -10 -12  18    7.36    5.99   0
  -9 -17  20   12.66    6.38   0
[truncated: 1,488,655 more chars]
