# Supplementary material for: Silicon‐Based Azo Compound‐Mediated CO Activation and N2 Release
Source: Angew Chem Int Ed Engl. 2025 Sep 26;64(47):e202517538. doi: 10.1002/anie.202517538 (PMC12624318; doi:10.1002/anie.202517538)
Supplement: Supplementary file 2 — Supporting Information [file ANIE-64-e202517538-s003.zip › 3.cif]

data_jd327
_audit_creation_date               2025-07-30
_audit_creation_method
;
Olex2 1.5
(compiled 2024.02.16 svn.r378c4104 for OlexSys, GUI svn.r6928)
;
__shelx_SHELXL_version_number       '2019/2'
loop_
  _audit_author_name
  _audit_author_address
 'Roesky, Peter W.'
;
     Karlsruher Institut fuer Technologie (KIT), CS 
      Institut fuer Anorganische Chemie (AOC)
      Engesserstr. 15, Geb. 30.45
      76131 Karlsruhe 
      Bundesrepublik Deutschland
;
 'Sun, Xiaofei'
;
     Karlsruher Institut fuer Technologie (KIT), CS
      Institut fuer Anorganische Chemie (AOC)
      Engesserstr. 15, Geb. 30.45
      76131 Karlsruhe 
      Bundesrepublik Deutschland
;

_audit_contact_author
;
      Prof. Dr. Peter W. Roesky
      Karlsruher Institut fuer Technologie (KIT), CS
      Institut fuer Anorganische Chemie (AOC)
      Lehrstuhl fuer Anorganische Funktionsmaterialien
      Engesserstr. 15, Geb. 30.45
      76131 Karlsruhe 
      Bundesrepublik Deutschland
;
_audit_contact_author_address      ?
_audit_contact_author_email        ?
_audit_contact_author_fax          '+49 721 60844854'
_audit_contact_author_name         ''
_audit_contact_author_phone        ?
_audit_contact_letter
;
;
_publ_contact_author_id_orcid      ?
_publ_requested_coeditor_name
;
;
#==============================================================================
_publ_requested_journal            'JACS'
_publ_section_abstract
;
;
_publ_section_comment
;
;
_publ_section_experimental
;
;
_publ_section_figure_captions
;
;
_publ_section_references
;
Dolomanov, O.V., Bourhis, L.J., Gildea, R.J, Howard, J.A.K. & Puschmann, H.
 (2009), J. Appl. Cryst. 42, 339-341.

Sheldrick, G.M. (2015). Acta Cryst. A71, 3-8.

Sheldrick, G.M. (2015). Acta Cryst. C71, 3-8.
;
_publ_section_title
;
;
#===================================================
_chemical_name_common              ?
_chemical_name_systematic          ?
_chemical_formula_moiety           'C54 H71 N5 O S Si2, 1[C4H10O]'
_chemical_formula_sum              'C58 H81 N5 O2 S Si2'
_chemical_formula_weight           968.51
_chemical_melting_point            ?
loop_
  _atom_type_symbol
  _atom_type_description
  _atom_type_scat_dispersion_real
  _atom_type_scat_dispersion_imag
  _atom_type_scat_source
 'C' 'C' 0.0033 0.0016 'International Tables Vol C Tables 4.2.6.8 and 6.1.1.4'
 'H' 'H' 0.0000 0.0000 'International Tables Vol C Tables 4.2.6.8 and 6.1.1.4'
 'N' 'N' 0.0061 0.0033 'International Tables Vol C Tables 4.2.6.8 and 6.1.1.4'
 'O' 'O' 0.0106 0.0060 'International Tables Vol C Tables 4.2.6.8 and 6.1.1.4'
 'S' 'S' 0.1246 0.1234 'International Tables Vol C Tables 4.2.6.8 and 6.1.1.4'
 'Si' 'Si' 0.0817 0.0704 'International Tables Vol C Tables 4.2.6.8 and 6.1.1.4'

_shelx_space_group_comment
;
The symmetry employed for this shelxl refinement is uniquely defined
by the following loop, which should always be used as a source of
symmetry information in preference to the above space-group names.
They are only intended as comments.
;
_space_group_crystal_system        'monoclinic'
_space_group_IT_number             14
_space_group_name_H-M_alt          'P 1 21/n 1'
_space_group_name_Hall             '-P 2yn'
loop_
  _space_group_symop_operation_xyz
 'x, y, z'
 '-x+1/2, y+1/2, -z+1/2'
 '-x, -y, -z'
 'x-1/2, -y-1/2, z-1/2'

_cell_length_a                     16.865(3)
_cell_length_b                     14.4507(16)
_cell_length_c                     24.656(5)
_cell_angle_alpha                  90
_cell_angle_beta                   106.845(13)
_cell_angle_gamma                  90
_cell_volume                       5750.9(16)
_cell_formula_units_Z              4
_cell_measurement_reflns_used      35283
_cell_measurement_temperature      100
_cell_measurement_theta_max        29.15
_cell_measurement_theta_min        2.22
_shelx_estimated_absorpt_T_max     0.983
_shelx_estimated_absorpt_T_min     0.937
_exptl_absorpt_coefficient_mu      0.141
_exptl_absorpt_correction_T_max    1.0000
_exptl_absorpt_correction_T_min    0.0938
_exptl_absorpt_correction_type     multi-scan
_exptl_absorpt_process_details
;
STOE LANA, absorption correction by scaling of reflection intensities.
J. Koziskova, F. Hahn, J. Richter, J. Kozisek, "Comparison of different
absorption corrections on the model structure of tetrakis(\m~2~-acetato)-
diaqua-di-copper(II)", Acta Chimica Slovaca, vol. 9, no. 2, 2016, pp. 136 - 140.
;
_exptl_absorpt_special_details     ?
_exptl_crystal_colour              yellow
_exptl_crystal_colour_primary      yellow
_exptl_crystal_density_diffrn      1.119
_exptl_crystal_density_meas        ?
_exptl_crystal_density_method      'not measured'
_exptl_crystal_description         block
_exptl_crystal_F_000               2096
_exptl_crystal_size_max            0.47
_exptl_crystal_size_mid            0.281
_exptl_crystal_size_min            0.121
_exptl_transmission_factor_max     ?
_exptl_transmission_factor_min     ?
_diffrn_reflns_av_R_equivalents    0.1071
_diffrn_reflns_av_unetI/netI       0.0784
_diffrn_reflns_Laue_measured_fraction_full  0.998
_diffrn_reflns_Laue_measured_fraction_max  0.998
_diffrn_reflns_limit_h_max         18
_diffrn_reflns_limit_h_min         -20
_diffrn_reflns_limit_k_max         14
_diffrn_reflns_limit_k_min         -17
_diffrn_reflns_limit_l_max         27
_diffrn_reflns_limit_l_min         -29
_diffrn_reflns_number              32204
_diffrn_reflns_point_group_measured_fraction_full  0.998
_diffrn_reflns_point_group_measured_fraction_max  0.998
_diffrn_reflns_theta_full          25.242
_diffrn_reflns_theta_max           25.250
_diffrn_reflns_theta_min           2.226
_diffrn_ambient_temperature        100
_diffrn_detector                   Pilatus200K
_diffrn_detector_area_resol_mean   5.81
_diffrn_detector_type              'DECTRIS PILATUS 200K'
_diffrn_measured_fraction_theta_full  0.998
_diffrn_measured_fraction_theta_max  0.998
_diffrn_measurement_details
;
 672 frames, detector distance = 80 mm
;
_diffrn_measurement_device         'Eulerian 4-circle diffractometer'
_diffrn_measurement_device_type    'STOE STADIVARI'
_diffrn_measurement_method         'rotation method, \w scans'
_diffrn_radiation_collimation      '0.5 mm diameter, monocapillary'
_diffrn_radiation_monochromator    'plane graphite'
_diffrn_radiation_polarisn_norm    0
_diffrn_radiation_probe            x-ray
_diffrn_radiation_type             'Mo K\a'
_diffrn_radiation_wavelength       0.71073
_diffrn_source                     'Mo Genix 3D HF'
_diffrn_source_current             0.830
_diffrn_source_power               0.050
_diffrn_source_voltage             60
_reflns_Friedel_coverage           0.000
_reflns_Friedel_fraction_full      .
_reflns_Friedel_fraction_max       .
_reflns_number_gt                  7889
_reflns_number_total               10397
_reflns_special_details
;
 Reflections were merged by SHELXL according to the crystal
 class for the calculation of statistics and refinement.
 
 Structure factors included contributions from the .fab file.
 
 _reflns_Friedel_fraction is defined as the number of unique
 Friedel pairs measured divided by the number that would be
 possible theoretically, ignoring centric projections and
 systematic absences.
;
_reflns_threshold_expression       'I > 2\s(I)'
_computing_cell_refinement         'X-Area Recipe 1.33.0.0 (STOE, 2015)'
_computing_data_collection         'X-Area Pilatus3_SV 1.31.150.0 (STOE, 2018)'
_computing_data_reduction
;
X-Area Integrate 1.73.1.0 (STOE, 2018)
X-Area LANA 1.73.2.0 (STOE, 2018)
;
_computing_molecular_graphics      'Olex2 1.5 (Dolomanov et al., 2009)'
_computing_publication_material    'Olex2 1.5 (Dolomanov et al., 2009)'
_computing_structure_refinement    'SHELXL 2018/3 (Sheldrick, 2015)'
_computing_structure_solution      'SHELXT  (Sheldrick, 2015)'
_refine_diff_density_max           0.881
_refine_diff_density_min           -0.670
_refine_diff_density_rms           0.101
_refine_ls_extinction_coef         .
_refine_ls_extinction_method       none
_refine_ls_goodness_of_fit_ref     1.145
_refine_ls_hydrogen_treatment      constr
_refine_ls_matrix_type             full
_refine_ls_number_parameters       586
_refine_ls_number_reflns           10397
_refine_ls_number_restraints       0
_refine_ls_R_factor_all            0.1107
_refine_ls_R_factor_gt             0.0942
_refine_ls_restrained_S_all        1.145
_refine_ls_shift/su_max            0.001
_refine_ls_shift/su_mean           0.000
_refine_ls_structure_factor_coef   Fsqd
_refine_ls_weighting_details      
 'w=1/[\s^2^(Fo^2^)+(0.2000P)^2^] where P=(Fo^2^+2Fc^2^)/3'
_refine_ls_weighting_scheme        calc
_refine_ls_wR_factor_gt            0.2624
_refine_ls_wR_factor_ref           0.2911
_refine_special_details            ?
_olex2_refinement_description
;
1. Fixed Uiso
 At 1.2 times of:
  All C(H) groups
 At 1.5 times of:
  All C(H,H,H) groups
2.a Aromatic/amide H refined with riding coordinates:
 C50(H50), C33(H33), C35(H35), C48(H48), C22(H22), C41(H41), C18(H18),
 C19(H19), C20(H20), C34(H34), C39(H39), C21(H21), C6(H6), C7(H7), C5(H5),
 C3(H3), C4(H4)
2.b Idealised Me refined as rotating group:
 C24(H24A,H24B,H24C), C28(H28A,H28B,H28C), C30(H30A,H30B,H30C), C11(H11A,H11B,
 H11C), C54(H54A,H54B,H54C), C26(H26A,H26B,H26C), C43(H43A,H43B,H43C), C45(H45A,
 H45B,H45C), C29(H29A,H29B,H29C), C13(H13A,H13B,H13C), C9(H9A,H9B,H9C),
 C44(H44A,H44B,H44C), C52(H52A,H52B,H52C), C15(H15A,H15B,H15C), C53(H53A,H53B,
 H53C), C14(H14A,H14B,H14C), C10(H10A,H10B,H10C), C25(H25A,H25B,H25C)
;
_atom_sites_solution_hydrogens     geom
_atom_sites_solution_primary       ?
_atom_sites_solution_secondary     ?
loop_
  _atom_site_label
  _atom_site_type_symbol
  _atom_site_fract_x
  _atom_site_fract_y
  _atom_site_fract_z
  _atom_site_U_iso_or_equiv
  _atom_site_adp_type
  _atom_site_occupancy
  _atom_site_site_symmetry_order
  _atom_site_calc_flag
  _atom_site_refinement_flags_posn
  _atom_site_refinement_flags_adp
  _atom_site_refinement_flags_occupancy
  _atom_site_disorder_assembly
  _atom_site_disorder_group
 Si2 Si 0.52256(5) 0.29466(6) 0.71084(3) 0.0325(3) Uani 1 1 d . . . . .
 S S 0.29587(5) 0.30254(7) 0.73887(4) 0.0495(3) Uani 1 1 d . . . . .
 Si1 Si 0.34024(5) 0.36458(6) 0.68238(4) 0.0375(3) Uani 1 1 d . . . . .
 O O 0.43636(13) 0.35178(16) 0.68400(9) 0.0406(5) Uani 1 1 d . . . . .
 N5 N 0.60697(15) 0.33798(18) 0.70698(11) 0.0371(6) Uani 1 1 d . . . . .
 C46 C 0.70567(19) 0.4670(2) 0.79519(13) 0.0395(7) Uani 1 1 d . . . . .
 C51 C 0.7645(2) 0.3990(2) 0.82163(14) 0.0422(8) Uani 1 1 d . . . . .
 N2 N 0.31344(16) 0.48484(19) 0.66179(11) 0.0407(6) Uani 1 1 d . . . . .
 C36 C 0.68518(18) 0.4824(2) 0.73239(13) 0.0360(7) Uani 1 1 d . . . . .
 C31 C 0.64037(18) 0.4165(2) 0.69141(12) 0.0342(7) Uani 1 1 d . . . . .
 C40 C 0.5600(2) 0.2505(2) 0.49123(14) 0.0471(8) Uani 1 1 d . . . . .
 N4 N 0.50163(16) 0.17258(18) 0.69599(10) 0.0356(6) Uani 1 1 d . . . . .
 C24 C 0.4726(2) 0.2126(2) 0.86381(14) 0.0440(8) Uani 1 1 d . . . . .
 H24A H 0.480640 0.235586 0.902423 0.066 Uiso 1 1 calc R U . . .
 H24B H 0.484324 0.146069 0.865016 0.066 Uiso 1 1 calc R U . . .
 H24C H 0.415174 0.223541 0.841215 0.066 Uiso 1 1 calc R U . . .
 C37 C 0.6063(2) 0.3648(2) 0.58743(13) 0.0376(7) Uani 1 1 d . . . . .
 C38 C 0.5290(2) 0.3769(2) 0.54692(12) 0.0369(7) Uani 1 1 d . . . . .
 C12 C 0.3440(2) 0.5783(2) 0.68403(14) 0.0449(8) Uani 1 1 d . . . . .
 C28 C 0.4439(3) 0.0250(2) 0.64573(15) 0.0519(9) Uani 1 1 d . . . . .
 H28A H 0.390741 0.048572 0.648575 0.078 Uiso 1 1 calc R U . . .
 H28B H 0.466720 -0.019130 0.676455 0.078 Uiso 1 1 calc R U . . .
 H28C H 0.435482 -0.005983 0.609146 0.078 Uiso 1 1 calc R U . . .
 C42 C 0.6580(2) 0.2928(2) 0.58136(15) 0.0438(8) Uani 1 1 d . . . . .
 N3 N 0.51771(16) 0.23800(18) 0.77630(10) 0.0357(6) Uani 1 1 d . . . . .
 C50 C 0.7918(2) 0.3959(2) 0.88081(14) 0.0461(8) Uani 1 1 d . . . . .
 H50 H 0.830862 0.349893 0.898688 0.055 Uiso 1 1 calc R U . . .
 C32 C 0.63758(19) 0.4347(2) 0.63409(13) 0.0367(7) Uani 1 1 d . . . . .
 C33 C 0.6672(2) 0.5170(2) 0.61835(13) 0.0390(7) Uani 1 1 d . . . . .
 H33 H 0.661735 0.528216 0.579469 0.047 Uiso 1 1 calc R U . . .
 C23 C 0.53081(19) 0.2629(2) 0.83717(12) 0.0387(7) Uani 1 1 d . . . . .
 C35 C 0.71401(19) 0.5647(2) 0.71447(13) 0.0402(7) Uani 1 1 d . . . . .
 H35 H 0.740854 0.609120 0.742120 0.048 Uiso 1 1 calc R U . . .
 C48 C 0.7046(2) 0.5215(2) 0.88800(14) 0.0446(8) Uani 1 1 d . . . . .
 H48 H 0.683650 0.562647 0.910604 0.054 Uiso 1 1 calc R U . . .
 C22 C 0.4074(2) 0.0401(2) 0.76866(14) 0.0448(8) Uani 1 1 d . . . . .
 H22 H 0.363268 0.081771 0.752660 0.054 Uiso 1 1 calc R U . . .
 C30 C 0.4807(2) 0.1619(2) 0.59582(13) 0.0426(8) Uani 1 1 d . . . . .
 H30A H 0.515767 0.217098 0.600302 0.064 Uiso 1 1 calc R U . . .
 H30B H 0.422524 0.180552 0.587110 0.064 Uiso 1 1 calc R U . . .
 H30C H 0.488375 0.123832 0.564817 0.064 Uiso 1 1 calc R U . . .
 C27 C 0.5048(2) 0.1063(2) 0.65046(13) 0.0391(7) Uani 1 1 d . . . . .
 C11 C 0.2456(2) 0.2040(3) 0.59439(18) 0.0548(10) Uani 1 1 d . . . . .
 H11A H 0.304925 0.192309 0.611059 0.082 Uiso 1 1 calc R U . . .
 H11B H 0.221592 0.155391 0.566818 0.082 Uiso 1 1 calc R U . . .
 H11C H 0.218060 0.204117 0.624358 0.082 Uiso 1 1 calc R U . . .
 C54 C 0.7992(2) 0.3334(2) 0.78665(15) 0.0464(8) Uani 1 1 d . . . . .
 H54A H 0.754889 0.292990 0.764492 0.070 Uiso 1 1 calc R U . . .
 H54B H 0.842890 0.295629 0.811794 0.070 Uiso 1 1 calc R U . . .
 H54C H 0.822306 0.368893 0.760944 0.070 Uiso 1 1 calc R U . . .
 C17 C 0.4898(2) 0.0660(2) 0.77392(13) 0.0393(7) Uani 1 1 d . . . . .
 C26 C 0.5169(2) 0.3657(2) 0.83814(14) 0.0450(8) Uani 1 1 d . . . . .
 H26A H 0.532441 0.387364 0.877482 0.068 Uiso 1 1 calc R U . . .
 H26B H 0.458351 0.379418 0.819916 0.068 Uiso 1 1 calc R U . . .
 H26C H 0.551007 0.397188 0.817663 0.068 Uiso 1 1 calc R U . . .
 C43 C 0.4693(2) 0.4486(2) 0.55516(13) 0.0394(7) Uani 1 1 d . . . . .
 H43A H 0.446090 0.428716 0.585402 0.059 Uiso 1 1 calc R U . . .
 H43B H 0.424441 0.456190 0.519852 0.059 Uiso 1 1 calc R U . . .
 H43C H 0.498272 0.507604 0.565610 0.059 Uiso 1 1 calc R U . . .
 C41 C 0.6347(2) 0.2363(3) 0.53342(15) 0.0487(8) Uani 1 1 d . . . . .
 H41 H 0.670157 0.187411 0.529431 0.058 Uiso 1 1 calc R U . . .
 C18 C 0.5537(2) 0.0048(3) 0.79737(15) 0.0490(8) Uani 1 1 d . . . . .
 H18 H 0.609488 0.021848 0.801186 0.059 Uiso 1 1 calc R U . . .
 C49 C 0.7643(2) 0.4570(2) 0.91408(13) 0.0462(8) Uani 1 1 d . . . . .
 N1 N 0.27651(17) 0.36560(19) 0.60855(11) 0.0418(7) Uani 1 1 d . . . . .
 C45 C 0.7386(2) 0.2743(3) 0.62644(16) 0.0511(9) Uani 1 1 d . . . . .
 H45A H 0.767115 0.333034 0.638906 0.077 Uiso 1 1 calc R U . . .
 H45B H 0.773699 0.234498 0.610902 0.077 Uiso 1 1 calc R U . . .
 H45C H 0.727218 0.243417 0.658782 0.077 Uiso 1 1 calc R U . . .
 C19 C 0.5357(3) -0.0813(3) 0.81515(17) 0.0573(10) Uani 1 1 d . . . . .
 H19 H 0.579558 -0.123081 0.831653 0.069 Uiso 1 1 calc R U . . .
 C29 C 0.5933(2) 0.0724(3) 0.66164(17) 0.0614(11) Uani 1 1 d . . . . .
 H29A H 0.596712 0.030672 0.631077 0.092 Uiso 1 1 calc R U . . .
 H29B H 0.610101 0.039255 0.697846 0.092 Uiso 1 1 calc R U . . .
 H29C H 0.630069 0.125443 0.663200 0.092 Uiso 1 1 calc R U . . .
 C20 C 0.4557(3) -0.1074(3) 0.80938(17) 0.0599(10) Uani 1 1 d . . . . .
 H20 H 0.444369 -0.167588 0.820795 0.072 Uiso 1 1 calc R U . . .
 C16 C 0.50406(18) 0.1566(2) 0.75043(13) 0.0360(7) Uani 1 1 d . . . . .
 C34 C 0.7047(2) 0.5832(2) 0.65838(14) 0.0415(8) Uani 1 1 d . . . . .
 H34 H 0.723574 0.640053 0.647182 0.050 Uiso 1 1 calc R U . . .
 C13 C 0.3712(2) 0.5689(3) 0.74888(15) 0.0542(9) Uani 1 1 d . . . . .
 H13A H 0.323433 0.551436 0.761720 0.081 Uiso 1 1 calc R U . . .
 H13B H 0.393431 0.628148 0.766022 0.081 Uiso 1 1 calc R U . . .
 H13C H 0.414070 0.521139 0.760271 0.081 Uiso 1 1 calc R U . . .
 C9 C 0.1408(2) 0.3166(3) 0.54104(19) 0.0597(10) Uani 1 1 d . . . . .
 H9A H 0.114373 0.265271 0.516364 0.090 Uiso 1 1 calc R U . . .
 H9B H 0.132178 0.374208 0.519170 0.090 Uiso 1 1 calc R U . . .
 H9C H 0.116188 0.322267 0.572362 0.090 Uiso 1 1 calc R U . . .
 C44 C 0.5365(3) 0.1886(3) 0.43929(17) 0.0590(10) Uani 1 1 d . . . . .
 H44A H 0.586201 0.173107 0.428220 0.089 Uiso 1 1 calc R U . . .
 H44B H 0.496855 0.220934 0.408051 0.089 Uiso 1 1 calc R U . . .
 H44C H 0.511147 0.131597 0.448083 0.089 Uiso 1 1 calc R U . . .
 C47 C 0.67464(19) 0.5270(2) 0.82889(13) 0.0400(7) Uani 1 1 d . . . . .
 C8 C 0.2335(2) 0.2978(3) 0.56473(16) 0.0492(9) Uani 1 1 d . . . . .
 C39 C 0.5076(2) 0.3190(2) 0.49917(14) 0.0424(8) Uani 1 1 d . . . . .
 H39 H 0.455541 0.327217 0.471564 0.051 Uiso 1 1 calc R U . . .
 C52 C 0.6084(2) 0.5984(3) 0.80261(15) 0.0477(8) Uani 1 1 d . . . . .
 H52A H 0.576669 0.612658 0.829171 0.072 Uiso 1 1 calc R U . . .
 H52B H 0.571083 0.573693 0.767417 0.072 Uiso 1 1 calc R U . . .
 H52C H 0.634764 0.655007 0.794313 0.072 Uiso 1 1 calc R U . . .
 C21 C 0.3912(3) -0.0463(3) 0.78691(16) 0.0544(9) Uani 1 1 d . . . . .
 H21 H 0.335838 -0.063850 0.784062 0.065 Uiso 1 1 calc R U . . .
 C15 C 0.2770(3) 0.6512(3) 0.66732(17) 0.0588(10) Uani 1 1 d . . . . .
 H15A H 0.261748 0.660894 0.626247 0.088 Uiso 1 1 calc R U . . .
 H15B H 0.297658 0.709350 0.686784 0.088 Uiso 1 1 calc R U . . .
 H15C H 0.228330 0.630653 0.678105 0.088 Uiso 1 1 calc R U . . .
 C6 C 0.0822(2) 0.5864(3) 0.52188(15) 0.0540(9) Uani 1 1 d . . . . .
 H6 H 0.028252 0.602569 0.523302 0.065 Uiso 1 1 calc R U . . .
 C7 C 0.1360(2) 0.5382(3) 0.56673(14) 0.0455(8) Uani 1 1 d . . . . .
 H7 H 0.118695 0.520587 0.598651 0.055 Uiso 1 1 calc R U . . .
 C53 C 0.8011(3) 0.4574(3) 0.97875(15) 0.0626(11) Uani 1 1 d . . . . .
 H53A H 0.843258 0.505917 0.989803 0.094 Uiso 1 1 calc R U . . .
 H53B H 0.826374 0.397106 0.991320 0.094 Uiso 1 1 calc R U . . .
 H53C H 0.756986 0.469352 0.996449 0.094 Uiso 1 1 calc R U . . .
 C14 C 0.4180(2) 0.6020(3) 0.66329(17) 0.0561(9) Uani 1 1 d . . . . .
 H14A H 0.460651 0.554246 0.675958 0.084 Uiso 1 1 calc R U . . .
 H14B H 0.440540 0.662073 0.678734 0.084 Uiso 1 1 calc R U . . .
 H14C H 0.400517 0.604834 0.621801 0.084 Uiso 1 1 calc R U . . .
 C2 C 0.2149(2) 0.5162(2) 0.56425(13) 0.0430(8) Uani 1 1 d . . . . .
 C5 C 0.1080(3) 0.6105(4) 0.47543(18) 0.0722(13) Uani 1 1 d . . . . .
 H5 H 0.070802 0.641411 0.444308 0.087 Uiso 1 1 calc R U . . .
 C10 C 0.2742(2) 0.2991(3) 0.51664(15) 0.0527(9) Uani 1 1 d . . . . .
 H10A H 0.334264 0.292161 0.532487 0.079 Uiso 1 1 calc R U . . .
 H10B H 0.261950 0.358064 0.496247 0.079 Uiso 1 1 calc R U . . .
 H10C H 0.252322 0.248046 0.490423 0.079 Uiso 1 1 calc R U . . .
 C3 C 0.2421(2) 0.5424(3) 0.51916(16) 0.0593(10) Uani 1 1 d . . . . .
 H3 H 0.296924 0.528428 0.518733 0.071 Uiso 1 1 calc R U . . .
 C1 C 0.26879(19) 0.4579(2) 0.61049(13) 0.0408(8) Uani 1 1 d . . . . .
 C25 C 0.6210(2) 0.2393(3) 0.86881(15) 0.0512(9) Uani 1 1 d . . . . .
 H25A H 0.658000 0.270594 0.850516 0.077 Uiso 1 1 calc R U . . .
 H25B H 0.629136 0.172248 0.867890 0.077 Uiso 1 1 calc R U . . .
 H25C H 0.633488 0.260003 0.908242 0.077 Uiso 1 1 calc R U . . .
 C4 C 0.1881(3) 0.5898(4) 0.47383(19) 0.0847(17) Uani 1 1 d . . . . .
 H4 H 0.205892 0.607827 0.442180 0.102 Uiso 1 1 calc R U . . .

loop_
  _atom_site_aniso_label
  _atom_site_aniso_U_11
  _atom_site_aniso_U_22
  _atom_site_aniso_U_33
  _atom_site_aniso_U_23
  _atom_site_aniso_U_13
  _atom_site_aniso_U_12
 Si2 0.0342(5) 0.0377(5) 0.0205(4) 0.0000(3) -0.0002(3) 0.0001(3)
 S 0.0429(5) 0.0637(6) 0.0405(5) 0.0138(4) 0.0099(4) 0.0073(4)
 Si1 0.0357(5) 0.0460(5) 0.0262(5) 0.0031(3) 0.0018(4) 0.0056(4)
 O 0.0364(12) 0.0535(13) 0.0280(11) 0.0069(9) 0.0033(9) 0.0046(10)
 N5 0.0354(13) 0.0411(14) 0.0286(14) 0.0018(11) -0.0003(10) -0.0001(11)
 C46 0.0396(16) 0.0455(18) 0.0264(16) 0.0017(13) -0.0014(13) -0.0062(13)
 C51 0.0415(17) 0.0414(17) 0.0360(18) 0.0050(13) -0.0009(14) -0.0085(14)
 N2 0.0375(14) 0.0486(16) 0.0310(14) 0.0009(11) 0.0019(11) 0.0056(12)
 C36 0.0340(15) 0.0418(17) 0.0266(15) 0.0012(12) -0.0001(12) -0.0012(13)
 C31 0.0328(14) 0.0356(16) 0.0290(16) 0.0025(12) 0.0005(12) 0.0028(12)
 C40 0.056(2) 0.051(2) 0.0312(17) -0.0078(15) 0.0080(15) -0.0014(16)
 N4 0.0422(14) 0.0382(14) 0.0223(13) -0.0012(10) 0.0031(10) -0.0029(11)
 C24 0.054(2) 0.0491(19) 0.0269(17) -0.0001(13) 0.0092(14) -0.0091(15)
 C37 0.0410(16) 0.0416(17) 0.0261(16) 0.0003(12) 0.0032(13) -0.0002(13)
 C38 0.0425(16) 0.0421(17) 0.0209(15) 0.0025(12) 0.0010(12) -0.0010(13)
 C12 0.0463(18) 0.0447(19) 0.0381(19) -0.0010(14) 0.0036(15) 0.0053(15)
 C28 0.070(2) 0.046(2) 0.0367(19) -0.0107(15) 0.0103(17) -0.0093(17)
 C42 0.0436(17) 0.0483(19) 0.0348(18) -0.0006(14) 0.0038(14) 0.0028(14)
 N3 0.0407(13) 0.0402(14) 0.0213(13) 0.0011(10) 0.0015(10) 0.0014(11)
 C50 0.0477(18) 0.0482(19) 0.0304(17) 0.0073(14) -0.0076(14) -0.0084(15)
 C32 0.0371(15) 0.0390(16) 0.0267(15) 0.0008(12) -0.0021(12) 0.0032(13)
 C33 0.0433(17) 0.0446(18) 0.0259(16) 0.0067(13) 0.0052(13) 0.0007(14)
 C23 0.0422(17) 0.0510(19) 0.0171(14) -0.0038(12) -0.0005(12) -0.0054(14)
 C35 0.0415(16) 0.0391(17) 0.0321(17) -0.0017(13) -0.0016(13) -0.0050(13)
 C48 0.0482(18) 0.051(2) 0.0299(17) 0.0013(14) 0.0033(14) -0.0121(15)
 C22 0.0475(18) 0.0475(19) 0.0390(19) -0.0029(14) 0.0120(15) -0.0101(15)
 C30 0.0446(17) 0.0501(19) 0.0275(16) -0.0045(14) 0.0014(13) 0.0065(15)
 C27 0.0450(17) 0.0427(17) 0.0260(16) -0.0025(13) 0.0043(13) 0.0043(14)
 C11 0.052(2) 0.052(2) 0.057(2) -0.0086(17) 0.0105(18) -0.0004(17)
 C54 0.0430(18) 0.0458(19) 0.0395(19) 0.0060(15) -0.0054(14) 0.0000(15)
 C17 0.0448(17) 0.0404(17) 0.0298(16) -0.0013(13) 0.0061(13) -0.0030(14)
 C26 0.053(2) 0.053(2) 0.0260(16) -0.0024(13) 0.0064(14) -0.0091(15)
 C43 0.0433(17) 0.0452(18) 0.0234(15) 0.0032(12) -0.0001(13) 0.0041(14)
 C41 0.0464(18) 0.051(2) 0.045(2) -0.0080(16) 0.0080(15) 0.0029(16)
 C18 0.0488(19) 0.053(2) 0.0397(19) 0.0053(15) 0.0042(15) 0.0005(16)
 C49 0.0505(19) 0.054(2) 0.0258(17) 0.0070(14) -0.0025(14) -0.0152(16)
 N1 0.0399(14) 0.0490(16) 0.0282(14) -0.0011(11) -0.0031(11) 0.0056(12)
 C45 0.0406(18) 0.055(2) 0.050(2) -0.0002(16) 0.0007(16) 0.0088(16)
 C19 0.065(2) 0.054(2) 0.047(2) 0.0133(17) 0.0078(18) 0.0049(19)
 C29 0.055(2) 0.085(3) 0.043(2) 0.0119(19) 0.0130(17) 0.027(2)
 C20 0.078(3) 0.052(2) 0.048(2) 0.0055(17) 0.016(2) -0.012(2)
 C16 0.0306(14) 0.0427(17) 0.0294(16) -0.0016(12) 0.0005(12) 0.0004(12)
 C34 0.0453(17) 0.0426(18) 0.0314(17) 0.0051(13) 0.0031(13) -0.0041(14)
 C13 0.058(2) 0.063(2) 0.0349(19) -0.0057(16) 0.0018(16) -0.0031(18)
 C9 0.0410(19) 0.064(2) 0.063(3) -0.014(2) -0.0020(17) -0.0011(17)
 C44 0.069(2) 0.062(2) 0.041(2) -0.0170(17) 0.0080(18) -0.005(2)
 C47 0.0398(16) 0.0433(18) 0.0298(16) -0.0011(13) -0.0010(13) -0.0090(14)
 C8 0.0415(18) 0.055(2) 0.042(2) -0.0089(15) -0.0031(15) 0.0015(15)
 C39 0.0467(18) 0.0467(18) 0.0283(16) 0.0016(13) 0.0020(13) -0.0025(15)
 C52 0.0446(18) 0.059(2) 0.0338(18) -0.0038(15) 0.0028(14) 0.0017(16)
 C21 0.065(2) 0.052(2) 0.047(2) -0.0032(17) 0.0181(18) -0.0187(18)
 C15 0.063(2) 0.055(2) 0.049(2) -0.0082(17) 0.0021(18) 0.0137(18)
 C6 0.0497(19) 0.072(3) 0.0330(19) 0.0043(16) 0.0010(15) 0.0188(18)
 C7 0.0458(18) 0.056(2) 0.0301(17) 0.0032(14) 0.0032(14) 0.0112(15)
 C53 0.081(3) 0.063(2) 0.0288(19) 0.0093(16) -0.0084(18) -0.012(2)
 C14 0.057(2) 0.057(2) 0.051(2) -0.0098(18) 0.0119(18) -0.0042(18)
 C2 0.0422(17) 0.056(2) 0.0268(16) 0.0057(14) 0.0038(13) 0.0086(15)
 C5 0.062(2) 0.104(3) 0.047(2) 0.030(2) 0.009(2) 0.029(2)
 C10 0.056(2) 0.060(2) 0.0333(19) -0.0082(15) -0.0014(16) 0.0071(17)
 C3 0.050(2) 0.085(3) 0.041(2) 0.0148(19) 0.0109(17) 0.018(2)
 C1 0.0378(16) 0.056(2) 0.0269(16) 0.0027(14) 0.0064(13) 0.0134(14)
 C25 0.0450(19) 0.070(2) 0.0303(18) 0.0041(16) -0.0025(14) -0.0067(17)
 C4 0.070(3) 0.136(5) 0.049(3) 0.045(3) 0.019(2) 0.038(3)

_geom_special_details
;
 All esds (except the esd in the dihedral angle between two l.s. planes)
 are estimated using the full covariance matrix.  The cell esds are taken
 into account individually in the estimation of esds in distances, angles
 and torsion angles; correlations between esds in cell parameters are only
 used when they are defined by crystal symmetry.  An approximate (isotropic)
 treatment of cell esds is used for estimating esds involving l.s. planes.
;
loop_
  _geom_bond_atom_site_label_1
  _geom_bond_atom_site_label_2
  _geom_bond_distance
  _geom_bond_site_symmetry_2
  _geom_bond_publ_flag
 Si2 O 1.636(2) . ?
 Si2 N5 1.583(3) . ?
 Si2 N4 1.815(3) . ?
 Si2 N3 1.833(3) . ?
 Si2 C16 2.281(3) . ?
 S Si1 1.9768(13) . ?
 Si1 O 1.620(2) . ?
 Si1 N2 1.830(3) . ?
 Si1 N1 1.826(3) . ?
 Si1 C1 2.274(3) . ?
 N5 C31 1.370(4) . ?
 C46 C51 1.414(4) . ?
 C46 C36 1.502(4) . ?
 C46 C47 1.403(5) . ?
 C51 C50 1.398(5) . ?
 C51 C54 1.510(5) . ?
 N2 C12 1.492(4) . ?
 N2 C1 1.329(4) . ?
 C36 C31 1.434(4) . ?
 C36 C35 1.404(5) . ?
 C31 C32 1.425(4) . ?
 C40 C41 1.396(5) . ?
 C40 C44 1.518(5) . ?
 C40 C39 1.378(5) . ?
 N4 C27 1.489(4) . ?
 N4 C16 1.351(4) . ?
 C24 H24A 0.9800 . ?
 C24 H24B 0.9800 . ?
 C24 H24C 0.9800 . ?
 C24 C23 1.516(5) . ?
 C37 C38 1.405(4) . ?
 C37 C42 1.393(5) . ?
 C37 C32 1.507(4) . ?
 C38 C43 1.499(5) . ?
 C38 C39 1.404(4) . ?
 C12 C13 1.536(5) . ?
 C12 C15 1.512(5) . ?
 C12 C14 1.518(5) . ?
 C28 H28A 0.9800 . ?
 C28 H28B 0.9800 . ?
 C28 H28C 0.9800 . ?
 C28 C27 1.542(5) . ?
 C42 C41 1.396(5) . ?
 C42 C45 1.509(5) . ?
 N3 C23 1.496(4) . ?
 N3 C16 1.325(4) . ?
 C50 H50 0.9500 . ?
 C50 C49 1.374(5) . ?
 C32 C33 1.388(5) . ?
 C33 H33 0.9500 . ?
 C33 C34 1.389(4) . ?
 C23 C26 1.504(5) . ?
 C23 C25 1.533(4) . ?
 C35 H35 0.9500 . ?
 C35 C34 1.372(5) . ?
 C48 H48 0.9500 . ?
 C48 C49 1.386(5) . ?
 C48 C47 1.400(4) . ?
 C22 H22 0.9500 . ?
 C22 C17 1.408(5) . ?
 C22 C21 1.381(5) . ?
 C30 H30A 0.9800 . ?
 C30 H30B 0.9800 . ?
 C30 H30C 0.9800 . ?
 C30 C27 1.519(4) . ?
 C27 C29 1.517(5) . ?
 C11 H11A 0.9800 . ?
 C11 H11B 0.9800 . ?
 C11 H11C 0.9800 . ?
 C11 C8 1.525(5) . ?
 C54 H54A 0.9800 . ?
 C54 H54B 0.9800 . ?
 C54 H54C 0.9800 . ?
 C17 C18 1.385(5) . ?
 C17 C16 1.480(5) . ?
 C26 H26A 0.9800 . ?
 C26 H26B 0.9800 . ?
 C26 H26C 0.9800 . ?
 C43 H43A 0.9800 . ?
 C43 H43B 0.9800 . ?
 C43 H43C 0.9800 . ?
 C41 H41 0.9500 . ?
 C18 H18 0.9500 . ?
 C18 C19 1.383(5) . ?
 C49 C53 1.534(4) . ?
 N1 C8 1.483(4) . ?
 N1 C1 1.342(4) . ?
 C45 H45A 0.9800 . ?
 C45 H45B 0.9800 . ?
 C45 H45C 0.9800 . ?
 C19 H19 0.9500 . ?
 C19 C20 1.367(6) . ?
 C29 H29A 0.9800 . ?
 C29 H29B 0.9800 . ?
 C29 H29C 0.9800 . ?
 C20 H20 0.9500 . ?
 C20 C21 1.387(6) . ?
 C34 H34 0.9500 . ?
 C13 H13A 0.9800 . ?
 C13 H13B 0.9800 . ?
 C13 H13C 0.9800 . ?
 C9 H9A 0.9800 . ?
 C9 H9B 0.9800 . ?
 C9 H9C 0.9800 . ?
 C9 C8 1.527(5) . ?
 C44 H44A 0.9800 . ?
 C44 H44B 0.9800 . ?
 C44 H44C 0.9800 . ?
 C47 C52 1.521(5) . ?
 C8 C10 1.533(6) . ?
 C39 H39 0.9500 . ?
 C52 H52A 0.9800 . ?
 C52 H52B 0.9800 . ?
 C52 H52C 0.9800 . ?
 C21 H21 0.9500 . ?
 C15 H15A 0.9800 . ?
 C15 H15B 0.9800 . ?
 C15 H15C 0.9800 . ?
 C6 H6 0.9500 . ?
 C6 C7 1.396(4) . ?
 C6 C5 1.382(6) . ?
 C7 H7 0.9500 . ?
 C7 C2 1.386(5) . ?
 C53 H53A 0.9800 . ?
 C53 H53B 0.9800 . ?
 C53 H53C 0.9800 . ?
 C14 H14A 0.9800 . ?
 C14 H14B 0.9800 . ?
 C14 H14C 0.9800 . ?
 C2 C3 1.373(5) . ?
 C2 C1 1.495(4) . ?
 C5 H5 0.9500 . ?
 C5 C4 1.396(6) . ?
 C10 H10A 0.9800 . ?
 C10 H10B 0.9800 . ?
 C10 H10C 0.9800 . ?
 C3 H3 0.9500 . ?
 C3 C4 1.399(5) . ?
 C25 H25A 0.9800 . ?
 C25 H25B 0.9800 . ?
 C25 H25C 0.9800 . ?
 C4 H4 0.9500 . ?

loop_
  _geom_angle_atom_site_label_1
  _geom_angle_atom_site_label_2
  _geom_angle_atom_site_label_3
  _geom_angle
  _geom_angle_site_symmetry_1
  _geom_angle_site_symmetry_3
  _geom_angle_publ_flag
 O Si2 N4 108.11(12) . . ?
 O Si2 N3 108.70(12) . . ?
 O Si2 C16 113.49(12) . . ?
 N5 Si2 O 119.04(13) . . ?
 N5 Si2 N4 119.85(14) . . ?
 N5 Si2 N3 120.00(13) . . ?
 N5 Si2 C16 127.47(12) . . ?
 N4 Si2 N3 71.80(12) . . ?
 N4 Si2 C16 36.30(11) . . ?
 N3 Si2 C16 35.51(11) . . ?
 S Si1 C1 126.49(10) . . ?
 O Si1 S 120.73(9) . . ?
 O Si1 N2 106.27(13) . . ?
 O Si1 N1 108.73(13) . . ?
 O Si1 C1 112.78(12) . . ?
 N2 Si1 S 120.84(10) . . ?
 N2 Si1 C1 35.76(12) . . ?
 N1 Si1 S 118.18(11) . . ?
 N1 Si1 N2 71.89(12) . . ?
 N1 Si1 C1 36.16(12) . . ?
 Si1 O Si2 146.41(15) . . ?
 C31 N5 Si2 142.6(2) . . ?
 C51 C46 C36 119.9(3) . . ?
 C47 C46 C51 119.2(3) . . ?
 C47 C46 C36 120.4(3) . . ?
 C46 C51 C54 120.6(3) . . ?
 C50 C51 C46 118.6(3) . . ?
 C50 C51 C54 120.7(3) . . ?
 C12 N2 Si1 136.6(2) . . ?
 C1 N2 Si1 90.7(2) . . ?
 C1 N2 C12 130.9(3) . . ?
 C31 C36 C46 123.0(3) . . ?
 C35 C36 C46 116.9(3) . . ?
 C35 C36 C31 120.0(3) . . ?
 N5 C31 C36 121.9(3) . . ?
 N5 C31 C32 122.2(3) . . ?
 C32 C31 C36 115.8(3) . . ?
 C41 C40 C44 120.1(3) . . ?
 C39 C40 C41 118.5(3) . . ?
 C39 C40 C44 121.4(3) . . ?
 C27 N4 Si2 136.9(2) . . ?
 C16 N4 Si2 90.98(19) . . ?
 C16 N4 C27 130.0(3) . . ?
 H24A C24 H24B 109.5 . . ?
 H24A C24 H24C 109.5 . . ?
 H24B C24 H24C 109.5 . . ?
 C23 C24 H24A 109.5 . . ?
 C23 C24 H24B 109.5 . . ?
 C23 C24 H24C 109.5 . . ?
 C38 C37 C32 120.5(3) . . ?
 C42 C37 C38 119.8(3) . . ?
 C42 C37 C32 119.4(3) . . ?
 C37 C38 C43 120.7(3) . . ?
 C39 C38 C37 118.8(3) . . ?
 C39 C38 C43 120.4(3) . . ?
 N2 C12 C13 105.7(3) . . ?
 N2 C12 C15 112.3(3) . . ?
 N2 C12 C14 108.1(3) . . ?
 C15 C12 C13 108.6(3) . . ?
 C15 C12 C14 111.9(3) . . ?
 C14 C12 C13 110.1(3) . . ?
 H28A C28 H28B 109.5 . . ?
 H28A C28 H28C 109.5 . . ?
 H28B C28 H28C 109.5 . . ?
 C27 C28 H28A 109.5 . . ?
 C27 C28 H28B 109.5 . . ?
 C27 C28 H28C 109.5 . . ?
 C37 C42 C41 119.7(3) . . ?
 C37 C42 C45 120.7(3) . . ?
 C41 C42 C45 119.5(3) . . ?
 C23 N3 Si2 138.1(2) . . ?
 C16 N3 Si2 91.05(19) . . ?
 C16 N3 C23 130.6(3) . . ?
 C51 C50 H50 118.8 . . ?
 C49 C50 C51 122.4(3) . . ?
 C49 C50 H50 118.8 . . ?
 C31 C32 C37 122.5(3) . . ?
 C33 C32 C31 121.6(3) . . ?
 C33 C32 C37 115.8(3) . . ?
 C32 C33 H33 119.4 . . ?
 C32 C33 C34 121.2(3) . . ?
 C34 C33 H33 119.4 . . ?
 C24 C23 C25 110.1(3) . . ?
 N3 C23 C24 113.2(3) . . ?
 N3 C23 C26 106.0(2) . . ?
 N3 C23 C25 107.0(3) . . ?
 C26 C23 C24 110.1(3) . . ?
 C26 C23 C25 110.3(3) . . ?
 C36 C35 H35 118.9 . . ?
 C34 C35 C36 122.2(3) . . ?
 C34 C35 H35 118.9 . . ?
 C49 C48 H48 119.5 . . ?
 C49 C48 C47 121.0(3) . . ?
 C47 C48 H48 119.5 . . ?
 C17 C22 H22 120.2 . . ?
 C21 C22 H22 120.2 . . ?
 C21 C22 C17 119.6(3) . . ?
 H30A C30 H30B 109.5 . . ?
 H30A C30 H30C 109.5 . . ?
 H30B C30 H30C 109.5 . . ?
 C27 C30 H30A 109.5 . . ?
 C27 C30 H30B 109.5 . . ?
 C27 C30 H30C 109.5 . . ?
 N4 C27 C28 112.2(3) . . ?
 N4 C27 C30 105.6(3) . . ?
 N4 C27 C29 108.6(3) . . ?
 C30 C27 C28 109.5(3) . . ?
 C29 C27 C28 111.5(3) . . ?
 C29 C27 C30 109.1(3) . . ?
 H11A C11 H11B 109.5 . . ?
 H11A C11 H11C 109.5 . . ?
 H11B C11 H11C 109.5 . . ?
 C8 C11 H11A 109.5 . . ?
 C8 C11 H11B 109.5 . . ?
 C8 C11 H11C 109.5 . . ?
 C51 C54 H54A 109.5 . . ?
 C51 C54 H54B 109.5 . . ?
 C51 C54 H54C 109.5 . . ?
 H54A C54 H54B 109.5 . . ?
 H54A C54 H54C 109.5 . . ?
 H54B C54 H54C 109.5 . . ?
 C22 C17 C16 117.9(3) . . ?
 C18 C17 C22 119.8(3) . . ?
 C18 C17 C16 122.2(3) . . ?
 C23 C26 H26A 109.5 . . ?
 C23 C26 H26B 109.5 . . ?
 C23 C26 H26C 109.5 . . ?
 H26A C26 H26B 109.5 . . ?
 H26A C26 H26C 109.5 . . ?
 H26B C26 H26C 109.5 . . ?
 C38 C43 H43A 109.5 . . ?
 C38 C43 H43B 109.5 . . ?
 C38 C43 H43C 109.5 . . ?
 H43A C43 H43B 109.5 . . ?
 H43A C43 H43C 109.5 . . ?
 H43B C43 H43C 109.5 . . ?
 C40 C41 H41 119.4 . . ?
 C42 C41 C40 121.1(3) . . ?
 C42 C41 H41 119.4 . . ?
 C17 C18 H18 120.3 . . ?
 C19 C18 C17 119.4(4) . . ?
 C19 C18 H18 120.3 . . ?
 C50 C49 C48 118.7(3) . . ?
 C50 C49 C53 121.2(3) . . ?
 C48 C49 C53 120.0(4) . . ?
 C8 N1 Si1 138.0(2) . . ?
 C1 N1 Si1 90.4(2) . . ?
 C1 N1 C8 130.6(3) . . ?
 C42 C45 H45A 109.5 . . ?
 C42 C45 H45B 109.5 . . ?
 C42 C45 H45C 109.5 . . ?
 H45A C45 H45B 109.5 . . ?
 H45A C45 H45C 109.5 . . ?
 H45B C45 H45C 109.5 . . ?
 C18 C19 H19 119.5 . . ?
 C20 C19 C18 121.1(4) . . ?
 C20 C19 H19 119.5 . . ?
 C27 C29 H29A 109.5 . . ?
 C27 C29 H29B 109.5 . . ?
 C27 C29 H29C 109.5 . . ?
 H29A C29 H29B 109.5 . . ?
 H29A C29 H29C 109.5 . . ?
 H29B C29 H29C 109.5 . . ?
 C19 C20 H20 119.9 . . ?
 C19 C20 C21 120.1(4) . . ?
 C21 C20 H20 119.9 . . ?
 N4 C16 Si2 52.72(15) . . ?
 N4 C16 C17 125.3(3) . . ?
 N3 C16 Si2 53.44(16) . . ?
 N3 C16 N4 106.1(3) . . ?
 N3 C16 C17 128.4(3) . . ?
 C17 C16 Si2 177.7(2) . . ?
 C33 C34 H34 120.7 . . ?
 C35 C34 C33 118.5(3) . . ?
 C35 C34 H34 120.7 . . ?
 C12 C13 H13A 109.5 . . ?
 C12 C13 H13B 109.5 . . ?
 C12 C13 H13C 109.5 . . ?
 H13A C13 H13B 109.5 . . ?
 H13A C13 H13C 109.5 . . ?
 H13B C13 H13C 109.5 . . ?
 H9A C9 H9B 109.5 . . ?
 H9A C9 H9C 109.5 . . ?
 H9B C9 H9C 109.5 . . ?
 C8 C9 H9A 109.5 . . ?
 C8 C9 H9B 109.5 . . ?
 C8 C9 H9C 109.5 . . ?
 C40 C44 H44A 109.5 . . ?
 C40 C44 H44B 109.5 . . ?
 C40 C44 H44C 109.5 . . ?
 H44A C44 H44B 109.5 . . ?
 H44A C44 H44C 109.5 . . ?
 H44B C44 H44C 109.5 . . ?
 C46 C47 C52 121.4(3) . . ?
 C48 C47 C46 119.9(3) . . ?
 C48 C47 C52 118.7(3) . . ?
 C11 C8 C9 108.8(3) . . ?
 C11 C8 C10 110.8(3) . . ?
 N1 C8 C11 105.6(3) . . ?
 N1 C8 C9 113.1(3) . . ?
 N1 C8 C10 108.7(3) . . ?
 C9 C8 C10 109.9(3) . . ?
 C40 C39 C38 121.9(3) . . ?
 C40 C39 H39 119.1 . . ?
 C38 C39 H39 119.1 . . ?
 C47 C52 H52A 109.5 . . ?
 C47 C52 H52B 109.5 . . ?
 C47 C52 H52C 109.5 . . ?
 H52A C52 H52B 109.5 . . ?
 H52A C52 H52C 109.5 . . ?
 H52B C52 H52C 109.5 . . ?
 C22 C21 C20 120.0(4) . . ?
 C22 C21 H21 120.0 . . ?
 C20 C21 H21 120.0 . . ?
 C12 C15 H15A 109.5 . . ?
 C12 C15 H15B 109.5 . . ?
 C12 C15 H15C 109.5 . . ?
 H15A C15 H15B 109.5 . . ?
 H15A C15 H15C 109.5 . . ?
 H15B C15 H15C 109.5 . . ?
 C7 C6 H6 120.2 . . ?
 C5 C6 H6 120.2 . . ?
 C5 C6 C7 119.6(4) . . ?
 C6 C7 H7 120.3 . . ?
 C2 C7 C6 119.4(3) . . ?
 C2 C7 H7 120.3 . . ?
 C49 C53 H53A 109.5 . . ?
 C49 C53 H53B 109.5 . . ?
 C49 C53 H53C 109.5 . . ?
 H53A C53 H53B 109.5 . . ?
 H53A C53 H53C 109.5 . . ?
 H53B C53 H53C 109.5 . . ?
 C12 C14 H14A 109.5 . . ?
 C12 C14 H14B 109.5 . . ?
 C12 C14 H14C 109.5 . . ?
 H14A C14 H14B 109.5 . . ?
 H14A C14 H14C 109.5 . . ?
 H14B C14 H14C 109.5 . . ?
 C7 C2 C1 118.4(3) . . ?
 C3 C2 C7 121.5(3) . . ?
 C3 C2 C1 120.1(3) . . ?
 C6 C5 H5 119.7 . . ?
 C6 C5 C4 120.6(4) . . ?
 C4 C5 H5 119.7 . . ?
 C8 C10 H10A 109.5 . . ?
 C8 C10 H10B 109.5 . . ?
 C8 C10 H10C 109.5 . . ?
 H10A C10 H10B 109.5 . . ?
 H10A C10 H10C 109.5 . . ?
 H10B C10 H10C 109.5 . . ?
 C2 C3 H3 120.3 . . ?
 C2 C3 C4 119.3(4) . . ?
 C4 C3 H3 120.3 . . ?
 N2 C1 Si1 53.57(16) . . ?
 N2 C1 N1 106.9(3) . . ?
 N2 C1 C2 127.7(3) . . ?
 N1 C1 Si1 53.41(16) . . ?
 N1 C1 C2 125.2(3) . . ?
 C2 C1 Si1 174.9(3) . . ?
 C23 C25 H25A 109.5 . . ?
 C23 C25 H25B 109.5 . . ?
 C23 C25 H25C 109.5 . . ?
 H25A C25 H25B 109.5 . . ?
 H25A C25 H25C 109.5 . . ?
 H25B C25 H25C 109.5 . . ?
 C5 C4 C3 119.6(4) . . ?
 C5 C4 H4 120.2 . . ?
 C3 C4 H4 120.2 . . ?

loop_
  _geom_torsion_atom_site_label_1
  _geom_torsion_atom_site_label_2
  _geom_torsion_atom_site_label_3
  _geom_torsion_atom_site_label_4
  _geom_torsion
  _geom_torsion_site_symmetry_1
  _geom_torsion_site_symmetry_2
  _geom_torsion_site_symmetry_3
  _geom_torsion_site_symmetry_4
  _geom_torsion_publ_flag
 Si2 N5 C31 C36 101.2(4) . . . . ?
 Si2 N5 C31 C32 -83.1(5) . . . . ?
 Si2 N4 C27 C28 -153.3(3) . . . . ?
 Si2 N4 C27 C30 -34.0(4) . . . . ?
 Si2 N4 C27 C29 82.9(4) . . . . ?
 Si2 N4 C16 N3 1.3(2) . . . . ?
 Si2 N4 C16 C17 178.5(3) . . . . ?
 Si2 N3 C23 C24 145.0(3) . . . . ?
 Si2 N3 C23 C26 24.3(4) . . . . ?
 Si2 N3 C23 C25 -93.5(4) . . . . ?
 Si2 N3 C16 N4 -1.3(2) . . . . ?
 Si2 N3 C16 C17 -178.4(3) . . . . ?
 S Si1 O Si2 11.4(3) . . . . ?
 S Si1 N2 C12 84.2(3) . . . . ?
 S Si1 N2 C1 -110.86(19) . . . . ?
 S Si1 N1 C8 -54.5(4) . . . . ?
 S Si1 N1 C1 114.22(19) . . . . ?
 Si1 N2 C12 C13 -34.8(4) . . . . ?
 Si1 N2 C12 C15 -153.0(3) . . . . ?
 Si1 N2 C12 C14 83.1(4) . . . . ?
 Si1 N2 C1 N1 -2.3(3) . . . . ?
 Si1 N2 C1 C2 173.8(3) . . . . ?
 Si1 N1 C8 C11 4.0(5) . . . . ?
 Si1 N1 C8 C9 122.8(4) . . . . ?
 Si1 N1 C8 C10 -114.9(4) . . . . ?
 Si1 N1 C1 N2 2.3(3) . . . . ?
 Si1 N1 C1 C2 -173.9(3) . . . . ?
 O Si2 N5 C31 6.9(4) . . . . ?
 O Si2 N4 C27 91.3(3) . . . . ?
 O Si2 N4 C16 -105.27(19) . . . . ?
 O Si2 N3 C23 -81.0(3) . . . . ?
 O Si2 N3 C16 104.49(19) . . . . ?
 O Si1 N2 C12 -58.4(4) . . . . ?
 O Si1 N2 C1 106.6(2) . . . . ?
 O Si1 N1 C8 88.1(4) . . . . ?
 O Si1 N1 C1 -103.2(2) . . . . ?
 N5 Si2 O Si1 -161.8(3) . . . . ?
 N5 Si2 N4 C27 -49.6(3) . . . . ?
 N5 Si2 N4 C16 113.8(2) . . . . ?
 N5 Si2 N3 C23 60.9(4) . . . . ?
 N5 Si2 N3 C16 -113.6(2) . . . . ?
 N5 C31 C32 C37 -6.9(5) . . . . ?
 N5 C31 C32 C33 176.1(3) . . . . ?
 C46 C51 C50 C49 -0.7(5) . . . . ?
 C46 C36 C31 N5 5.6(5) . . . . ?
 C46 C36 C31 C32 -170.3(3) . . . . ?
 C46 C36 C35 C34 174.9(3) . . . . ?
 C51 C46 C36 C31 69.6(4) . . . . ?
 C51 C46 C36 C35 -108.7(4) . . . . ?
 C51 C46 C47 C48 2.7(5) . . . . ?
 C51 C46 C47 C52 -177.1(3) . . . . ?
 C51 C50 C49 C48 2.8(5) . . . . ?
 C51 C50 C49 C53 -174.6(3) . . . . ?
 N2 Si1 O Si2 154.0(3) . . . . ?
 N2 Si1 N1 C8 -170.4(4) . . . . ?
 N2 Si1 N1 C1 -1.67(19) . . . . ?
 C36 C46 C51 C50 170.2(3) . . . . ?
 C36 C46 C51 C54 -7.6(5) . . . . ?
 C36 C46 C47 C48 -169.6(3) . . . . ?
 C36 C46 C47 C52 10.6(5) . . . . ?
 C36 C31 C32 C37 169.1(3) . . . . ?
 C36 C31 C32 C33 -7.9(4) . . . . ?
 C36 C35 C34 C33 -1.5(5) . . . . ?
 C31 C36 C35 C34 -3.5(5) . . . . ?
 C31 C32 C33 C34 3.3(5) . . . . ?
 N4 Si2 O Si1 56.9(3) . . . . ?
 N4 Si2 N5 C31 143.7(3) . . . . ?
 N4 Si2 N3 C23 175.4(3) . . . . ?
 N4 Si2 N3 C16 0.95(18) . . . . ?
 C37 C38 C39 C40 0.4(5) . . . . ?
 C37 C42 C41 C40 -0.1(6) . . . . ?
 C37 C32 C33 C34 -173.9(3) . . . . ?
 C38 C37 C42 C41 3.6(5) . . . . ?
 C38 C37 C42 C45 -175.6(3) . . . . ?
 C38 C37 C32 C31 107.1(4) . . . . ?
 C38 C37 C32 C33 -75.7(4) . . . . ?
 C12 N2 C1 Si1 166.3(4) . . . . ?
 C12 N2 C1 N1 164.1(3) . . . . ?
 C12 N2 C1 C2 -19.9(6) . . . . ?
 C42 C37 C38 C43 174.6(3) . . . . ?
 C42 C37 C38 C39 -3.7(5) . . . . ?
 C42 C37 C32 C31 -79.2(4) . . . . ?
 C42 C37 C32 C33 98.0(4) . . . . ?
 N3 Si2 O Si1 -19.5(3) . . . . ?
 N3 Si2 N5 C31 -131.2(4) . . . . ?
 N3 Si2 N4 C27 -164.4(3) . . . . ?
 N3 Si2 N4 C16 -0.93(17) . . . . ?
 C32 C37 C38 C43 -11.7(5) . . . . ?
 C32 C37 C38 C39 170.0(3) . . . . ?
 C32 C37 C42 C41 -170.2(3) . . . . ?
 C32 C37 C42 C45 10.6(5) . . . . ?
 C32 C33 C34 C35 1.7(5) . . . . ?
 C23 N3 C16 Si2 -175.2(4) . . . . ?
 C23 N3 C16 N4 -176.4(3) . . . . ?
 C23 N3 C16 C17 6.4(5) . . . . ?
 C35 C36 C31 N5 -176.1(3) . . . . ?
 C35 C36 C31 C32 7.9(4) . . . . ?
 C22 C17 C18 C19 0.2(5) . . . . ?
 C22 C17 C16 N4 -85.1(4) . . . . ?
 C22 C17 C16 N3 91.5(4) . . . . ?
 C27 N4 C16 Si2 165.3(4) . . . . ?
 C27 N4 C16 N3 166.6(3) . . . . ?
 C27 N4 C16 C17 -16.2(5) . . . . ?
 C54 C51 C50 C49 177.2(3) . . . . ?
 C17 C22 C21 C20 -1.1(5) . . . . ?
 C17 C18 C19 C20 0.8(6) . . . . ?
 C43 C38 C39 C40 -177.9(3) . . . . ?
 C41 C40 C39 C38 3.0(5) . . . . ?
 C18 C17 C16 N4 90.9(4) . . . . ?
 C18 C17 C16 N3 -92.5(4) . . . . ?
 C18 C19 C20 C21 -1.9(6) . . . . ?
 C49 C48 C47 C46 -0.5(5) . . . . ?
 C49 C48 C47 C52 179.3(3) . . . . ?
 N1 Si1 O Si2 -130.1(3) . . . . ?
 N1 Si1 N2 C12 -163.3(4) . . . . ?
 N1 Si1 N2 C1 1.7(2) . . . . ?
 C45 C42 C41 C40 179.1(4) . . . . ?
 C19 C20 C21 C22 2.0(6) . . . . ?
 C16 Si2 O Si1 18.3(3) . . . . ?
 C16 Si2 N5 C31 -173.3(3) . . . . ?
 C16 Si2 N4 C27 -163.4(4) . . . . ?
 C16 Si2 N3 C23 174.5(4) . . . . ?
 C16 N4 C27 C28 48.5(4) . . . . ?
 C16 N4 C27 C30 167.8(3) . . . . ?
 C16 N4 C27 C29 -75.2(4) . . . . ?
 C16 N3 C23 C24 -42.2(4) . . . . ?
 C16 N3 C23 C26 -163.0(3) . . . . ?
 C16 N3 C23 C25 79.3(4) . . . . ?
 C16 C17 C18 C19 -175.7(3) . . . . ?
 C44 C40 C41 C42 179.5(4) . . . . ?
 C44 C40 C39 C38 -179.7(4) . . . . ?
 C47 C46 C51 C50 -2.1(5) . . . . ?
 C47 C46 C51 C54 -180.0(3) . . . . ?
 C47 C46 C36 C31 -118.1(3) . . . . ?
 C47 C46 C36 C35 63.5(4) . . . . ?
 C47 C48 C49 C50 -2.3(5) . . . . ?
 C47 C48 C49 C53 175.2(3) . . . . ?
 C8 N1 C1 Si1 170.0(4) . . . . ?
 C8 N1 C1 N2 172.3(3) . . . . ?
 C8 N1 C1 C2 -3.9(6) . . . . ?
 C39 C40 C41 C42 -3.1(6) . . . . ?
 C21 C22 C17 C18 -0.1(5) . . . . ?
 C21 C22 C17 C16 176.0(3) . . . . ?
 C6 C7 C2 C3 1.3(6) . . . . ?
 C6 C7 C2 C1 -175.1(3) . . . . ?
 C6 C5 C4 C3 1.5(9) . . . . ?
 C7 C6 C5 C4 -2.2(8) . . . . ?
 C7 C2 C3 C4 -2.0(7) . . . . ?
 C7 C2 C1 N2 -80.6(5) . . . . ?
 C7 C2 C1 N1 94.8(4) . . . . ?
 C2 C3 C4 C5 0.6(8) . . . . ?
 C5 C6 C7 C2 0.8(6) . . . . ?
 C3 C2 C1 N2 102.9(5) . . . . ?
 C3 C2 C1 N1 -81.7(5) . . . . ?
 C1 Si1 O Si2 -168.6(3) . . . . ?
 C1 Si1 N2 C12 -165.0(4) . . . . ?
 C1 Si1 N1 C8 -168.7(5) . . . . ?
 C1 N2 C12 C13 165.3(3) . . . . ?
 C1 N2 C12 C15 47.1(5) . . . . ?
 C1 N2 C12 C14 -76.8(4) . . . . ?
 C1 N1 C8 C11 -161.0(3) . . . . ?
 C1 N1 C8 C9 -42.2(5) . . . . ?
 C1 N1 C8 C10 80.1(4) . . . . ?
 C1 C2 C3 C4 174.3(4) . . . . ?

_smtbx_masks_special_details       ?
loop_
  _smtbx_masks_void_nr
  _smtbx_masks_void_average_x
  _smtbx_masks_void_average_y
  _smtbx_masks_void_average_z
  _smtbx_masks_void_volume
  _smtbx_masks_void_count_electrons
  _smtbx_masks_void_content
 1 0.000 0.000 0.500 500.6 87.7 '2 Et2O'
 2 0.500 0.500 0.000 500.6 87.7 '2 Et2O'
 3 0.000 0.500 0.000 9.0 0.0 ?
 4 0.500 0.000 0.500 9.0 0.0 ?

_smtbx_masks_void_probe_radius     1.2
_smtbx_masks_void_truncation_radius  1.2
_shelx_res_file
;
TITL jd327_a.res in P2(1)/n
    jd327.res
    created by SHELXL-2018/3 at 11:40:01 on 30-Jul-2025
REM Old TITL JD327
REM SHELXT solution in P2(1)/n: R1 0.178, Rweak 0.006, Alpha 0.141
REM <I/s> 0.000 for 7 systematic absences, Orientation as input
REM Formula found by SHELXT: C51 N12 S3
CELL 0.71073 16.8646 14.4507 24.6558 90 106.845 90
ZERR 4 0.0028 0.0016 0.0048 0 0.013 0
LATT 1
SYMM 0.5-X,0.5+Y,0.5-Z
SFAC C H N O S Si
UNIT 232 324 20 8 4 8

L.S. 20
PLAN  27
SIZE 0.121 0.281 0.47
TEMP -173.15
CONF
BOND
list 4
MORE -1
BOND $H
ABIN
fmap 2
acta
OMIT -3 50.5
OMIT -4 6 3
OMIT 5 2 2
REM <olex2.extras>
REM <HklSrc "%.\\JD327.hkl">
REM </olex2.extras>

WGHT    0.200000
FVAR       0.29454
SI2   6    0.522558    0.294664    0.710841    11.00000    0.03419    0.03773 =
         0.02051   -0.00001   -0.00023    0.00009
S     5    0.295872    0.302544    0.738869    11.00000    0.04287    0.06371 =
         0.04049    0.01381    0.00992    0.00726
SI1   6    0.340243    0.364584    0.682378    11.00000    0.03566    0.04603 =
         0.02621    0.00307    0.00183    0.00557
O     4    0.436357    0.351783    0.683998    11.00000    0.03641    0.05351 =
         0.02796    0.00689    0.00327    0.00460
N5    3    0.606973    0.337981    0.706979    11.00000    0.03539    0.04113 =
         0.02860    0.00177   -0.00027   -0.00009
C46   1    0.705673    0.467032    0.795193    11.00000    0.03960    0.04547 =
         0.02641    0.00168   -0.00135   -0.00623
C51   1    0.764455    0.399010    0.821633    11.00000    0.04150    0.04139 =
         0.03599    0.00498   -0.00093   -0.00849
N2    3    0.313438    0.484845    0.661786    11.00000    0.03751    0.04855 =
         0.03105    0.00090    0.00193    0.00556
C36   1    0.685177    0.482381    0.732393    11.00000    0.03402    0.04179 =
         0.02663    0.00117   -0.00011   -0.00125
C31   1    0.640371    0.416503    0.691415    11.00000    0.03277    0.03559 =
         0.02900    0.00253    0.00052    0.00278
C40   1    0.560035    0.250548    0.491228    11.00000    0.05604    0.05105 =
         0.03122   -0.00782    0.00797   -0.00137
N4    3    0.501634    0.172584    0.695993    11.00000    0.04218    0.03825 =
         0.02230   -0.00120    0.00313   -0.00293
C24   1    0.472589    0.212580    0.863811    11.00000    0.05421    0.04914 =
         0.02693   -0.00010    0.00922   -0.00906
AFIX 137
H24A  2    0.480640    0.235586    0.902423    11.00000   -1.50000
H24B  2    0.484324    0.146069    0.865016    11.00000   -1.50000
H24C  2    0.415174    0.223541    0.841215    11.00000   -1.50000
AFIX   0
C37   1    0.606306    0.364833    0.587433    11.00000    0.04096    0.04165 =
         0.02606    0.00029    0.00322   -0.00023
C38   1    0.529020    0.376930    0.546916    11.00000    0.04254    0.04205 =
         0.02094    0.00248    0.00100   -0.00098
C12   1    0.343988    0.578273    0.684031    11.00000    0.04633    0.04474 =
         0.03810   -0.00103    0.00363    0.00534
C28   1    0.443886    0.025031    0.645728    11.00000    0.06985    0.04577 =
         0.03669   -0.01067    0.01029   -0.00934
AFIX 137
H28A  2    0.390741    0.048572    0.648575    11.00000   -1.50000
H28B  2    0.466720   -0.019130    0.676455    11.00000   -1.50000
H28C  2    0.435482   -0.005983    0.609146    11.00000   -1.50000
AFIX   0
C42   1    0.657987    0.292805    0.581360    11.00000    0.04360    0.04828 =
         0.03476   -0.00059    0.00384    0.00281
N3    3    0.517708    0.237999    0.776299    11.00000    0.04073    0.04024 =
         0.02131    0.00114    0.00153    0.00143
C50   1    0.791808    0.395934    0.880807    11.00000    0.04765    0.04817 =
         0.03044    0.00729   -0.00764   -0.00844
AFIX  43
H50   2    0.830862    0.349893    0.898688    11.00000   -1.20000
AFIX   0
C32   1    0.637581    0.434739    0.634085    11.00000    0.03707    0.03905 =
         0.02669    0.00082   -0.00211    0.00319
C33   1    0.667219    0.516998    0.618351    11.00000    0.04326    0.04464 =
         0.02594    0.00669    0.00517    0.00070
AFIX  43
H33   2    0.661735    0.528216    0.579469    11.00000   -1.20000
AFIX   0
C23   1    0.530805    0.262926    0.837166    11.00000    0.04218    0.05105 =
         0.01711   -0.00377   -0.00046   -0.00542
C35   1    0.714014    0.564714    0.714473    11.00000    0.04154    0.03911 =
         0.03215   -0.00173   -0.00160   -0.00496
AFIX  43
H35   2    0.740854    0.609120    0.742120    11.00000   -1.20000
AFIX   0
C48   1    0.704587    0.521518    0.888002    11.00000    0.04815    0.05086 =
         0.02985    0.00133    0.00335   -0.01211
AFIX  43
H48   2    0.683650    0.562647    0.910604    11.00000   -1.20000
AFIX   0
C22   1    0.407417    0.040095    0.768664    11.00000    0.04755    0.04746 =
         0.03895   -0.00293    0.01202   -0.01008
AFIX  43
H22   2    0.363268    0.081771    0.752660    11.00000   -1.20000
AFIX   0
C30   1    0.480730    0.161873    0.595825    11.00000    0.04457    0.05010 =
         0.02751   -0.00451    0.00144    0.00650
AFIX 137
H30A  2    0.515767    0.217098    0.600302    11.00000   -1.50000
H30B  2    0.422524    0.180552    0.587110    11.00000   -1.50000
H30C  2    0.488375    0.123832    0.564817    11.00000   -1.50000
AFIX   0
C27   1    0.504799    0.106272    0.650462    11.00000    0.04496    0.04267 =
         0.02595   -0.00250    0.00432    0.00432
C11   1    0.245594    0.204022    0.594391    11.00000    0.05208    0.05197 =
         0.05710   -0.00860    0.01051   -0.00044
AFIX 137
H11A  2    0.304925    0.192309    0.611059    11.00000   -1.50000
H11B  2    0.221592    0.155391    0.566818    11.00000   -1.50000
H11C  2    0.218060    0.204117    0.624358    11.00000   -1.50000
AFIX   0
C54   1    0.799181    0.333372    0.786646    11.00000    0.04298    0.04578 =
         0.03954    0.00595   -0.00538   -0.00001
AFIX 137
H54A  2    0.754889    0.292990    0.764492    11.00000   -1.50000
H54B  2    0.842890    0.295629    0.811794    11.00000   -1.50000
H54C  2    0.822306    0.368893    0.760944    11.00000   -1.50000
AFIX   0
C17   1    0.489763    0.066040    0.773922    11.00000    0.04477    0.04038 =
         0.02979   -0.00126    0.00614   -0.00300
C26   1    0.516943    0.365679    0.838142    11.00000    0.05339    0.05252 =
         0.02600   -0.00244    0.00640   -0.00912
AFIX 137
H26A  2    0.532441    0.387364    0.877482    11.00000   -1.50000
H26B  2    0.458351    0.379418    0.819916    11.00000   -1.50000
H26C  2    0.551007    0.397188    0.817663    11.00000   -1.50000
AFIX   0
C43   1    0.469287    0.448558    0.555158    11.00000    0.04330    0.04521 =
         0.02344    0.00323   -0.00013    0.00414
AFIX 137
H43A  2    0.446090    0.428716    0.585402    11.00000   -1.50000
H43B  2    0.424441    0.456190    0.519852    11.00000   -1.50000
H43C  2    0.498272    0.507604    0.565610    11.00000   -1.50000
AFIX   0
C41   1    0.634651    0.236349    0.533420    11.00000    0.04645    0.05143 =
         0.04498   -0.00799    0.00803    0.00291
AFIX  43
H41   2    0.670157    0.187411    0.529431    11.00000   -1.20000
AFIX   0
C18   1    0.553727    0.004805    0.797365    11.00000    0.04876    0.05293 =
         0.03975    0.00535    0.00423    0.00049
AFIX  43
H18   2    0.609488    0.021848    0.801186    11.00000   -1.20000
AFIX   0
C49   1    0.764313    0.457026    0.914082    11.00000    0.05050    0.05364 =
         0.02577    0.00701   -0.00252   -0.01517
N1    3    0.276507    0.365596    0.608546    11.00000    0.03994    0.04897 =
         0.02823   -0.00108   -0.00307    0.00560
C45   1    0.738570    0.274317    0.626440    11.00000    0.04063    0.05518 =
         0.04956   -0.00023    0.00070    0.00884
AFIX 137
H45A  2    0.767115    0.333034    0.638906    11.00000   -1.50000
H45B  2    0.773699    0.234498    0.610902    11.00000   -1.50000
H45C  2    0.727218    0.243417    0.658782    11.00000   -1.50000
AFIX   0
C19   1    0.535678   -0.081340    0.815151    11.00000    0.06534    0.05399 =
         0.04734    0.01330    0.00785    0.00486
AFIX  43
H19   2    0.579558   -0.123081    0.831653    11.00000   -1.20000
AFIX   0
C29   1    0.593251    0.072413    0.661636    11.00000    0.05534    0.08520 =
         0.04279    0.01194    0.01303    0.02726
AFIX 137
H29A  2    0.596712    0.030672    0.631077    11.00000   -1.50000
H29B  2    0.610101    0.039255    0.697846    11.00000   -1.50000
H29C  2    0.630069    0.125443    0.663200    11.00000   -1.50000
AFIX   0
C20   1    0.455725   -0.107443    0.809382    11.00000    0.07832    0.05180 =
         0.04840    0.00549    0.01637   -0.01243
AFIX  43
H20   2    0.444369   -0.167588    0.820795    11.00000   -1.20000
AFIX   0
C16   1    0.504060    0.156648    0.750428    11.00000    0.03065    0.04271 =
         0.02936   -0.00160    0.00051    0.00036
C34   1    0.704741    0.583214    0.658377    11.00000    0.04534    0.04261 =
         0.03137    0.00512    0.00313   -0.00415
AFIX  43
H34   2    0.723574    0.640053    0.647182    11.00000   -1.20000
AFIX   0
C13   1    0.371193    0.568900    0.748882    11.00000    0.05785    0.06254 =
         0.03487   -0.00575    0.00179   -0.00307
AFIX 137
H13A  2    0.323433    0.551436    0.761720    11.00000   -1.50000
H13B  2    0.393431    0.628148    0.766022    11.00000   -1.50000
H13C  2    0.414070    0.521139    0.760271    11.00000   -1.50000
AFIX   0
C9    1    0.140752    0.316559    0.541036    11.00000    0.04099    0.06425 =
         0.06311   -0.01376   -0.00203   -0.00107
AFIX 137
H9A   2    0.114373    0.265271    0.516364    11.00000   -1.50000
H9B   2    0.132178    0.374208    0.519170    11.00000   -1.50000
H9C   2    0.116188    0.322267    0.572362    11.00000   -1.50000
AFIX   0
C44   1    0.536471    0.188551    0.439292    11.00000    0.06883    0.06247 =
         0.04084   -0.01696    0.00803   -0.00485
AFIX 137
H44A  2    0.586201    0.173107    0.428220    11.00000   -1.50000
H44B  2    0.496855    0.220934    0.408051    11.00000   -1.50000
H44C  2    0.511147    0.131597    0.448083    11.00000   -1.50000
AFIX   0
C47   1    0.674640    0.526997    0.828894    11.00000    0.03977    0.04333 =
         0.02976   -0.00108   -0.00101   -0.00904
C8    1    0.233466    0.297755    0.564733    11.00000    0.04153    0.05450 =
         0.04206   -0.00892   -0.00314    0.00146
C39   1    0.507625    0.318997    0.499173    11.00000    0.04668    0.04667 =
         0.02828    0.00162    0.00197   -0.00250
AFIX  43
H39   2    0.455541    0.327217    0.471564    11.00000   -1.20000
AFIX   0
C52   1    0.608396    0.598445    0.802611    11.00000    0.04459    0.05925 =
         0.03375   -0.00378    0.00275    0.00167
AFIX 137
H52A  2    0.576669    0.612658    0.829171    11.00000   -1.50000
H52B  2    0.571083    0.573693    0.767417    11.00000   -1.50000
H52C  2    0.634764    0.655007    0.794313    11.00000   -1.50000
AFIX   0
C21   1    0.391187   -0.046313    0.786909    11.00000    0.06511    0.05181 =
         0.04746   -0.00323    0.01807   -0.01871
AFIX  43
H21   2    0.335838   -0.063850    0.784062    11.00000   -1.20000
AFIX   0
C15   1    0.277044    0.651207    0.667322    11.00000    0.06342    0.05549 =
         0.04866   -0.00823    0.00212    0.01371
AFIX 137
H15A  2    0.261748    0.660894    0.626247    11.00000   -1.50000
H15B  2    0.297658    0.709350    0.686784    11.00000   -1.50000
H15C  2    0.228330    0.630653    0.678105    11.00000   -1.50000
AFIX   0
C6    1    0.082218    0.586409    0.521885    11.00000    0.04969    0.07249 =
         0.03299    0.00430    0.00101    0.01884
AFIX  43
H6    2    0.028252    0.602569    0.523302    11.00000   -1.20000
AFIX   0
C7    1    0.136009    0.538169    0.566728    11.00000    0.04584    0.05555 =
         0.03010    0.00322    0.00323    0.01124
AFIX  43
H7    2    0.118695    0.520587    0.598651    11.00000   -1.20000
AFIX   0
C53   1    0.801050    0.457382    0.978754    11.00000    0.08099    0.06275 =
         0.02881    0.00927   -0.00840   -0.01160
AFIX 137
H53A  2    0.843258    0.505917    0.989803    11.00000   -1.50000
H53B  2    0.826374    0.397106    0.991320    11.00000   -1.50000
H53C  2    0.756986    0.469352    0.996449    11.00000   -1.50000
AFIX   0
C14   1    0.417984    0.601956    0.663292    11.00000    0.05737    0.05749 =
         0.05118   -0.00976    0.01194   -0.00424
AFIX 137
H14A  2    0.460651    0.554246    0.675958    11.00000   -1.50000
H14B  2    0.440540    0.662073    0.678734    11.00000   -1.50000
H14C  2    0.400517    0.604834    0.621801    11.00000   -1.50000
AFIX   0
C2    1    0.214895    0.516162    0.564255    11.00000    0.04216    0.05611 =
         0.02681    0.00573    0.00378    0.00857
C5    1    0.107972    0.610498    0.475429    11.00000    0.06156    0.10385 =
         0.04701    0.02956    0.00918    0.02924
AFIX  43
H5    2    0.070802    0.641411    0.444308    11.00000   -1.20000
AFIX   0
C10   1    0.274171    0.299130    0.516635    11.00000    0.05622    0.05961 =
         0.03326   -0.00825   -0.00140    0.00708
AFIX 137
H10A  2    0.334264    0.292161    0.532487    11.00000   -1.50000
H10B  2    0.261950    0.358064    0.496247    11.00000   -1.50000
H10C  2    0.252322    0.248046    0.490423    11.00000   -1.50000
AFIX   0
C3    1    0.242058    0.542366    0.519159    11.00000    0.05016    0.08526 =
         0.04109    0.01478    0.01088    0.01803
AFIX  43
H3    2    0.296924    0.528428    0.518733    11.00000   -1.20000
AFIX   0
C1    1    0.268793    0.457873    0.610490    11.00000    0.03784    0.05584 =
         0.02691    0.00270    0.00638    0.01341
C25   1    0.620993    0.239313    0.868808    11.00000    0.04495    0.06993 =
         0.03031    0.00409   -0.00254   -0.00672
AFIX 137
H25A  2    0.658000    0.270594    0.850516    11.00000   -1.50000
H25B  2    0.629136    0.172248    0.867890    11.00000   -1.50000
H25C  2    0.633488    0.260003    0.908242    11.00000   -1.50000
AFIX   0
C4    1    0.188103    0.589813    0.473832    11.00000    0.07001    0.13592 =
         0.04938    0.04514    0.01934    0.03832
AFIX  43
H4    2    0.205892    0.607827    0.442180    11.00000   -1.20000
AFIX   0
HKLF 4


REM  jd327_a.res in P2(1)/n
REM wR2 = 0.2911, GooF = S = 1.145, Restrained GooF = 1.145 for all data
REM R1 = 0.0942 for 7889 Fo > 4sig(Fo) and 0.1107 for all 10397 data
REM 586 parameters refined using 0 restraints

END

WGHT      0.2000      0.0000

REM Highest difference peak  0.881,  deepest hole -0.670,  1-sigma level  0.101
Q1    1   0.2950  0.3679  0.7472  11.00000  0.05    0.88
Q2    1   0.5250  0.2217  0.7034  11.00000  0.05    0.82
Q3    1   0.3432  0.4413  0.6768  11.00000  0.05    0.61
Q4    1   0.2004  0.4630  0.4999  11.00000  0.05    0.56
Q5    1   0.5582  0.3576  0.7082  11.00000  0.05    0.55
Q6    1   0.5837  0.2960  0.6940  11.00000  0.05    0.47
Q7    1   0.4152  0.3616  0.6754  11.00000  0.05    0.47
Q8    1   0.3237  0.2977  0.6940  11.00000  0.05    0.46
Q9    1   0.1776  0.4646  0.5564  11.00000  0.05    0.45
Q10   1   0.7149  0.5222  0.8087  11.00000  0.05    0.43
Q11   1   0.4276  0.2803  0.6835  11.00000  0.05    0.41
Q12   1   0.4638  0.1557  0.8701  11.00000  0.05    0.40
Q13   1   0.6003  0.3876  0.7042  11.00000  0.05    0.39
Q14   1   0.3330  0.2403  0.7283  11.00000  0.05    0.39
Q15   1   0.6033  0.4800  0.6409  11.00000  0.05    0.38
Q16   1   0.5001  0.1650  0.6823  11.00000  0.05    0.38
Q17   1   0.2595  0.5853  0.6874  11.00000  0.05    0.37
Q18   1   0.2400  0.4369  0.4922  11.00000  0.05    0.37
Q19   1   0.2348  0.2990  0.7563  11.00000  0.05    0.34
Q20   1   0.7804  0.2841  0.7953  11.00000  0.05    0.34
Q21   1   0.3820  0.4774  0.6528  11.00000  0.05    0.34
Q22   1   0.6992  0.5556  0.7202  11.00000  0.05    0.33
Q23   1   0.1809  0.6828  0.4715  11.00000  0.05    0.33
Q24   1   0.6746  0.2070  0.6740  11.00000  0.05    0.33
Q25   1   0.8031  0.5272  0.9927  11.00000  0.05    0.33
Q26   1   0.3266  0.6249  0.6034  11.00000  0.05    0.32
Q27   1   0.4669  0.2347  0.6033  11.00000  0.05    0.32
;
_shelx_res_checksum                41797
_shelx_hkl_file
;
  -7  -3  -6   -0.14    0.30   0
  -6  -8  -8   33.24    1.33   0
  -5 -12  -8   11.05    1.22   0
  -5 -11  -8   74.93    1.99   0
  -5 -10  -8   11.29    1.15   0
  -5  -9  -8    1.47    0.99   0
  -4  -6  -7    5.30    0.77   0
  -2 -12  -7   24.97    1.40   0
  -2 -11  -7    2.92    1.06   0
  -2  -9  -7    0.73    0.96   0
  -1 -14  -6   10.37    1.15   0
  -1  -7  -6    0.81    0.60   0
   0 -11  -6   61.82    1.85   0
   0 -10  -6    3.19    1.06   0
   0  -9  -6  131.38    2.39   0
   0  -4  -4   17.96    1.03   0
   1 -13  -5   24.59    1.46   0
   1 -12  -5    0.05    0.74   0
   1  -8  -5   45.43    1.63   0
   2 -13  -4   36.29    1.70   0
   3 -13  -3   16.68    1.52   0
   3 -12  -3    2.83    0.92   0
   3  -4  -1   22.55    1.25   0
   3  -3   0    1.32    0.64   0
   4 -13  -2    4.93    1.34   0
   4  -8  -2    2.27    1.22   0
   5 -11  -1  117.44    2.81   0
   5  -7   0   89.03    2.27   0
   6 -12   1    9.59    1.67   0
   6  -9   1   67.25    2.32   0
   6  -7   2    0.32    0.89   0
   7 -11   3    2.08    1.57   0
   7 -10   3   64.03    2.45   0
   7  -7   4   80.83    2.31   0
   7  -6   5    0.08    1.13   0
   8 -12   6   11.81    1.68   0
   8 -11   6   16.78    1.86   0
   8 -10   6   12.23    1.77   0
   8  -9   6    8.00    1.51   0
   8  -8   7    1.12    1.26   0
  -5 -13  -8   -0.18    1.01   0
  -5  -8  -8   74.61    1.76   0
  -4 -12  -8   56.22    1.83   0
  -4 -11  -8   36.21    1.57   0
  -4 -10  -8   15.33    1.30   0
  -4  -9  -8   36.75    1.49   0
  -1 -11  -7    4.10    1.10   0
  -1 -10  -7   69.99    1.90   0
  -1  -3  -4  317.38    2.33   0
   0 -13  -6   14.82    1.26   0
   0  -8  -6  365.83    3.68   0
   1 -14  -5   20.47    1.41   0
   1  -7  -5   61.83    1.74   0
   1  -5  -4    3.92    1.01   0
   2 -11  -5    2.38    1.09   0
   3 -11  -4   36.76    1.76   0
   3  -7  -3   30.29    1.30   0
   4  -7  -2   40.05    1.75   0
   4   1   9   85.70    1.06   0
   5 -13  -1   56.44    2.33   0
   5 -12  -1    5.89    1.15   0
   5  -8  -1    5.38    1.33   0
   5  -3   3  361.06    3.05   0
   6 -13   1    0.09    1.44   0
   6  -8   1    1.48    1.00   0
   6  -6   2  343.50    3.90   0
   6  -4   4  150.57    2.36   0
   7  -4   7  132.00    2.23   0
   8 -10   5    1.64    1.44   0
   8  -8   6    0.11    1.47   0
   8  -7   7    5.38    1.45   0
  -6  -3  -6   24.14    0.60   0
  -5  -5  -7   19.35    0.82   0
  -5  -2  -5   63.43    0.60   0
  -4 -14  -8   -0.37    0.97   0
  -4  -8  -8   14.59    1.16   0
  -3 -13  -8   24.56    1.37   0
  -3 -12  -8   11.42    1.23   0
  -3 -11  -8    2.97    1.03   0
  -3 -10  -8   63.22    1.87   0
  -3  -9  -8    1.56    1.04   0
  -3  -6  -7   88.65    1.68   0
  -2  -7  -7  128.34    2.15   0
  -1 -13  -7   50.04    1.75   0
   0 -14  -6    0.38    0.77   0
   0  -7  -6  127.88    2.27   0
   1 -12  -6    3.67    1.15   0
   1 -11  -6    0.05    1.11   0
   1 -10  -6  215.77    3.13   0
   1  -9  -6   24.81    1.42   0
   2 -13  -5    2.93    1.18   0
   2  -9  -5   -0.73    1.09   0
   4 -13  -3   16.64    1.63   0
   4 -11  -3    0.96    0.96   0
   4 -10  -3   11.77    1.17   0
   4  -9  -3    3.86    1.38   0
   4  -5  -1  270.12    3.19   0
   4  -3   1 2936.61    8.29   0
   4  -1   4 1278.67    3.54   0
   5 -12  -2   18.32    1.66   0
   5 -11  -2   34.03    1.99   0
   5 -10  -2  203.92    3.46   0
   5  -6   0    0.23    0.80   0
   6 -13   0    0.74    1.56   0
   6 -12   0    0.49    1.41   0
   6  -9   0   40.17    2.03   0
   7 -13   2    3.65    1.78   0
   7 -11   2    7.19    1.27   0
   7  -7   3    4.70    1.30   0
   7  -6   4    1.02    1.19   0
   8  -8   5  137.60    3.08   0
  -4  -5  -7   66.27    1.39   0
  -3 -14  -8    1.83    1.01   0
  -3  -8  -8  109.15    2.12   0
  -3  -4  -6  107.92    1.51   0
  -2 -13  -8    8.00    1.15   0
  -2 -12  -8   -0.76    1.02   0
  -2 -11  -8   63.39    1.94   0
  -2 -10  -8  128.29    2.48   0
   0 -13  -7    9.54    1.26   0
   0 -12  -7   20.46    1.42   0
   0 -11  -7   38.36    1.62   0
   0 -10  -7   22.07    1.42   0
   4  -8  -3  236.15    3.43   0
   6 -12  -1   -0.05    1.39   0
   6 -11  -1    0.37    1.55   0
   6  -8   0    4.01    1.37   0
   6  -3   5  414.60    3.32   0
   7 -12   1   45.34    2.38   0
   7 -11   1    9.26    1.75   0
   7 -10   1    4.69    1.63   0
   7  -8   2   38.99    2.01   0
   7  -4   6   88.20    1.97   0
   8 -12   4   -0.06    1.16   0
   8  -9   4    1.39    1.68   0
  -6  -6  -8    4.72    0.86   0
  -6   0  -3    0.05    0.44   0
  -5 -11  -9    1.82    1.02   0
  -4 -13  -9    1.97    1.00   0
  -4 -12  -9   72.53    2.11   0
  -2 -14  -8    1.41    0.97   0
  -2   1   0   27.18    0.78   0
  -1 -13  -8    0.11    1.00   0
  -1 -11  -8  124.71    2.51   0
  -1 -10  -8    8.14    1.14   0
  -1  -7  -7    1.66    0.96   0
  -1  -5  -6  505.89    3.68   0
   0 -14  -7   -0.51    0.98   0
   1 -12  -7   28.63    1.54   0
   2 -13  -6  103.77    2.47   0
   2 -12  -6    3.69    1.19   0
   2 -10  -6   30.74    1.66   0
   2  -7  -5  147.52    2.61   0
   2  -4  -3   53.05    1.56   0
   2  -3  -2 9070.03   13.79   0
   3 -13  -5  162.30    3.08   0
   3 -11  -5   31.93    1.51   0
   3 -10  -5  387.44    4.35   0
   3  -9  -5  130.82    2.70   0
   3  -7  -4    4.12    0.89   0
   3  -1   2 3625.83    5.89   0
   4 -12  -4   33.04    1.61   0
   4 -10  -4   -0.11    1.33   0
   4  -7  -3  628.32    5.24   0
   4  -2   2  936.57    4.10   0
   5 -13  -3   33.98    1.93   0
   5 -12  -3    3.70    1.51   0
   5 -11  -3    5.84    1.59   0
   5 -10  -3   51.04    2.10   0
   5  -8  -2    0.14    0.83   0
   5  -6  -1   38.12    1.70   0
   5  -4   1   45.09    1.55   0
   5  -2   4  114.42    1.60   0
   6 -13  -1   -0.78    1.05   0
   6 -10  -1    3.52    1.17   0
   6  -6   1    3.66    1.02   0
   6  -4   3   22.89    1.27   0
   7  -7   2    9.48    1.43   0
   8 -12   3   -0.97    1.52   0
   8 -11   3  122.62    3.28   0
   8 -10   3   24.76    2.08   0
   8  -7   5   16.24    1.57   0
   9 -12   6    2.07    1.62   0
   9 -11   6    9.10    1.75   0
  -5  -6  -8   34.56    1.15   0
  -5  -3  -6    1.68    0.46   0
  -4 -14  -9   14.39    1.35   0
  -4 -10  -9    0.95    0.77   0
  -3 -12  -9    8.05    1.26   0
  -3 -11  -9    2.86    1.16   0
  -3 -10  -9   53.13    1.80   0
  -3  -5  -7   12.65    0.85   0
  -2  -8  -8   68.30    1.84   0
  -2  -3  -5    1.05    0.55   0
  -1 -14  -8    2.86    1.05   0
  -1  -9  -8    0.63    1.08   0
   0 -12  -8    0.46    1.05   0
   1 -13  -7    0.49    0.77   0
   1 -10  -7    2.44    1.13   0
   1  -4  -4  269.61    2.76   0
   1   1   3   13.25    0.65   0
   3  -8  -5   -1.25    1.21   0
   3  -5  -3    1.27    1.15   0
   3  -4  -2    1.50    0.78   0
   5  -1   6   33.44    0.72   0
   6 -13  -2   -1.13    1.54   0
   6 -12  -2    0.92    1.55   0
   6 -10  -2   86.46    2.62   0
   7 -13   0    3.04    1.62   0
   7 -12   0    0.50    1.13   0
   7 -11   0    2.85    1.20   0
   7 -10   0   21.59    1.95   0
   7  -8   1    1.70    1.39   0
   8 -12   2    0.04    1.72   0
   8 -11   2    6.53    1.83   0
   8 -10   2    7.08    1.73   0
   8  -9   3   22.33    1.66   0
   8  -7   4    4.96    1.42   0
   9 -11   5    2.17    1.66   0
   9 -10   5   42.35    2.20   0
   9  -9   6   56.66    2.43   0
  -7  -4  -7  134.66    1.36   0
  -6  -4  -7  254.34    1.95   0
  -5  -8  -9   27.03    1.33   0
  -4  -6  -8    6.27    0.81   0
  -3  -9  -9  183.32    2.88   0
  -3   0  -2    0.46    0.38   0
  -2 -14  -9    8.05    1.13   0
  -2 -13  -9    1.95    1.09   0
  -2 -12  -9   42.75    1.77   0
  -2 -11  -9   38.71    1.74   0
  -2  -7  -8   72.03    1.74   0
  -2  -4  -6   43.52    1.15   0
  -1  -8  -8  190.66    2.83   0
   0 -10  -8   -1.08    1.12   0
   0  -7  -7   86.96    1.99   0
   0  -3  -4  525.73    3.21   0
   1  -2  -2    8.15    0.79   0
   2 -13  -7   24.26    1.59   0
   2 -12  -7   30.67    1.71   0
   2 -11  -7  260.96    3.66   0
   2  -2  -1 2914.82    6.81   0
   3 -13  -6    0.89    1.28   0
   3 -10  -6   39.04    1.87   0
   4 -13  -5   22.96    1.67   0
   4 -12  -5    0.51    0.95   0
   4 -11  -5   52.49    2.09   0
   4 -10  -5   41.93    1.97   0
   5 -13  -4  101.21    2.81   0
   5 -11  -4  112.40    2.87   0
   6  -9  -2  125.45    2.99   0
   6  -6   0  180.74    3.03   0
   7 -13  -1    4.42    1.72   0
   7 -12  -1   -0.71    1.59   0
   7 -11  -1  100.62    2.99   0
   7  -9   0   23.06    1.59   0
   7  -7   1   63.69    2.21   0
   7  -6   2   41.45    1.83   0
   7  -4   5  191.50    2.70   0
   8 -12   1    6.97    1.86   0
   8 -11   1   85.56    2.84   0
   8  -9   2    0.89    1.67   0
   8  -8   3   33.19    1.77   0
   9 -12   4   -0.83    1.67   0
   9 -11   4   54.17    2.56   0
   9  -9   5    4.95    1.68   0
  -9  -1  -4   60.37    0.99   0
  -4  -8  -9   -0.94    0.98   0
  -2  -9  -9   61.29    1.94   0
  -1 -14  -9    3.58    1.12   0
  -1 -13  -9   24.53    1.52   0
  -1 -12  -9    0.11    1.17   0
  -1 -11  -9   -2.03    1.19   0
   0  -9  -8  120.53    2.46   0
   0  -5  -6  770.65    4.74   0
   1 -13  -8   38.47    1.74   0
   1 -12  -8   14.53    1.45   0
   1 -11  -8  150.82    2.87   0
   2 -10  -7    1.32    0.90   0
   2  -7  -6   82.60    2.09   0
   3  -9  -6   49.59    2.00   0
   3  -7  -5   30.52    1.69   0
   4  -9  -5    2.65    1.45   0
   5 -10  -4    1.74    1.05   0
   5  -9  -4    5.49    1.53   0
   5  -6  -2  349.17    4.00   0
   6 -13  -3    1.74    1.46   0
   6 -12  -3    4.19    1.20   0
   6 -10  -3   45.31    2.25   0
   6  -8  -2   -1.92    1.43   0
   6  -4   2   -1.13    0.99   0
   6  -2   6   78.88    1.39   0
   7  -9  -1   31.09    1.97   0
   7  -8   0  139.07    2.93   0
   7  -3   7   12.56    0.98   0
   9 -11   3   -0.09    1.67   0
   9  -9   4    1.07    1.53   0
   9  -8   5  162.51    3.45   0
  -4 -11 -10   62.62    2.03   0
  -3 -14 -10    0.63    1.10   0
  -3 -13 -10   -0.81    1.12   0
  -3 -12 -10   70.83    2.18   0
  -3 -11 -10   28.17    1.63   0
  -3  -8  -9   33.71    1.48   0
  -3  -6  -8   61.81    1.56   0
  -1  -7  -8    3.31    1.04   0
   0 -13  -9    4.70    1.25   0
   0 -12  -9   71.76    2.15   0
   0 -11  -9   16.41    1.46   0
   0  -2  -3  178.24    1.60   0
   1  -7  -7   43.47    1.70   0
   2 -13  -8    6.53    1.23   0
   3 -13  -7   17.62    1.59   0
   3 -12  -7  117.30    2.74   0
   3 -11  -7   66.37    2.24   0
   3  -8  -6    6.35    1.35   0
   3  -2   0   62.19    1.20   0
   4 -11  -6   68.27    2.34   0
   4  -8  -5  144.36    2.90   0
   5 -13  -5  126.20    3.06   0
   5 -12  -5   38.56    2.07   0
   5 -11  -5   12.16    1.70   0
   6 -13  -4   -0.03    1.38   0
   6  -9  -3   10.79    1.72   0
   7 -13  -2    7.86    1.38   0
   7  -7   0    2.54    1.42   0
   8 -11   0  125.04    3.32   0
   8 -10   0   13.65    1.95   0
   9 -12   2    8.88    1.89   0
   9 -11   2   46.40    2.40   0
   9 -10   3    0.82    1.58   0
   9  -7   6   -0.65    1.42   0
  -8  -1  -4  717.93    2.75   0
  -5  -9 -10    0.63    1.02   0
  -4  -9 -10  108.02    2.39   0
  -4  -2  -5   48.96    0.64   0
  -3 -10 -10    6.89    1.29   0
  -2 -14 -10    0.46    1.12   0
  -2 -13 -10    1.25    1.09   0
  -2 -12 -10   21.32    1.58   0
  -2 -11 -10   61.43    2.04   0
  -1  -9  -9    2.87    0.86   0
  -1  -4  -6   50.97    1.32   0
   0 -10  -9   69.44    2.13   0
   1 -13  -9    3.31    1.27   0
   1 -12  -9   -0.09    1.11   0
   2 -12  -8   22.57    1.37   0
   2 -11  -8   42.33    1.87   0
   2  -5  -5  133.96    2.36   0
   2  -4  -4    7.47    1.17   0
   3  -6  -5  312.70    3.65   0
   3  -4  -3 1511.36    6.75   0
   3   1   7  190.96    1.53   0
   4  -6  -4   67.75    2.07   0
   6 -10  -4   16.27    1.85   0
   6  -8  -3    4.72    1.47   0
   6  -6  -1   12.70    1.15   0
   6  -1   9  176.46    1.18   0
   7 -12  -3   15.25    1.89   0
   7  -9  -2   27.54    2.04   0
   7  -8  -1    9.05    1.30   0
   7  -6   1    7.62    1.03   0
   7  -4   4   19.46    1.30   0
   7  -3   6    0.38    0.90   0
   8 -12  -1    2.00    1.85   0
   8 -11  -1    1.16    1.72   0
   8  -9   0  340.07    4.87   0
   8  -7   2   16.12    1.70   0
   8  -6   3  258.20    3.76   0
   9 -12   1    5.06    1.72   0
   9 -10   2  182.60    3.97   0
  10 -12   5   -1.45    1.45   0
  10 -11   5    3.35    1.72   0
  -7  -1  -4   39.14    0.69   0
  -6  -1  -4   21.59    0.44   0
  -3  -9 -10   -0.67    1.18   0
  -2  -1  -3    1.57    0.21   0
  -1 -13 -10   21.07    1.31   0
  -1 -11 -10    0.73    1.26   0
  -1  -5  -7    3.74    0.95   0
   0  -9  -9   14.96    1.44   0
   0  -7  -8    2.04    1.10   0
   1  -5  -6  146.12    2.37   0
   1  -4  -5  102.06    1.91   0
   2  -9  -8  101.07    2.45   0
   2  -3  -3  133.64    2.06   0
   3 -13  -8    1.71    1.30   0
   3 -12  -8    2.02    1.38   0
   3  -9  -7   42.31    1.70   0
   3  -7  -6  145.90    2.76   0
   4 -13  -7    2.13    0.99   0
   4 -12  -7    6.85    1.43   0
   4 -11  -7   20.05    1.75   0
   5 -12  -6   -0.45    1.34   0
   5 -11  -6   53.40    2.29   0
   5  -9  -5   30.77    1.63   0
   5  -7  -4  118.30    2.71   0
   5  -6  -3   -0.15    1.42   0
   5  -3   1 1068.23    5.43   0
   6 -13  -5   18.18    1.90   0
   6  -9  -4  137.11    3.15   0
   7 -10  -3   10.42    1.89   0
   7  -7  -1  253.25    3.86   0
   8 -12  -2   89.87    2.98   0
   8  -4   7    7.53    1.12   0
   9 -11   1   -0.19    1.67   0
   9 -10   1   82.24    2.90   0
   9  -7   4  263.98    4.09   0
  10 -12   3    3.19    1.68   0
  10 -10   5    4.04    1.64   0
  -4  -8 -10    0.67    0.94   0
  -4  -5  -8   71.58    1.43   0
  -3 -13 -11   10.20    1.39   0
  -3  -4  -7  466.82    3.12   0
  -2  -9 -10    0.06    1.27   0
  -2  -7  -9  380.94    3.73   0
  -1 -10 -10  108.18    2.56   0
   0 -13 -10    0.01    0.86   0
   0 -12 -10   -1.16    1.16   0
   0 -11 -10   82.18    2.36   0
   1 -10  -9    1.26    0.92   0
   1  -3  -4 2578.89    7.49   0
   2 -12  -9    3.19    1.26   0
   2 -11  -9    0.89    1.33   0
   2  -7  -7   50.82    1.64   0
   2   1   5   20.87    0.68   0
   3 -10  -8   87.78    2.50   0
   3  -8  -7   79.92    2.36   0
   3  -3  -2   77.83    1.58   0
   4 -10  -7   11.26    1.54   0
   4  -8  -6    0.32    1.35   0
   4  -2   1   18.36    0.80   0
   5 -10  -6   21.63    1.79   0
   5  -4  -1   82.81    2.03   0
   6 -11  -5    0.91    1.16   0
   6 -10  -5   79.40    2.67   0
   6  -7  -3  319.98    4.21   0
   6  -6  -2  191.51    3.21   0
   6  -4   1   -0.57    0.76   0
   7 -12  -4    1.20    1.56   0
   7 -11  -4   21.54    2.06   0
   7  -9  -3  169.08    3.56   0
   7  -8  -2   32.33    1.74   0
   7  -4   3  126.34    2.34   0
   8 -11  -2   -0.43    1.61   0
   8  -9  -1    0.74    1.78   0
   8  -8   0   33.40    1.81   0
   8  -6   2  100.87    2.61   0
   9 -12   0    2.85    1.41   0
   9 -11   0   43.28    2.52   0
   9  -9   1   33.97    2.25   0
  10 -12   2   23.22    2.11   0
  10 -11   3    1.65    1.77   0
  10 -10   4    5.47    1.33   0
  10  -9   5    0.33    1.51   0
  -5  -6  -9    1.83    0.75   0
  -4  -6  -9  108.29    1.94   0
  -3 -11 -11   67.04    2.16   0
  -3  -8 -10   -1.92    1.09   0
  -3  -5  -8  160.46    2.13   0
  -2 -11 -11   14.25    1.50   0
  -1 -13 -11    2.75    1.28   0
  -1  -9 -10    0.93    1.30   0
  -1  -7  -9  295.16    3.43   0
  -1  -2  -4  295.21    1.99   0
   0 -10 -10    0.36    1.26   0
   0  -5  -7   43.35    1.50   0
   0  -4  -6  734.19    4.39   0
   1 -13 -10    5.28    0.96   0
   1 -12 -10   37.03    1.91   0
   2  -8  -8   -0.42    1.22   0
   2  -1   0   24.40    0.68   0
   3 -12  -9    2.64    1.31   0
   4 -13  -8    1.86    1.00   0
   4 -12  -8   27.94    1.88   0
   5 -13  -7   -0.59    0.99   0
   5 -11  -7   77.76    2.59   0
   5  -9  -6   -0.77    1.51   0
   6 -12  -6  137.79    3.31   0
   6  -9  -5   60.35    2.43   0
   6  -8  -4   -1.35    1.06   0
   6  -2   5   23.73    0.90   0
   7  -3   5  251.51    2.82   0
   8 -11  -3    1.61    1.76   0
   8  -8  -1    8.71    1.79   0
   8  -4   6    5.51    1.10   0
   9 -12  -1    5.83    1.84   0
   9 -11  -1    4.57    1.92   0
   9 -10   0   14.78    1.93   0
  10 -11   2    1.38    1.72   0
  10 -10   3    1.45    1.62   0
  10  -9   4   26.47    2.04   0
  -3  -6  -9   70.39    1.68   0
  -2 -10 -11    0.58    1.25   0
  -2  -8 -10   86.96    2.14   0
  -2  -4  -7  102.84    1.65   0
  -1 -12 -11    4.48    1.00   0
   0 -13 -11   19.04    1.61   0
   0 -12 -11    0.08    1.17   0
   0  -9 -10   74.50    2.19   0
   1  -8  -9  102.11    2.40   0
   2 -13 -10    7.40    1.42   0
   3 -11  -9    6.42    1.49   0
   3  -7  -7  407.12    4.41   0
   3  -6  -6    1.90    1.06   0
   4 -10  -8   -1.09    1.46   0
   4  -7  -6   75.02    2.34   0
   5 -13  -8   12.75    1.59   0
   5 -10  -7   -0.57    1.53   0
   5  -7  -5    3.23    1.50   0
   5   0  10   -0.69    0.38   0
   6 -10  -6    2.01    1.67   0
   7 -12  -5   15.32    1.54   0
   7  -8  -3    1.31    1.18   0
   8 -12  -4   17.68    1.96   0
   8 -10  -3   76.34    2.87   0
   8  -9  -2  168.31    3.50   0
   8  -7   0    4.54    1.20   0
   9 -12  -2   11.37    2.01   0
   9 -10  -1   26.09    2.33   0
   9  -9   0    3.94    1.83   0
  10 -12   1   17.79    1.76   0
  10 -11   1   27.74    2.37   0
  10  -9   3    4.64    1.84   0
  10  -8   4  206.50    3.97   0
  -4  -9 -11   31.14    1.59   0
  -3  -9 -11   23.78    1.58   0
  -3  -2  -5  230.12    1.44   0
  -2 -13 -12    3.99    1.32   0
  -2  -5  -8   54.01    1.45   0
  -2  -3  -6    9.46    0.80   0
  -1 -10 -11  226.34    3.53   0
  -1  -8 -10  388.22    4.14   0
   0  -7  -9  403.41    4.10   0
   0  -3  -5  335.96    2.68   0
   1 -13 -11   22.36    1.63   0
   1 -12 -11   38.52    1.93   0
   2 -11 -10    0.74    1.28   0
   2  -7  -8    7.77    1.37   0
   2  -4  -5  144.81    2.34   0
   2  -2  -2    1.38    0.66   0
   3 -13 -10   27.66    1.80   0
   3 -10  -9   42.39    2.00   0
   3  -8  -8   20.49    1.72   0
   3  -2  -1 1287.53    5.03   0
   4 -13  -9    6.13    1.14   0
   4  -4  -3  297.75    3.24   0
   5 -12  -8    0.08    1.05   0
   5 -11  -8   43.11    2.20   0
   5  -3   0  561.09    4.10   0
   6 -12  -7   76.74    2.64   0
   6 -11  -7   -2.24    1.49   0
   6  -8  -5    3.74    1.67   0
   6  -6  -3   21.97    1.79   0
   6  -4   0   -1.29    0.80   0
   6  -3   2  650.19    4.43   0
   7 -12  -6    1.21    1.68   0
   7  -4   2   -0.22    1.04   0
   8 -11  -4   16.72    2.07   0
   8  -9  -3   31.62    2.31   0
   8  -8  -2    2.12    1.71   0
   8  -7  -1  185.39    3.55   0
   9 -11  -2    7.48    1.83   0
   9  -9  -1    7.92    1.93   0
  10 -10   1    2.89    1.86   0
  10  -8   3   -0.87    1.55   0
  -4   0  -2  324.27    1.73   0
  -3 -11 -12   12.08    1.50   0
  -3  -7 -10   81.44    1.93   0
  -1 -13 -12    5.36    1.39   0
  -1  -5  -8  582.95    4.21   0
   0 -10 -11    2.67    1.42   0
   0  -8 -10    1.34    1.17   0
   0  -1  -2  682.42    2.25   0
   1 -11 -11   -0.57    1.34   0
   1  -9 -10   35.06    1.78   0
   1  -6  -8    5.98    1.21   0
   1  -2  -3  416.06    2.66   0
   2 -13 -11    3.37    1.42   0
   2 -10 -10   16.62    1.59   0
   2  -8  -9   80.21    2.35   0
   3 -12 -10    1.06    0.99   0
   3 -11 -10   13.93    1.68   0
   3  -9  -9   22.02    1.79   0
   4 -11  -9   -0.25    1.03   0
   5 -10  -8   24.50    1.96   0
   6 -10  -7   97.74    2.92   0
   6  -9  -6    2.20    1.18   0
   7 -11  -6    3.83    1.69   0
   7  -8  -4    0.85    1.18   0
   7  -6  -2  275.61    3.96   0
   7  -3   4  231.65    2.75   0
   9 -12  -3    5.40    1.42   0
   9 -11  -3    4.91    1.91   0
   9 -10  -2    8.51    1.53   0
   9  -7   1   62.36    2.52   0
  10 -12  -1   40.16    2.49   0
  10 -11  -1   -0.17    1.72   0
  10 -10   0   17.13    2.13   0
  10  -9   1    2.11    1.89   0
  11 -11   2    0.85    1.63   0
  11 -11   3   -0.63    1.21   0
  -4  -8 -11   -0.84    1.05   0
  -3 -10 -12    4.87    1.34   0
  -2 -11 -12    7.42    1.11   0
  -1 -11 -12   96.29    2.58   0
  -1  -4  -7  279.11    2.74   0
   0 -12 -12   -0.76    1.27   0
   1 -10 -11   45.25    2.05   0
   1  -7  -9    1.91    0.92   0
   1  -4  -6    1.26    0.74   0
   2 -12 -11    1.82    1.13   0
   2 -11 -11  131.66    2.96   0
   2  -9 -10   10.25    1.55   0
   3 -13 -11   11.11    1.56   0
   3 -10 -10  180.37    3.37   0
   3  -7  -8   35.89    1.86   0
   3  -6  -7   67.42    2.10   0
   3   1   8    5.33    0.65   0
   4 -12 -10   33.26    1.98   0
   4  -7  -7  178.65    3.09   0
   4  -3  -2 1143.59    5.75   0
   4  -2   0 1284.13    5.23   0
   5 -12  -9    3.99    1.16   0
   5 -11  -9   -0.51    1.44   0
   6  -8  -6    9.42    1.77   0
   6  -7  -5   23.25    1.86   0
   6  -6  -4   87.31    2.54   0
   6  -2   4  705.63    3.89   0
   6  -1   8  299.40    1.53   0
   7 -12  -7    2.51    1.73   0
   7 -10  -6   85.38    2.64   0
   8  -7  -2    1.70    1.67   0
   8  -4   4   49.32    1.70   0
   9 -12  -4   69.69    2.90   0
   9 -10  -3  207.12    4.27   0
   9  -6   2   56.59    2.25   0
  10 -12  -2    5.20    2.05   0
  10 -10  -1   17.42    2.15   0
  10  -8   2  273.06    4.50   0
  10  -7   4   13.38    1.71   0
  11 -11   1   13.30    1.95   0
  -2 -13 -13   -1.08    1.19   0
  -2 -10 -12  336.36    4.24   0
  -2  -8 -11  286.93    3.60   0
  -2   1   1    0.42    0.45   0
  -1 -10 -12   26.28    1.71   0
  -1  -3  -6  611.93    3.49   0
   0 -11 -12   98.16    2.63   0
   0  -9 -11    0.17    1.03   0
   0  -5  -8  347.42    3.46   0
   0  -2  -4  240.66    2.04   0
   1 -13 -12   -0.88    0.92   0
   1 -12 -12    2.85    1.41   0
   1  -8 -10   11.66    1.18   0
   2  -6  -8  211.80    3.17   0
   3 -12 -11   36.76    2.03   0
   3  -8  -9    2.33    1.49   0
   5  -9  -8    1.88    1.15   0
   6 -10  -8    1.31    1.59   0
   6  -9  -7    1.59    1.19   0
   6  -4  -1    0.57    0.89   0
   6  -3   1    9.72    1.13   0
   7  -4   1  172.85    2.70   0
   8 -11  -6   28.12    2.29   0
   8 -10  -5   -1.67    1.33   0
   8  -6  -1    9.39    1.65   0
   9 -12  -5    6.36    1.83   0
   9  -7   0  117.51    3.04   0
  10  -8   1    4.03    2.01   0
  11 -10   2    4.08    1.42   0
  -5  -4  -8   55.18    1.08   0
  -5   0  -2    0.07    0.52   0
  -3  -9 -12    1.15    1.23   0
  -2 -12 -13   34.37    1.93   0
  -1 -13 -13    0.33    0.93   0
  -1 -12 -13   10.45    1.53   0
   0 -13 -13    4.83    1.43   0
   0  -7 -10   63.66    1.98   0
   0  -4  -7   19.12    1.18   0
   1 -11 -12   67.15    2.40   0
   1  -9 -11    0.48    1.36   0
   1   1   4 1187.09    3.76   0
   2 -13 -12    1.72    1.08   0
   2 -12 -12  132.00    3.08   0
   2  -8 -10   44.49    2.02   0
   3 -11 -11  115.71    2.91   0
   3  -9 -10    1.93    1.41   0
   4 -12 -11    4.11    1.47   0
   4 -10 -10  111.94    2.96   0
   4  -4  -4   -2.34    0.85   0
   5 -12 -10    0.32    1.43   0
   5  -4  -3  259.10    3.32   0
   5  -3  -1   28.30    1.42   0
   6 -12  -9   -1.05    1.11   0
   6 -11  -9    2.94    1.61   0
   7 -12  -8    4.56    1.30   0
   7 -10  -7    6.54    1.43   0
   7  -6  -3    0.20    1.15   0
   7  -3   3   10.39    1.04   0
   8 -12  -7   35.59    2.39   0
   8  -4   3  147.41    2.62   0
   9 -11  -5    4.51    1.99   0
   9  -9  -3   20.67    1.79   0
   9  -7  -1   29.55    2.04   0
  10  -9  -1   10.72    2.14   0
  10  -8   0   40.79    2.41   0
  10  -7   2   10.51    1.87   0
  11 -10   1   25.50    1.96   0
  -6  -4  -8   26.01    0.77   0
  -3  -4  -8   62.64    1.33   0
  -2 -11 -13   35.45    1.92   0
  -2  -5  -9  237.79    2.71   0
  -1 -11 -13    6.29    1.51   0
  -1  -9 -12   -1.71    1.35   0
   0  -8 -11    4.58    1.28   0
   1 -13 -13   10.36    1.56   0
   1 -10 -12    4.54    1.58   0
   1  -7 -10   39.79    1.78   0
   1  -6  -9   70.70    2.05   0
   2 -11 -12    1.39    1.47   0
   2  -9 -11   17.79    1.71   0
   2  -4  -6  142.96    2.25   0
   3 -12 -12    9.61    1.63   0
   3  -7  -9  398.58    4.52   0
   4 -11 -11   58.51    2.41   0
   4  -7  -8   47.09    1.87   0
   5 -11 -10   -0.37    1.10   0
   5  -9  -9    3.08    1.67   0
   5  -6  -6   17.27    1.46   0
   5  -2   1    1.08    0.81   0
   6  -8  -7    1.83    1.22   0
   6  -7  -6   14.55    1.46   0
   7 -12  -9   11.79    1.82   0
   7  -9  -7   42.98    2.40   0
   7  -8  -6    0.05    1.76   0
   7  -7  -5    5.32    1.80   0
   7  -4   0    2.51    1.27   0
   8 -11  -7    0.63    1.83   0
   8  -6  -2  390.11    4.80   0
   9 -10  -5  306.91    5.08   0
  10 -11  -4    2.30    1.84   0
  10 -10  -3   12.05    2.16   0
  10  -9  -2  102.22    3.30   0
  10  -7   1   14.00    1.87   0
  11 -11  -1   35.35    2.23   0
  11 -10   0   61.48    2.79   0
  11  -9   1    1.75    1.91   0
  11  -8   3    7.07    1.89   0
  -3  -7 -11   46.07    1.61   0
  -2  -7 -11    0.41    1.13   0
  -2  -4  -8    7.97    0.87   0
  -1   1   2 1121.82    3.89   0
   0 -11 -13   22.11    1.86   0
   0  -3  -6  123.58    1.85   0
   0   1   3  565.14    2.73   0
   1 -12 -13    4.48    1.13   0
   1  -8 -11   -0.24    1.33   0
   2   1   6  603.51    2.87   0
   3  -6  -8   72.51    2.06   0
   3  -2  -2  337.91    2.86   0
   4 -10 -11   22.91    1.86   0
   4  -1   2  583.77    2.76   0
   5 -12 -11    2.23    1.48   0
   5 -10 -10   78.62    2.68   0
   5  -5  -5   62.59    1.91   0
   6 -12 -10   -1.82    1.09   0
   6 -11 -10   75.32    2.69   0
   6  -3   0 1091.88    5.96   0
   6  -2   3   31.89    1.11   0
   8  -7  -4   96.15    2.94   0
   8  -4   2    3.32    1.28   0
  10  -8  -1   44.31    2.60   0
  11 -11  -2   16.54    2.18   0
  11 -10  -1    4.15    1.98   0
  11  -9   0  101.13    3.33   0
  11  -8   2    7.56    1.96   0
  -5  -3  -7    1.89    0.48   0
  -4  -3  -7   89.75    1.16   0
  -1 -12 -14    9.56    1.53   0
  -1 -10 -13   89.62    2.50   0
   0 -13 -14    3.14    1.42   0
   0  -6 -10   44.24    1.72   0
   1 -11 -13   20.60    1.81   0
   1  -9 -12   31.83    1.90   0
   1  -4  -7   29.86    1.19   0
   2 -12 -13    0.50    1.08   0
   2  -8 -11   -0.65    1.42   0
   2  -6  -9  219.31    3.29   0
   2  -3  -5  212.20    2.61   0
   2  -2  -3    1.33    0.75   0
   4  -7  -9  207.41    3.54   0
   4  -4  -5   29.25    1.65   0
   4  -2  -1    9.17    1.10   0
   5 -11 -11   47.30    2.29   0
   5  -9 -10   69.07    2.61   0
   5  -6  -7   17.58    1.81   0
   5  -1   4   53.34    0.94   0
   6 -12 -11    0.91    1.53   0
   6  -8  -8    0.61    1.20   0
   7 -12 -10   51.06    2.57   0
   7  -9  -8  331.43    4.92   0
   7  -7  -6  372.75    4.91   0
   7  -5  -3  680.28    5.88   0
   7  -3   2  161.53    2.46   0
   8 -11  -8   -0.47    1.27   0
   9  -6  -1    4.20    1.59   0
  10 -11  -5   10.82    2.07   0
  10 -10  -4    1.77    1.42   0
  10  -9  -3    6.45    1.54   0
  10  -8  -2  119.57    3.42   0
  10  -6   2   24.52    1.91   0
  11 -11  -3   11.46    2.16   0
  11 -10  -2    9.91    2.11   0
  11  -9  -1    6.80    1.98   0
  11  -8   1   79.82    3.01   0
  12 -11   0   29.42    2.48   0
  12 -10   1   61.14    2.94   0
  -1 -11 -14   11.96    1.61   0
  -1  -4  -8   44.30    1.37   0
   0  -7 -11  553.86    4.99   0
   1 -12 -14   -1.48    1.38   0
   1  -2  -4  283.86    2.45   0
   2 -11 -13    2.50    1.23   0
   2  -9 -12    5.52    1.58   0
   3 -10 -12    1.03    1.11   0
   3  -7 -10   51.95    2.11   0
   3  -4  -6   22.07    1.23   0
   4 -11 -12   16.61    1.50   0
   4  -6  -8   42.69    1.80   0
   5 -12 -12   -0.01    1.57   0
   5 -10 -11   20.69    2.01   0
   5  -3  -2  462.56    3.90   0
   6 -11 -11   10.35    1.79   0
   6 -10 -10    0.19    1.23   0
   7 -11 -10   -2.95    1.73   0
   7 -10  -9   11.26    1.54   0
   7  -6  -5    2.41    1.64   0
   8  -9  -7    3.51    1.45   0
   9  -9  -6    0.13    1.89   0
   9  -7  -3    2.58    1.73   0
   9  -5   1  100.85    2.64   0
  10 -11  -6    5.28    2.02   0
  10  -9  -4  253.38    4.77   0
  10  -7  -1    2.54    1.89   0
  11 -11  -4   15.15    2.33   0
  11 -10  -3    1.20    2.08   0
  12 -11  -1   31.54    2.61   0
  12 -10   0   10.94    2.16   0
  -6  -3  -7  228.16    1.34   0
  -2  -3  -7   -0.02    0.60   0
  -1  -9 -13  291.45    4.03   0
   0 -13 -15    7.07    1.44   0
   0 -11 -14  100.65    2.77   0
   0  -9 -13    2.18    1.48   0
   1 -11 -14   39.05    2.02   0
   1  -7 -11    1.34    1.26   0
   1  -3  -6  144.65    2.14   0
   2 -12 -14   86.51    2.74   0
   2  -1  -1    1.84    0.60   0
   3 -11 -13   44.47    2.05   0
   3  -9 -12   73.70    2.55   0
   3  -8 -11   43.09    1.84   0
   3  -6  -9    1.20    1.07   0
   5 -11 -12   25.51    2.11   0
   5  -8 -10   24.23    1.94   0
   6  -9 -10   -1.55    1.77   0
   6  -2   2  705.08    4.19   0
   7  -3   1   60.10    1.77   0
   7  -2   5    1.90    0.85   0
   8  -9  -8  137.35    3.54   0
   8  -6  -4    1.06    1.68   0
   8  -5  -2    6.55    1.50   0
   9 -11  -8    7.87    1.96   0
   9 -10  -7    1.41    1.42   0
   9  -8  -5   68.97    2.55   0
   9  -6  -2  378.68    4.92   0
  10  -8  -3    8.04    1.57   0
  11  -9  -2  113.38    3.30   0
  12 -11  -2    2.36    1.99   0
  12 -10  -1   -0.27    1.97   0
  12  -9   1    0.46    1.91   0
  -2 -10 -14  133.24    2.92   0
  -1 -10 -14   59.18    2.28   0
   0 -12 -15    3.88    1.37   0
   0 -10 -14    5.08    1.53   0
   1  -1  -2 1396.06    3.85   0
   2  -6 -10  233.20    3.42   0
   3 -10 -13   18.38    1.91   0
   3  -1   0 4148.84    7.36   0
   4 -11 -13   16.09    1.88   0
   4  -8 -11  197.14    3.67   0
   4  -7 -10   23.44    1.91   0
   4  -3  -4 5883.59   13.60   0
   5 -10 -12   41.56    2.36   0
   5  -7  -9    1.52    1.20   0
   5  -6  -8  583.85    5.60   0
   5  -2   0   60.00    1.35   0
   6 -11 -12   24.05    2.03   0
   6 -10 -11    4.01    1.34   0
   7 -11 -11    2.96    1.83   0
   7 -10 -10    0.11    1.32   0
   7  -7  -7    1.43    1.29   0
   7  -5  -4   -0.42    1.05   0
   8 -10  -9   20.77    1.82   0
   8  -7  -6  206.81    4.02   0
   9 -10  -8    8.44    2.14   0
   9  -9  -7  374.87    5.56   0
   9  -8  -6  152.46    3.70   0
   9  -7  -4    2.44    1.36   0
  10 -11  -7   -1.35    1.38   0
  10 -10  -6   12.25    1.71   0
  10  -9  -5   -0.49    1.49   0
  10  -8  -4   81.11    3.10   0
  11 -10  -4    8.73    1.77   0
  11  -8  -1   35.42    2.16   0
  12 -10  -2   32.49    2.56   0
  12  -9   0  143.94    3.90   0
  -3  -8 -13  140.49    2.66   0
  -2   0  -1   -0.24    0.32   0
  -1 -11 -15   60.02    2.25   0
  -1  -7 -12  237.31    3.33   0
  -1  -5 -10  215.11    2.83   0
   0  -7 -12   10.78    1.44   0
   1 -12 -15    2.46    1.51   0
   1  -4  -8    2.34    1.11   0
   1   1   5  159.15    1.66   0
   2  -9 -13   68.60    2.49   0
   3 -11 -14   23.79    1.99   0
   3  -7 -11  374.00    4.53   0
   4 -10 -13    0.46    1.66   0
   4  -6  -9  164.07    3.00   0
   5 -11 -13    1.05    1.67   0
   5  -5  -7  140.01    2.93   0
   5  -3  -3  337.80    3.55   0
   6  -9 -11   17.29    1.98   0
   7  -8  -9   17.90    2.10   0
   8  -6  -5 1146.82    8.24   0
   8  -5  -3  141.22    3.09   0
   9 -11  -9    1.93    1.39   0
   9  -7  -5  121.57    3.37   0
   9  -6  -3    5.02    1.74   0
  10 -11  -8   12.11    2.22   0
  11 -11  -6    5.49    2.03   0
  11 -10  -5    9.49    2.08   0
  11  -9  -4    6.76    2.14   0
  11  -7   0  117.53    3.36   0
  12 -10  -3    4.65    1.99   0
  12  -9  -1    6.32    2.13   0
  12  -8   1   71.93    3.00   0
  -3  -4  -9   27.74    1.13   0
  -2  -9 -14   64.54    2.21   0
  -1  -9 -14   34.03    1.92   0
   0  -9 -14    6.26    1.49   0
   0  -8 -13    0.96    1.36   0
   0  -3  -7  353.58    3.01   0
   1  -8 -13    3.36    1.45   0
   1  -7 -12   12.27    1.47   0
   1  -6 -11  234.37    3.34   0
   2 -12 -15    0.00    1.10   0
   2 -10 -14    9.85    1.76   0
   2  -3  -6  348.61    3.35   0
   2  -2  -4   20.44    1.31   0
   3 -12 -15   21.77    1.93   0
   3  -8 -12    3.07    1.17   0
   3  -4  -7   44.53    1.57   0
   3  -2  -3  250.98    2.53   0
   4  -5  -8    2.08    1.05   0
   4  -2  -2 1125.56    5.31   0
   5  -9 -12    6.44    1.87   0
   5  -1   3  634.20    2.97   0
   6  -7  -9    3.34    1.32   0
   6  -6  -8   95.61    2.81   0
   6  -3  -2   11.42    1.38   0
   7 -11 -12   17.08    2.11   0
   7  -7  -8    6.47    1.41   0
   7  -5  -5   19.33    1.91   0
   7  -3   0  393.36    3.88   0
   8 -11 -11   12.80    2.10   0
   8  -8  -8   15.87    1.74   0
   8  -7  -7    8.93    2.04   0
   9 -11 -10    7.59    2.07   0
   9 -10  -9    3.63    1.92   0
   9  -9  -8   66.73    2.95   0
   9  -8  -7   41.41    2.64   0
   9  -5  -1    5.04    1.21   0
  10  -6  -1  162.35    3.39   0
  10  -5   2    0.83    1.43   0
  11 -10  -6   12.40    2.26   0
  11  -8  -3   33.67    2.64   0
  11  -7  -1    9.70    2.10   0
  12 -10  -4   17.65    2.26   0
  -7  -2  -5    0.91    0.36   0
  -2  -4  -9  116.59    1.86   0
  -1  -4  -9  183.48    2.40   0
   0 -12 -16    1.24    1.45   0
   0 -10 -15    2.76    1.38   0
   1  -9 -14   14.38    1.79   0
   2 -11 -15   58.39    2.44   0
   2  -4  -8   52.97    1.81   0
   3  -5  -9    0.29    1.48   0
   4  -7 -11   20.98    1.96   0
   4  -1   1  475.70    2.68   0
   5 -11 -14    2.72    1.75   0
   5 -10 -13    0.39    1.25   0
   5  -2  -1   19.35    1.27   0
   6  -2   1  122.92    1.96   0
   7 -10 -12   66.42    2.76   0
   7  -9 -11   -1.08    1.89   0
   7  -8 -10    5.59    1.99   0
   7  -6  -7   44.54    2.02   0
   8  -8  -9   25.86    2.26   0
   8  -6  -6   20.24    2.07   0
   8  -5  -4   63.22    2.42   0
   8  -3   2  119.54    2.33   0
   9  -7  -6  126.25    3.45   0
   9  -6  -4   13.13    1.54   0
  10 -10  -8    8.50    1.66   0
  10  -9  -7    7.02    1.66   0
  10  -6  -2  117.43    3.21   0
  10  -5   1   -1.45    1.60   0
  11  -9  -5    7.78    1.69   0
  11  -8  -4   80.45    3.24   0
  11  -6   1  154.89    3.57   0
  12  -8  -1   34.27    2.58   0
  13 -10  -1   18.31    2.21   0
  -5  -4  -9  189.69    1.85   0
   0  -4  -9    2.19    1.05   0
   0  -1  -3  350.74    1.86   0
   1 -10 -15  127.97    3.16   0
   1  -3  -7   16.40    1.20   0
   2 -12 -16   -1.60    1.52   0
   2 -10 -15   -1.02    1.50   0
   2  -9 -14    3.88    1.61   0
   2  -6 -11    0.27    1.02   0
   3  -8 -13   -0.10    1.59   0
   3  -7 -12   29.31    1.96   0
   4 -11 -15    4.36    1.75   0
   5  -9 -13   19.38    2.08   0
   5  -3  -4 1509.99    7.34   0
   6 -10 -13   59.43    2.70   0
   6  -9 -12   24.98    1.83   0
   6  -8 -11   34.03    1.94   0
   6  -7 -10    3.22    1.83   0
   6  -5  -7   -0.81    1.69   0
   6  -1   6  852.79    2.91   0
   7 -11 -13    5.77    1.90   0
   7  -7  -9  101.13    2.78   0
   7  -5  -6   93.56    2.69   0
   7  -3  -1  802.66    5.56   0
   8 -11 -12    1.83    1.36   0
   8  -7  -8  306.75    4.81   0
   9 -10 -10   21.80    1.92   0
   9  -8  -8    7.62    2.06   0
   9  -6  -5  140.99    3.40   0
  10 -10  -9    0.81    2.10   0
  10  -9  -8    4.03    2.19   0
  10  -7  -5   46.53    2.69   0
  10  -6  -3  119.99    3.23   0
  11 -10  -7    3.38    1.60   0
  11  -6   0  187.86    3.83   0
  12 -10  -5    6.77    1.73   0
  12  -9  -4   66.29    3.15   0
  12  -8  -2   56.37    2.86   0
  12  -7   1   17.47    2.16   0
  13 -10  -3    3.63    1.94   0
  13 -10  -2    3.49    1.55   0
  -2  -8 -14    9.40    1.43   0
  -1  -9 -15  240.93    3.73   0
  -1  -8 -14  453.20    4.81   0
  -1  -7 -13    3.33    1.26   0
   0 -11 -16    3.34    1.40   0
   0  -8 -14  127.58    2.89   0
   1 -11 -16    3.17    1.60   0
   1  -4  -9   -0.55    1.14   0
   2 -11 -16  125.74    3.17   0
   3 -10 -15    7.68    1.84   0
   3  -9 -14    3.07    1.22   0
   4  -8 -13   11.14    1.75   0
   4  -5  -9  314.97    4.09   0
   5 -10 -14    1.12    1.65   0
   5  -7 -11   15.61    1.53   0
   5  -6 -10    1.21    1.63   0
   6 -11 -14   -2.20    1.17   0
   6  -6  -9    3.48    1.34   0
   6  -3  -3 1167.59    6.64   0
   7 -10 -13    3.35    1.85   0
   7  -8 -11  164.28    3.79   0
   7  -6  -8   21.83    1.70   0
   8 -10 -12    9.64    2.13   0
   8  -9 -11   44.13    2.69   0
   8  -8 -10   74.02    2.99   0
   8  -6  -7  109.12    3.17   0
   8  -3   1  177.18    2.77   0
   9 -10 -11    2.94    2.06   0
   9  -9 -10   37.54    2.68   0
  10  -8  -7    7.31    2.12   0
  11  -9  -7    6.45    2.29   0
  11  -8  -5    2.85    1.54   0
  12 -10  -6    1.52    1.99   0
  12  -9  -5   -0.47    2.10   0
  12  -8  -3   35.52    2.70   0
  12  -7   0    1.65    1.93   0
  13  -9  -2    7.60    2.02   0
  -4   0  -1   -0.11    0.54   0
  -3  -2  -6   69.73    0.89   0
  -3   0  -1    1.46    0.49   0
  -2  -5 -11   18.93    1.18   0
   0 -10 -16    1.24    1.36   0
   0  -9 -15    2.32    1.38   0
   1 -12 -17    4.71    1.59   0
   1  -8 -14   46.91    1.92   0
   2  -9 -15    5.43    1.68   0
   2  -8 -14    3.55    1.66   0
   2  -7 -13   16.46    1.74   0
   2  -3  -7  170.57    2.53   0
   3 -11 -16   -1.25    1.60   0
   3  -5 -10  214.98    3.34   0
   3  -2  -4 2176.15    7.40   0
   3  -1  -1  232.56    2.05   0
   4  -7 -12   47.69    1.99   0
   4  -6 -11   19.21    1.81   0
   4  -2  -3   -0.33    1.20   0
   6 -10 -14    2.79    1.86   0
   6  -8 -12    0.76    1.32   0
   6  -7 -11   35.44    2.31   0
   6  -2   0  170.28    2.35   0
   7  -7 -10    4.18    1.82   0
   8  -7  -9   35.73    2.51   0
   8  -4  -3   88.03    2.58   0
   9  -8  -9    6.91    1.60   0
   9  -6  -6    2.21    1.96   0
   9  -3   5    8.20    1.11   0
  10  -9  -9   14.85    1.87   0
  10  -8  -8   81.32    3.30   0
  10  -6  -4    0.12    1.91   0
  10  -5  -1   10.55    1.78   0
  11  -7  -4    9.10    2.32   0
  11  -5   3    0.93    1.33   0
  12 -10  -7   60.79    3.16   0
  13 -10  -5   73.85    3.26   0
  13  -9  -3   29.02    2.66   0
  -6  -4  -9   88.41    1.20   0
  -2  -3  -8   86.36    1.45   0
  -1  -3  -8  100.59    1.69   0
  -1  -2  -6  875.08    3.73   0
   1 -10 -16    2.95    1.17   0
   2 -12 -17    2.66    1.16   0
   2  -1  -2    4.18    0.55   0
   3  -9 -15   13.62    1.87   0
   3  -8 -14    9.69    1.80   0
   3  -7 -13   17.88    1.84   0
   4 -11 -16    8.16    1.83   0
   4  -3  -6   16.35    1.54   0
   5 -10 -15    6.82    1.87   0
   5  -5  -9  633.35    5.63   0
   5  -3  -5   81.27    2.21   0
   5  -2  -2    0.37    1.14   0
   5  -1   2   -1.07    0.57   0
   6 -11 -15    1.64    1.27   0
   6  -6 -10    6.27    1.87   0
   6  -1   5    0.47    0.61   0
   7  -9 -13  164.49    3.93   0
   7  -8 -12   25.51    2.26   0
   7  -5  -7   17.32    1.64   0
   7  -4  -5    7.14    1.67   0
   7  -3  -2   20.43    1.29   0
   7  -2   2    7.62    0.97   0
   8 -10 -13    3.51    2.03   0
   8  -9 -12    2.00    1.94   0
   8  -8 -11    1.73    2.02   0
   8  -5  -6   10.94    1.91   0
   8  -3   0    1.46    1.21   0
   9 -10 -12    0.77    1.90   0
   9  -9 -11    2.93    2.14   0
   9  -7  -8   79.34    2.73   0
   9  -3   4    0.52    1.04   0
  10 -10 -11    1.09    2.07   0
  10  -9 -10   18.50    2.46   0
  10  -7  -7  103.66    3.41   0
  11  -9  -8    1.02    1.58   0
  11  -8  -7    8.31    2.21   0
  11  -7  -5  183.43    4.21   0
  12  -9  -6   65.45    2.81   0
  12  -7  -2    3.48    2.11   0
  13  -9  -4   -1.82    2.08   0
  13  -8  -1   13.51    2.27   0
  14 -10  -2   52.85    3.05   0
  -1  -7 -14  207.25    3.25   0
   0  -8 -15    9.89    1.59   0
   0  -7 -14   77.68    2.30   0
   0  -3  -8  276.73    2.79   0
   1 -11 -17    0.79    1.08   0
   2 -11 -17   33.73    2.29   0
   2  -5 -11    1.14    1.26   0
   3 -11 -17    6.11    1.65   0
   3 -10 -16  122.76    3.05   0
   3  -6 -12    5.29    1.53   0
   4 -10 -16   32.52    2.25   0
   4  -9 -15   18.04    2.05   0
   4  -8 -14   73.44    2.72   0
   4  -7 -13   -0.96    1.66   0
   4  -1   0 2175.64    6.01   0
   5 -11 -16   -1.75    1.16   0
   5  -6 -11  126.87    3.12   0
   6  -8 -13   94.36    3.11   0
   6  -3  -4  101.42    2.19   0
   7  -7 -11    2.28    1.94   0
   8  -4  -4  103.94    2.78   0
   8  -2   6   77.16    1.54   0
   9  -5  -5  116.47    3.12   0
   9  -4  -2   11.80    1.67   0
   9  -3   3   45.69    1.63   0
  10  -8  -9    2.99    2.27   0
  10  -6  -5    1.29    1.40   0
  11 -10 -10    3.68    1.61   0
  11  -6  -3    5.59    2.14   0
  12  -8  -5    0.80    1.70   0
  12  -7  -3   33.83    2.72   0
  13  -9  -5   43.72    2.91   0
  13  -8  -2   11.84    2.08   0
  -6  -1  -3   15.35    0.64   0
  -3  -4 -10   37.85    1.25   0
  -2  -4 -10  219.03    2.53   0
  -1  -6 -13    8.33    1.27   0
   0  -6 -13  210.73    3.21   0
   0  -2  -6  261.30    2.36   0
   1 -10 -17    0.59    1.39   0
   1  -9 -16    3.18    1.66   0
   1  -7 -14   -0.03    1.40   0
   1  -6 -13   21.83    1.61   0
   1  -1  -3  904.07    3.44   0
   2  -9 -16  261.39    4.26   0
   2  -7 -14   -0.33    1.57   0
   3  -3  -7  128.22    2.25   0
   4 -11 -17    0.34    1.69   0
   4  -6 -12   14.38    1.86   0
   5 -10 -16   13.20    2.01   0
   5  -9 -15    6.79    1.92   0
   5  -8 -14    4.81    1.91   0
   5  -7 -13   39.43    2.24   0
   5  -5 -10   41.19    2.21   0
   5  -4  -8  234.41    3.66   0
   6  -7 -12    0.32    1.30   0
   6  -5  -9    9.18    1.87   0
   6  -2  -1  140.39    2.28   0
   7 -10 -15   84.89    3.15   0
   7  -9 -14   49.63    2.74   0
   7  -6 -10  155.78    3.60   0
   7  -5  -8  275.17    4.08   0
   7  -4  -6  131.94    2.99   0
   7  -3  -3   30.23    1.81   0
   7  -2   1   19.13    1.21   0
   8 -10 -14   43.00    2.26   0
   8  -9 -13   56.75    2.48   0
   8  -8 -12    4.65    2.12   0
   8  -5  -7   41.02    2.33   0
   8  -2   5   72.85    1.57   0
   9 -10 -13    0.55    1.46   0
   9  -8 -11   69.50    3.10   0
   9  -3   2   30.24    1.70   0
  10  -9 -11   14.31    2.39   0
  10  -5  -3   37.97    1.95   0
  11  -9 -10   -0.65    2.05   0
  11  -8  -8  151.15    4.02   0
  11  -7  -6    0.56    1.57   0
  11  -6  -4   82.73    3.17   0
  13  -9  -6    0.24    2.03   0
  13  -8  -3   -0.28    1.48   0
  14  -9  -2   18.65    2.29   0
   1 -11 -18    1.48    1.53   0
   2 -11 -18   23.39    1.93   0
   2 -10 -17    1.74    1.48   0
   2  -6 -13   12.54    1.57   0
   3 -10 -17   22.88    2.11   0
   3  -8 -15    6.96    1.33   0
   3  -7 -14   46.97    2.26   0
   4  -9 -16   72.10    2.68   0
   4  -8 -15   15.61    1.89   0
   4   0   7   -0.56    0.36   0
   5  -3  -6   96.01    2.41   0
   5  -2  -3  213.80    2.79   0
   6  -9 -15    0.56    1.94   0
   6  -8 -14  162.70    3.81   0
   6  -6 -11   33.32    1.89   0
   6  -1   4   23.76    0.90   0
   7  -7 -12   46.80    2.61   0
   9 -10 -14   11.16    2.29   0
   9  -9 -13    4.96    2.07   0
   9  -7 -10   20.26    2.40   0
   9  -6  -8    0.72    1.43   0
   9  -5  -6  379.80    5.12   0
   9  -4  -3    9.85    1.72   0
  10  -8 -10  132.17    3.52   0
  10  -5  -4    9.13    1.88   0
  11  -8  -9   55.74    3.07   0
  11  -7  -7   11.50    2.40   0
  12  -8  -7    7.12    2.33   0
  12  -6  -2   14.11    2.15   0
  13  -9  -7    8.41    2.32   0
  13  -8  -4    1.15    1.58   0
  14  -9  -4    2.68    1.99   0
  -5  -3  -8  454.53    2.19   0
  -2  -5 -12    1.70    1.04   0
   1  -5 -12  139.94    2.67   0
   3 -11 -18   22.41    2.02   0
   3  -6 -13    1.63    1.51   0
   3  -2  -5 1204.97    5.71   0
   4  -7 -14   -1.21    1.67   0
   4  -5 -11  259.65    3.73   0
   4  -3  -7   13.91    1.20   0
   5 -10 -17   30.08    2.30   0
   5  -9 -16    4.21    1.89   0
   5  -8 -15    4.40    1.93   0
   5  -1   1  608.08    3.33   0
   6  -5 -10   69.24    2.58   0
   6  -4  -8   24.59    1.96   0
   6  -2  -2   61.51    1.79   0
   7 -10 -16   27.87    2.43   0
   7  -9 -15   12.32    2.20   0
   7  -6 -11   74.90    2.88   0
   7  -5  -9   33.37    2.24   0
   7  -2   0   51.19    1.64   0
   8 -10 -15    8.06    1.62   0
   8  -9 -14    1.57    1.49   0
   8  -6 -10  141.96    3.64   0
   8  -5  -8  236.22    4.13   0
   8  -2   4   24.17    1.23   0
  10  -9 -12   17.06    1.93   0
  10  -8 -11   28.33    2.69   0
  10  -6  -7   39.14    2.15   0
  11  -9 -11   28.70    2.71   0
  11  -6  -5   68.95    2.74   0
  11  -5  -2   43.09    2.48   0
  12  -8  -8   -1.43    2.21   0
  13  -8  -5   -0.58    1.62   0
  13  -7  -3   13.81    2.20   0
  13  -7  -2    1.23    1.88   0
  14  -9  -5    5.08    2.28   0
  14  -8  -2   -0.97    2.11   0
  -3  -5 -12   -0.96    0.85   0
  -2  -1  -4 1997.77    3.16   0
  -1  -8 -16  372.34    4.50   0
  -1  -7 -15   14.19    1.61   0
   0  -9 -17   20.20    1.88   0
   0  -8 -16    2.90    1.42   0
   0  -7 -15   52.49    2.13   0
   1 -10 -18    4.19    1.60   0
   1  -9 -17   21.86    1.85   0
   1  -8 -16   -0.72    1.49   0
   1  -7 -15    7.71    1.65   0
   2  -5 -12    3.56    1.10   0
   2  -2  -6  345.53    3.17   0
   3  -9 -17   10.58    1.86   0
   3  -8 -16    3.52    1.84   0
   3  -5 -12  248.51    3.70   0
   3  -3  -8  114.69    2.39   0
   3  -1  -2 9153.58   12.57   0
   4  -1  -1  117.74    1.76   0
   4   0  10    0.75    0.68   0
   5  -7 -14   29.97    2.25   0
   5  -5 -11    2.89    1.67   0
   5  -4  -9  180.72    3.35   0
   6 -10 -17    3.08    1.89   0
   6  -9 -16   52.27    2.70   0
   6  -8 -15    8.41    1.98   0
   6  -6 -12   10.02    1.86   0
   7  -8 -14    7.38    1.63   0
   7  -4  -7   20.42    1.54   0
   8  -7 -12    2.50    1.94   0
   8  -4  -6   48.34    2.45   0
   9  -9 -14   10.25    2.34   0
   9  -7 -11    1.99    1.97   0
   9  -4  -4  131.63    2.90   0
   9  -3   0    5.65    1.47   0
  10  -9 -13    6.63    2.31   0
  10  -7 -10   13.69    2.40   0
  10  -6  -8   11.84    2.26   0
  10  -5  -5   77.61    2.56   0
  10  -4  -2  238.03    3.86   0
  11  -8 -10   -0.68    1.58   0
  11  -7  -8    2.65    1.63   0
  11  -6  -6    3.61    2.16   0
  12  -9 -10    1.94    1.61   0
  12  -7  -6   26.28    2.11   0
  12  -6  -3   56.10    2.52   0
  12  -5   1    1.45    1.80   0
  13  -9  -8   24.14    2.16   0
  13  -8  -6   -2.07    1.54   0
  13  -7  -4   23.15    2.41   0
  14  -9  -6   39.95    2.93   0
  -5  -4 -10  310.15    2.35   0
  -2  -7 -15    5.49    1.27   0
  -1  -4 -11  113.99    2.13   0
   0  -6 -14    0.74    1.26   0
   0  -4 -11  510.55    4.24   0
   1  -6 -14   10.22    1.53   0
   2  -6 -14   26.52    1.79   0
   2  -1  -3   70.08    1.37   0
   3 -11 -19    4.36    1.75   0
   3  -7 -15   25.58    1.99   0
   4 -10 -18   -0.92    1.77   0
   4  -9 -17   38.43    2.39   0
   4  -7 -15    1.39    1.62   0
   4  -5 -12   22.90    1.87   0
   4  -4 -10  195.20    3.30   0
   4  -2  -5  349.33    3.49   0
   5  -6 -13   10.09    1.91   0
   5  -2  -4  643.56    4.68   0
   6  -7 -14    3.82    1.99   0
   6  -1   3   18.35    0.88   0
   7  -6 -12    0.83    1.81   0
   8  -9 -15   10.39    1.71   0
   8  -8 -14   41.86    2.78   0
   8  -6 -11    1.68    2.00   0
   8  -5  -9   88.89    3.03   0
   9  -8 -13    1.93    1.59   0
  10  -8 -12   18.85    1.99   0
  10  -5  -6    5.46    2.02   0
  11  -8 -11  156.59    4.27   0
  11  -7  -9    4.80    2.31   0
  11  -6  -7   35.60    2.67   0
  11  -5  -4    2.66    1.86   0
  12  -8  -9    0.16    1.59   0
  12  -7  -7   16.54    2.37   0
  12  -6  -4  122.33    3.33   0
  12  -5   0   54.36    2.61   0
  13  -9  -9    5.29    2.33   0
  13  -8  -7    1.06    2.21   0
  13  -6  -1    5.91    1.87   0
  14  -8  -4    2.91    2.02   0
  15  -9  -4    3.27    1.98   0
  -2  -6 -14    3.31    1.17   0
  -2  -4 -11    6.06    0.91   0
   0  -1  -4   76.68    1.13   0
   1  -5 -13   50.76    1.92   0
   2  -3  -9    3.70    1.26   0
   3  -6 -14  151.71    3.02   0
   3  -2  -6 1757.24    7.20   0
   4  -6 -14    2.66    1.62   0
   5 -10 -18    7.96    1.54   0
   5  -8 -16    4.27    1.41   0
   5  -7 -15    4.05    1.91   0
   5  -1   0  658.18    3.69   0
   6 -10 -18   27.46    2.23   0
   6  -9 -17    1.49    1.89   0
   6  -6 -13   12.39    2.03   0
   6  -5 -11    1.58    1.32   0
   6  -2  -3  373.78    3.72   0
   7  -8 -15  116.62    3.21   0
   7  -7 -14   -0.39    2.02   0
   7  -4  -8    0.27    1.36   0
   7  -2  -1   66.71    1.68   0
   8  -9 -16    8.49    2.10   0
   8  -7 -13    7.67    1.63   0
   8  -2   2  121.27    2.12   0
   9  -9 -15    8.48    2.31   0
   9  -8 -14   47.87    2.83   0
   9  -7 -12    2.01    1.55   0
   9  -5  -8   48.80    2.23   0
  10  -9 -14   70.47    2.88   0
  10  -8 -13  102.51    3.62   0
  10  -7 -11   18.72    1.98   0
  10  -6  -9   94.16    2.96   0
  11  -9 -13   14.84    2.56   0
  11  -7 -10   33.97    2.79   0
  11  -4   0  111.49    2.87   0
  12  -8 -10  149.65    4.28   0
  12  -7  -8    0.45    2.25   0
  12  -5  -1   18.79    2.22   0
  14  -8  -5    2.61    1.64   0
  14  -7  -2   -0.77    2.02   0
  15  -9  -5    7.30    2.36   0
   0  -8 -17   54.14    2.26   0
   0  -7 -16  112.69    2.78   0
   1  -9 -18    2.69    1.44   0
   1  -8 -17   32.50    2.01   0
   1  -7 -16    1.84    1.65   0
   1  -2  -7 1735.47    6.51   0
   2  -8 -17  145.34    3.33   0
   2  -7 -16  224.01    3.86   0
   2  -5 -13   12.27    1.55   0
   3 -10 -19   11.35    1.90   0
   3  -9 -18    1.96    1.70   0
   3  -7 -16    4.58    1.73   0
   3  -5 -13    0.82    1.47   0
   3   0   3 2291.35    1.88   0
   4 -10 -19    3.71    1.67   0
   4  -9 -18    0.22    1.73   0
   4  -8 -17   -1.19    1.72   0
   5  -6 -14   40.73    2.36   0
   5  -5 -12   15.98    1.54   0
   6  -8 -16   47.63    2.26   0
   6  -7 -15   92.96    3.13   0
   7  -9 -17    1.45    1.97   0
   7  -5 -11   87.74    2.98   0
   8  -8 -15    3.24    2.03   0
   8  -2   1  124.61    2.27   0
   9  -7 -13   32.45    2.69   0
   9  -6 -11   57.46    2.89   0
  10  -9 -15   39.95    2.80   0
  10  -7 -12    4.93    2.18   0
  10  -6 -10    6.47    2.23   0
  10  -5  -7   -1.53    1.33   0
  10  -4  -4  195.13    3.72   0
  11  -6  -8    2.89    1.60   0
  11  -5  -5  338.12    4.90   0
  12  -8 -11   81.73    3.56   0
  12  -7  -9    1.30    2.32   0
  12  -6  -6  106.02    3.57   0
  12  -5  -2    6.22    2.05   0
  13  -8  -9    0.48    2.31   0
  13  -6  -3   41.46    2.72   0
  14  -8  -7    1.99    2.12   0
  14  -8  -6   38.85    2.46   0
  -5  -1  -3  606.65    2.26   0
  -1  -7 -16   -1.73    1.33   0
   0  -6 -15  233.89    3.48   0
   1  -6 -15   23.82    1.80   0
   1  -1  -4  102.49    1.48   0
   2  -6 -15    5.93    1.66   0
   3  -6 -15   70.56    2.51   0
   3  -1  -3 1221.51    5.02   0
   4  -7 -16   93.14    2.98   0
   4  -5 -13   22.43    1.91   0
   4  -4 -11   34.93    2.02   0
   4  -2  -6    0.82    1.33   0
   4  -1  -2  554.79    3.57   0
   5 -10 -19   -0.64    1.79   0
   5  -9 -18   59.85    2.82   0
   5  -8 -17   13.95    2.17   0
   5  -2  -5   76.77    2.08   0
   6  -9 -18   68.52    2.95   0
   6  -6 -14   19.73    2.19   0
   6  -5 -12    8.32    1.83   0
   6  -4 -10    5.48    1.95   0
   6  -1   2    0.62    0.64   0
   7  -8 -16    0.45    1.44   0
   7  -4  -9  531.11    5.50   0
   7  -2  -2   34.00    1.38   0
   8  -7 -14   94.90    2.99   0
   9  -9 -16   -1.82    1.46   0
   9  -8 -15    6.58    2.31   0
  10  -8 -14    7.89    2.45   0
  10  -5  -8   18.75    2.28   0
  10  -4  -5  105.16    3.01   0
  11  -8 -13   97.07    3.76   0
  11  -6  -9    2.46    2.25   0
  11  -5  -6    6.23    2.14   0
  12  -6  -7   14.25    2.54   0
  13  -8 -10   15.49    2.58   0
  13  -7  -7   10.42    1.98   0
  14  -8  -8    3.69    2.21   0
  14  -7  -4   -1.05    1.91   0
  -3  -2  -7  302.98    1.86   0
  -3   0   0    0.28    0.62   0
  -1  -6 -15   45.62    1.90   0
   0  -3 -10  262.46    2.93   0
   1  -9 -19    8.97    1.56   0
   1  -3 -10   58.78    1.77   0
   2  -9 -19    1.53    1.62   0
   3  -9 -19    6.34    1.67   0
   4  -6 -15    3.38    1.75   0
   5  -7 -16   31.52    1.93   0
   5  -5 -13  257.47    4.16   0
   5  -1  -1  903.78    4.56   0
   6  -8 -17    7.02    1.93   0
   6  -7 -16   20.37    2.17   0
   7  -9 -18   10.44    2.17   0
   7  -5 -12    1.16    1.93   0
   7  -2  -3    9.98    1.44   0
   8  -8 -16   40.80    2.28   0
   8  -6 -13  229.43    4.49   0
   9  -7 -14   47.21    2.92   0
   9  -5 -10    9.39    2.18   0
   9  -4  -7   13.29    1.60   0
  10  -7 -13  163.66    4.28   0
  11  -7 -12    8.59    2.46   0
  12  -8 -12   25.36    2.19   0
  12  -7 -10  210.42    4.49   0
  12  -6  -8   19.26    2.55   0
  12  -5  -4   28.37    2.39   0
  13  -8 -11    1.58    2.15   0
  13  -7  -8    0.56    1.62   0
  13  -6  -5    1.77    2.30   0
  14  -7  -6    9.93    2.27   0
  15  -8  -5    0.91    1.97   0
  -2  -6 -15    5.25    1.23   0
  -1  -3 -10  775.30    4.54   0
   0  -8 -18   17.69    1.79   0
   0  -5 -14   20.24    1.53   0
   1  -8 -18   53.82    2.35   0
   1  -5 -14   84.51    2.33   0
   2  -7 -17    2.07    1.73   0
   2  -5 -14    7.40    1.49   0
   2  -3 -10    6.52    1.35   0
   2  -1  -4  153.29    1.97   0
   3 -10 -20    3.03    1.23   0
   3  -8 -18    1.90    1.28   0
   3  -7 -17    7.01    1.89   0
   3  -5 -14  155.93    3.17   0
   3  -4 -12   33.69    1.82   0
   3  -2  -7   18.17    1.17   0
   4 -10 -20    1.11    1.55   0
   4  -9 -19    1.09    1.28   0
   4  -8 -18    0.21    1.83   0
   5  -9 -19  144.51    3.75   0
   5  -8 -18    5.67    1.95   0
   5  -6 -15   11.30    1.52   0
   6  -3  -8   82.62    2.37   0
   6  -1   1   38.29    1.16   0
   7  -8 -17    9.66    1.63   0
   7  -6 -14  149.89    3.45   0
   7  -3  -7   48.83    2.02   0
   8  -7 -15   79.06    2.83   0
   8  -4  -9   94.92    2.72   0
   8  -3  -6  202.33    3.55   0
   8  -2  -1  457.47    4.24   0
   9  -8 -16   23.97    2.63   0
   9  -4  -8  229.13    4.14   0
   9  -3  -4  121.32    2.92   0
   9  -2   5   18.20    1.13   0
  10  -8 -15  173.27    4.13   0
  10  -5  -9   31.83    2.06   0
  10  -4  -6    0.66    1.78   0
  11  -8 -14  125.59    3.65   0
  11  -6 -10    5.60    1.69   0
  11  -4  -4   71.81    2.70   0
  12  -8 -13   48.03    3.14   0
  12  -7 -11    7.89    2.51   0
  12  -6  -9   38.73    2.76   0
  12  -5  -5   20.55    2.36   0
  12  -4   1   -0.26    1.69   0
  13  -6  -6    1.12    2.18   0
  13  -5  -1    0.45    1.92   0
  14  -8  -9   33.21    2.48   0
  14  -6  -3   56.01    2.80   0
  -2   0   0   49.30    0.75   0
   1  -6 -16    0.37    1.51   0
   2  -6 -16   44.56    2.20   0
   3  -6 -16   31.55    2.11   0
   4  -4 -12   20.34    1.55   0
   4  -2  -7    2.47    1.36   0
   5  -7 -17   80.29    2.98   0
   6  -9 -19   -0.22    1.34   0
   6  -8 -18  175.55    4.12   0
   6  -2  -5   13.88    1.21   0
   7  -9 -19    3.87    2.03   0
   7  -5 -13    1.86    1.97   0
   7  -2  -4   92.84    2.37   0
   8  -8 -17   40.62    2.32   0
   8  -6 -14   78.30    3.07   0
   8  -5 -12    4.42    1.92   0
   8  -2  -2   10.32    1.42   0
   9  -7 -15  143.94    3.96   0
   9  -5 -11    5.33    1.56   0
   9  -3  -5    9.18    1.79   0
   9  -2   4   50.39    1.45   0
  10  -8 -16   29.99    2.77   0
  10  -7 -14    8.77    1.83   0
  10  -6 -12    5.18    1.67   0
  11  -8 -15   43.68    3.08   0
  11  -7 -13    1.66    2.25   0
  11  -6 -11    0.00    2.27   0
  11  -5  -8   18.42    1.85   0
  11  -4  -5    5.12    1.88   0
  12  -7 -12  112.87    3.94   0
  12  -4  -1   38.24    2.35   0
  13  -8 -12    9.36    1.91   0
  13  -7 -10    2.84    2.38   0
  13  -6  -7   -0.43    2.23   0
  13  -5  -3   77.55    3.19   0
  13  -5  -2  290.85    4.64   0
  14  -8 -10    2.52    1.89   0
  14  -6  -4   -2.75    2.06   0
   0  -6 -16   65.49    2.27   0
   0  -2  -8  161.15    2.09   0
   1  -2  -8 1078.49    5.38   0
   2  -9 -20  109.83    3.14   0
   2  -8 -19   51.71    2.41   0
   2  -2  -8   79.53    1.92   0
   3  -9 -20   14.36    1.93   0
   3  -8 -19   63.06    2.62   0
   4  -8 -19   -0.05    1.72   0
   4  -6 -16    4.58    1.31   0
   4  -1  -3  687.02    4.08   0
   5  -9 -20    1.09    1.80   0
   5  -6 -16  132.42    3.44   0
   5  -4 -12   10.05    1.42   0
   5  -1  -2  428.86    3.41   0
   6  -7 -17  120.91    3.20   0
   6  -5 -14    3.00    1.91   0
   6  -1   0  998.39    4.90   0
   7  -8 -18   11.01    1.67   0
   7  -7 -17    4.90    2.01   0
   7  -6 -15    4.91    1.53   0
   7  -3  -8   10.70    1.53   0
   7  -1   5  315.39    2.14   0
   8  -4 -10   16.74    1.70   0
   8  -3  -7    2.93    1.67   0
   9  -6 -14   -0.36    2.17   0
   9  -5 -12   20.35    2.26   0
   9  -4  -9  145.71    3.59   0
   9  -2   1  436.89    4.12   0
   9  -2   2  270.09    3.12   0
  10  -7 -15    0.14    2.33   0
  10  -6 -13    0.41    2.28   0
  10  -3  -3  130.56    3.01   0
  11  -7 -14   50.05    3.15   0
  11  -6 -12   39.71    2.79   0
  12  -6 -10   33.48    2.32   0
  12  -5  -7   26.08    2.55   0
  12  -4  -2   15.50    2.18   0
  13  -7 -11   12.77    2.58   0
  13  -5  -4  146.65    3.92   0
  14  -7  -9    9.00    2.58   0
  15  -7  -6   26.37    2.71   0
  15  -7  -5   -1.80    1.49   0
  -3  -4 -12    1.98    0.80   0
  -1  -6 -16   48.95    1.90   0
   1  -7 -18   31.28    2.01   0
   1  -5 -15  185.36    3.20   0
   1  -3 -11   32.43    1.55   0
   2  -7 -18    7.73    1.73   0
   2  -5 -15   37.54    1.91   0
   2  -4 -13  106.17    2.38   0
   3  -7 -18  241.59    4.21   0
   3  -5 -15   36.77    2.10   0
   3  -4 -13   51.45    2.13   0
   3  -2  -8  196.89    2.85   0
   4  -7 -18   15.44    2.12   0
   4  -5 -15  274.05    4.27   0
   4  -4 -13  358.70    4.52   0
   5  -8 -19    2.09    1.47   0
   5  -7 -18   51.54    2.66   0
   5  -3 -10    0.62    1.10   0
   6  -9 -20    7.56    1.95   0
   6  -8 -19  176.47    4.17   0
   6  -6 -16   53.51    2.64   0
   6  -4 -12   11.46    1.49   0
   7  -5 -14  289.58    4.72   0
   7  -1   3  485.83    3.13   0
   7  -1   4   36.87    1.04   0
   7  -1   6   39.63    0.81   0
   8  -8 -18   39.17    2.32   0
   8  -7 -17   74.99    3.14   0
   8  -6 -15    2.55    1.56   0
   8  -5 -13   -0.07    1.41   0
   8  -4 -11   20.43    2.11   0
   8  -2  -3    0.94    1.37   0
   9  -7 -16  125.73    3.52   0
   9  -2   0  131.41    2.52   0
  10  -5 -11   12.76    1.80   0
  10  -4  -8   83.18    2.69   0
  10  -3  -4  117.13    2.96   0
  11  -5 -10   18.96    2.48   0
  11  -4  -6  332.13    4.84   0
  12  -7 -13   31.01    2.35   0
  12  -6 -11    3.06    2.38   0
  13  -7 -12    5.49    2.44   0
  13  -6  -9   35.86    2.97   0
  13  -5  -5    0.97    2.25   0
  14  -7 -10    6.06    2.41   0
  14  -6  -6    1.31    2.09   0
  15  -7  -7    3.76    2.36   0
   0  -7 -18    5.20    1.51   0
   0  -1  -5 5174.70    8.55   0
   1  -6 -17    3.92    1.48   0
   1  -1  -5   47.91    1.13   0
   2  -6 -17   11.13    1.89   0
   2  -1  -5  485.16    3.39   0
   2   0   1   -0.08    0.23   0
   3  -9 -21   -1.45    1.42   0
   3  -6 -17   19.32    2.05   0
   4  -9 -21   -0.31    1.51   0
   4  -6 -17  141.63    3.46   0
   4  -2  -8    2.49    1.41   0
   5  -5 -15   37.84    2.34   0
   5  -4 -13   16.83    1.90   0
   5  -1  -3  800.96    4.78   0
   6  -3 -10   41.10    2.26   0
   6  -1  -1  132.75    2.07   0
   7  -8 -19    1.22    1.46   0
   7  -7 -18   41.86    2.60   0
   7  -4 -12   17.21    2.14   0
   7  -3  -9   50.00    2.10   0
   7  -1   2   91.74    1.66   0
   7  -1   7  109.70    0.91   0
   8  -8 -19    7.60    2.07   0
   9  -8 -18   30.46    2.19   0
   9  -7 -17   16.06    2.36   0
   9  -6 -15   10.13    2.40   0
   9  -4 -10   98.41    2.89   0
   9  -2  -1  645.63    5.22   0
  10  -6 -14   12.79    1.88   0
  10  -5 -12  180.67    4.29   0
  10  -4  -9    1.42    2.01   0
  10  -3  -5   13.64    1.84   0
  11  -7 -15   24.94    2.66   0
  11  -6 -13   39.43    2.85   0
  11  -4  -7  210.61    4.22   0
  11  -3  -1    2.83    1.50   0
  12  -7 -14   87.69    3.73   0
  12  -6 -12   19.92    2.70   0
  12  -5  -9   10.36    2.40   0
  12  -4  -5  514.29    6.18   0
  12  -4  -4    1.69    1.57   0
  13  -6 -10    2.18    2.35   0
  13  -5  -6  119.48    3.47   0
  14  -7 -11   -0.06    2.46   0
  14  -6  -8    0.90    2.25   0
  14  -6  -7   54.78    2.71   0
  15  -7  -8   29.73    2.85   0
  15  -6  -4    2.79    1.98   0
  -3   0   1   12.49    0.90   0
   0  -6 -17   20.63    1.75   0
   2  -8 -20    5.21    1.66   0
   3  -8 -20   40.27    2.33   0
   3  -7 -19   12.26    1.80   0
   4  -8 -20    2.49    1.61   0
   4  -7 -19    3.41    1.80   0
   4  -1  -4    6.99    0.98   0
   5  -9 -21    1.34    1.30   0
   5  -8 -20    9.48    2.00   0
   5  -3 -11   34.85    1.99   0
   6  -8 -20  201.07    4.43   0
   6  -6 -17   55.37    2.77   0
   6  -5 -15   15.16    1.66   0
   6  -4 -13   45.20    2.33   0
   7  -5 -15   45.03    2.56   0
   7  -3 -10   14.41    1.98   0
   7  -1   1 1157.82    5.39   0
   8  -7 -18    8.16    2.25   0
   8  -6 -16   60.12    2.58   0
   8  -4 -12    3.76    2.01   0
   9  -4 -11  115.55    3.43   0
  10  -6 -15   39.69    2.93   0
  10  -4 -10    9.35    2.07   0
  10  -3  -6  126.57    3.19   0
  11  -7 -16   95.09    3.75   0
  11  -5 -11   11.68    1.80   0
  11  -3  -3   81.61    2.67   0
  11  -3  -2  329.46    4.46   0
  12  -7 -15   79.21    3.55   0
  12  -5 -10    0.61    2.27   0
  13  -7 -13   11.94    1.97   0
  13  -5  -7   47.08    2.57   0
  13  -4  -1    4.45    1.85   0
  14  -7 -12    1.35    2.43   0
  14  -6  -9   39.95    3.07   0
  15  -6  -5    3.96    2.22   0
  16  -7  -6    6.66    2.37   0
  -5  -3  -9  116.43    1.19   0
  -2  -4 -13    0.48    0.89   0
  -1  -6 -17    3.71    1.33   0
   0  -2  -9  563.99    3.85   0
   1  -7 -19   15.35    1.75   0
   1  -4 -14  187.40    3.06   0
   1  -2  -9 1125.82    5.73   0
   2  -7 -19   33.56    2.13   0
   2  -5 -16   13.79    1.78   0
   2  -4 -14    1.22    1.04   0
   3  -5 -16   14.43    1.75   0
   3  -1  -5  890.39    4.75   0
   3   0   8    0.76    0.68   0
   4  -5 -16    0.01    1.73   0
   4  -4 -14   46.53    2.21   0
   5  -7 -19   12.77    1.74   0
   5  -5 -16   22.66    2.17   0
   6  -7 -19   19.21    2.36   0
   6  -3 -11   14.62    2.03   0
   7  -8 -20   28.71    2.45   0
   7  -6 -17   27.10    2.00   0
   7  -4 -13    0.08    1.90   0
   7  -1   0    9.91    1.23   0
   8  -5 -15  182.88    4.13   0
   9  -7 -18   -1.33    2.16   0
   9  -6 -16   11.06    1.82   0
   9  -5 -14   24.11    2.43   0
   9  -3  -8   53.80    2.22   0
  10  -7 -17    0.37    1.61   0
  11  -5 -12   19.15    2.57   0
  11  -4  -9   11.21    2.33   0
  11  -3  -4   18.48    1.91   0
  12  -6 -13   43.97    2.60   0
  12  -4  -7  254.07    4.76   0
  13  -7 -14   23.55    2.25   0
  13  -6 -12    0.66    2.36   0
  13  -5  -8   11.49    1.99   0
  13  -4  -2    5.99    2.03   0
  14  -5  -5   89.83    3.46   0
  15  -7 -10   17.71    2.18   0
  15  -6  -7    0.16    2.29   0
  15  -6  -6    2.63    1.65   0
  16  -7  -7   35.74    2.94   0
  -6  -2  -5   24.30    0.55   0
  -2  -3 -11  243.65    2.55   0
   0  -5 -16   50.86    2.02   0
   1  -6 -18   70.62    2.37   0
   3  -8 -21    6.85    1.76   0
   3   0   2    0.56    0.34   0
   4  -9 -22    0.04    1.69   0
   4  -8 -21    6.14    1.81   0
   4  -6 -18   75.16    2.56   0
   4  -3 -12   82.82    2.45   0
   4  -1  -5  430.17    3.72   0
   5  -6 -18    0.18    1.75   0
   6  -6 -18   22.84    2.35   0
   6  -1  -3  305.84    3.28   0
   7  -7 -19    3.20    1.53   0
   7  -5 -16   17.44    2.17   0
   7  -3 -11   37.27    2.29   0
   8  -7 -19    2.36    2.12   0
   8  -4 -13  110.84    3.35   0
   9  -6 -17   11.40    2.28   0
   9  -4 -12   38.28    2.15   0
   9  -3  -9    3.63    1.89   0
  10  -7 -18    3.83    2.33   0
  10  -6 -16  133.63    4.07   0
  10  -5 -14    4.02    2.28   0
  10  -4 -11    9.66    2.09   0
  10  -3  -7   43.60    2.10   0
  10  -2   1   78.49    2.04   0
  10  -2   2   62.73    1.85   0
  10  -2   3   56.77    1.79   0
  11  -7 -17   18.51    2.59   0
  11  -6 -15    0.12    1.71   0
  11  -4 -10  227.58    4.57   0
  11  -3  -5   19.73    2.00   0
  12  -7 -16    2.61    1.80   0
  12  -5 -11  115.04    3.46   0
  12  -4  -8    5.50    2.24   0
  13  -6 -13   11.72    2.42   0
  13  -5  -9   29.07    2.25   0
  13  -4  -5  157.08    3.96   0
  13  -4  -4    5.65    2.18   0
  14  -6 -11   29.55    3.00   0
  14  -5  -7    7.69    2.45   0
  14  -5  -6   79.84    3.01   0
  15  -6  -8   47.83    3.13   0
  16  -7  -9   31.30    3.06   0
  16  -7  -8    7.33    1.87   0
  -4  -3 -10  101.58    1.39   0
  -2   0   1   -0.50    0.53   0
  -1  -5 -16  105.56    2.48   0
  -1  -2  -9  613.52    3.72   0
   0  -3 -12   -0.50    0.97   0
   1  -1  -6  337.65    2.78   0
   2  -7 -20   12.68    1.68   0
   2  -1  -6  924.30    4.82   0
   3  -7 -20   26.20    2.10   0
   3  -5 -17   30.99    2.18   0
   3  -4 -15   55.52    2.25   0
   4  -7 -20   -0.37    1.61   0
   4  -5 -17    3.40    1.80   0
   5  -5 -17    5.79    1.80   0
   6  -7 -20    1.49    2.08   0
   6  -3 -12    2.38    1.58   0
   7  -7 -20   98.50    3.42   0
   7  -6 -18   34.03    2.13   0
   7  -4 -14   92.93    3.04   0
   7  -2  -8   33.90    2.19   0
   8  -6 -18    3.57    2.18   0
   8  -5 -16   15.52    2.37   0
   9  -4 -13   66.41    2.99   0
   9  -2  -5  310.77    4.21   0
  10  -4 -12    4.52    2.17   0
  10  -3  -8   21.13    2.13   0
  10  -2   0   15.82    1.47   0
  11  -6 -16    5.69    2.46   0
  11  -3  -6  138.90    3.46   0
  12  -6 -15   12.79    2.67   0
  12  -5 -12   11.56    1.92   0
  12  -4  -9   26.74    2.62   0
  12  -3   0   -0.20    1.57   0
  13  -5 -10   32.16    2.32   0
  15  -6  -9    4.24    2.27   0
  15  -5  -4   -1.36    1.79   0
  -5  -1  -2   -0.73    0.52   0
  -1  -3 -12   17.33    1.17   0
   0  -1  -6 2358.96    6.29   0
   1  -5 -17  370.69    4.56   0
   1  -4 -15  111.32    2.57   0
   1  -2 -10   37.83    1.52   0
   2  -5 -17  535.50    5.56   0
   2  -2 -10   74.33    1.98   0
   3  -6 -19   21.57    2.11   0
   3  -3 -13  200.50    3.37   0
   3  -1  -6  190.85    2.44   0
   4  -8 -22    8.12    1.72   0
   4  -3 -13    2.54    1.59   0
   5  -8 -22    2.02    1.64   0
   5  -6 -19   30.09    2.36   0
   5  -1  -5   12.73    1.14   0
   6  -5 -17   49.38    2.58   0
   6  -4 -15   60.34    2.72   0
   7  -5 -17   -2.06    2.00   0
   7  -3 -12  124.43    3.30   0
   7  -1  -2  264.52    3.13   0
   8  -7 -20   11.08    2.29   0
   8  -4 -14   12.75    2.08   0
   8  -3 -11   35.61    2.01   0
   8  -2  -7   18.56    1.65   0
   9  -6 -18  134.63    4.04   0
   9  -5 -16    2.05    2.25   0
   9  -3 -10   24.59    1.87   0
  10  -6 -17  158.78    4.03   0
  10  -5 -15    4.91    1.71   0
  10  -3  -9   34.67    2.49   0
  11  -4 -11   21.73    2.01   0
  11  -3  -7    0.71    1.94   0
  12  -5 -13   31.34    2.88   0
  12  -4 -10  145.59    3.97   0
  12  -3  -4   21.96    2.13   0
  13  -5 -11   -1.75    1.63   0
  13  -4  -7   10.30    2.42   0
  14  -6 -13   19.51    2.78   0
  15  -6 -11    2.39    2.32   0
  15  -6 -10   53.14    2.85   0
  15  -5  -6   14.46    2.26   0
  15  -5  -5    2.27    2.16   0
  16  -6  -7    4.31    2.31   0
  16  -6  -6    7.20    1.77   0
   0  -5 -17   28.17    1.69   0
   0  -4 -15   63.87    2.02   0
   2  -6 -19   58.32    2.48   0
   3  -8 -22    0.70    1.59   0
   3  -7 -21    4.14    1.57   0
   3   0   6   -0.07    0.38   0
   4  -7 -21    8.29    1.89   0
   4  -1  -6  116.05    2.11   0
   5  -7 -21   37.93    2.51   0
   5  -3 -13  156.27    3.13   0
   6  -7 -21   11.49    2.12   0
   7  -7 -21   21.23    2.36   0
   7  -4 -15   -0.51    1.37   0
   7  -2  -9  692.25    6.17   0
   7  -1  -3  250.89    3.20   0
   8  -5 -17   -0.58    2.12   0
   8  -3 -12    1.64    1.93   0
   8  -2  -8   -0.78    1.64   0
   8  -1   1   -0.01    1.04   0
   8  -1   2   19.45    1.21   0
   8  -1   3   13.95    1.00   0
   9  -7 -20    8.97    1.79   0
   9  -4 -14   32.83    2.62   0
   9  -3 -11   38.80    2.58   0
   9  -2  -6    6.62    1.37   0
  10  -6 -18   11.20    2.52   0
  10  -5 -16    5.02    2.38   0
  10  -4 -13   -0.16    1.52   0
  10  -3 -10    0.58    2.04   0
  11  -6 -17    0.44    1.64   0
  11  -5 -15   48.54    3.13   0
  11  -3  -8    7.61    2.10   0
  12  -5 -14   17.70    2.76   0
  13  -6 -15    1.97    2.32   0
  13  -5 -12   25.79    2.23   0
  13  -4  -8   12.61    2.25   0
  14  -6 -14   39.05    3.00   0
  14  -4  -5   12.19    2.15   0
  14  -4  -4   10.49    2.23   0
  14  -4  -3    3.56    1.84   0
  15  -6 -12    0.35    2.37   0
  16  -6  -9    4.13    2.45   0
  16  -6  -8    0.79    2.06   0
  -2  -3 -12   10.12    1.03   0
   0  -2 -10    8.40    0.82   0
   2  -7 -21   24.11    1.96   0
   2  -5 -18   22.49    1.93   0
   2  -4 -16  111.28    2.75   0
   2  -1  -7 1970.62    7.28   0
   2   0   0   56.32    0.68   0
   3  -5 -18    0.59    1.80   0
   3  -4 -16   64.04    2.43   0
   3  -1  -7  462.08    3.93   0
   3   0   1    1.08    0.40   0
   4  -6 -20   94.80    3.10   0
   4  -5 -18    1.81    1.28   0
   5  -6 -20    2.35    2.00   0
   5  -4 -16   11.52    1.84   0
   5  -1  -6   78.56    1.91   0
   6  -6 -20    4.21    2.10   0
   6  -5 -18   11.05    2.17   0
   6  -4 -16   23.20    2.22   0
   6  -2 -10   57.47    2.13   0
   6  -1  -5    1.99    0.98   0
   7  -5 -18   85.65    3.27   0
   8  -4 -15   83.55    2.82   0
   8  -1  -1   17.76    1.31   0
   8  -1   0  756.96    4.90   0
   8  -1   4  725.61    3.76   0
   9  -2  -7   25.79    1.74   0
  10  -2  -5    1.93    1.59   0
  12  -4 -11    1.83    1.65   0
  12  -3  -7  132.10    3.58   0
  12  -3  -6   43.12    2.21   0
  13  -5 -13   15.60    2.57   0
  13  -4  -9   30.55    2.38   0
  14  -5 -11    4.68    1.94   0
  14  -4  -6   54.83    3.04   0
  15  -5  -9   38.51    3.01   0
  15  -5  -8   33.51    2.41   0
  16  -6 -10    8.96    2.50   0
  -2   0   2  207.59    1.80   0
  -1  -5 -17   42.37    1.84   0
   1  -5 -18   17.31    1.86   0
   1  -4 -16  540.83    5.19   0
   1  -1  -7  326.47    2.90   0
   2  -6 -20   35.69    2.18   0
   2  -3 -14   10.16    1.46   0
   2  -2 -11   55.68    1.88   0
   3  -3 -14  240.87    3.70   0
   4  -3 -14   77.37    2.31   0
   4  -1  -7   37.56    1.46   0
   5  -7 -22   37.41    2.45   0
   5  -3 -14   34.98    1.86   0
   5  -2 -11  176.55    3.35   0
   6  -7 -22    2.79    1.92   0
   6  -3 -14   76.95    2.83   0
   6  -1  -6    5.81    1.47   0
   7  -7 -22   68.57    3.03   0
   7  -6 -20   82.50    2.93   0
   7  -4 -16   35.23    2.07   0
   7  -2 -10  182.50    3.33   0
   8  -6 -20   87.12    3.42   0
   8  -5 -18   24.12    2.42   0
   8  -4 -16    7.77    2.22   0
   8  -3 -13    8.66    2.13   0
   8  -2  -9  146.04    3.10   0
   9  -4 -15    6.94    1.68   0
   9  -3 -12    7.57    1.60   0
   9  -2  -8  399.75    5.11   0
  10  -5 -17   53.36    3.03   0
  10  -3 -11    2.23    1.49   0
  10  -2  -6    3.05    1.69   0
  11  -5 -16   23.51    2.18   0
  11  -3 -10   17.50    2.40   0
  12  -5 -15  113.21    3.68   0
  12  -4 -12    6.16    1.74   0
  12  -3  -8    4.96    2.20   0
  13  -5 -14  101.29    3.95   0
  13  -3  -4  133.37    3.58   0
  14  -5 -12    1.68    1.69   0
  14  -4  -8   18.67    2.65   0
  14  -4  -7   16.99    2.07   0
  15  -5 -10   44.43    3.16   0
  16  -5  -6    5.31    2.12   0
  17  -6  -8    7.44    2.22   0
  -1  -3 -13  163.45    2.47   0
  -1  -2 -10  283.89    2.74   0
   0  -4 -16   92.16    2.32   0
   1  -6 -20   54.42    2.34   0
   1  -2 -11  105.28    2.02   0
   3  -7 -22    3.80    1.71   0
   3   0   0    0.44    0.51   0
   4  -7 -22   70.60    2.57   0
   4  -5 -19   49.13    2.58   0
   4  -4 -17  122.01    3.19   0
   5  -6 -21   11.91    1.94   0
   5  -5 -19    4.59    1.94   0
   5  -4 -17   60.43    2.65   0
   6  -6 -21  119.88    3.58   0
   6  -5 -19   60.01    2.90   0
   6  -4 -17    1.83    1.93   0
   7  -5 -19   60.71    2.99   0
   7  -3 -14   50.86    2.24   0
   7  -2 -11   10.59    1.94   0
   8  -2 -10   36.08    2.32   0
   8  -1   5    0.25    0.61   0
   9  -6 -20    2.76    1.62   0
   9  -4 -16   52.57    2.98   0
   9  -3 -13   16.39    2.29   0
   9  -2  -9  280.35    4.57   0
  10  -6 -20   20.48    2.75   0
  10  -5 -18   53.38    3.11   0
  10  -3 -12   54.49    2.90   0
  11  -5 -17    4.33    2.48   0
  11  -4 -14   96.93    3.27   0
  11  -3 -11   51.30    2.91   0
  11  -2  -4    0.06    1.52   0
  12  -5 -16   78.82    3.58   0
  12  -4 -13   -1.59    2.13   0
  13  -5 -15  126.19    4.36   0
  13  -4 -12   33.52    2.79   0
  13  -3  -6  383.70    5.69   0
  13  -3  -5   42.97    2.71   0
  14  -5 -13   10.83    2.01   0
  14  -4  -9   42.93    3.05   0
  15  -5 -11   -0.01    2.36   0
  15  -4  -5    7.29    2.03   0
  16  -5  -8    2.60    2.33   0
   0  -5 -18  112.16    2.65   0
   0  -2 -11  889.58    5.25   0
   2  -5 -19  467.75    5.51   0
   2  -4 -17   21.01    1.89   0
   2  -1  -8   31.24    1.48   0
   3  -6 -21   68.14    2.70   0
   3  -3 -15   45.40    2.10   0
   3  -1  -8  141.69    2.48   0
   4  -6 -21   30.41    1.92   0
   4  -3 -15   12.75    1.74   0
   4  -2 -12   54.24    2.22   0
   4  -1  -8  690.66    5.20   0
   4   0   2  343.81    1.71   0
   5  -7 -23   -0.62    1.60   0
   5  -3 -15   43.67    2.39   0
   5  -2 -12   72.07    2.50   0
   5  -1  -8    5.33    1.54   0
   6  -3 -15   22.72    2.21   0
   6  -2 -12   11.96    1.89   0
   7  -6 -21   21.88    1.96   0
   8  -6 -21    1.45    1.99   0
   8  -5 -19   12.52    1.83   0
   8  -4 -17    5.56    2.19   0
   8  -3 -14    2.37    1.49   0
   9  -6 -21   30.93    2.81   0
   9  -5 -19  199.95    4.80   0
   9  -2 -10  185.95    3.90   0
  10  -4 -16  267.39    5.27   0
  10  -3 -13    3.29    2.20   0
  10  -2  -8   17.70    2.07   0
  11  -5 -18   61.36    3.36   0
  11  -4 -15   94.81    3.62   0
  11  -3 -12   23.39    2.45   0
  11  -2  -6    2.15    1.70   0
  11  -2  -5   -1.32    1.19   0
  12  -5 -17    9.79    2.59   0
  12  -4 -14   -0.52    2.38   0
  12  -3 -10    9.95    2.41   0
  13  -5 -16   14.58    2.78   0
  13  -4 -13    2.80    2.25   0
  14  -5 -14    9.29    1.98   0
  14  -4 -11    6.34    2.30   0
  14  -4 -10   -1.76    1.58   0
  15  -5 -12   44.47    2.84   0
  16  -5  -9  128.42    4.29   0
  -4  -3 -11  822.12    3.81   0
   1  -5 -19  279.39    4.24   0
   1  -4 -17    9.54    1.71   0
   1  -1  -8  326.18    3.04   0
   2  -6 -21   45.75    2.30   0
   2  -3 -15  541.24    5.21   0
   2   0  -1   -0.01    0.32   0
   3   0  -1   10.64    0.77   0
   4  -7 -23   -2.46    1.46   0
   4  -5 -20   14.54    2.10   0
   4  -4 -18   81.66    2.92   0
   4   0   1   -0.10    0.50   0
   6  -6 -22   13.88    2.03   0
   6  -4 -18   51.61    2.74   0
   7  -6 -22   39.69    2.63   0
   7  -5 -20   57.12    3.00   0
   7  -4 -18    4.91    2.11   0
   7  -3 -15   33.91    2.04   0
   7  -2 -12    7.07    1.87   0
   8  -5 -20   31.19    2.63   0
   8  -3 -15  123.36    3.60   0
   9  -4 -17    1.66    1.61   0
   9  -3 -14   87.75    2.91   0
   9  -1  -2  128.76    2.57   0
   9  -1  -1   96.56    2.18   0
   9  -1   1  108.33    2.08   0
   9  -1   2   24.93    1.30   0
  10  -5 -19    8.07    2.51   0
  10  -2  -9  169.69    3.81   0
  11  -4 -16   43.80    3.13   0
  12  -5 -18   69.58    3.46   0
  12  -4 -15    1.26    2.48   0
  12  -3 -11  108.18    3.73   0
  12  -2  -2   41.31    2.33   0
  13  -3  -8  106.10    3.26   0
  14  -5 -15   20.84    2.27   0
  14  -4 -12   -1.91    2.32   0
  14  -3  -4   43.48    2.48   0
  14  -3  -3    0.76    1.89   0
  15  -5 -14    4.93    2.41   0
  15  -5 -13    0.24    1.72   0
  15  -4  -9   89.32    3.75   0
  16  -5 -11   62.91    3.58   0
  -5  -3 -10  468.45    2.33   0
  -3  -2  -9  111.27    1.36   0
  -1   0   3 1576.55    4.82   0
   1  -3 -15   -0.36    1.10   0
   3  -5 -20  172.15    3.77   0
   3  -4 -18    2.12    1.77   0
   3  -2 -13   25.93    1.82   0
   3  -1  -9  286.92    3.43   0
   4  -3 -16   23.16    2.02   0
   4  -1  -9  303.25    3.73   0
   4   0   0 4305.85    7.74   0
   5  -3 -16    5.00    1.87   0
   5  -2 -13  156.75    3.27   0
   6  -3 -16   43.59    2.52   0
   6  -2 -13   22.59    2.06   0
   7  -3 -16   30.94    2.45   0
   8  -6 -22   13.25    1.92   0
   8  -4 -18    8.45    1.70   0
   8  -2 -12  210.92    4.12   0
   8  -1   6    0.57    0.51   0
   9  -5 -20   21.83    2.53   0
   9  -4 -18   41.71    2.91   0
   9  -3 -15   21.64    2.51   0
   9  -1   3  133.09    2.07   0
  10  -4 -17   40.77    2.48   0
  10  -2 -10  178.93    4.04   0
  11  -5 -19   -0.51    2.23   0
  12  -4 -16   10.34    2.48   0
  12  -3 -12  122.38    3.96   0
  12  -2  -5  130.26    3.38   0
  13  -4 -14    2.56    1.80   0
  13  -3 -10   67.80    3.33   0
  14  -4 -13   -3.31    2.39   0
  14  -3  -6  341.63    5.64   0
  14  -3  -5   47.33    2.71   0
  15  -4 -10    2.65    2.40   0
  16  -5 -12    2.74    2.35   0
  17  -5  -9   -2.47    2.29   0
  -1  -3 -14   62.85    1.77   0
   0  -5 -19   10.61    1.47   0
   0  -4 -17   10.86    1.43   0
   0  -2 -12    0.11    0.97   0
   0  -1  -8  710.08    4.04   0
   2  -5 -20   16.19    1.80   0
   2  -4 -18  316.24    4.46   0
   2  -3 -16   -2.03    1.40   0
   2  -1  -9   22.32    1.41   0
   2   0  -2  221.09    1.76   0
   3  -6 -22   14.75    1.55   0
   3   0  -2   -0.34    0.84   0
   4  -7 -24   12.62    1.99   0
   4   0  -1    0.82    0.84   0
   5  -7 -24    6.92    1.46   0
   5  -5 -21   10.94    2.10   0
   5  -4 -19   35.74    2.54   0
   6  -5 -21   16.57    2.30   0
   6  -4 -19   98.97    3.40   0
   7  -6 -23    8.36    1.98   0
   7  -5 -21   20.45    2.55   0
   7  -4 -19   92.88    3.39   0
   7  -2 -13    1.24    1.37   0
   8  -4 -19    7.73    2.17   0
   8  -3 -16   16.96    2.25   0
   8  -2 -13   69.96    2.85   0
   9  -3 -16   51.63    2.83   0
   9  -2 -12   98.88    3.31   0
   9  -1  -6   47.15    2.16   0
  10  -5 -20    4.61    1.81   0
  10  -4 -18   12.97    2.57   0
  10  -3 -15   47.77    2.95   0
  11  -4 -17    0.86    1.70   0
  11  -3 -14   81.97    3.40   0
  11  -2  -9   44.61    2.25   0
  12  -3 -13    0.68    2.36   0
  12  -2  -6   10.86    2.07   0
  13  -4 -15   15.37    2.16   0
  13  -3 -11   15.79    2.61   0
  14  -4 -14   -0.34    2.45   0
  14  -3  -8   12.35    2.49   0
  15  -4 -11   40.99    2.72   0
  16  -4  -8   -0.24    2.27   0
  16  -4  -7    8.32    2.39   0
  17  -5 -10    3.46    2.20   0
   1  -5 -20   51.40    2.30   0
   1  -4 -18  537.46    5.48   0
   1  -1  -9  123.26    2.12   0
   1   0   5 2372.54    5.75   0
   2   0   5   -0.05    0.49   0
   3  -5 -21   32.92    2.26   0
   3  -4 -19   10.90    1.95   0
   4  -6 -23   -0.88    1.71   0
   4  -5 -21   -0.14    1.27   0
   4  -4 -19  221.36    4.02   0
   4  -2 -14    8.94    1.71   0
   4   0  -2  763.30    4.01   0
   5  -6 -23   -1.04    1.61   0
   5  -3 -17   22.07    2.16   0
   5  -2 -14   44.94    2.29   0
   5   0  -1  609.60    3.66   0
   5   0   0   -0.62    0.70   0
   6  -3 -17   -2.64    1.91   0
   6  -2 -14  284.65    4.52   0
   6  -1 -10   62.16    2.40   0
   7  -1  -9  159.16    3.09   0
   8  -3 -17  102.67    3.41   0
   8  -1  -8  128.36    2.92   0
   9  -4 -19   40.16    2.94   0
   9  -2 -13   -0.71    2.05   0
   9  -1   4   93.60    1.64   0
  10  -2 -12   29.88    2.57   0
  10  -1  -1    0.64    1.09   0
  10  -1   0  409.80    4.13   0
  11  -4 -18   42.75    3.11   0
  11  -3 -15   83.12    3.60   0
  11  -2 -11   14.35    2.26   0
  11  -2 -10   76.87    2.77   0
  12  -4 -17   25.59    2.36   0
  13  -4 -16   19.69    2.26   0
  13  -3 -12   15.72    2.03   0
  14  -4 -15    6.19    2.58   0
  14  -3 -10   32.63    2.84   0
  16  -4  -9    5.47    2.29   0
  -1  -4 -17   56.71    1.96   0
   0   0   4  534.24    2.85   0
   1  -3 -16  137.25    2.84   0
   2  -5 -21   61.79    2.54   0
   2  -4 -19   59.00    2.50   0
   2  -1 -10  154.86    2.60   0
   2   0  -3   -1.05    0.75   0
   3  -6 -23    4.21    1.77   0
   3  -3 -17   -0.16    1.69   0
   3  -2 -14    7.86    1.58   0
   3   0  -3 4996.64    9.79   0
   4   0  -3   -0.87    1.12   0
   5  -5 -22   19.60    2.19   0
   5  -4 -20   87.35    3.18   0
   5   0  -2   -0.48    0.97   0
   5   0   2    0.08    0.51   0
   6  -6 -24   41.97    2.57   0
   6  -5 -22    2.06    1.90   0
   6  -4 -20   42.82    2.77   0
   7  -4 -20   26.92    2.57   0
   7  -1 -10  127.98    3.23   0
   8  -5 -22   13.82    2.33   0
   8  -4 -20   95.80    3.64   0
   8  -2 -14  108.30    3.41   0
   8  -1  -9  630.36    6.09   0
   9  -5 -22    5.03    2.31   0
   9  -1  -8   86.18    2.86   0
  10  -2 -13   60.36    3.06   0
  10  -1  -5   33.97    2.01   0
  11  -4 -19    4.90    2.48   0
  11  -3 -16   11.06    2.64   0
  11  -2 -12    8.60    2.23   0
  12  -4 -18    0.79    2.32   0
  12  -3 -15   83.58    3.68   0
  12  -2 -10   20.74    2.56   0
  12  -2  -9  325.43    5.16   0
  13  -4 -17   17.89    2.72   0
  13  -3 -13   -0.09    1.68   0
  13  -2  -7   97.79    3.38   0
  13  -2  -6    9.50    2.22   0
  13  -2  -3  196.03    3.93   0
  13  -2  -2    3.01    1.77   0
  14  -4 -16    1.57    2.54   0
  14  -3 -11    2.31    2.22   0
  15  -3  -8   13.69    2.44   0
  15  -3  -6   -0.75    1.90   0
  15  -3  -5   59.82    2.62   0
  16  -4 -12    0.36    2.41   0
  -1  -2 -12  109.61    2.00   0
   0  -4 -18  128.72    2.80   0
   0   0   3    0.45    0.51   0
   2  -3 -17  146.57    3.15   0
   2  -2 -14    2.67    1.41   0
   3   0  -4    2.48    1.19   0
   4  -6 -24    0.64    1.53   0
   4  -5 -22   23.62    2.10   0
   4  -4 -20    0.27    1.74   0
   4  -2 -15  120.83    3.03   0
   4   0  -4 1534.60    6.44   0
   5  -3 -18   -0.17    1.91   0
   5  -2 -15   27.99    2.09   0
   5   0  -3 1926.45    7.21   0
   6  -3 -18  358.39    5.42   0
   6  -2 -15    1.36    1.36   0
   6  -1 -11   65.42    2.44   0
   6   0  -2 2165.55    7.82   0
   6   0  -1   -0.81    0.87   0
   6   0   0  645.51    3.84   0
   7  -3 -18    6.94    2.05   0
   7  -2 -15   99.93    3.26   0
   7  -1 -11   59.67    2.57   0
   8  -3 -18   14.47    2.41   0
   8  -2 -15  162.68    4.00   0
   9  -3 -18   65.92    3.14   0
   9  -1  -9    4.48    1.93   0
  10  -4 -20    6.79    2.52   0
  10  -3 -17    7.56    1.82   0
  10  -2 -14  129.57    3.82   0
  10  -1   2  246.32    2.97   0
  11  -2 -13  122.77    3.82   0
  12  -4 -19    8.24    2.60   0
  12  -2 -11   93.62    3.60   0
  13  -3 -14   17.91    2.16   0
  13  -2  -8   -0.36    2.21   0
  14  -3 -13   29.93    2.98   0
  15  -4 -15    7.20    1.95   0
  17  -4 -10    9.18    2.41   0
  17  -4  -9    9.12    2.48   0
  -6  -2  -4  742.68    2.97   0
  -4  -3 -12   31.41    1.01   0
  -4  -1  -2  746.59    2.79   0
  -1  -1  -8   20.30    0.90   0
   0  -3 -16    1.51    1.25   0
   1  -4 -19   -1.83    1.39   0
   1  -3 -17    1.29    1.33   0
   1  -1 -10  632.84    4.59   0
   1   0   4    0.50    0.66   0
   2   0  -4 6464.89   11.02   0
   3  -5 -22   29.19    2.15   0
   3  -4 -20    7.62    1.44   0
   3  -3 -18  213.70    3.96   0
   3  -2 -15  422.28    4.90   0
   4   0  -5   -0.79    1.28   0
   5  -5 -23    5.15    1.94   0
   5  -4 -21   24.22    2.35   0
   5  -1 -12   10.48    1.81   0
   5   0  -5 1108.31    6.18   0
   5   0  -4   -1.25    0.85   0
   5   0   3 1324.44    3.30   0
   6  -5 -23    2.73    1.95   0
   6  -4 -21   10.85    2.16   0
   6   0  -4   67.66    1.95   0
   6   0  -3   -0.94    1.14   0
   6   0   1   -0.24    0.74   0
   7  -4 -21  169.90    4.30   0
   8  -5 -23    0.68    1.49   0
   8  -4 -21   -0.39    2.05   0
   8  -1 -11   97.01    3.09   0
   9  -2 -15    1.06    2.14   0
  10  -4 -21   13.94    2.52   0
  10  -3 -18   14.45    2.62   0
  10  -1  -9    5.31    1.96   0
  10  -1  -8   62.05    2.39   0
  10  -1   3  207.55    2.62   0
  11  -4 -20   -0.73    1.71   0
  11  -1  -3   15.29    1.71   0
  12  -2 -12    5.83    2.27   0
  13  -3 -15   38.59    2.63   0
  14  -3 -14    6.84    2.61   0
  14  -2  -5   11.80    2.09   0
  15  -3 -12   -0.20    2.38   0
  15  -3 -11   31.03    2.94   0
  16  -3  -7   84.15    3.48   0
  17  -4 -11    2.96    2.46   0
   1   0  -3 1574.65    4.36   0
   2  -2 -15  129.39    2.86   0
   3   0  -5  352.03    3.10   0
   4  -5 -23    1.77    1.80   0
   4  -4 -21   13.24    1.99   0
   4  -2 -16   54.13    2.39   0
   4  -1 -12   18.75    1.40   0
   4   0  -6  370.38    3.69   0
   5  -3 -19   19.67    2.24   0
   5   0  -6   -0.71    1.36   0
   6   0  -5   -1.11    1.30   0
   7  -2 -16  135.31    3.40   0
   7   0  -3   25.44    1.50   0
   7   0  -2    1.38    1.07   0
   7   0  -1   -1.23    0.93   0
   8  -2 -16   12.92    1.79   0
   8  -1 -12  132.36    3.48   0
   9  -3 -19    4.06    2.33   0
   9  -2 -16    0.36    2.14   0
  10  -3 -19    4.11    2.29   0
  10  -2 -15   36.95    2.38   0
  10  -1 -10   41.20    2.69   0
  11  -3 -18    4.66    1.82   0
  11  -2 -14   26.58    2.24   0
  11  -1  -8   11.07    2.13   0
  11  -1  -7   68.07    2.48   0
  11  -1   0    3.16    1.25   0
  12  -2 -13   24.49    2.23   0
  13  -3 -16   -1.03    1.71   0
  13  -2 -12  164.30    4.57   0
  13  -2 -11   62.82    2.88   0
  14  -3 -15    7.48    2.65   0
  14  -2  -9    4.36    2.27   0
  14  -2  -8    4.26    2.30   0
  14  -2  -7   -1.10    2.05   0
  14  -2  -4   79.34    2.97   0
  14  -2  -3    5.93    1.91   0
  15  -3 -13   74.80    3.83   0
  16  -3 -10   38.15    3.11   0
  16  -3  -9    1.73    2.38   0
  16  -3  -8   10.88    2.32   0
   1  -4 -20    2.26    1.52   0
   1  -1 -11    9.07    1.24   0
   2   0  -5    0.57    1.13   0
   2   0   4  579.04    2.03   0
   3  -5 -23   11.60    1.93   0
   3  -4 -21   25.97    2.17   0
   3  -3 -19    0.29    1.65   0
   3  -2 -16  117.40    3.02   0
   3   0  -6    0.55    1.28   0
   3   0   4    0.09    0.30   0
   4  -3 -19   27.76    1.96   0
   5  -5 -24   17.50    2.05   0
   5  -4 -22    2.59    1.85   0
   5  -1 -13   76.20    2.63   0
   6  -5 -24    3.25    1.96   0
   6  -4 -22   36.48    2.61   0
   6  -1 -13   20.21    2.08   0
   6   0  -6  311.34    3.79   0
   6   0   2    0.42    0.51   0
   7  -5 -24   16.31    1.91   0
   7  -4 -22   14.40    1.93   0
   7  -3 -20   38.79    2.78   0
   7  -2 -17  433.06    6.08   0
   7  -1 -13  108.44    3.20   0
   7   0  -5  740.48    5.71   0
   7   0  -4   -0.44    0.89   0
   7   0   0    0.43    0.83   0
   8  -3 -20    6.33    2.31   0
   8  -2 -17   15.27    2.44   0
   8  -1 -13    6.45    2.15   0
   9  -4 -22    0.46    1.56   0
  10  -2 -16  102.92    3.65   0
  10  -1 -11  187.24    4.22   0
  11  -3 -19  108.95    4.09   0
  11  -2 -15   25.50    2.25   0
  11  -1 -10  118.17    3.68   0
  11  -1  -9   -1.09    1.45   0
  11  -1   1   93.53    2.22   0
  12  -2 -14    1.60    1.72   0
  12  -1  -5    2.93    1.79   0
  12  -1  -3    3.60    1.61   0
  13  -2 -13    0.26    2.39   0
  14  -3 -16   26.65    2.93   0
  14  -2 -10    2.71    2.32   0
  15  -3 -15   48.95    3.38   0
  15  -3 -14   17.70    2.27   0
  16  -3 -12   51.20    3.43   0
  16  -3 -11   -0.92    2.28   0
  -4  -1  -1  484.44    2.66   0
   0  -3 -17    0.31    1.22   0
   1  -3 -18   53.78    2.18   0
   1   0  -4    0.02    0.75   0
   2  -4 -21   61.54    2.59   0
   2  -2 -16   13.40    1.57   0
   4  -5 -24    4.30    1.79   0
   4  -4 -22    5.19    1.88   0
   4  -2 -17   18.98    2.04   0
   4   0  -7   -0.65    0.95   0
   5  -3 -20   23.76    2.34   0
   5  -2 -17   35.57    1.99   0
   5   0  -7   96.90    2.19   0
   6  -1 -14  156.78    3.54   0
   6   0  -7   -0.70    1.06   0
   7  -4 -23    0.63    2.13   0
   7   0   1   33.15    1.11   0
   8  -4 -23   16.60    2.56   0
   8   0  -4   80.79    2.30   0
   8   0  -3   -1.49    1.23   0
   8   0  -2    1.58    1.12   0
   9  -2 -17    6.67    1.74   0
   9  -1 -13   -0.37    2.10   0
  10  -3 -20    0.33    1.69   0
  10  -2 -17    1.73    2.40   0
  10  -1 -12    8.28    2.13   0
  11  -3 -20   18.89    2.90   0
  11  -2 -16   -0.63    1.67   0
  11  -1 -11  245.29    4.98   0
  12  -3 -19    1.87    1.83   0
  12  -1  -9   11.22    2.40   0
  12  -1  -7    2.00    1.43   0
  12  -1  -2  448.89    5.19   0
  13  -3 -18    0.78    1.80   0
  13  -2 -14    9.04    2.63   0
  14  -2 -12    4.81    2.48   0
  15  -2  -9   23.89    2.61   0
  15  -2  -8    3.34    2.23   0
  15  -2  -7   -0.57    2.20   0
  15  -2  -5   16.90    2.33   0
  16  -3 -14   43.34    3.53   0
  16  -3 -13   12.19    2.66   0
  17  -3 -10   23.15    2.69   0
  17  -3  -9   -1.28    2.33   0
   1   0   3  526.08    2.01   0
   2  -3 -19    8.82    1.79   0
   2   0  -6 1781.25    6.69   0
   3  -4 -22   -2.01    1.67   0
   3  -2 -17   81.78    2.66   0
   3   0  -7  395.53    3.63   0
   4  -3 -20   10.49    1.61   0
   4  -1 -14   99.62    2.85   0
   4   0  -8  136.01    2.66   0
   5  -5 -25    0.80    1.67   0
   5  -4 -23   25.07    2.33   0
   5  -2 -18   35.88    2.46   0
   5  -1 -14   45.36    2.07   0
   5   0  -8    0.71    1.06   0
   6  -5 -25    8.73    2.08   0
   6  -3 -21    0.83    1.97   0
   6   0   3   -0.57    0.55   0
   7  -2 -18   44.90    2.39   0
   8  -3 -21    3.44    2.13   0
   8  -1 -14   68.93    2.65   0
   8   0  -1    0.52    1.01   0
   8   0   0  530.82    4.13   0
   9  -3 -21    1.07    2.15   0
   9  -2 -18   -1.95    2.25   0
  10  -3 -21   15.00    2.67   0
  10  -2 -18   87.85    3.74   0
  10  -1 -13  100.11    3.17   0
  11  -1 -12  383.30    5.98   0
  12  -1 -11   61.89    3.18   0
  13  -2 -15   23.24    2.34   0
  13  -1  -6   54.61    2.76   0
  13  -1  -5   63.44    2.78   0
  14  -2 -14  148.04    4.72   0
  15  -2 -11    2.88    2.55   0
  15  -2 -10    2.76    2.28   0
  17  -3 -11   -1.42    2.23   0
  -7  -3  -6   -0.04    0.50   0
  -1  -2 -14    5.69    1.20   0
   0  -3 -18    0.83    1.37   0
   1  -2 -16   60.41    2.15   0
   1   0  -5  897.63    4.10   0
   2  -4 -22    3.38    1.55   0
   3  -3 -20    2.35    1.71   0
   3  -1 -14  115.87    2.88   0
   3   0  -8    1.48    1.33   0
   4  -2 -18   29.33    2.24   0
   4   0  -9   -0.64    1.42   0
   5  -3 -21   30.55    2.44   0
   5  -1 -15  159.94    3.58   0
   6  -2 -19   -1.76    1.93   0
   6  -1 -15   39.80    2.43   0
   7  -4 -24    2.93    2.15   0
   7  -2 -19   21.16    2.52   0
   7  -1 -15   10.91    1.71   0
   7   0   2    0.66    0.79   0
   8  -3 -22    5.77    2.30   0
   8  -2 -19    1.32    2.26   0
   8  -1 -15   45.34    2.74   0
   8   0  -8   24.13    1.65   0
   9  -3 -22    1.54    2.33   0
   9  -2 -19   46.54    3.09   0
   9  -1 -15   22.17    2.57   0
   9   0  -7   33.55    2.21   0
   9   0  -6    2.96    1.54   0
   9   0  -3  864.48    6.27   0
  10  -1 -14    7.40    1.77   0
  11  -3 -21   95.77    3.67   0
  11  -2 -18    1.58    2.30   0
  11  -1 -13  171.87    4.16   0
  13  -2 -17    3.45    2.48   0
  13  -2 -16   43.58    2.81   0
  13  -1 -10  175.57    4.56   0
  13  -1  -7  113.54    3.33   0
  13  -1  -3   50.82    2.51   0
  14  -2 -15   17.10    2.94   0
  15  -2 -12    5.52    2.00   0
  16  -2  -8    2.14    2.12   0
  16  -2  -7    9.19    2.21   0
   1  -3 -19  107.81    2.83   0
   1   0  -6    1.20    1.02   0
   3  -4 -23    5.48    1.79   0
   3  -2 -18  145.24    3.46   0
   4  -3 -21    2.14    1.43   0
   4  -1 -15    2.60    1.66   0
   5  -5 -26    3.59    1.74   0
   5  -2 -19   26.42    2.37   0
   6  -3 -22    6.81    2.18   0
   6  -1 -16   33.24    2.50   0
   6   0 -10   31.42    1.87   0
   7  -1 -16  124.52    3.68   0
   7   0 -10    1.71    1.42   0
   8  -1 -16  444.18    6.28   0
   8   0 -10 1245.79    9.03   0
   8   0   1   -0.64    0.75   0
   9  -1 -16   18.19    2.57   0
   9   0  -9  266.36    4.58   0
   9   0  -1   95.13    2.14   0
  10  -2 -19   15.39    2.11   0
  10   0  -7   -0.77    1.73   0
  10   0  -5    2.71    1.58   0
  11  -2 -19   14.24    2.77   0
  11  -1 -15  100.03    3.86   0
  11  -1 -14   74.50    3.06   0
  12  -2 -18   14.45    2.19   0
  12  -1 -14   79.29    3.61   0
  12  -1 -13    8.75    1.93   0
  13  -1 -12    2.24    2.48   0
  13  -1  -2   -0.31    1.64   0
  14  -2 -16    1.02    1.84   0
  15  -2 -15   -2.20    2.59   0
  16  -2 -12    8.31    2.54   0
  18  -3 -11   36.38    3.38   0
  -2  -2 -13  333.94    3.21   0
   0   0  -3    0.33    0.39   0
   2   0  -8 3264.80   10.11   0
   3  -3 -21   52.58    2.52   0
   3  -1 -15  178.08    3.48   0
   4  -4 -24   22.30    2.24   0
   4  -2 -19   12.55    2.02   0
   5  -3 -22    0.40    1.41   0
   5  -1 -16   72.67    2.78   0
   5   0 -11  436.42    5.05   0
   5   0   4    0.48    0.26   0
   6  -2 -20   85.11    3.37   0
   6   0 -11   -0.09    1.18   0
   7  -3 -23   -0.35    2.17   0
   7  -2 -20    2.81    1.57   0
   7  -1 -17    2.21    2.04   0
   7   0 -11  724.39    6.73   0
   8  -3 -23   12.48    2.43   0
   8  -2 -20   12.81    1.89   0
   8  -1 -17   20.47    2.64   0
   8   0 -11   -1.22    1.98   0
   9  -3 -23    4.11    2.20   0
   9  -2 -20    9.70    1.89   0
   9  -1 -17   -2.53    2.08   0
   9   0 -11   29.30    2.54   0
   9   0 -10   -1.65    1.47   0
   9   0   0   -1.27    0.99   0
  10  -2 -20   20.26    2.71   0
  10   0  -8  630.75    6.54   0
  10   0  -2   48.69    1.98   0
  11  -2 -20    3.97    2.62   0
  11  -1 -16    5.29    2.59   0
  13  -1 -13   21.94    2.84   0
  14  -2 -17   15.85    2.33   0
  14  -1 -11   43.51    3.26   0
  14  -1 -10   18.74    2.80   0
  14  -1  -9    2.15    2.29   0
  14  -1  -8   23.05    2.19   0
  14  -1  -7    7.35    1.76   0
  14  -1  -6   18.71    2.28   0
  14  -1  -5  121.69    3.67   0
  15  -2 -16   -0.19    2.67   0
  16  -2 -13   32.84    3.17   0
  -1  -2 -15   10.01    1.32   0
   0  -3 -19  139.32    3.01   0
   0   0  -4  246.86    1.81   0
   2  -3 -21    1.85    1.66   0
   3  -2 -19   28.51    2.25   0
   3   0 -10    2.32    1.02   0
   4  -3 -22   37.92    2.15   0
   5  -4 -25   13.45    2.21   0
   5  -2 -20   88.42    3.20   0
   5  -1 -17   42.81    2.56   0
   5   0 -12    0.68    1.74   0
   6  -3 -23   31.88    2.56   0
   6   0 -12   25.42    1.86   0
   7  -2 -21   14.64    2.47   0
   7   0 -12   -1.14    1.46   0
   7   0   3  141.60    1.59   0
   8  -3 -24   -0.78    2.08   0
   8  -2 -21    6.32    2.40   0
   8   0 -12   66.84    2.58   0
   8   0   2  370.84    3.02   0
   9   0 -12    1.81    2.20   0
  10  -2 -21    1.24    2.47   0
  10  -1 -17    2.95    1.76   0
  10   0 -11    2.02    2.20   0
  10   0 -10  193.92    4.01   0
  10   0  -1    2.34    1.21   0
  11  -2 -21   14.08    2.88   0
  11  -1 -17   41.94    3.25   0
  11   0  -9  467.35    6.28   0
  11   0  -8   -0.80    1.91   0
  11   0  -6   -2.40    1.66   0
  11   0  -5  134.15    3.25   0
  11   0  -4   -0.67    1.54   0
  12  -1 -16  102.66    4.15   0
  13  -1 -14   66.08    3.14   0
  14  -1 -13    2.63    2.54   0
  14  -1 -12    2.53    1.77   0
  17  -2 -13   19.40    2.81   0
  17  -2 -12   30.41    3.20   0
  17  -2 -10  104.58    4.26   0
  17  -2  -9   13.76    2.73   0
  -1  -1 -11   42.61    1.40   0
   3  -1 -16   -1.29    1.55   0
   4  -4 -25    2.70    1.85   0
   4  -3 -23    0.42    1.68   0
   4  -2 -20    4.33    1.91   0
   4   0 -12  238.91    3.83   0
   5   0 -13   37.87    2.32   0
   6  -2 -21   -0.18    2.06   0
   6  -1 -18  122.24    3.73   0
   6   0 -13    0.00    1.86   0
   7  -3 -24   29.82    2.69   0
   7   0 -13  486.63    5.88   0
   8  -2 -22   12.65    2.39   0
   8  -1 -18  228.60    4.70   0
   8   0 -13    0.33    1.49   0
   9  -2 -22    1.35    2.42   0
   9   0 -13    2.42    2.21   0
  10  -2 -22    0.77    2.54   0
  10  -1 -18    9.64    2.47   0
  10   0 -12    8.12    1.76   0
  10   0   0  188.34    2.96   0
  11  -1 -18   12.34    2.83   0
  11   0 -11  734.40    8.04   0
  11   0 -10   -3.02    1.57   0
  12  -1 -17    6.06    2.57   0
  12   0  -9   -0.91    1.99   0
  12   0  -8  245.30    4.82   0
  12   0  -7   -1.33    2.09   0
  12   0  -6  188.47    4.07   0
  14  -1 -15   27.85    3.22   0
  14  -1 -14   43.89    2.83   0
  15  -1 -10   18.17    2.64   0
  15  -1  -9   11.66    2.01   0
  15  -1  -8    3.97    1.73   0
  15  -1  -7    8.72    2.19   0
  15  -1  -6   -2.05    2.10   0
  15  -1  -5   17.24    2.36   0
  -4  -2 -10  236.35    1.84   0
  -3  -1  -6    5.65    0.38   0
   0  -2 -17   41.59    1.93   0
   0  -1 -13   42.22    1.63   0
   0   0  -5    0.34    0.76   0
   1  -3 -21    2.23    1.60   0
   2  -3 -22    5.55    1.60   0
   2  -2 -19   53.15    2.48   0
   2   0 -10  398.74    3.97   0
   3  -2 -20   34.26    2.44   0
   5  -4 -26    6.04    2.00   0
   5  -3 -24   20.04    2.36   0
   5  -2 -21   10.02    1.72   0
   6  -2 -22   36.94    2.72   0
   6   0 -14  247.21    4.39   0
   7  -2 -22    1.62    2.17   0
   7   0 -14   -3.73    1.49   0
   8  -1 -19   34.33    2.79   0
   8   0 -14   16.72    1.90   0
   9  -1 -19    1.63    1.69   0
   9   0 -14   -0.51    1.52   0
  10  -1 -19    3.24    2.56   0
  10   0 -14    9.09    2.46   0
  11   0 -13    5.94    2.53   0
  11   0 -12   -3.57    1.68   0
  12  -1 -18   43.61    2.83   0
  12   0 -12  339.08    6.01   0
  12   0 -11   -1.38    2.45   0
  12   0 -10  180.60    4.19   0
  12   0  -5   -1.41    1.78   0
  12   0  -4  530.61    6.00   0
  13  -1 -18   -0.23    2.50   0
  14  -1 -16   -0.93    2.68   0
  15  -1 -15  109.14    4.43   0
  18  -2 -11    1.21    2.59   0
   0   0  -6 1811.18    5.88   0
   1   0  -9  340.54    3.46   0
   2   0 -11    0.90    1.34   0
   3  -3 -23   14.22    2.09   0
   4  -3 -24   30.96    2.34   0
   4  -2 -21   10.39    1.66   0
   4  -1 -18  146.57    3.70   0
   5  -2 -22   69.74    3.19   0
   5   0 -14    0.90    1.38   0
   6  -3 -25    3.79    2.14   0
   6   0 -15    2.77    2.18   0
   7  -2 -23    3.03    2.33   0
   7  -1 -20    6.76    2.20   0
   7   0 -15  931.77    8.43   0
   8  -2 -23   -2.00    2.38   0
   8  -1 -20   32.87    2.94   0
   8   0 -15    0.23    1.60   0
   8   0   3   -0.15    0.83   0
   9  -2 -23   75.04    3.31   0
   9  -1 -20  138.81    4.46   0
   9   0 -15   -0.92    1.58   0
  10  -1 -20   10.16    2.70   0
  10   0 -15    2.20    2.39   0
  10   0   1   -1.12    1.26   0
  11  -1 -20   45.19    3.45   0
  11   0 -15  172.25    4.71   0
  11   0 -14   -0.08    1.71   0
  11   0  -1  411.22    4.53   0
  12  -1 -19    7.96    2.06   0
  12   0 -14   45.49    3.22   0
  12   0  -3   -1.66    1.56   0
  13  -1 -19   -0.23    2.66   0
  13   0 -11  129.56    4.33   0
  13   0 -10    0.03    2.39   0
  13   0  -9    2.92    2.25   0
  13   0  -8   -0.22    2.30   0
  13   0  -7   98.28    3.53   0
  13   0  -6   -1.35    2.04   0
  14  -1 -18    8.32    2.88   0
  14  -1 -17   15.97    2.36   0
  15  -1 -16    3.95    2.81   0
  16  -1 -14    2.72    2.60   0
  16  -1 -12    0.41    2.41   0
  16  -1 -11    5.07    1.94   0
  16  -1 -10   24.98    2.41   0
  16  -1  -9    0.02    1.75   0
  16  -1  -8   78.80    3.59   0
  -1  -1 -12 1171.77    6.17   0
   0  -1 -14  194.46    3.07   0
   0   0  -7   -0.33    0.86   0
   1  -2 -19   19.67    1.95   0
   1   0 -10    0.71    1.17   0
   3  -2 -21    6.33    1.87   0
   4  -2 -22    9.04    1.95   0
   4   0 -14  227.27    3.85   0
   5  -3 -25    3.04    2.04   0
   6  -2 -23   40.24    2.85   0
   6  -1 -20   20.64    2.49   0
   6   0 -16  308.61    5.23   0
   7   0 -16   -0.00    1.58   0
   8  -1 -21    8.93    2.40   0
   8   0 -16    8.00    1.79   0
   9  -1 -21   30.22    3.08   0
   9   0 -16   -0.69    1.62   0
  10  -1 -21   -3.19    2.54   0
  10   0 -16   17.03    2.13   0
  11  -1 -21    5.25    2.73   0
  11   0 -16   -0.77    2.57   0
  11   0   0    0.32    1.26   0
  12  -1 -20    3.35    2.02   0
  12   0 -15   -0.29    2.64   0
  13   0 -14   -0.12    2.61   0
  13   0 -13  128.82    4.44   0
  13   0 -12    0.15    1.77   0
  13   0  -5  247.54    4.60   0
  13   0  -4   -1.23    1.92   0
  14   0 -11   -2.34    2.42   0
  14   0 -10   53.50    3.39   0
  14   0  -9   -0.59    2.36   0
  16  -1 -15    3.71    2.52   0
  17  -1 -12   15.61    2.76   0
  17  -1 -11    4.92    2.48   0
  17  -1 -10    3.37    2.30   0
   1  -1 -16  499.49    5.22   0
   3   0 -14    1.98    1.72   0
   4  -1 -19   25.45    1.91   0
   4   0 -15   -1.90    1.74   0
   5  -2 -23    3.57    2.05   0
   5   0 -16    1.80    2.01   0
   6  -3 -26   25.84    2.63   0
   6   1  -7    2.56    1.68   0
   6   1  -6    3.99    1.56   0
   6   1  -4  101.19    2.34   0
   7  -1 -21    2.96    2.19   0
   7   0 -17  696.68    7.90   0
   7   1  -5   11.46    1.62   0
   7   1  -4   83.88    2.30   0
   8   0 -17    3.44    1.74   0
   9   0 -18    0.04    2.30   0
   9   0 -17   89.89    3.35   0
   9   1  -8   81.26    2.97   0
   9   1  -7   21.84    2.16   0
  10  -1 -22   50.60    3.59   0
  10   0 -17   -1.27    1.72   0
  11   0 -17   59.14    3.60   0
  12   0 -17   -0.69    2.48   0
  12   0 -16    8.32    2.05   0
  13   0 -16    2.31    2.57   0
  13   0 -15   27.94    3.05   0
  14   0 -14    1.62    2.70   0
  14   0 -13    2.13    2.59   0
  14   0  -7    1.27    2.08   0
  17  -1  -9    0.83    1.71   0
  -3  -1  -7  197.29    1.40   0
  -1  -1 -13  106.25    2.17   0
   1  -2 -20   -1.44    1.54   0
   1   0   2   -0.04    0.24   0
   2  -2 -21    0.21    1.69   0
   2  -1 -18  355.15    4.95   0
   3  -2 -22    8.50    2.05   0
   3  -1 -19   31.72    2.46   0
   4  -2 -23   14.21    2.28   0
   4  -1 -20    6.45    2.09   0
   5   0 -17   34.36    2.57   0
   5   1  -8    4.93    1.24   0
   5   1  -7  845.64    6.14   0
   5   1  -6   92.47    2.18   0
   5   1  -5   15.03    1.24   0
   6  -2 -24   21.67    2.13   0
   6   1 -10   73.27    2.80   0
   6   1  -3  313.39    3.49   0
   7  -2 -25    3.27    2.06   0
   7   0 -18    1.31    2.43   0
   7   0   4   -0.47    0.57   0
   7   1 -11   65.57    2.89   0
   7   1  -3  222.35    3.17   0
   8   0 -18  119.37    3.70   0
   8   1 -12  109.62    3.52   0
   8   1 -11   94.34    3.27   0
   8   1 -10   13.36    1.64   0
   8   1  -4  216.75    3.43   0
   9   0 -19   64.61    3.44   0
   9   1 -12   35.18    2.70   0
   9   1 -11  595.74    6.98   0
   9   1 -10  135.51    3.48   0
   9   1  -9    1.08    1.55   0
  10  -1 -23    8.00    2.73   0
  10   0 -19    4.78    2.49   0
  10   0 -18   11.08    2.07   0
  10   0   2 1249.84    6.26   0
  10   1 -11  141.19    4.01   0
  10   1 -10   37.29    2.80   0
  10   1  -9    7.95    2.16   0
  10   1  -7  260.76    4.52   0
  10   1  -6   18.32    2.02   0
  11   0 -18   -2.02    1.82   0
  11   0   1  606.09    5.01   0
  12   0 -18   17.77    3.09   0
  13   0 -17    1.18    2.81   0
  14   0 -16  216.44    5.91   0
  14   0 -15   -2.32    2.55   0
  14   0  -5    0.10    1.88   0
  14   0  -4   16.81    2.28   0
  15   0 -14    1.37    2.66   0
  15   0 -13    0.42    2.64   0
  15   0 -12   -4.47    2.58   0
  15   0 -10    1.90    2.52   0
  15   0  -9    0.90    2.33   0
  15   0  -8    0.09    2.24   0
  18  -1 -12    7.78    2.83   0
  18  -1 -11   16.59    3.05   0
  -4  -2 -11    4.05    0.68   0
  -2  -2 -16  176.97    2.86   0
   0  -2 -19   20.24    1.81   0
   0   0  -9   -0.32    0.95   0
   1   0 -12   -2.20    1.26   0
   2   0   3   -0.37    0.30   0
   4   1  -8  688.90    5.64   0
   4   1  -7   44.60    1.70   0
   4   1  -6  116.87    2.30   0
   4   1  -5  312.67    3.36   0
   4   1  -4    7.79    1.42   0
   5  -2 -24    3.07    1.56   0
   5   1 -11   95.10    3.02   0
   5   1  -3  965.81    5.52   0
   6  -2 -25    9.79    2.33   0
   6  -1 -22   14.98    2.60   0
   6   0 -18    6.90    1.72   0
   6   1 -12   71.39    3.00   0
   7   0 -19  123.57    4.12   0
   7   1 -13   95.80    3.33   0
   7   1 -12   20.86    1.96   0
   7   1  -2  212.23    2.94   0
   8  -1 -23    2.57    2.46   0
   8   0 -19    1.27    1.77   0
   8   1  -3  809.28    6.00   0
   9  -1 -23    0.42    1.81   0
   9   0 -20   -1.63    2.34   0
   9   0   3  256.11    2.54   0
   9   1  -3    4.44    1.38   0
  10   0 -20   10.65    2.68   0
  10   1 -13  117.74    4.00   0
  10   1 -12    2.20    1.73   0
  10   1  -5   31.75    2.09   0
  11   0 -20   -0.67    2.50   0
  11   0 -19   36.02    2.71   0
  11   1 -12  360.76    6.25   0
  11   1 -11  273.68    5.44   0
  11   1  -6   98.08    3.10   0
  12   0 -19   -0.20    2.69   0
  13   0 -19    8.71    2.81   0
  13   0 -18   -2.58    1.91   0
  14   0 -18    8.79    2.86   0
  14   0 -17   -2.19    2.63   0
  15   0 -16    4.49    2.92   0
  15   0 -15   25.54    3.17   0
  15   0  -7   49.28    2.64   0
  16   0 -12   32.95    3.20   0
  16   0 -11   -0.96    2.30   0
  -3  -1   0 4169.62    8.07   0
  -1  -2 -18    1.22    1.34   0
  -1  -1 -14   22.28    1.38   0
   0   0 -10  869.14    5.39   0
   1  -2 -21    1.11    1.59   0
   2  -2 -22  217.16    4.37   0
   2  -1 -19    1.80    1.87   0
   3  -2 -23    1.45    1.90   0
   3  -1 -20   -2.30    1.75   0
   3   0 -16    0.04    1.68   0
   4  -2 -24    1.17    1.95   0
   4   0 -17   -0.74    1.35   0
   4   1  -9  245.79    3.56   0
   4   1  -3  786.10    4.76   0
   5  -2 -25   -2.81    2.01   0
   5  -1 -22   28.51    2.66   0
   5   0 -18   -1.03    1.44   0
   5   1 -12    9.74    2.05   0
   5   1  -2  397.64    3.45   0
   6  -1 -23   26.69    2.69   0
   6   0 -19    1.27    2.27   0
   6   1 -13   22.57    2.34   0
   7   0 -20    2.66    2.42   0
   8   0 -20    1.54    2.34   0
   8   1 -15   38.24    2.97   0
   8   1 -14   67.45    2.83   0
   9   1 -15   15.19    2.72   0
   9   1 -14   18.89    2.09   0
  10   0 -21    1.79    2.57   0
  10   1 -15   32.65    3.07   0
  10   1 -14    4.85    1.86   0
  11   0 -21    5.24    2.65   0
  11   1 -13  163.90    4.33   0
  11   1  -5   23.46    2.10   0
  12   0 -20    1.49    1.99   0
  12   1 -13   16.61    2.91   0
  12   1 -12   36.57    3.17   0
  12   1 -10  284.89    5.30   0
  12   1  -9   11.38    2.35   0
  12   1  -7   -1.14    2.07   0
  15   0 -17   15.08    2.59   0
  16   0 -15    0.43    2.99   0
  16   0 -14   35.66    3.40   0
  16   0 -13    1.01    1.96   0
  16   0 -10    1.48    1.82   0
  16   0  -8  276.49    5.93   0
   2   0 -15   -2.34    1.55   0
   3  -1 -21   49.28    2.66   0
   3   0 -17  390.03    5.39   0
   3   1  -8  146.56    2.81   0
   3   1  -5 1219.07    6.18   0
   4  -1 -22  118.11    3.78   0
   4   0 -18  415.76    5.91   0
   4   1 -12   19.69    2.14   0
   5   0 -19    2.05    2.15   0
   5   1 -13   85.21    3.01   0
   6   0 -20    2.28    2.31   0
   6   1  -1  104.65    1.94   0
   7  -1 -24    9.33    2.49   0
   7   1  -1  418.20    3.77   0
   8   0 -21    2.47    2.49   0
   8   0   4  218.95    1.87   0
   8   1 -16  426.67    6.61   0
   9   0 -21    5.08    1.97   0
   9   1 -16   19.51    2.69   0
   9   1  -2  120.55    2.56   0
  10   1 -16   18.40    2.72   0
  11   1 -16    8.01    2.79   0
  11   1 -15   70.33    3.27   0
  12   1 -16   94.24    4.16   0
  12   1 -15   35.60    3.36   0
  12   1  -5    1.41    1.83   0
  13   1 -14   85.11    4.11   0
  13   1 -13   22.09    3.04   0
  13   1 -11  170.16    4.54   0
  13   1  -9  177.85    4.68   0
  13   1  -8  174.69    4.65   0
  17   0 -14   -0.54    2.92   0
  17   0 -13   16.89    3.05   0
  -3  -1  -1 5245.90    8.10   0
   0   0 -11    0.72    1.11   0
   2  -1 -20    1.01    1.88   0
   2   0 -16   97.40    2.83   0
   3   1 -10   27.15    1.91   0
   3   1  -4 1724.92    6.85   0
   4  -2 -25    1.58    1.81   0
   4   0 -19   -0.01    2.16   0
   4   1 -13  272.06    4.49   0
   5  -2 -26   -0.12    2.02   0
   5  -1 -23   20.96    2.08   0
   5   0 -20    0.81    2.26   0
   5   1 -14   42.90    2.24   0
   5   1  -1  894.16    4.72   0
   6   1 -15   25.15    2.11   0
   7   1 -17    1.43    2.30   0
   8   1 -17   27.32    3.02   0
   8   1  -1   18.75    1.32   0
   9   0 -22   -1.06    1.93   0
   9   1 -18   12.88    2.70   0
   9   1 -17   -1.31    1.76   0
   9   1  -1   94.61    2.33   0
  10   0 -23   -1.45    2.72   0
  10   0   3    0.00    0.97   0
  10   1 -18    9.81    2.88   0
  10   1 -17    3.93    1.97   0
  10   1  -2   32.83    1.81   0
  11   1 -18   19.07    3.16   0
  11   1 -17   29.22    2.65   0
  12   1 -17    9.05    3.01   0
  12   1  -4   38.11    2.34   0
  13   1 -17   45.31    3.63   0
  13   1 -16   14.84    3.13   0
  13   1 -15   30.60    2.71   0
  13   1  -6   58.84    3.15   0
  14   1 -15   24.41    3.39   0
  14   1 -14   52.03    3.78   0
  14   1 -13    1.08    2.76   0
  14   1 -12    0.83    2.50   0
  14   1 -11   40.71    3.31   0
  14   1 -10   18.57    2.93   0
  17   0  -9   -0.95    1.77   0
  -2  -1 -13  234.55    2.91   0
  -1   0  -7   72.00    1.38   0
   1  -1 -19  142.55    3.41   0
   2  -1 -21    3.90    1.71   0
   2   0 -17   -0.55    1.74   0
   4  -1 -23    3.02    2.19   0
   4   1 -14  103.80    3.24   0
   5   1 -16   49.85    2.79   0
   6  -1 -25   -0.23    2.19   0
   6   1 -17   10.35    2.48   0
   7   1 -18  100.43    4.00   0
   8   0 -23    2.91    2.55   0
   8   1 -18  204.41    4.79   0
   9   1 -19    3.35    2.74   0
  10   1 -19    1.16    2.71   0
  11   1 -19   21.14    3.23   0
  12   1 -19    9.67    3.05   0
  12   1 -18   42.20    3.02   0
  12   1  -3    6.87    1.98   0
  13   1 -18   -1.95    2.91   0
  14   1 -17   16.50    3.29   0
  14   1 -16   -0.05    2.10   0
  15   1 -15  114.17    4.98   0
  15   1 -13    4.70    2.90   0
  15   1 -12   23.26    3.20   0
  15   1 -11   49.47    3.57   0
  15   1 -10   14.58    2.86   0
  -1   0  -8    0.39    0.77   0
   0   0 -13    1.95    1.16   0
   1  -1 -20   27.04    2.22   0
   2   1  -9   20.31    1.69   0
   2   1  -7 1551.24    7.31   0
   3   0 -19  452.20    6.20   0
   3   1 -13  581.61    6.06   0
   4   0 -20   14.09    1.91   0
   4   1 -15    0.73    1.91   0
   5   0 -21    2.89    1.73   0
   6   0 -22    8.20    1.83   0
   6   1 -18  115.98    4.02   0
   6   1   0  824.31    4.54   0
   7   0 -23  103.89    4.25   0
   7   1 -19   35.84    3.14   0
   7   1   0    7.53    0.97   0
   8   1   0  612.33    4.54   0
   9   1 -20  138.78    4.80   0
  10   1 -20   10.35    2.80   0
  10   1  -1    0.98    1.21   0
  11   1 -20   49.09    3.64   0
  12   1 -20    2.76    2.96   0
  13   1  -4   34.65    2.48   0
  14   1  -6   19.30    2.40   0
  15   1 -16    0.11    2.13   0
  15   1  -9   14.46    2.16   0
  15   1  -8    4.01    2.49   0
  16   1 -15    2.24    3.04   0
  16   1 -14    2.89    2.86   0
  16   1 -13    6.32    2.93   0
  16   1 -12   -0.63    2.73   0
  16   1 -11    2.19    2.50   0
   2   1 -10  126.65    2.57   0
   9   2 -11    6.08    1.82   0
   9   2 -10  151.91    3.82   0
  15   1  -7    6.89    1.83   0
 -19   1   5   -0.41    1.82   0
 -18   0   9    1.15    2.18   0
 -18   0  10   72.21    3.68   0
 -18   0  11    2.68    2.24   0
 -18   0  12    3.62    2.41   0
 -18   0  13   -0.57    2.14   0
 -17   0   5   39.47    2.62   0
 -17   0   6    0.90    2.09   0
 -16   0   3   -2.19    1.69   0
 -16   0  19    1.36    2.23   0
 -15  -1  10   14.02    2.49   0
 -15  -1  12   24.08    2.90   0
 -15   0   1   12.91    1.88   0
 -15   0  21  135.81    4.96   0
 -14  -1   6   18.77    2.38   0
 -14  -1   8   20.79    2.03   0
 -14  -1  13    0.59    1.74   0
 -14   0   0   13.24    1.65   0
 -14   0  21   -1.50    1.81   0
 -14   0  22    4.06    2.54   0
 -13  -1   4   34.49    2.41   0
 -13  -1  15   31.66    2.52   0
 -13  -1  16   14.82    2.85   0
 -13   0  22   -2.80    2.50   0
 -12  -1  17    6.50    2.69   0
 -12   0  22   52.39    3.57   0
 -10  -1   1    1.90    1.39   0
 -10   0  -4 1146.45    6.28   0
 -10   0  22  566.34    8.07   0
  -9  -1   0  135.96    2.64   0
  -9  -1  17   -1.79    2.29   0
  -9   0  22   -0.30    2.27   0
  -9   1  25    0.81    2.35   0
  -8  -1  16  382.62    5.63   0
  -8   0  21    0.70    2.05   0
  -6  -1   0  796.34    4.93   0
  -6   0  20    3.02    2.05   0
  -4  -1  12   23.40    1.78   0
  -4   0  -5    0.49    0.41   0
  -3  -1   4 1899.45    6.98   0
  -3  -1   9  276.64    3.43   0
  -2   0  15   -2.12    1.40   0
 -20   1   6    1.67    1.93   0
 -19   1   4    2.12    1.34   0
 -18   0   7    0.75    2.12   0
 -18   0   8   16.41    2.12   0
 -16  -1  11    3.10    2.35   0
 -16  -1  12    1.42    2.40   0
 -16  -1  13    8.03    2.56   0
 -16   0   2   29.84    2.28   0
 -15  -1   8    1.14    2.14   0
 -15  -1   9   15.91    2.01   0
 -15  -1  14    0.29    1.84   0
 -15   0   0    0.43    1.41   0
 -14  -1   5  120.72    3.56   0
 -14  -1  16   -0.93    1.91   0
 -14   0  -1    1.19    1.43   0
 -14   0  23   -0.76    2.72   0
 -13  -1   3   44.62    2.47   0
 -13  -1  18    0.27    2.68   0
 -13   0  23    7.15    2.71   0
 -13   1  26   -1.45    1.93   0
 -12  -1   2  521.74    5.74   0
 -12  -1  18   59.34    3.47   0
 -12   0  23   -0.92    2.59   0
 -12   1  26   -1.03    1.70   0
 -11  -1  18   11.74    2.08   0
 -11   0  -4    0.58    1.06   0
 -11   0  23   22.16    2.99   0
 -11   1  26   12.88    2.51   0
 -10  -1   0  444.14    4.68   0
 -10   0  23   -1.79    2.55   0
  -9  -1  18   16.48    2.61   0
  -9   0  -5   13.40    1.11   0
  -8  -1  -1    1.77    1.09   0
  -8  -1  17   19.73    2.02   0
  -8   0  22    2.88    2.30   0
  -7  -1  -1 1001.30    5.81   0
  -7   0  21  210.39    4.77   0
  -5  -1   0  682.61    4.28   0
  -5  -1  14   49.69    2.12   0
  -4  -1   1  116.49    1.83   0
  -3  -1   3 1217.30    5.42   0
  -3  -1  10   24.47    1.61   0
  -3   0  17  470.70    5.22   0
  -1   0  13 1089.65    6.11   0
 -20   1   5    0.81    1.86   0
 -19   0   8   -0.26    2.10   0
 -18   0   6   61.37    2.85   0
 -17   0   3    7.02    1.95   0
 -16  -1   7   28.88    2.65   0
 -16  -1   8   90.43    3.72   0
 -16  -1   9    1.04    1.63   0
 -16  -1  10   22.68    2.28   0
 -16  -1  14    0.19    1.81   0
 -16  -1  15    2.39    2.50   0
 -16  -1  16    5.61    2.75   0
 -16  -1  17    5.16    2.67   0
 -16   0   1    0.59    1.69   0
 -15  -1   6   -1.31    1.45   0
 -15  -1  17   80.17    3.65   0
 -15  -1  18   54.04    3.84   0
 -14  -1   3   32.28    2.45   0
 -14  -1   4   25.94    2.04   0
 -14  -1  18    7.05    2.11   0
 -14  -1  19    4.47    2.78   0
 -14   0  24   33.79    3.79   0
 -13  -1  19   -0.99    2.53   0
 -13   0  24    0.35    2.72   0
 -12  -1   1  152.21    3.34   0
 -12  -1  19    9.04    2.11   0
 -12   0  24    7.10    2.85   0
 -12   1  27   12.82    2.80   0
 -11  -1  19   21.22    2.37   0
 -11  -1  20   52.41    3.36   0
 -11   0  24    1.59    2.62   0
 -10  -2   9  163.03    4.09   0
 -10  -2  10  169.64    4.17   0
 -10  -1  19    4.57    1.84   0
  -9  -2   9  293.41    4.98   0
  -9  -1  -1  124.00    2.47   0
  -9  -1  19    1.90    2.40   0
  -8  -1  18  257.46    4.96   0
  -7   0  22    1.70    2.23   0
  -6  -1  -1   54.05    1.56   0
  -6   0  21   -1.12    2.08   0
  -5   0  20    0.25    2.06   0
  -4  -1  13  230.09    3.60   0
  -3  -1   2 9999.99   14.78   0
  -3  -1  11  112.07    2.54   0
 -19   0   6   -0.82    2.00   0
 -18   0   4   29.79    2.53   0
 -17  -1   8   -1.40    2.18   0
 -17  -1  10    0.71    1.65   0
 -17  -1  11    7.19    1.89   0
 -17  -1  12   15.98    2.19   0
 -17  -1  13    7.22    2.08   0
 -17  -1  14   29.38    2.64   0
 -17  -1  16    1.76    2.85   0
 -17   0   2   -0.11    1.75   0
 -16  -1  18    6.15    2.76   0
 -16  -1  19   -1.39    2.79   0
 -15  -1   4    5.07    2.05   0
 -15  -1  19   33.07    2.87   0
 -15  -1  20   -4.68    2.81   0
 -15   0  -1    5.53    1.61   0
 -14  -1   2   94.68    3.11   0
 -14  -1  20   49.64    3.68   0
 -13  -1   1    4.22    1.72   0
 -13  -1  20   10.88    2.17   0
 -13  -1  21   -0.67    2.67   0
 -13   0  25   -3.07    2.82   0
 -12  -2  12    9.22    2.67   0
 -12  -2  13   37.85    3.19   0
 -12   0  25    1.33    2.57   0
 -11  -2   8   23.47    2.02   0
 -11  -2   9   45.47    2.45   0
 -11  -2  10   88.86    3.12   0
 -11  -2  11   17.94    2.05   0
 -11  -2  12    7.52    1.89   0
 -11  -2  14   42.68    3.10   0
 -11  -1  21    5.04    2.61   0
 -10  -2   7   80.24    2.74   0
 -10  -2   8   16.66    1.83   0
 -10  -2  11   -0.12    1.64   0
 -10  -2  12   28.83    2.24   0
 -10  -2  14  160.46    4.41   0
 -10  -1  20    8.87    2.00   0
 -10   0  -5    0.63    0.90   0
  -9  -2  11    3.19    1.69   0
  -9  -2  13    0.75    2.33   0
  -9   0  24    0.65    2.53   0
  -8  -2   7   27.41    1.99   0
  -8  -1  19   32.23    2.77   0
  -8   0  23    1.97    2.17   0
  -7  -1  18  100.91    3.27   0
  -6   1  -9  169.61    1.09   0
  -5  -1  -1  770.38    4.44   0
  -4  -1   0 1830.30    6.44   0
  -4  -1  14  125.66    3.01   0
  -3  -1  12   19.65    1.66   0
  -3   0  18   -0.10    1.62   0
  -2  -1   6  894.54    5.01   0
  -2  -1   7 2067.79    7.81   0
  -1   0  14   -1.11    1.09   0
   0   0  11    0.97    0.97   0
   2   1  11    2.66    0.45   0
 -18  -1  10    9.92    2.59   0
 -18  -1  11   14.41    2.63   0
 -18  -1  12   12.95    2.13   0
 -18  -1  13    3.72    2.07   0
 -18   0   3   -0.69    1.64   0
 -17  -1   6    0.24    2.14   0
 -17  -1   7    3.70    2.16   0
 -16  -1   5    7.69    1.72   0
 -15  -1  21    5.53    2.90   0
 -14  -2   9    1.46    2.40   0
 -14  -2  10    1.31    2.50   0
 -14  -2  12   -0.28    2.60   0
 -14  -2  14  160.92    5.09   0
 -14  -1   1    4.75    1.68   0
 -14  -1  21   -0.53    1.93   0
 -14  -1  22  113.74    4.87   0
 -13  -2   7   99.16    3.65   0
 -13  -2   8    2.06    2.21   0
 -13  -2   9    9.85    1.94   0
 -13  -2  10   33.30    2.47   0
 -13  -2  13    0.86    1.87   0
 -13  -2  14    6.39    2.61   0
 -13  -2  15   31.63    3.24   0
 -13  -1  22   -0.05    2.75   0
 -13   0  26   -4.83    2.59   0
 -12  -2   7  181.66    4.05   0
 -12  -2  14    0.30    1.82   0
 -12  -2  15   33.78    3.13   0
 -12  -2  16  203.97    5.47   0
 -12  -1  22    5.22    2.81   0
 -11  -2   5   -0.25    1.97   0
 -11  -2  15   34.00    3.06   0
 -11  -2  16   -0.99    2.67   0
 -11  -1  -1  124.35    2.83   0
 -11  -1  22    5.65    2.68   0
 -11   0  -5   95.01    2.08   0
 -11   0  25   44.92    3.01   0
 -10  -1  21   -0.37    1.92   0
 -10   0  25    3.12    2.69   0
  -9  -2   4  279.94    4.30   0
  -9  -2  14   10.14    1.89   0
  -9  -2  15    1.96    2.40   0
  -9  -1  -2   25.75    1.40   0
  -9  -1  21   46.47    3.38   0
  -8  -2   4  150.99    3.36   0
  -8  -2   5  144.91    3.15   0
  -8  -2  13   65.90    2.74   0
  -8  -2  14  107.88    3.70   0
  -8   0  24   25.76    2.90   0
  -7  -2   6   17.55    1.56   0
  -7  -1  -2  114.02    2.10   0
  -7  -1  19   40.42    2.86   0
  -7   0  23  123.66    4.17   0
  -6  -2   7  308.21    4.37   0
  -6  -2   8   66.85    2.62   0
  -6  -2   9   89.83    3.01   0
  -6  -1  -2    1.71    0.89   0
  -6  -1  18  145.64    4.01   0
  -6   0  22    6.58    2.05   0
  -5   0  21    3.07    2.03   0
  -4  -1  15    0.76    1.51   0
  -3  -1   1  301.89    2.67   0
  -3  -1  13  568.24    5.44   0
  -2  -1   4  153.94    2.15   0
  -2  -1   5  478.17    3.50   0
  -2  -1   9   19.91    1.40   0
 -20   0   6   19.54    2.52   0
 -19  -1  10   52.55    3.58   0
 -18  -1   7    5.21    2.25   0
 -18  -1   8    4.14    1.81   0
 -17  -1   5  121.87    3.96   0
 -16  -1   3   50.18    2.72   0
 -15  -2  11    5.57    2.52   0
 -15  -2  13    0.34    2.56   0
 -15  -2  14    7.52    2.88   0
 -15  -2  16   -1.98    2.63   0
 -14  -2   7   -0.78    2.31   0
 -14  -2  15   20.67    2.52   0
 -14  -1  23   10.80    3.15   0
 -13  -2   5   35.85    2.74   0
 -13  -2   6    9.39    1.75   0
 -13  -2  17    4.97    2.92   0
 -13  -1  23   12.23    2.99   0
 -12  -2   4   59.77    2.88   0
 -12  -2   5  107.68    3.15   0
 -12  -2  17    1.40    2.68   0
 -12  -2  18   16.81    2.98   0
 -12  -1  23    0.74    2.82   0
 -12   0  26    2.58    1.97   0
 -11  -2   4   -1.55    1.29   0
 -11  -2  17   92.90    4.12   0
 -11  -1  -2    2.37    1.26   0
 -11  -1  23   19.49    3.02   0
 -10  -2  16   93.80    3.50   0
 -10  -2  17    3.31    2.71   0
 -10  -1  22   64.87    3.72   0
  -9  -2   3  243.77    3.97   0
  -9  -2  16   -1.27    2.44   0
  -9  -1  22   65.77    3.60   0
  -8  -2   3    1.99    1.72   0
  -8  -1  21    7.32    2.59   0
  -7  -2  14  263.49    4.94   0
  -7  -1  20    9.09    2.51   0
  -6  -2   6  425.40    4.75   0
  -6  -2  10   70.68    2.52   0
  -6  -2  11   56.44    2.60   0
  -6  -1  19   28.06    2.70   0
  -4  -1  16   36.16    2.27   0
  -3   0  19  409.11    5.32   0
  -2  -1  10  178.88    2.81   0
  -2   0  17    0.34    1.44   0
  -1   0  15 1017.87    6.52   0
 -20   0   5   -1.54    1.66   0
 -19  -1   8   16.09    2.71   0
 -19  -1   9   13.44    2.59   0
 -18  -1   5    0.18    1.91   0
 -17  -1   4   23.84    2.40   0
 -16  -2   9   -0.63    2.33   0
 -16  -2  10   14.13    2.78   0
 -16  -2  12    8.37    2.18   0
 -16  -2  13   35.90    2.82   0
 -16  -2  14   34.09    2.83   0
 -16  -2  16   94.77    4.58   0
 -16  -2  17    4.18    2.99   0
 -16  -1   2    3.23    1.90   0
 -15  -2   8    1.72    1.72   0
 -15  -2  17   12.63    2.46   0
 -15  -1   1    1.23    1.75   0
 -14  -2   5   12.17    2.37   0
 -14  -2   6    3.34    1.67   0
 -14  -2  18    5.78    2.81   0
 -14  -2  19    7.14    3.11   0
 -13  -2   4   57.30    2.92   0
 -12  -2   3   15.44    2.11   0
 -12  -2  19   16.47    3.14   0
 -12  -1  24    1.74    2.88   0
 -12   0  27    0.60    2.40   0
 -11  -2   3   43.21    2.12   0
 -11  -2  18    0.72    1.96   0
 -11  -2  19   15.93    3.11   0
 -10  -2  18  114.61    4.39   0
 -10   0  -6  810.41    5.02   0
  -9  -2   2  233.91    3.86   0
  -9  -2  17    9.38    2.01   0
  -9  -2  18    0.44    2.41   0
  -9  -1  -3  114.26    2.29   0
  -8  -2   2    8.50    1.63   0
  -8  -2  16   15.13    2.04   0
  -8  -2  17   20.37    2.65   0
  -8  -1  -3   13.75    1.12   0
  -8  -1  22   42.62    3.11   0
  -7  -2  15  112.65    3.69   0
  -7  -1  21    0.71    2.18   0
  -5  -2   7    7.38    1.75   0
  -5  -2   9  593.08    5.92   0
  -5  -2  10  363.76    4.92   0
  -5  -1  -2    0.48    0.80   0
  -5   0  -6   -0.05    0.44   0
  -2  -1   3   56.99    1.28   0
  -2  -1  11  124.74    2.53   0
 -19  -1   6   -1.88    2.12   0
 -19  -1   7    0.26    2.01   0
 -18  -2  13   11.71    2.94   0
 -17  -2  10  109.68    4.40   0
 -17  -2  11   42.92    2.91   0
 -17  -2  12   29.10    2.62   0
 -17  -2  14    7.86    2.19   0
 -17  -2  16    1.96    2.96   0
 -17  -1   3   18.05    2.19   0
 -16  -2   8    2.89    1.73   0
 -16  -2  19   -1.61    3.05   0
 -16  -1   1    3.63    1.79   0
 -15  -2   5   17.63    2.42   0
 -15  -2   6   31.89    2.42   0
 -15  -2  19    3.70    2.20   0
 -15  -1   0   14.08    1.91   0
 -14  -2   4   93.61    3.49   0
 -14  -2  20    2.61    2.93   0
 -13  -2   3  175.27    4.11   0
 -13  -2  20   13.83    2.90   0
 -13  -2  21   11.51    2.90   0
 -13  -1  25   67.01    4.37   0
 -12  -2   2   39.92    2.58   0
 -12  -2  20  140.72    4.92   0
 -11  -2  20    2.20    2.79   0
 -11  -1  24   63.94    3.54   0
 -10  -2  19   16.69    2.33   0
 -10  -1  -3  227.98    3.22   0
 -10  -1  24  133.94    4.96   0
  -9  -1  23    3.36    2.54   0
  -8  -2  18    7.04    2.47   0
  -7  -2   2   42.61    2.00   0
  -7  -2  16  203.42    4.67   0
  -6  -2   3  386.23    4.35   0
  -6  -1  20   21.26    2.55   0
  -5  -2   5   79.68    2.46   0
  -5  -2  11  148.50    3.28   0
  -5  -2  12   70.67    2.83   0
  -4  -1  17   59.61    2.66   0
  -3  -1  15  221.65    3.84   0
  -2  -1  12  444.33    4.53   0
  -2   0  18  149.80    3.28   0
 -19  -1   5   -2.61    1.99   0
 -18  -2  11   -0.91    2.43   0
 -18  -2  12   -0.87    2.05   0
 -18  -1   3    6.49    2.12   0
 -17  -2   8    9.80    2.07   0
 -17  -1   2   21.74    2.19   0
 -16  -2   5    3.16    2.24   0
 -16  -2   6   -0.05    1.65   0
 -15  -2   4   -1.33    2.09   0
 -15  -2  21    8.33    3.17   0
 -14  -2   3    4.04    2.16   0
 -14  -2  21    8.21    2.32   0
 -14  -2  22   10.46    3.15   0
 -13  -3  11   15.88    2.85   0
 -13  -3  13    1.00    2.58   0
 -13  -2  22    6.72    3.03   0
 -13  -1  -2    6.54    1.58   0
 -12  -3  10   12.31    2.87   0
 -12  -3  11  114.84    4.34   0
 -12  -3  12  133.74    4.59   0
 -12  -3  13   -0.36    2.70   0
 -12  -2  21   22.50    2.60   0
 -12  -2  22   10.25    2.98   0
 -12  -1  26   -1.07    2.59   0
 -11  -3  11   62.08    3.57   0
 -11  -3  13   10.01    2.70   0
 -11  -2  21   16.86    3.24   0
 -11  -1  -3  153.03    2.90   0
 -11  -1  25   47.98    3.67   0
 -10  -3  11   -0.75    2.34   0
 -10  -2   1  297.79    4.24   0
 -10  -2  20   25.15    2.63   0
 -10  -1  25    9.19    2.71   0
  -9  -2   1  533.83    5.33   0
  -9  -1  24    2.62    2.73   0
  -8  -2  19   -0.16    2.51   0
  -7  -1  22   25.31    2.89   0
  -6  -2   2   63.84    2.17   0
  -6  -1  -3   22.62    1.11   0
  -6  -1  21   53.75    3.16   0
  -4  -1  18  143.09    3.70   0
  -2  -1   2    3.27    0.66   0
  -2  -1  13 2771.67   11.38   0
  -1   0  16   -0.40    1.28   0
   0   0  13    0.66    1.06   0
 -19  -1   4    2.62    2.08   0
 -18  -2   7    2.06    2.14   0
 -18  -2   8    0.08    2.23   0
 -16  -2   4   -0.58    2.06   0
 -15  -3  11   23.64    3.08   0
 -15  -3  13   78.50    4.31   0
 -15  -3  15   54.68    3.89   0
 -15  -2   3    3.47    2.02   0
 -15  -1  -1    0.03    1.51   0
 -14  -3   9    8.78    2.78   0
 -14  -3  11    1.77    2.62   0
 -14  -3  12    2.36    2.02   0
 -14  -3  13   24.71    2.62   0
 -14  -3  16   25.77    3.60   0
 -14  -2   2   -0.89    1.87   0
 -14  -2  23   -3.65    3.03   0
 -14  -1  -2   74.31    2.57   0
 -13  -3   9   20.36    2.79   0
 -13  -3  10   61.09    3.10   0
 -13  -3  14   15.45    2.41   0
 -13  -3  16   -2.48    2.99   0
 -13  -2  23   -4.19    2.78   0
 -12  -3   7  147.63    4.33   0
 -12  -3   8    1.53    2.37   0
 -12  -3   9  329.96    5.78   0
 -12  -3  14   60.28    3.23   0
 -12  -3  16   51.52    3.88   0
 -12  -2   1  107.02    2.92   0
 -11  -3   7    0.81    2.28   0
 -11  -3   8    7.50    1.83   0
 -11  -3  14   70.48    3.34   0
 -11  -3  15  102.48    4.38   0
 -11  -2  22   61.51    4.03   0
 -11  -1  26   14.48    3.13   0
 -10  -3   8   25.39    2.57   0
 -10  -3   9   25.32    2.23   0
 -10  -3  12   47.85    2.75   0
 -10  -3  13    2.06    1.88   0
 -10  -2  21    2.35    2.13   0
  -9  -3  13   15.47    2.80   0
  -9  -2   0  135.11    2.89   0
  -9  -2  21   13.60    3.05   0
  -9  -1  -4   81.21    1.92   0
  -9  -1  25    2.49    2.45   0
  -8  -2  20    9.48    2.72   0
  -8  -1  -4  628.24    4.54   0
  -8  -1  24    6.67    2.74   0
  -8   0  -7    1.52    0.62   0
  -7  -2   1   69.01    2.00   0
  -7  -2  18   65.90    3.45   0
  -7  -1  23   49.21    3.38   0
  -6  -2  17   25.59    2.56   0
  -5  -2   3  231.05    3.41   0
  -5  -2  14   36.88    2.15   0
  -5  -1  20    6.54    2.37   0
  -4  -2   7    2.80    1.19   0
  -4  -2   8    0.74    1.18   0
  -4  -2   9   22.77    1.57   0
  -4  -2  10  305.05    4.35   0
  -4  -2  11    6.02    1.78   0
  -3  -1  16    0.33    1.55   0
 -19  -2   9   -0.04    1.76   0
 -17  -3  14    5.07    3.06   0
 -17  -2   5    8.29    1.86   0
 -16  -3  11    4.38    2.91   0
 -16  -3  12   61.70    3.85   0
 -16  -3  13   12.64    3.02   0
 -16  -3  14   39.33    3.71   0
 -16  -3  15    8.93    3.07   0
 -16  -3  16    0.07    3.15   0
 -16  -3  17   -1.38    3.21   0
 -16  -2   3    5.01    2.12   0
 -15  -3   9    0.88    2.65   0
 -15  -3  10   20.69    2.43   0
 -15  -3  16   69.46    3.73   0
 -15  -3  17   -0.12    2.88   0
 -15  -3  18    1.73    3.11   0
 -15  -2   2   21.40    2.32   0
 -14  -3   8    9.34    2.02   0
 -14  -3  17   32.28    2.98   0
 -14  -3  18   -0.74    3.10   0
 -14  -3  19    4.58    3.06   0
 -14  -2   1    7.76    1.94   0
 -13  -3   6  363.92    6.21   0
 -13  -3   7    9.40    1.96   0
 -13  -3  17   29.67    2.85   0
 -13  -3  18    5.14    3.14   0
 -13  -3  19    6.01    3.04   0
 -12  -3  17    1.89    2.14   0
 -12  -3  18    4.75    3.07   0
 -12  -2   0    0.31    1.71   0
 -12  -2  24   18.44    3.19   0
 -12  -1  27   11.61    2.91   0
 -11  -3   5   16.44    2.33   0
 -11  -3   6  117.32    3.42   0
 -11  -3  17  138.78    4.89   0
 -11  -3  18    5.03    2.85   0
 -11  -2  23    0.86    2.96   0
 -11  -1  -4    3.99    1.18   0
 -10  -3   5   12.55    2.22   0
 -10  -3  16   -2.56    2.61   0
 -10  -3  17    7.89    2.84   0
 -10  -2  22    3.25    2.19   0
  -9  -3  14   93.40    3.49   0
  -9  -2  22    4.77    2.66   0
  -8  -3  11   35.62    2.41   0
  -8  -3  12   -0.79    2.32   0
  -8  -3  13    8.27    2.63   0
  -8  -2   0  450.80    4.64   0
  -8  -2  21    6.37    2.60   0
  -7  -2   0   51.61    1.98   0
  -7  -1  -4   35.71    1.26   0
  -7   0  -7   31.79    0.92   0
  -6  -2   1  137.97    2.71   0
  -6  -2  18  213.19    4.88   0
  -6  -1  22    8.28    2.30   0
  -5  -1  -3  631.39    3.84   0
  -5  -1  21   46.59    2.98   0
  -4  -2   5  432.76    4.52   0
  -4  -2  12   63.01    2.58   0
  -4  -1  -2  879.21    4.27   0
  -3  -1  17  214.81    4.03   0
  -2  -1  14 1218.75    7.90   0
  -1  -1   7  310.90    3.02   0
  -1  -1   8  343.36    3.29   0
 -19  -2   6    2.22    2.10   0
 -19  -2   7   24.25    2.35   0
 -18  -3  12    3.20    2.75   0
 -18  -2   5   26.84    2.66   0
 -17  -3  11   -0.82    2.52   0
 -17  -3  12    1.46    1.96   0
 -17  -3  13    4.23    2.14   0
 -17  -3  15   12.85    2.48   0
 -17  -2   3    0.75    1.83   0
 -16  -3   9    1.41    1.82   0
 -16  -3  18    9.27    2.53   0
 -16  -2   2    3.81    1.95   0
 -15  -3   6   -2.05    2.31   0
 -15  -3   7    2.73    2.37   0
 -15  -3  20   -1.39    3.16   0
 -15  -2   1   28.12    2.38   0
 -14  -3   6  384.26    6.43   0
 -14  -3  20    8.74    3.32   0
 -13  -3  20   79.83    4.53   0
 -13  -2  25    6.12    3.25   0
 -12  -3   4   21.00    2.39   0
 -12  -3   5   40.37    2.40   0
 -12  -3  19    2.48    2.24   0
 -12  -3  20    1.04    2.99   0
 -12  -2  25    8.80    2.98   0
 -12  -1  -4    1.84    1.24   0
 -11  -3   4   16.69    2.39   0
 -11  -3  19  126.45    4.97   0
 -10  -2  -1   84.49    2.40   0
 -10  -2  23  118.89    4.48   0
  -9  -3  16   51.14    2.98   0
  -9  -3  17   42.38    3.48   0
  -9  -2  -1  349.83    4.23   0
  -8  -3  15  160.99    4.64   0
  -7  -3   8   16.63    2.52   0
  -5  -2   2    0.28    1.03   0
  -4  -2  13   30.45    1.82   0
  -3  -1  -1 5096.53    9.65   0
  -2  -1   1    1.14    0.81   0
  -1  -1   5   58.13    1.51   0
  -1  -1   9  166.92    2.51   0
   0   0  14   74.74    1.87   0
   1   0   6    0.16    0.42   0
   1   0   7   71.75    0.93   0
 -19  -2   5    3.85    2.18   0
 -18  -3  11   32.70    2.77   0
 -18  -2   4   -0.68    1.91   0
 -17  -3   8    3.07    2.55   0
 -17  -2   2    3.71    1.82   0
 -16  -3   6    0.91    2.46   0
 -16  -3   7   90.34    3.57   0
 -16  -2   1   32.88    2.33   0
 -14  -3   5   51.16    2.82   0
 -14  -3  21   35.04    3.14   0
 -14  -2   0    2.20    1.59   0
 -13  -3  21   15.77    2.61   0
 -13  -3  22   13.93    3.17   0
 -13  -2  -1   96.85    2.90   0
 -12  -3   3   36.73    2.57   0
 -12  -3  21    0.97    3.09   0
 -12  -2  26   -2.07    2.66   0
 -11  -3   3   68.89    2.93   0
 -11  -3  20   20.82    3.38   0
 -11  -2  25   29.33    3.63   0
 -10  -3  19    4.34    2.18   0
  -9  -2  23  106.50    4.15   0
  -8  -3   5  179.69    3.76   0
  -8  -3  16   19.38    2.30   0
  -7  -3   7   52.45    2.35   0
  -7  -3  13    4.43    1.81   0
  -6  -2   0  161.74    2.83   0
  -6  -1  -4   22.11    1.05   0
  -6   0  -7   -0.10    0.44   0
  -4  -2  15  129.10    3.44   0
  -4   0  -6  310.50    1.50   0
  -3  -2   8  182.66    3.28   0
  -3  -2   9  312.73    4.18   0
  -3  -1  18   38.39    2.45   0
  -1  -1  11   10.19    1.28   0
   1   0   8    0.44    0.55   0
 -19  -3   9    1.20    2.45   0
 -18  -3   8   -0.82    2.40   0
 -18  -2   3   29.58    2.58   0
 -17  -3   7    2.81    1.90   0
 -16  -3   5  128.82    4.25   0
 -15  -2   0    3.83    1.84   0
 -14  -4  12    0.91    2.75   0
 -14  -4  13   -1.45    2.82   0
 -14  -4  14    0.82    2.87   0
 -14  -3   3    0.77    2.13   0
 -13  -4  11   78.65    4.04   0
 -13  -4  13    2.69    3.04   0
 -13  -4  15   21.70    3.34   0
 -13  -3   3   45.75    2.87   0
 -13  -3  23    4.00    3.27   0
 -12  -4  12   14.35    2.98   0
 -12  -4  13   -0.88    2.74   0
 -12  -3  22    3.26    3.01   0
 -11  -3  21  132.11    4.72   0
 -11  -2  -2  103.33    2.70   0
 -11  -2  26    0.17    2.99   0
 -11  -1  -5  238.39    3.27   0
 -10  -3  21   18.08    3.38   0
 -10  -2  -2   58.43    2.11   0
 -10  -2  25   41.99    3.83   0
 -10  -1  -5    9.98    1.14   0
  -9  -3  20    4.68    2.82   0
  -9  -2  -2  221.57    3.38   0
  -9  -2  24   53.81    3.90   0
  -9  -1  -5  278.40    3.16   0
  -8  -3   4   39.95    2.05   0
  -8  -3  18   12.70    2.97   0
  -8  -2  23   -0.86    2.72   0
  -8  -1  -5   -0.88    0.78   0
  -7  -3  15   39.41    2.58   0
  -7  -3  16   41.55    3.26   0
  -6  -3   7  239.25    4.47   0
  -6  -3   9   44.04    2.43   0
  -6  -3  10   32.77    2.09   0
  -6  -2  20  117.56    4.21   0
  -5  -2   1   19.00    1.27   0
  -4  -2  16   56.64    2.80   0
  -3  -2   6 2047.05    9.32   0
  -3  -2   7   17.41    1.42   0
  -3  -2  10  464.10    4.96   0
  -3  -2  11   23.14    1.94   0
  -2  -1  16  505.07    5.52   0
  -1  -1   4  114.40    1.78   0
   0   0  15   -1.07    1.27   0
 -18  -3   6   -0.79    2.29   0
 -17  -4  14   12.05    3.18   0
 -17  -3   5    3.21    2.35   0
 -16  -4  11   14.61    3.08   0
 -16  -4  13    5.02    3.16   0
 -16  -4  14    8.37    3.32   0
 -16  -3   4    5.68    2.38   0
 -15  -4  10    4.90    2.95   0
 -15  -4  13   37.63    3.15   0
 -15  -4  14    2.59    2.29   0
 -15  -4  15    6.37    2.39   0
 -15  -4  16    5.47    3.12   0
 -15  -4  17    0.20    3.27   0
 -15  -4  18    5.44    3.20   0
 -15  -3   3   13.26    2.37   0
 -15  -2  -1   -0.58    1.49   0
 -14  -4   9   39.00    3.51   0
 -14  -4  10   -1.51    2.62   0
 -14  -4  16    1.00    2.26   0
 -14  -4  17   32.87    3.81   0
 -14  -4  18    1.10    3.23   0
 -13  -4   8   15.38    2.82   0
 -13  -4  10   37.31    2.84   0
 -13  -4  16   23.08    2.84   0
 -13  -3   2  169.85    4.16   0
 -13  -3  24    3.43    3.24   0
 -13  -2  -2    2.76    1.41   0
 -12  -4   8    3.38    2.56   0
 -12  -4  10  135.08    4.24   0
 -12  -4  11    2.37    2.11   0
 -12  -4  14   -0.76    2.15   0
 -12  -4  15    0.60    2.20   0
 -12  -4  16    7.96    3.31   0
 -12  -4  17   44.88    4.01   0
 -12  -3   2  104.68    3.10   0
 -12  -3  23   54.19    3.66   0
 -12  -3  24   22.84    3.49   0
 -12  -2  27   13.08    2.64   0
 -11  -4   9   12.10    2.94   0
 -11  -4  10  315.72    6.25   0
 -11  -4  11   24.24    2.55   0
 -11  -4  12   49.61    3.05   0
 -11  -4  13   24.20    2.65   0
 -11  -4  16   55.35    3.95   0
 -11  -3   2  208.32    4.05   0
 -11  -3  23   -1.29    3.02   0
 -10  -4  11    5.98    2.83   0
 -10  -4  12    5.29    2.86   0
 -10  -4  13    0.57    2.89   0
 -10  -4  14   57.41    3.72   0
 -10  -3  22  100.26    4.85   0
 -10  -2  26    4.37    2.74   0
  -9  -2  25   15.16    3.19   0
  -8  -3   3   94.41    2.69   0
  -8  -3  19   72.98    4.06   0
  -8  -2  -2  107.92    2.39   0
  -8  -2  24   39.29    3.54   0
  -7  -3   4  156.37    3.65   0
  -7  -3  17   52.64    3.46   0
  -5  -2  19   32.87    3.08   0
  -4  -2   2 1152.31    6.61   0
  -3  -2  13   27.76    2.05   0
   1   0   5 1431.71    2.41   0
 -19  -3   6    2.38    2.15   0
 -19  -3   7    2.50    2.28   0
 -18  -3   5    0.06    2.30   0
 -17  -4  10   10.96    2.97   0
 -17  -4  11    2.78    2.91   0
 -16  -4   9    6.60    2.85   0
 -16  -4  10    4.64    2.15   0
 -16  -3   3   87.66    3.55   0
 -15  -4   8   -0.41    2.74   0
 -15  -4   9   74.09    3.57   0
 -15  -4  19   12.43    2.70   0
 -15  -3   2   -1.53    1.97   0
 -14  -4   7   22.50    3.06   0
 -14  -4   8   17.79    2.41   0
 -14  -4  19    1.44    2.36   0
 -14  -4  20    6.68    3.43   0
 -14  -3   2  166.68    3.97   0
 -14  -2  -2    2.09    1.59   0
 -13  -4  19  158.83    5.83   0
 -13  -4  20   24.73    3.77   0
 -13  -3   1   28.38    2.40   0
 -12  -4  18    1.74    2.28   0
 -12  -4  19    8.47    3.45   0
 -12  -3   1   79.46    3.07   0
 -12  -3  25    0.72    2.88   0
 -11  -4   7  202.91    5.01   0
 -11  -4   8  368.80    6.18   0
 -11  -4  18   50.29    4.10   0
 -11  -3  24   30.35    3.77   0
 -10  -4   9    2.44    1.87   0
 -10  -4  15   -3.09    2.09   0
 -10  -3  23    1.12    3.07   0
  -9  -4   9  131.06    4.21   0
  -9  -4  14   35.06    3.33   0
  -8  -3  20    4.48    2.89   0
  -7  -3   3   35.56    2.41   0
  -7  -2  23    0.89    2.45   0
  -6  -3   5   57.87    2.43   0
  -6  -2  22   43.70    3.14   0
  -5  -3   8    3.91    2.06   0
  -5  -3   9   15.12    2.26   0
  -5  -3  11   36.68    2.59   0
  -5  -3  12  226.07    4.63   0
  -5  -2   0  108.95    2.35   0
  -5  -2  20   79.96    3.67   0
  -4  -2  17   18.75    2.35   0
  -3  -2   4 2185.02    9.17   0
  -3  -2  14    8.37    1.78   0
  -2  -1  17   45.16    2.29   0
  -1  -1  13   20.83    1.61   0
   1   0  10    1.09    0.73   0
 -18  -4  10    5.80    2.88   0
 -18  -4  11    9.08    2.52   0
 -18  -3   4    0.37    2.15   0
 -17  -3   3    1.67    2.12   0
 -16  -4   8    0.60    1.84   0
 -15  -4   6    5.70    2.68   0
 -15  -4   7   23.35    2.35   0
 -14  -4   6   61.90    3.64   0
 -14  -4  22    1.34    3.27   0
 -14  -3   1   42.87    2.70   0
 -13  -4   6   22.09    2.35   0
 -13  -4  21   25.90    3.72   0
 -12  -4   5  457.65    6.84   0
 -12  -4   6   21.15    2.32   0
 -12  -4  20    1.23    2.29   0
 -12  -4  21   63.20    4.36   0
 -12  -3  26   -1.09    2.87   0
 -11  -4  19    3.63    3.02   0
 -11  -4  20   -3.00    2.85   0
 -11  -3  25   -1.16    3.15   0
 -11  -2  -3    4.12    1.41   0
 -10  -4   6   -2.38    2.42   0
 -10  -4   7    8.90    2.00   0
 -10  -4  17   48.08    3.27   0
 -10  -3  24    3.92    2.96   0
  -9  -4   7   14.93    2.61   0
  -9  -4  15   12.74    2.39   0
  -9  -4  16   54.09    3.87   0
  -9  -3   1   29.62    1.86   0
  -9  -2  -3  104.94    2.40   0
  -8  -4  13  113.83    4.22   0
  -8  -3  21    7.14    2.95   0
  -6  -3   4  113.19    2.85   0
  -6  -3  17   -1.47    2.63   0
  -5  -3   6   97.76    3.17   0
  -5  -3   7    5.36    1.50   0
  -4  -2   1    7.93    1.53   0
  -3  -2  15  467.18    5.85   0
  -1  -1   3 1209.35    4.74   0
  -1  -1  14  168.70    3.08   0
 -19  -3   4   -0.31    2.15   0
 -18  -4   8   -1.76    2.54   0
 -18  -4   9   38.18    2.98   0
 -18  -3   3    7.68    2.24   0
 -17  -4   7    2.62    2.63   0
 -15  -3   1   13.89    2.09   0
 -14  -4   5   14.69    2.78   0
 -13  -4   4    7.50    2.41   0
 -13  -4  22    0.24    2.32   0
 -13  -4  23   46.59    4.28   0
 -13  -3   0   17.83    2.21   0
 -12  -4   4   -0.34    2.41   0
 -12  -3   0   -0.61    1.73   0
 -11  -4   5    6.34    1.88   0
 -11  -4  21    2.68    3.34   0
 -10  -4  20    8.01    3.40   0
 -10  -3  25   58.98    4.31   0
  -9  -4   6  157.69    4.25   0
  -9  -3   0    7.65    1.76   0
  -8  -4   9  106.35    3.58   0
  -8  -4  14   11.47    2.25   0
  -8  -4  16    8.85    2.90   0
  -8  -3   1  190.50    3.47   0
  -8  -2  -3  819.01    5.84   0
  -7  -3   2   28.33    1.74   0
  -7  -3  20   38.49    2.84   0
  -6  -3   3 1219.43    8.34   0
  -6  -3  18  480.77    7.41   0
  -5  -3   5   87.92    2.95   0
  -5  -2  21   12.61    2.61   0
  -3  -2   3  401.42    4.14   0
  -3  -2  16  132.11    3.55   0
  -3  -1  -2 3718.69    8.04   0
   1   0  11  440.08    3.02   0
 -18  -4   6    1.33    2.23   0
 -18  -4   7    6.32    2.50   0
 -16  -5  12    2.70    2.95   0
 -16  -5  14   -1.44    3.18   0
 -16  -5  16   -1.71    3.35   0
 -16  -4   5   48.72    3.33   0
 -16  -3   1   29.86    2.13   0
 -15  -5  14    4.94    3.12   0
 -15  -5  15    1.12    3.11   0
 -15  -5  16   28.25    3.89   0
 -15  -5  18    7.61    3.79   0
 -15  -4   4    2.09    2.40   0
 -15  -3   0   46.80    2.66   0
 -14  -5  11    3.66    3.13   0
 -14  -5  13   10.11    3.25   0
 -14  -5  15   26.73    3.69   0
 -14  -5  18    6.02    3.33   0
 -14  -4   4    9.71    2.08   0
 -13  -5  11   -1.88    3.07   0
 -13  -5  14  108.86    5.05   0
 -13  -5  16   15.92    3.67   0
 -13  -5  17   -0.71    3.14   0
 -13  -4  24   14.46    3.87   0
 -12  -5  12   11.84    3.16   0
 -12  -5  14   18.25    3.60   0
 -12  -5  15  144.41    5.42   0
 -12  -4   3  294.08    5.42   0
 -12  -4  23    4.32    3.14   0
 -12  -3  -1   58.82    2.55   0
 -10  -4   4  203.72    4.53   0
 -10  -3  26    6.53    2.85   0
  -9  -4  20   12.18    3.14   0
  -9  -3  24   30.88    2.95   0
  -8  -3  23   15.15    3.20   0
  -7  -4  13   -0.88    2.68   0
  -7  -3   1  828.74    6.89   0
  -7  -3  21   21.37    2.51   0
  -7   0  -8   -0.23    0.51   0
  -6  -3  19    1.39    2.60   0
  -6  -2  -2  619.47    4.83   0
  -5  -2  -1    0.80    1.20   0
  -4  -3   9  115.00    3.35   0
  -4  -3  11   29.19    2.39   0
  -2  -2   7 2585.93   10.41   0
  -1  -1  15   -0.55    1.36   0
 -19  -4   6    2.97    2.31   0
 -18  -4   5   20.76    2.62   0
 -17  -5  12   -1.11    2.06   0
 -17  -5  13   -0.86    2.25   0
 -17  -4   4   63.95    3.34   0
 -17  -4   5    9.45    2.01   0
 -16  -5   9  122.88    4.83   0
 -16  -5  10   11.17    3.26   0
 -16  -5  11   51.79    3.40   0
 -15  -5   9   39.43    3.77   0
 -15  -5  10   35.67    3.06   0
 -15  -4   3    3.82    2.31   0
 -14  -5  10   -1.33    2.11   0
 -14  -5  19    6.63    2.64   0
 -14  -5  20    1.23    3.38   0
 -14  -4   3    4.33    2.29   0
 -14  -3  -1   10.36    1.94   0
 -13  -5   8    9.10    2.89   0
 -13  -5  18   -1.23    2.41   0
 -13  -5  19    7.84    3.63   0
 -13  -4   3   18.49    2.05   0
 -12  -5  16   79.57    4.06   0
 -12  -4  24    4.23    2.50   0
 -12  -4  25   -0.65    2.98   0
 -12  -2  -4    1.15    1.39   0
 -11  -5  10   14.88    3.24   0
 -11  -5  11   13.51    3.25   0
 -11  -5  13   -1.35    2.95   0
 -11  -5  14   20.16    3.37   0
 -11  -5  15   57.84    4.25   0
 -11  -4   3   30.92    2.22   0
 -11  -4  23   11.04    2.73   0
 -11  -4  24   12.88    3.35   0
 -10  -4   3    1.85    2.06   0
 -10  -4  22   73.64    4.48   0
 -10  -3  -1  183.29    3.61   0
 -10  -2  -4   14.87    1.34   0
  -9  -4  21    2.55    3.22   0
  -9  -3  25    0.80    2.86   0
  -9  -2  -4   44.07    1.68   0
  -8  -4  18   12.39    2.39   0
  -8  -4  19   13.41    3.27   0
  -8  -3   0   -0.30    1.06   0
  -8  -3  24    1.69    2.98   0
  -7  -4  15    0.29    1.95   0
  -7  -3  22    4.33    2.62   0
  -7  -2  -3   31.79    1.51   0
  -6  -3   2   10.15    1.44   0
  -6  -3  20   21.59    3.05   0
  -5  -3   4 1297.54    8.49   0
  -5  -3  18    2.73    2.52   0
  -4  -3   8  301.38    4.47   0
  -4  -3  14   96.36    3.43   0
  -4  -2   0 1267.29    6.67   0
  -3  -2   2  322.14    3.68   0
  -2  -2   6  390.99    4.22   0
  -2  -2  13  108.65    2.90   0
   1   0  12    8.54    0.99   0
 -19  -4   5   15.64    2.44   0
 -18  -4   4    2.17    2.06   0
 -15  -5   7   26.15    3.24   0
 -15  -5   8   33.44    2.84   0
 -15  -3  -1   -0.07    1.63   0
 -14  -5   7    8.50    3.01   0
 -14  -5  21    5.13    2.99   0
 -13  -4   2    4.28    2.23   0
 -12  -5   7   27.74    3.30   0
 -12  -5   8    4.98    2.19   0
 -12  -5  19   25.32    3.05   0
 -12  -4   2   13.86    2.31   0
 -12  -4  26    5.21    3.28   0
 -11  -5   8   23.38    3.26   0
 -11  -5   9   52.51    3.14   0
 -11  -5  19    3.00    3.35   0
 -11  -4   2   62.91    3.04   0
 -11  -4  25   -0.24    3.01   0
 -10  -5   9   34.41    3.26   0
 -10  -5  11   14.41    2.43   0
 -10  -5  12  153.01    4.67   0
 -10  -5  13    5.31    2.32   0
 -10  -5  14    2.05    2.28   0
 -10  -4  23    9.16    3.22   0
  -9  -3  -1   62.10    2.08   0
  -8  -2  -4   25.38    1.55   0
  -7  -4  17   -1.31    2.66   0
  -7  -4  18    6.32    2.95   0
  -7  -3   0  324.19    4.40   0
  -6  -3  21    1.41    2.71   0
  -5  -3   3  343.55    4.61   0
  -5  -3  19   18.65    2.78   0
  -4  -3  15   12.63    2.32   0
 -19  -4   4    5.55    2.10   0
 -18  -5   9    0.04    2.17   0
 -18  -4   3   12.48    2.21   0
 -17  -5   7   -0.59    2.65   0
 -17  -5   8   13.96    2.32   0
 -17  -4   3    0.88    1.54   0
 -16  -5   6    6.62    2.59   0
 -16  -5   7   10.54    2.30   0
 -16  -4   2    1.55    2.16   0
 -15  -5   6   14.19    2.88   0
 -14  -4   1    3.84    2.05   0
 -13  -5  22    0.88    2.82   0
 -13  -5  23    2.65    3.60   0
 -13  -3  -2    5.68    1.71   0
 -12  -5   6   18.71    3.08   0
 -12  -5  21   -0.30    2.36   0
 -12  -5  22    7.34    3.59   0
 -12  -4   1   40.82    2.78   0
 -11  -5  20  113.38    5.45   0
 -11  -5  21   -1.79    3.17   0
 -11  -4   1   67.90    2.93   0
 -11  -4  26   17.82    3.43   0
 -10  -5   8   19.44    2.92   0
 -10  -5  18   77.48    4.70   0
 -10  -4  24   43.00    3.43   0
 -10  -3  -2   11.41    1.59   0
  -9  -5   9    1.21    2.66   0
  -9  -5  10    8.27    3.00   0
  -9  -5  11    5.57    2.80   0
  -9  -5  13   48.52    3.18   0
  -9  -5  15  182.93    5.69   0
  -9  -5  16    2.03    3.29   0
  -9  -4  23    8.09    3.35   0
  -8  -4   3   89.63    3.35   0
  -8  -4  21    1.05    3.08   0
  -8  -3  -1  233.26    3.75   0
  -7  -4   5    8.36    1.95   0
  -6  -4   7    4.28    2.40   0
  -6  -4   8   24.36    2.15   0
  -6  -4  15   82.78    3.91   0
  -6  -4  16   20.24    2.86   0
  -3  -2  19   28.69    2.57   0
  -2  -2   5   75.63    2.03   0
  -2  -2  15  124.54    3.28   0
   0  -1   9    3.97    1.21   0
   0  -1  10   11.45    1.35   0
 -18  -5   7   -0.28    2.59   0
 -17  -4   2   11.10    2.35   0
 -16  -6  12   -1.82    2.99   0
 -16  -6  13   22.36    3.84   0
 -16  -6  14    2.08    3.48   0
 -16  -5   5   -2.54    2.49   0
 -16  -4   1   38.46    2.64   0
 -15  -6  12    3.65    3.15   0
 -15  -6  13   14.18    3.65   0
 -15  -6  15    1.77    3.47   0
 -15  -6  17   17.61    3.99   0
 -15  -5   5    3.45    2.60   0
 -15  -4   1   22.29    2.45   0
 -14  -6  12   -1.17    3.02   0
 -14  -6  15   -1.76    3.47   0
 -14  -6  16   28.34    4.01   0
 -14  -5   5   98.27    4.10   0
 -13  -6  15    1.00    3.37   0
 -13  -5   5   -0.44    2.50   0
 -12  -5  23    1.25    3.46   0
 -11  -5  22   50.60    4.45   0
 -10  -5   7    1.93    1.97   0
 -10  -5  20   10.73    3.65   0
 -10  -4  25   11.14    3.16   0
 -10  -2  -5  524.43    4.73   0
  -9  -5  17   95.33    4.18   0
  -9  -4  24    5.06    3.24   0
  -9  -3  -2   21.63    1.62   0
  -8  -5  11    0.94    2.94   0
  -8  -5  12    3.16    2.98   0
  -8  -5  13    2.41    3.03   0
  -8  -4  22    1.74    3.05   0
  -7  -4  20   38.19    3.68   0
  -5  -3  20   24.90    2.90   0
  -4  -3   4 5860.12   17.65   0
  -3  -2   1 1272.55    6.67   0
  -2  -2   4   19.67    1.86   0
  -2  -1  -1  311.28    2.33   0
   0  -1   7  844.14    4.58   0
 -19  -5   6    3.85    2.43   0
 -17  -6  11    1.62    3.19   0
 -17  -5   5    3.72    2.48   0
 -16  -6  10    6.69    3.13   0
 -16  -6  11   16.82    3.38   0
 -16  -5   4    5.74    2.33   0
 -15  -5   4    1.50    2.47   0
 -15  -4   0    0.47    1.73   0
 -14  -6  10    3.73    3.25   0
 -14  -6  11   18.19    2.81   0
 -14  -4   0   20.38    2.40   0
 -13  -6  10    4.30    3.26   0
 -13  -6  11    4.16    3.27   0
 -13  -6  12    0.92    2.34   0
 -13  -6  13   10.54    2.71   0
 -13  -6  16   36.47    3.46   0
 -13  -6  17   14.55    2.89   0
 -13  -4   0  353.75    5.62   0
 -13  -3  -3   -0.13    1.51   0
 -12  -6  11    6.44    3.13   0
 -12  -6  14  126.08    5.47   0
 -12  -6  15    9.21    3.82   0
 -12  -6  16   85.08    5.05   0
 -12  -6  17   45.29    4.46   0
 -12  -5   4   23.96    2.94   0
 -12  -5  24    6.40    2.68   0
 -12  -5  25    9.73    3.61   0
 -12  -4   0   89.93    3.27   0
 -11  -5   4    0.55    2.39   0
 -11  -5  23   62.95    4.71   0
 -11  -4   0  100.76    3.30   0
 -10  -5   5   95.44    3.97   0
 -10  -5  21  200.46    6.01   0
 -10  -5  22    3.90    3.51   0
  -9  -5   6  342.71    6.23   0
  -9  -5   7  104.22    3.69   0
  -9  -5  19  196.89    5.67   0
  -9  -4  25   10.38    3.35   0
  -9  -2  -5   14.72    1.24   0
  -8  -5   8  233.45    5.41   0
  -8  -5  10   94.26    3.67   0
  -8  -5  15  167.61    4.96   0
  -8  -5  17   -0.64    3.19   0
  -8  -4  23   23.55    3.59   0
  -8  -3  -2   95.72    2.54   0
  -8  -1  -7   67.20    1.41   0
  -7  -4   3  349.65    5.33   0
  -7  -2  -4  177.04    2.69   0
  -6  -4  18   68.41    3.93   0
  -6  -3   0 1237.35    7.96   0
  -6   0  -8  119.31    1.18   0
  -5  -4  11   20.42    2.26   0
  -5  -3  21   36.26    3.30   0
  -3  -3   8  129.60    3.36   0
  -3  -3   9  857.87    7.32   0
  -3  -3  13  237.79    4.53   0
 -19  -5   5   -0.66    2.18   0
 -18  -5   5    2.89    1.82   0
 -17  -6   9    2.70    2.97   0
 -17  -6  10   11.80    2.68   0
 -17  -5   4   12.35    2.62   0
 -16  -6   8    2.33    2.78   0
 -16  -6   9    3.08    2.94   0
 -15  -6   8   54.61    3.97   0
 -15  -6   9    2.36    2.19   0
 -15  -5   3   42.54    3.14   0
 -14  -6   8    0.63    3.12   0
 -14  -6   9   38.29    3.12   0
 -14  -5   3   14.31    2.66   0
 -13  -6   8   65.77    4.17   0
 -13  -6   9   31.46    3.56   0
 -13  -6  20    8.79    2.80   0
 -12  -6   9   39.58    3.84   0
 -12  -6  10   29.95    2.95   0
 -12  -6  18    6.54    2.76   0
 -12  -6  19  110.98    5.58   0
 -12  -6  20    5.96    3.76   0
 -12  -5   3   19.19    2.77   0
 -11  -6  10    5.57    3.01   0
 -11  -6  11    0.45    3.19   0
 -11  -6  12   46.01    3.94   0
 -11  -6  13   35.77    3.18   0
 -11  -6  14   19.46    2.90   0
 -11  -6  15   -0.50    3.29   0
 -11  -6  16    7.55    3.68   0
 -11  -6  17    2.03    3.55   0
 -11  -6  18   44.57    4.26   0
 -10  -5  23   59.99    4.68   0
 -10  -3  -3  128.12    2.93   0
  -9  -5   5  119.67    4.10   0
  -9  -5  21   62.28    4.49   0
  -8  -5  18   27.02    3.53   0
  -8  -5  19   16.51    3.36   0
  -8  -4  24    1.64    3.19   0
  -7  -5  10   64.36    3.55   0
  -7  -5  12   -0.58    2.87   0
  -7  -5  15   46.55    3.65   0
  -7  -4  22   21.40    3.42   0
  -6  -4  19   89.57    3.88   0
  -6  -4  20   42.81    3.49   0
  -6  -1  -6  740.23    3.92   0
  -5  -4   8  218.94    4.48   0
  -5  -4  16   11.67    2.65   0
  -5  -3   1   26.49    2.02   0
  -4  -3   3   15.47    2.17   0
  -3  -3   7  130.64    3.02   0
  -3  -3  15   52.12    2.91   0
 -18  -5   4    7.84    2.29   0
 -17  -6   7    1.03    2.57   0
 -17  -6   8    6.60    2.78   0
 -17  -5   3    2.07    2.25   0
 -16  -6   7    1.70    2.72   0
 -16  -5   3   -0.81    1.61   0
 -15  -6   7   -2.04    2.72   0
 -15  -5   2    1.95    2.08   0
 -14  -5   2    0.48    2.29   0
 -13  -6   7    1.73    3.09   0
 -13  -5   2  308.66    5.84   0
 -12  -6   7   13.25    3.05   0
 -12  -6   8   19.83    3.20   0
 -12  -6  21  139.64    6.10   0
 -12  -6  22   -3.44    3.33   0
 -12  -5   2    4.34    2.37   0
 -12  -4  -1    1.91    1.91   0
 -11  -6  19   26.55    3.92   0
 -11  -6  20   16.86    3.94   0
 -11  -5   3  167.67    4.23   0
 -11  -5  25   16.89    2.97   0
 -10  -6  10    7.46    3.22   0
 -10  -6  11   23.77    3.65   0
 -10  -6  14   14.09    2.77   0
 -10  -6  15   56.00    4.32   0
 -10  -6  17  214.03    6.64   0
 -10  -5   3   44.11    2.97   0
 -10  -5  24    1.20    3.43   0
  -9  -5   4   76.21    3.48   0
  -9  -5  22    3.05    3.36   0
  -9  -4   0    6.96    1.89   0
  -9  -3  -3   52.14    2.05   0
  -8  -5   6   11.42    1.95   0
  -8  -5  20   48.58    4.20   0
  -8  -4   1  157.08    3.54   0
  -8  -2  -5   70.57    1.82   0
  -7  -5  16   21.99    3.41   0
  -7  -5  17   -2.38    3.03   0
  -7  -4  23    1.02    3.05   0
  -3  -3   6 1540.71    9.24   0
  -3  -3  16  369.50    5.83   0
  -2  -2   3   -0.88    1.13   0
  -2  -2  18   71.17    3.02   0
  -1  -2  10   45.59    1.99   0
  -1  -2  11  133.29    2.88   0
   0  -1  14  179.78    3.10   0
 -18  -6   7    1.07    2.78   0
 -18  -5   3    4.55    2.35   0
 -17  -5   2    3.00    2.02   0
 -16  -6   6    5.97    2.85   0
 -16  -5   2   23.22    2.70   0
 -15  -7  13    0.20    3.51   0
 -15  -7  14   47.08    4.62   0
 -15  -6   6    0.68    2.52   0
 -14  -7  14   -0.30    3.30   0
 -14  -7  16   32.10    4.37   0
 -14  -7  17    2.78    3.50   0
 -14  -6   6    1.91    2.02   0
 -13  -6   6    2.60    2.76   0
 -12  -6   6   89.02    4.36   0
 -12  -6  23   16.31    3.91   0
 -11  -6   7   33.38    3.48   0
 -11  -6  22   53.21    4.61   0
 -11  -5   2   35.35    2.90   0
 -11  -3  -4   69.10    2.32   0
 -10  -6   8   10.13    3.13   0
 -10  -6  18    7.01    2.74   0
 -10  -6  19  174.60    6.29   0
 -10  -6  20   21.12    3.78   0
 -10  -5  25   27.55    3.96   0
 -10  -2  -6   55.61    1.74   0
  -9  -6  11   62.15    4.15   0
  -9  -6  12    5.47    3.38   0
  -9  -6  13   10.10    3.47   0
  -9  -6  14    2.57    3.41   0
  -9  -5  23   48.34    4.26   0
  -8  -5  21  103.81    5.13   0
  -8  -3  -3  122.68    2.69   0
  -7  -5  19   70.95    4.32   0
  -7  -3  -2  184.26    3.26   0
  -6  -4   3  259.73    4.41   0
  -6  -3  -1    8.54    1.23   0
  -6  -2  -4  720.90    4.94   0
  -5  -4  18    3.95    2.76   0
  -5  -2  -3    1.25    1.02   0
  -4  -4  11   32.41    2.90   0
  -4  -4  13  362.28    6.07   0
  -4  -3   2 1303.43    8.26   0
  -3  -3  17   -2.09    2.05   0
  -3  -2   0  147.89    2.63   0
  -1  -2   8 1141.27    7.03   0
  -1  -2  12   22.69    1.86   0
   0  -1   5 2458.33    7.05   0
 -18  -6   6    5.64    2.54   0
 -17  -6   5    1.34    2.52   0
 -16  -7  11   57.14    4.41   0
 -16  -5   1    5.75    2.19   0
 -15  -7  10   15.53    3.42   0
 -15  -5   1    4.47    2.20   0
 -14  -7  11   -0.70    3.36   0
 -14  -7  13    4.60    2.65   0
 -14  -7  18   36.50    3.74   0
 -14  -6   5   26.44    2.55   0
 -14  -5   1  347.74    5.93   0
 -13  -7  12    7.89    3.59   0
 -13  -7  14   21.62    3.87   0
 -13  -7  15    3.32    3.46   0
 -13  -7  16    0.61    3.41   0
 -13  -7  17    3.14    3.81   0
 -13  -7  18   17.06    4.09   0
 -13  -6   5    1.60    2.67   0
 -13  -5   1    0.53    2.08   0
 -12  -7  14   91.06    5.05   0
 -12  -7  15   87.34    5.07   0
 -12  -6   5  140.50    4.88   0
 -12  -5   1   13.49    2.55   0
 -11  -6  23   -0.65    3.69   0
 -10  -6  21   79.43    5.14   0
 -10  -5   2    4.22    2.40   0
 -10  -3  -4  257.31    3.77   0
  -9  -6  10    1.10    2.21   0
  -9  -6  18  163.82    6.01   0
  -9  -6  19    3.53    3.40   0
  -9  -5  24    0.74    2.98   0
  -9  -4  -1  329.37    4.87   0
  -8  -5  22   13.42    3.30   0
  -8  -4   0   77.82    2.62   0
  -7  -5  20   71.43    4.54   0
  -7  -4   1  400.25    5.24   0
  -7  -2  -5    2.18    1.10   0
  -7  -1  -7  113.34    1.68   0
  -6  -5  11    2.32    1.82   0
  -6  -5  16   45.11    3.73   0
  -6  -4   2  156.36    3.77   0
  -5  -4   4    3.07    2.40   0
  -5  -4  20   89.44    4.09   0
  -4  -4   8   58.97    3.09   0
  -4  -4   9   -0.25    1.85   0
  -4  -2  -2  940.39    5.57   0
  -3  -3  18  249.50    5.28   0
  -1  -2  14  462.83    5.33   0
   0  -1  15    0.69    1.56   0
 -18  -6   5    3.26    2.29   0
 -17  -6   4    0.55    2.45   0
 -16  -6   4    2.13    2.42   0
 -15  -7   9    1.69    3.16   0
 -15  -6   4    2.64    2.42   0
 -14  -7  10    4.64    2.48   0
 -14  -6   4   -0.31    1.87   0
 -14  -5   0    3.37    1.95   0
 -13  -7   9   18.40    3.47   0
 -13  -7  10    2.00    3.34   0
 -13  -7  11   16.91    2.83   0
 -13  -6   4    4.73    2.86   0
 -13  -5   0   27.84    2.46   0
 -12  -7  11    6.63    3.58   0
 -12  -7  19    9.04    3.89   0
 -12  -7  20   -0.25    3.45   0
 -12  -6   4  130.09    4.61   0
 -11  -7  13    0.07    3.32   0
 -11  -7  14   45.93    4.54   0
 -11  -7  16   95.82    5.23   0
 -11  -6  24   24.07    3.91   0
 -11  -5   1    5.87    1.68   0
 -10  -6   6    3.94    2.76   0
 -10  -6  22   -1.15    3.30   0
 -10  -6  23   -0.84    3.19   0
 -10  -5   1    9.19    2.19   0
  -9  -6   7  100.82    4.38   0
  -9  -6   8    1.04    2.15   0
  -9  -3  -4   -1.79    1.23   0
  -8  -6  10  157.97    5.29   0
  -8  -6  11    2.97    3.18   0
  -8  -6  12   24.12    2.84   0
  -8  -6  13  176.65    5.24   0
  -8  -6  14   63.83    3.70   0
  -8  -6  17   -1.61    3.39   0
  -8  -5  23    6.21    2.47   0
  -7  -5  21   24.62    3.66   0
  -6  -5  17   73.36    4.06   0
  -6  -5  18   10.25    3.42   0
  -4  -4   7   26.39    2.84   0
  -3  -3   4    2.91    1.47   0
  -2  -3   9    2.34    1.85   0
  -2  -3  10    6.87    1.90   0
  -2  -3  12  151.22    3.62   0
  -2  -2   2    2.83    1.15   0
  -1  -2   6  647.15    5.17   0
  -1  -2  15  161.70    3.46   0
 -17  -7   8    1.99    2.76   0
 -16  -7   7   28.73    3.42   0
 -16  -7   8    8.48    2.37   0
 -16  -6   3    0.83    2.38   0
 -15  -7   7    5.65    2.96   0
 -15  -7   8   23.37    2.76   0
 -15  -6   3    5.89    2.50   0
 -15  -5   0    0.03    1.79   0
 -14  -7   7   12.90    3.05   0
 -14  -7   8    5.38    2.38   0
 -14  -6   3   54.13    3.42   0
 -13  -6   3   36.48    3.12   0
 -13  -4  -3   48.55    2.39   0
 -12  -7   9    1.53    3.37   0
 -12  -7  21   -2.41    3.64   0
 -12  -6   3   57.66    3.42   0
 -12  -5   0   49.99    2.85   0
 -12  -4  -3    2.05    1.49   0
 -11  -7  10   36.96    4.01   0
 -11  -7  11   -1.19    3.44   0
 -11  -7  12    4.98    2.61   0
 -11  -7  17   16.93    3.13   0
 -11  -7  18   94.55    5.33   0
 -11  -6   4   91.59    4.09   0
 -11  -6  25    2.61    2.70   0
 -11  -5   0  144.73    3.99   0
 -10  -6   5    2.00    2.64   0
 -10  -6  24    8.41    3.80   0
  -9  -6   6    3.02    2.97   0
  -9  -6  21   40.41    3.54   0
  -9  -6  22   39.76    4.28   0
  -8  -6   9  185.27    5.02   0
  -8  -6  18    4.81    3.46   0
  -8  -6  19   12.54    3.74   0
  -8  -5  24    7.31    2.53   0
  -8  -4  -1  100.03    2.91   0
  -7  -5  22   27.54    3.77   0
  -7  -3  -3    9.69    1.37   0
  -6  -5  19   81.35    4.45   0
  -6  -3  -2  674.85    5.76   0
  -5  -5  14    3.52    2.72   0
  -5  -4  21   25.07    3.13   0
  -4  -4   6   43.78    2.54   0
  -4  -3   1 1331.17    8.10   0
  -3  -3   3 1325.06    8.39   0
  -2  -3   8   93.63    2.96   0
 -18  -6   3   30.33    3.02   0
 -17  -7   6    1.28    2.52   0
 -17  -7   7   16.83    2.60   0
 -17  -6   3   11.47    2.00   0
 -16  -7   6    5.72    2.90   0
 -15  -8  13   10.98    3.92   0
 -15  -7   6   22.97    3.22   0
 -15  -6   2   13.09    2.55   0
 -14  -8  16   19.46    4.23   0
 -14  -7   6    7.38    3.13   0
 -14  -6   2    0.34    2.31   0
 -14  -5  -1  121.26    3.71   0
 -13  -7   7    9.29    2.44   0
 -13  -6   2   35.32    2.92   0
 -13  -5  -1   65.95    3.01   0
 -12  -7   7   15.60    3.42   0
 -12  -7   8    0.58    2.30   0
 -11  -7   9    6.60    2.46   0
 -11  -7  21    5.71    4.00   0
 -11  -7  22   11.14    3.77   0
 -10  -7  10   13.35    3.59   0
 -10  -7  11   24.83    3.85   0
 -10  -7  12    5.27    2.66   0
 -10  -7  13  119.17    4.81   0
 -10  -7  16   10.71    2.91   0
 -10  -7  18    2.36    3.72   0
 -10  -6   4    0.58    2.73   0
  -9  -4  -2   66.05    2.33   0
  -8  -6   7  134.61    4.67   0
  -8  -6  20  105.05    5.15   0
  -8  -3  -4  253.35    3.52   0
  -7  -6  12   -0.01    2.27   0
  -7  -6  13   -1.65    2.28   0
  -7  -6  14  133.08    4.67   0
  -7  -6  16  224.02    6.36   0
  -7  -6  17   35.61    3.77   0
  -7  -5   3  674.83    7.82   0
  -7  -5  23   16.02    3.56   0
  -6  -5   5  782.55    8.49   0
  -5  -5  16   21.81    3.27   0
  -4  -4  19  314.64    6.51   0
  -2  -3  15  634.39    7.17   0
  -2  -3  16   -0.74    2.29   0
  -1  -2   5 1235.20    6.89   0
   0  -1   4   76.11    1.48   0
 -17  -7   5   -2.30    2.31   0
 -17  -6   2    2.61    2.24   0
 -16  -8  10    8.00    3.12   0
 -15  -8  11    6.49    3.64   0
 -15  -8  12   28.37    3.29   0
 -15  -7   5    1.11    2.74   0
 -14  -8  11    0.81    3.52   0
 -14  -8  12   -2.08    3.48   0
 -14  -8  13    1.90    2.63   0
 -14  -7   5   42.41    3.55   0
 -13  -8  12   11.22    3.63   0
 -13  -8  15    7.69    3.92   0
 -13  -8  16   -1.85    3.49   0
 -13  -8  17   -0.89    3.88   0
 -13  -8  18    1.58    3.95   0
 -12  -6   2   16.80    2.76   0
 -12  -5  -1    2.22    1.87   0
 -11  -7   7   15.97    3.52   0
 -11  -7  23   37.76    4.67   0
 -11  -5  -1  181.49    4.20   0
 -10  -7   8    6.53    3.13   0
 -10  -7  21   18.24    4.02   0
 -10  -6   3  120.53    4.27   0
  -9  -7  11    3.62    3.40   0
  -9  -7  12    2.72    3.51   0
  -9  -7  17   14.47    4.01   0
  -9  -6   4   11.58    2.85   0
  -9  -6  24    9.10    3.62   0
  -8  -6   6   12.32    2.37   0
  -8  -4  -2    4.28    1.51   0
  -7  -6   9   45.84    3.12   0
  -7  -6  19   82.17    4.66   0
  -7  -4  -1  306.55    4.59   0
  -5  -5   7  151.01    4.43   0
  -5  -5   8  230.82    4.87   0
  -5  -5  18  105.67    4.68   0
  -5  -4   2   16.92    1.78   0
  -5  -2  -4  117.26    2.22   0
  -5  -1  -6   31.47    0.98   0
  -4  -4   4   -1.47    2.24   0
  -4  -4  20    0.18    2.75   0
  -3  -4   9   95.55    3.48   0
  -3  -4  11  207.51    4.30   0
  -3  -4  12   22.61    2.02   0
  -3  -4  13   49.02    2.93   0
  -3  -4  14  417.14    6.42   0
  -3  -4  15   46.69    3.14   0
  -3  -2  -1  780.99    5.05   0
  -2  -3   6  344.70    4.73   0
  -2  -2   1 1971.60    8.16   0
  -1  -2  17   54.74    2.61   0
 -18  -7   5    0.99    2.45   0
 -17  -7   4   13.23    2.59   0
 -16  -6   1    1.75    2.10   0
 -15  -8   9   15.28    3.54   0
 -15  -8  10   22.31    2.99   0
 -15  -7   4   31.33    3.24   0
 -14  -8   9   35.56    4.07   0
 -14  -8  10    1.58    3.25   0
 -14  -7   4   -2.84    2.64   0
 -14  -6   1   -1.08    2.03   0
 -14  -5  -2    6.81    1.86   0
 -13  -8  10   14.10    3.76   0
 -13  -8  11   -0.20    3.19   0
 -13  -7   5  185.07    5.13   0
 -13  -6   1    6.82    2.39   0
 -12  -8  14   20.17    3.18   0
 -12  -8  16   -0.84    2.75   0
 -12  -8  17   37.15    4.63   0
 -12  -8  19   58.27    5.18   0
 -12  -8  20   54.83    5.02   0
 -12  -7   5    6.63    3.11   0
 -12  -6   1   28.35    2.87   0
 -11  -7  24    5.82    3.62   0
 -11  -6   2   -0.49    1.71   0
 -10  -7   7  104.64    4.75   0
 -10  -7  22   15.73    4.04   0
  -9  -7   9   34.27    3.92   0
  -9  -7  10    8.19    2.57   0
  -9  -7  19   -2.40    3.70   0
  -9  -6   3    4.31    2.49   0
  -9  -6  25    2.96    3.01   0
  -9  -3  -5    8.14    1.24   0
  -8  -6   5  744.19    8.80   0
  -8  -6  23   10.71    3.65   0
  -7  -6  20  131.94    5.60   0
  -6  -6  11   45.68    3.82   0
  -6  -6  13   13.88    3.39   0
  -6  -6  14   29.63    3.69   0
  -6  -6  15   97.66    4.72   0
  -6  -5  22    0.94    2.82   0
  -6  -4   0    0.81    1.31   0
  -6  -3  -3   12.04    1.47   0
  -5  -5   6   65.56    3.47   0
  -4  -3   0  104.73    2.54   0
  -4  -1  -5   35.84    0.95   0
  -3  -4   8  298.75    4.90   0
  -3  -4  16   58.84    3.36   0
  -1  -2   4  242.05    3.32   0
 -18  -7   4   11.36    2.75   0
 -16  -8   7   31.42    3.50   0
 -16  -8   8    1.02    2.35   0
 -16  -7   3   -2.33    2.16   0
 -15  -8   8    0.31    2.20   0
 -15  -7   3    3.95    2.50   0
 -15  -6   0    6.95    2.22   0
 -14  -7   3   38.57    3.16   0
 -14  -6   0    0.62    2.08   0
 -13  -8   8   34.68    3.81   0
 -13  -7   4   15.82    2.48   0
 -12  -7   4   48.51    3.68   0
 -12  -5  -2    0.69    1.82   0
 -11  -8  11  123.73    5.49   0
 -11  -8  13  143.60    6.00   0
 -11  -8  15   32.19    3.55   0
 -11  -8  16    7.65    2.95   0
 -11  -8  17    5.96    3.75   0
 -11  -8  19   -2.30    3.79   0
 -11  -7   5  194.50    5.52   0
 -11  -6   1   40.95    3.01   0
 -11  -5  -2   89.96    3.06   0
 -10  -7  23   21.52    3.35   0
 -10  -7  24   52.50    4.90   0
  -9  -7  21   51.56    4.73   0
  -8  -7  10   20.14    3.48   0
  -8  -7  13    5.81    2.65   0
  -8  -7  14   99.19    4.47   0
  -8  -7  15   75.17    4.15   0
  -8  -7  16    0.51    3.42   0
  -8  -7  18    6.91    3.43   0
  -8  -6   4   -0.62    2.52   0
  -8  -6  24    0.68    3.43   0
  -8  -5   0  179.80    4.13   0
  -7  -6   6  179.62    4.74   0
  -7  -6  21   22.74    3.68   0
  -7  -6  22   40.78    3.91   0
  -7  -3  -4  261.63    3.54   0
  -6  -6  10    4.66    2.26   0
  -6  -6  18   20.85    3.61   0
  -6  -5   3  655.76    7.69   0
  -6  -1  -7   19.06    0.82   0
  -5  -5   5  105.01    3.88   0
  -5  -5  20   33.91    3.67   0
  -5  -4   1   86.94    3.08   0
  -5  -3  -2  742.66    5.97   0
  -4  -5  10  212.18    5.09   0
  -4  -2  -3   23.23    1.38   0
  -3  -4   7   61.25    2.61   0
  -2  -3   5  151.80    3.16   0
  -2  -3  18  104.45    3.67   0
 -17  -7   3    1.08    2.16   0
 -16  -8   6   -0.67    2.90   0
 -15  -8   6   -3.19    2.88   0
 -14  -8   7   -0.68    2.09   0
 -13  -8   7    2.50    3.22   0
 -13  -7   3   16.45    2.82   0
 -13  -6   0   26.54    2.18   0
 -12  -8   8    0.72    3.37   0
 -12  -7   3   23.40    3.27   0
 -12  -6   0   10.10    2.42   0
 -11  -8  20   -1.38    2.84   0
 -11  -8  22   28.63    4.50   0
 -11  -7   4    8.83    3.05   0
 -10  -8  12   24.18    4.21   0
 -10  -8  13  138.78    6.06   0
 -10  -8  14    3.10    4.02   0
 -10  -8  16   34.65    4.56   0
 -10  -7   5   53.12    3.91   0
 -10  -7  25    0.94    3.68   0
 -10  -6   1  238.65    5.19   0
 -10  -3  -6    1.24    1.08   0
  -9  -7   6   95.06    4.53   0
  -9  -7   7    1.48    2.32   0
  -9  -7  22   -1.34    2.59   0
  -9  -7  23    4.67    3.70   0
  -9  -6   2  384.17    6.45   0
  -8  -7  19    4.29    3.30   0
  -8  -7  20    9.38    3.77   0
  -8  -3  -5  231.32    3.29   0
  -7  -6  23    6.76    3.19   0
  -7  -5   1   39.01    2.26   0
  -6  -6  19  155.82    5.73   0
  -6  -4  -1   -0.87    1.74   0
  -5  -5  21   12.89    3.26   0
  -4  -5   8    2.92    2.83   0
  -4  -5  16    2.28    2.81   0
  -3  -4   6   20.46    2.02   0
 -17  -8   5    7.56    2.70   0
 -16  -8   5   26.90    3.27   0
 -16  -7   2    4.38    2.20   0
 -15  -9  10    3.95    3.52   0
 -15  -8   5    1.28    2.73   0
 -15  -7   2    0.64    2.15   0
 -14  -9  11   28.82    4.23   0
 -14  -9  12   39.62    4.53   0
 -14  -7   2   -0.36    2.25   0
 -14  -6  -1    2.11    1.91   0
 -13  -9  13   50.96    4.83   0
 -13  -9  14   -0.69    3.83   0
 -13  -9  15   99.42    5.90   0
 -13  -7   2    2.70    2.50   0
 -13  -6  -1   32.71    2.47   0
 -13  -5  -3    5.82    1.70   0
 -12  -8   7    5.67    3.16   0
 -12  -5  -3   31.28    2.21   0
 -11  -8   8  156.39    5.77   0
 -11  -7   3    2.57    2.80   0
 -11  -6   0  197.47    4.73   0
 -10  -8  11   30.44    3.28   0
 -10  -8  20   28.30    4.57   0
 -10  -8  21    2.95    3.58   0
 -10  -7   4   30.84    3.45   0
  -9  -8  14   46.20    4.50   0
  -9  -8  15    6.89    3.74   0
  -9  -8  16   22.64    4.10   0
  -9  -7   5   87.06    4.34   0
  -9  -7  24   12.35    3.86   0
  -9  -4  -4    8.30    1.45   0
  -8  -7   7   11.16    3.39   0
  -8  -7  21   14.11    3.86   0
  -7  -7  13   25.99    3.04   0
  -7  -7  14    0.49    2.48   0
  -7  -7  15   29.98    3.89   0
  -7  -7  16   63.50    4.64   0
  -6  -5   2    1.40    1.91   0
  -5  -6  11  112.96    4.53   0
  -5  -6  12    1.02    3.11   0
  -5  -6  14   45.02    3.84   0
  -5  -6  15   13.93    3.33   0
  -5  -5   4   -0.14    2.02   0
  -4  -5   7  136.77    4.33   0
  -4  -4   2   25.44    2.54   0
  -4  -3  -1 3041.68   12.00   0
  -3  -3   1  360.92    4.63   0
  -2  -3   4  176.15    3.36   0
  -1  -3  11   27.00    2.12   0
  -1  -3  13   21.04    2.42   0
   0  -2  12    1.04    1.75   0
 -17  -8   4    1.77    2.31   0
 -16  -8   4    9.63    2.82   0
 -16  -7   1    0.22    2.14   0
 -15  -8   4    0.74    2.50   0
 -15  -7   1    5.49    2.35   0
 -14  -9   9    3.66    3.18   0
 -14  -9  10   33.52    4.13   0
 -14  -7   1   62.39    3.39   0
 -13  -9  10   52.56    4.40   0
 -13  -9  11    8.89    3.80   0
 -13  -9  12    5.18    2.89   0
 -13  -8   5    1.30    2.93   0
 -12  -9  12   -0.42    3.78   0
 -12  -9  14   21.13    4.13   0
 -12  -9  16   32.28    3.67   0
 -12  -9  17    2.58    2.88   0
 -12  -9  18  197.65    7.32   0
 -12  -8   6    7.44    2.49   0
 -12  -7   2    2.28    2.56   0
 -12  -6  -1   97.51    3.49   0
 -11  -8   7    5.89    2.53   0
 -11  -4  -5   27.55    1.82   0
 -10  -8   8   79.19    4.73   0
 -10  -8   9    3.07    2.63   0
 -10  -8  22    9.41    4.10   0
 -10  -8  23   22.39    4.13   0
 -10  -7   3  102.96    4.32   0
 -10  -6   0   39.44    2.89   0
  -9  -8  10   39.25    4.04   0
  -9  -8  11   74.05    4.90   0
  -9  -8  17  119.91    5.13   0
  -9  -8  19   19.78    4.10   0
  -9  -3  -6  167.76    2.78   0
  -8  -7   6  203.38    5.75   0
  -8  -7  22   19.13    3.08   0
  -8  -7  23   -1.16    3.50   0
  -8  -5  -1    9.52    1.64   0
  -7  -7  10    3.81    2.45   0
  -7  -7  18   39.42    3.55   0
  -7  -7  19    7.39    3.66   0
  -7  -1  -8   -0.27    0.64   0
  -6  -6  22   11.82    3.52   0
  -5  -6  16  107.59    4.35   0
  -5  -6  17   96.94    4.82   0
  -5  -6  18    0.35    3.11   0
  -5  -4   0  115.71    2.99   0
  -4  -5   6  439.20    6.62   0
  -3  -2  -2  697.82    4.84   0
  -2  -4  11  178.89    4.24   0
  -2  -4  13  144.72    3.96   0
  -2  -4  14    3.27    2.24   0
  -2  -2   0 1912.66    8.01   0
  -1  -3   9  187.81    3.71   0
  -1  -3  14  210.54    4.17   0
  -1  -2   3  557.54    4.51   0
   0  -2   9  574.99    5.04   0
   0  -2  13    0.36    1.38   0
   0  -1   3  463.14    2.96   0
 -16  -9   7   12.17    3.39   0
 -15  -9   7    1.01    2.93   0
 -14  -9   8   11.15    3.45   0
 -14  -8   4    3.94    2.14   0
 -13  -8   4   -0.85    2.88   0
 -13  -6  -2   63.67    2.81   0
 -12  -9  11    6.68    2.79   0
 -12  -7   1   15.32    2.66   0
 -11  -9  12   12.71    4.14   0
 -11  -9  13   14.96    4.25   0
 -11  -9  14    1.60    3.73   0
 -11  -9  17   69.00    5.13   0
 -11  -9  18    0.31    4.04   0
 -11  -9  19   85.44    5.68   0
 -11  -9  20    2.07    4.02   0
 -11  -8   6   33.59    3.10   0
 -11  -7   2    5.60    1.99   0
 -11  -6  -1  152.01    4.06   0
 -10  -8   7    9.61    3.56   0
 -10  -8  24    3.16    3.86   0
 -10  -4  -5   74.56    2.31   0
  -9  -8  20   38.83    3.81   0
  -9  -8  21    6.03    3.86   0
  -9  -7   4    3.90    2.18   0
  -9  -6   0  251.14    5.07   0
  -8  -8  13    2.03    3.71   0
  -8  -8  14   47.16    4.57   0
  -8  -8  15    2.93    3.85   0
  -8  -8  16   43.61    4.63   0
  -8  -7  24   13.10    3.93   0
  -7  -7   8    2.80    2.42   0
  -7  -7  20   82.43    4.43   0
  -7  -7  21   24.47    3.98   0
  -7  -4  -3  108.47    2.82   0
  -6  -7  12    3.60    3.10   0
  -6  -7  13    9.49    3.55   0
  -6  -7  14    0.72    3.47   0
  -6  -7  15   95.40    5.00   0
  -6  -5   1   40.04    2.51   0
  -6  -3  -4   89.44    2.27   0
  -5  -3  -3  326.62    4.01   0
  -4  -5   5   69.68    3.69   0
  -4  -5  20   14.35    2.96   0
  -3  -5  11   97.23    3.95   0
  -3  -5  12  269.07    5.62   0
  -3  -5  13    2.13    2.60   0
  -3  -4   4  179.33    3.82   0
  -2  -4  15  161.39    4.36   0
  -2  -4  16   91.54    3.54   0
  -2  -3   3  184.00    3.78   0
  -1  -3   8  498.77    5.57   0
  -1  -3  15    2.17    1.77   0
   0  -2   8  107.44    2.46   0
   0  -2  14   97.52    2.71   0
 -17  -8   3    7.39    2.44   0
 -16  -8   3    6.33    1.95   0
 -15  -8   3   12.68    2.22   0
 -14  -8   3   17.22    2.85   0
 -14  -7   0    4.89    2.23   0
 -13  -9   7   10.08    3.22   0
 -13  -9   8   26.67    3.10   0
 -13  -8   3    1.99    2.76   0
 -12  -9   8   24.85    3.97   0
 -12  -9   9    0.42    2.52   0
 -12  -6  -2   56.96    2.86   0
 -12  -5  -4   38.05    2.19   0
 -11  -9  11   24.25    3.24   0
 -11  -8   5   -2.86    2.15   0
 -11  -7   1   10.11    2.64   0
 -10  -9  14  110.28    5.92   0
 -10  -9  17    4.20    3.92   0
 -10  -9  18   30.25    4.50   0
 -10  -8   6    5.86    2.48   0
 -10  -7   2   89.38    3.91   0
 -10  -6  -1   38.10    2.81   0
  -9  -8   7   36.16    4.06   0
  -9  -8   8    4.49    2.58   0
  -9  -8  22    6.07    2.92   0
  -9  -8  23    2.91    3.73   0
  -9  -7   3   -0.49    2.66   0
  -8  -8  12    6.61    2.73   0
  -8  -8  17   36.62    3.57   0
  -8  -8  18   47.78    4.60   0
  -8  -8  19    7.95    3.94   0
  -8  -5  -2  103.89    3.19   0
  -8  -4  -4   49.90    2.11   0
  -7  -7   6  344.49    7.02   0
  -7  -5  -1   43.52    2.68   0
  -6  -7  10    3.38    3.37   0
  -6  -7  16   23.02    3.00   0
  -6  -7  17  208.68    6.48   0
  -6  -7  18   13.22    3.76   0
  -5  -6  20    1.62    3.28   0
  -5  -5   2  154.81    4.22   0
  -5  -4  -1   37.20    2.38   0
  -4  -4   1  256.59    4.29   0
  -3  -5   9    0.28    2.70   0
  -3  -3   0    1.07    1.91   0
  -2  -4  17   18.85    2.77   0
  -1  -3   7   19.52    2.10   0
  -1  -3  17   -0.40    2.30   0
   0  -2  15  355.24    4.63   0
 -17  -8   2    1.45    2.13   0
 -16  -9   5   -0.33    2.73   0
 -16  -8   2   14.54    2.67   0
 -15  -9   5    4.28    2.97   0
 -15  -8   2    5.93    2.59   0
 -14  -9   6   23.35    2.93   0
 -14  -8   2   -0.09    2.45   0
 -13 -10  12   37.19    4.39   0
 -13 -10  13   17.04    4.25   0
 -12  -9   7   48.30    4.29   0
 -11  -9   8    4.90    3.58   0
 -11  -9   9   26.17    3.29   0
 -11  -6  -2    8.23    2.12   0
 -10  -9  10   17.68    3.88   0
 -10  -9  11   14.07    3.99   0
 -10  -9  12   20.15    3.26   0
 -10  -9  20  106.63    6.12   0
 -10  -8   5   11.00    2.57   0
 -10  -7   1   -1.53    2.46   0
  -9  -8   6  163.30    5.61   0
  -9  -7   2    5.83    2.77   0
  -9  -5  -3   13.93    1.94   0
  -9  -4  -5  136.95    2.90   0
  -8  -8   8   36.40    4.16   0
  -8  -8   9   18.57    2.92   0
  -8  -8  20   -2.65    2.69   0
  -8  -3  -6   30.76    1.49   0
  -7  -8  13    8.38    3.58   0
  -7  -8  14    7.47    3.92   0
  -7  -8  15  138.05    5.76   0
  -7  -8  16    0.98    3.40   0
  -7  -7   5    5.14    3.22   0
  -7  -7  23    5.04    3.36   0
  -6  -7   9    4.79    2.46   0
  -6  -7  19   18.44    3.68   0
  -6  -7  20    0.31    3.41   0
  -5  -6  21   12.59    3.18   0
  -4  -6  14    0.62    2.10   0
  -4  -5   4    5.11    1.90   0
  -4  -3  -2   94.22    2.59   0
  -3  -5   8  713.56    8.34   0
  -2  -4   7  206.36    4.11   0
   0  -2   7  818.71    5.77   0
 -16  -9   4    9.97    2.88   0
 -16  -8   1    0.59    2.01   0
 -15  -9   4    4.13    2.59   0
 -14 -10   9    0.12    3.41   0
 -14 -10  10    7.15    2.77   0
 -14  -9   5    3.12    2.22   0
 -14  -7  -1   34.90    2.68   0
 -13  -9   5   38.16    3.74   0
 -13  -8   2    7.38    2.10   0
 -13  -7  -1    8.12    2.24   0
 -12 -10  12   44.44    4.80   0
 -12 -10  14   26.71    4.42   0
 -12 -10  15    2.00    2.86   0
 -12  -9   6  114.45    5.18   0
 -12  -6  -3  112.24    3.38   0
 -11  -9   7    7.13    3.64   0
 -11  -7   0   98.96    3.90   0
 -10  -8   4   83.20    4.28   0
 -10  -6  -2   20.90    2.38   0
  -9  -9  11    2.08    3.60   0
  -9  -9  13    3.87    3.79   0
  -9  -9  14    7.33    3.06   0
  -9  -9  15    9.43    3.07   0
  -9  -9  16   -1.06    2.77   0
  -9  -8   5   85.16    4.64   0
  -8  -8   7  334.46    7.45   0
  -8  -7   3  148.40    4.43   0
  -7  -8  10    8.03    3.73   0
  -7  -8  17   11.30    2.83   0
  -7  -8  18    9.35    3.93   0
  -7  -8  19    3.73    3.53   0
  -6  -7  21   10.76    3.74   0
  -5  -7  13   41.54    4.04   0
  -5  -7  14   29.77    3.85   0
  -5  -7  15    6.36    3.44   0
  -5  -7  16   30.52    3.83   0
  -4  -6  18  103.32    4.83   0
  -4  -5   3  389.70    6.21   0
  -4  -4   0   39.89    2.58   0
  -3  -5   7    1.88    1.88   0
  -3  -5  19  157.43    5.12   0
  -2  -4   6  156.28    3.66   0
  -1  -2   2    5.45    1.19   0
 -16  -9   3   21.25    2.82   0
 -14  -9   4    0.94    2.64   0
 -14  -8   1   -0.30    2.15   0
 -13 -10   9   -0.71    3.60   0
 -13  -9   4   -2.35    2.92   0
 -13  -8   1   10.45    2.72   0
 -12 -10  10   30.76    4.36   0
 -12 -10  11   -0.61    2.70   0
 -12  -9   5    0.47    3.06   0
 -12  -7  -1   15.83    2.43   0
 -11 -10  12   -0.48    3.98   0
 -11 -10  15    4.27    2.95   0
 -11  -9   6   89.91    4.89   0
 -11  -8   2   41.38    3.63   0
 -11  -6  -3   31.56    2.34   0
 -10  -9   7    6.55    3.68   0
 -10  -9   8    1.87    2.54   0
 -10  -8   3   10.03    3.23   0
 -10  -7   0    0.73    2.37   0
 -10  -4  -6   14.76    1.45   0
  -9  -9   9   82.55    4.94   0
  -9  -9  22    1.94    3.61   0
  -9  -8   4  558.04    8.81   0
  -9  -7   1   30.65    2.92   0
  -9  -3  -7    0.56    0.97   0
  -8  -9  15   12.24    3.89   0
  -8  -8   6   58.18    4.37   0
  -8  -8  24    2.33    3.50   0
  -8  -7   2    2.64    2.81   0
  -8  -5  -3   60.00    2.58   0
  -7  -5  -2   32.20    2.27   0
  -7  -4  -4   19.88    1.74   0
  -6  -7   6   14.64    2.64   0
  -6  -7  22    5.37    3.28   0
  -6  -5  -1   15.55    2.23   0
  -6  -4  -3   29.59    2.00   0
  -5  -7   9    2.28    3.12   0
  -5  -7  11   16.92    2.74   0
  -5  -6   4   46.34    3.49   0
  -4  -6  19    1.10    3.22   0
  -4  -6  20   89.17    4.41   0
  -3  -4   2    2.16    1.72   0
  -2  -4   5  103.59    3.56   0
  -1  -3   5    3.77    2.09   0
   0  -2   6  209.82    3.12   0
   1  -1   8   18.05    1.14   0
 -15 -10   6    8.51    3.27   0
 -15  -8   0    9.23    2.32   0
 -14 -10   7   18.11    3.54   0
 -14  -9   3   19.55    3.12   0
 -14  -8   0   21.66    2.64   0
 -13 -10   7    2.04    3.30   0
 -13 -10   8   19.68    2.92   0
 -13  -9   3   21.83    3.06   0
 -13  -7  -2   35.51    2.58   0
 -12 -10   8    4.99    3.47   0
 -12 -10   9    7.80    2.84   0
 -12  -9   4   65.71    4.17   0
 -12  -8   1   30.67    2.99   0
 -11 -10  10    0.27    3.75   0
 -11  -7  -1   37.06    2.73   0
 -10 -10  13    1.32    4.01   0
 -10 -10  19    0.02    3.65   0
 -10  -9   6  310.96    7.47   0
 -10  -8   2   72.20    3.89   0
  -9  -9   8   62.34    4.78   0
  -9  -9  23   22.63    4.37   0
  -9  -5  -4  287.15    4.42   0
  -8  -9  11   42.42    4.57   0
  -8  -9  12    0.28    3.59   0
  -8  -9  14   -0.37    2.76   0
  -8  -9  16   10.29    2.87   0
  -8  -9  17    3.05    3.01   0
  -8  -9  18   10.81    4.12   0
  -8  -8   5  146.25    5.39   0
  -8  -2  -8   -0.54    0.80   0
  -7  -8   7  138.03    5.43   0
  -7  -8  22    2.39    3.67   0
  -7  -3  -6    0.88    1.14   0
  -6  -8  11   51.85    4.46   0
  -6  -8  12    0.13    3.61   0
  -6  -8  15    6.54    3.79   0
  -6  -8  17    7.27    3.62   0
  -6  -7   5   24.24    3.40   0
  -6  -3  -5  437.01    4.33   0
  -5  -7   8   78.77    4.34   0
  -5  -7  19   13.04    3.46   0
  -5  -7  20  116.26    5.36   0
  -5  -6   3    1.93    2.93   0
  -5  -4  -2  342.47    4.80   0
  -5  -3  -4    1.02    1.26   0
  -4  -6   6   33.33    3.38   0
  -4  -5   2  105.77    3.85   0
  -3  -5   5   48.31    3.33   0
  -2  -5  12    1.68    2.26   0
  -2  -5  13    8.95    2.53   0
  -2  -5  14    5.19    2.55   0
  -2  -2  -1  302.85    3.46   0
 -16  -9   2    1.44    2.37   0
 -15 -10   5   33.10    3.61   0
 -15  -9   2    6.81    2.68   0
 -14 -10   6    5.65    2.34   0
 -14  -9   2   18.69    2.91   0
 -13 -10   6   26.07    3.76   0
 -13  -8   0   88.78    3.68   0
 -12  -9   3   16.49    3.28   0
 -12  -8   0    6.20    2.33   0
 -12  -7  -2    7.19    2.18   0
 -12  -6  -4   18.06    2.01   0
 -11 -10   8   76.46    4.90   0
 -11 -10   9   -0.59    2.62   0
 -11  -8   1   73.13    3.70   0
 -10 -10  10   21.07    4.05   0
 -10 -10  11    3.62    3.86   0
 -10 -10  12    1.57    2.70   0
 -10  -9   5   -0.76    3.45   0
 -10  -7  -1   11.20    2.52   0
 -10  -6  -3  230.40    4.43   0
  -9  -9   7  403.79    8.32   0
  -9  -8   3  130.24    4.46   0
  -9  -4  -6   26.01    1.58   0
  -8  -9   9    5.60    3.82   0
  -8  -9  10  128.56    5.13   0
  -8  -9  20    8.76    3.05   0
  -8  -9  21    5.53    3.88   0
  -8  -8   4  111.34    4.91   0
  -8  -7   1  108.38    3.74   0
  -7  -8   6    1.01    3.41   0
  -7  -8  23    4.72    3.45   0
  -7  -7   2   65.22    3.73   0
  -6  -8  18  128.75    5.20   0
  -6  -8  19  193.40    6.80   0
  -6  -8  20  178.38    6.39   0
  -6  -7   4   25.37    3.40   0
  -6  -6   1   12.19    2.25   0
  -5  -7   7   11.85    3.34   0
  -5  -7  21   39.89    4.16   0
  -5  -5   0  700.52    7.40   0
  -4  -6   5   31.68    3.34   0
  -3  -6  15   81.08    4.18   0
  -3  -6  16   34.07    3.59   0
  -3  -2  -3   29.60    1.50   0
  -2  -5   9   47.35    3.15   0
  -2  -5  10  197.16    4.78   0
  -2  -5  11   -1.37    1.61   0
  -2  -4   4    6.98    2.55   0
  -2  -3   1 1716.31    9.51   0
  -1  -4  12   27.07    2.37   0
  -1  -4  13  109.42    3.55   0
  -1  -4  14  187.15    4.35   0
   0  -2   5  331.56    3.77   0
 -16  -9   1    3.27    2.36   0
 -15 -10   4    3.50    2.81   0
 -15  -9   1   -0.35    2.04   0
 -14 -10   5    3.31    2.34   0
 -14  -8  -1   30.00    2.68   0
 -13 -10   5   69.87    4.50   0
 -13  -9   2   10.05    2.72   0
 -13  -8  -1    6.21    2.06   0
 -12 -11  11    2.79    4.03   0
 -12 -10   6   -1.12    3.23   0
 -11 -10   7    1.88    3.68   0
 -11  -8   0   92.94    3.88   0
 -11  -7  -2   33.55    2.63   0
 -11  -6  -4   18.09    1.97   0
 -10  -8   1   28.21    3.22   0
  -9 -10  12   -0.77    3.96   0
  -9 -10  13    1.95    3.98   0
  -9 -10  14   11.78    3.15   0
  -9 -10  15   -0.13    2.77   0
  -9 -10  16   23.22    3.42   0
  -9 -10  17    7.69    2.95   0
  -9 -10  19   13.52    4.34   0
  -9 -10  20    6.90    3.92   0
  -9  -8   2  402.33    7.35   0
  -8  -9  23    1.39    3.75   0
  -8  -8   3    0.35    2.95   0
  -8  -5  -4   11.79    1.73   0
  -7  -9  11    0.40    3.79   0
  -7  -9  12   33.08    4.49   0
  -7  -9  13  232.07    7.10   0
  -7  -9  15   12.49    2.99   0
  -7  -9  16   23.50    3.24   0
  -7  -9  19    0.81    3.57   0
  -7  -8   5   11.59    3.54   0
  -7  -6  -1    9.37    2.28   0
  -7  -5  -3  112.25    3.12   0
  -6  -8   8   -1.06    3.54   0
  -6  -5  -2   54.25    2.69   0
  -5  -6   2  302.15    5.89   0
  -5  -1  -7   19.18    0.80   0
  -4  -7  11   21.00    3.62   0
  -4  -7  13   -0.66    2.24   0
  -4  -7  14   -0.38    2.23   0
  -4  -7  15    3.36    3.02   0
  -4  -7  17   11.61    3.61   0
  -4  -4  -1   64.87    2.44   0
  -3  -6   9   -1.30    2.76   0
  -3  -6  17   13.86    3.36   0
  -3  -6  18  118.22    4.83   0
  -3  -4   1   16.21    1.92   0
  -2  -5   8   71.43    3.52   0
  -1  -4   9   -1.36    2.06   0
  -1  -4  16  593.52    7.34   0
   0  -3  13   74.54    2.88   0
   0  -1   2 1655.07    5.32   0
   1  -1   7   20.46    1.14   0
 -15 -10   3   -1.89    2.36   0
 -14 -10   4    5.63    2.29   0
 -14  -9   1    2.08    2.22   0
 -13 -11   9   26.50    3.67   0
 -13 -10   4   -2.18    2.95   0
 -13  -9   1   58.16    3.59   0
 -12 -11  10   41.46    4.72   0
 -12 -10   5   14.87    3.47   0
 -12  -9   2   13.88    2.38   0
 -12  -7  -3  160.58    3.97   0
 -11 -11  13   -0.70    3.71   0
 -11 -11  14    0.86    2.92   0
 -10 -10   7   30.40    4.05   0
 -10 -10   8    4.99    2.80   0
 -10  -9   3    8.65    3.12   0
  -9 -10  10   56.03    4.90   0
  -9 -10  11    1.30    2.83   0
  -9 -10  21   41.16    5.08   0
  -9  -9   5   33.22    3.25   0
  -9  -7  -1   28.49    2.26   0
  -9  -5  -5   14.65    1.74   0
  -8 -10  15   11.45    3.93   0
  -8 -10  16    5.35    3.66   0
  -8  -9   6   10.35    3.59   0
  -8  -9   7    7.09    2.79   0
  -8  -7   0    5.82    1.91   0
  -7  -9   9   33.78    4.42   0
  -7  -9  10   35.40    3.54   0
  -7  -9  20    9.95    3.83   0
  -7  -9  21   29.68    4.34   0
  -7  -8   4    0.27    3.26   0
  -7  -7   1  268.64    5.81   0
  -7  -4  -5  189.02    3.28   0
  -6  -8   7    4.56    2.61   0
  -6  -6   0  203.87    4.77   0
  -6  -4  -4  174.85    3.33   0
  -5  -8  11   22.49    3.97   0
  -5  -8  14    7.63    3.44   0
  -5  -8  17   15.49    3.81   0
  -5  -5  -1   91.31    3.38   0
  -5  -4  -3   70.93    2.60   0
  -4  -7   9  240.20    6.18   0
  -4  -7  18   15.15    3.34   0
  -4  -1  -6  623.52    3.01   0
  -3  -6   8  108.29    3.84   0
  -3  -6  19   21.69    3.43   0
  -2  -5   7    9.80    2.76   0
  -2  -4   3   50.04    3.10   0
  -1  -4   8    1.39    2.16   0
  -1  -4  17   10.82    2.46   0
  -1  -2   1   40.41    1.59   0
   0  -3  10  294.96    4.38   0
   0  -3  11  176.72    3.56   0
   0  -3  15    2.36    2.09   0
 -15  -9   0    5.95    2.27   0
 -14 -11   6    8.38    3.38   0
 -14 -10   3   41.22    3.50   0
 -14  -9   0   79.17    3.69   0
 -13 -11   7    4.57    3.44   0
 -13 -10   3    5.08    2.74   0
 -12 -11   8    6.06    3.75   0
 -12 -11   9    7.82    2.86   0
 -12 -10   4   16.47    3.37   0
 -12  -9   1    4.86    2.70   0
 -11 -11  10   -1.99    3.83   0
 -11 -11  11    4.21    2.89   0
 -11 -10   5    9.90    3.56   0
 -11  -9   2  125.80    4.40   0
 -11  -7  -3   39.30    2.58   0
 -10 -11  12    3.79    3.81   0
 -10 -11  13   -0.56    3.96   0
 -10 -11  14   -0.19    4.03   0
 -10 -11  15   -3.21    3.73   0
 -10  -8   0   50.72    3.24   0
  -9 -10   8   12.49    3.98   0
  -9  -9   4   39.96    3.30   0
  -9  -8   1   25.16    2.58   0
  -8 -10  11   47.11    4.89   0
  -8 -10  13    5.24    2.94   0
  -8 -10  14   41.06    3.89   0
  -8 -10  17    7.34    3.12   0
  -8 -10  18    5.88    3.83   0
  -8 -10  19   41.33    4.87   0
  -8 -10  20    5.51    4.04   0
  -8  -9   5   14.39    3.61   0
  -8  -4  -6    4.81    1.26   0
  -7  -9   8  345.48    8.01   0
  -7  -9  22   21.41    4.22   0
  -6  -9  12   31.74    4.20   0
  -6  -9  13  163.00    6.35   0
  -6  -9  14   84.99    5.33   0
  -6  -9  17    1.60    3.55   0
  -6  -8   6    8.53    2.63   0
  -6  -2  -7  584.55    3.87   0
  -6  -1  -8  257.11    1.96   0
  -5  -8   9   61.86    4.60   0
  -5  -8  18    9.87    2.84   0
  -5  -8  19    0.28    3.51   0
  -5  -6   1   39.34    3.17   0
  -4  -7  20    0.14    3.24   0
  -4  -6   3    7.64    2.90   0
  -3  -5   3    1.09    1.89   0
  -2  -5   6  190.75    4.81   0
  -1  -1  -1 6984.05   10.37   0
   0  -3   9    9.08    1.79   0
   0  -3  16    2.71    2.31   0
 -16 -10   2    0.34    1.83   0
 -15 -10   2    5.80    2.39   0
 -14 -11   5   13.33    3.35   0
 -14 -10   2   61.73    3.87   0
 -13 -11   6   13.17    3.63   0
 -13  -9   0    8.01    2.57   0
 -12 -10   3    2.78    2.91   0
 -12  -8  -2   91.45    3.54   0
 -11 -11   9    7.35    2.90   0
 -11 -10   4   16.83    3.47   0
 -11  -9   1    3.55    2.87   0
 -11  -6  -5   46.33    2.30   0
 -10 -11  11   -2.14    3.62   0
 -10 -10   5   34.57    4.12   0
 -10  -7  -3    3.56    1.96   0
 -10  -5  -6    1.73    1.38   0
  -9 -11  15    3.03    3.74   0
  -9 -11  16    6.15    3.85   0
  -9 -11  17    2.19    3.68   0
  -9 -10   7    2.57    3.81   0
  -9  -8   0   85.44    3.96   0
  -9  -4  -7   -0.36    1.22   0
  -8 -10   9   38.12    4.62   0
  -8  -8   1    7.91    2.83   0
  -8  -7  -1   60.96    2.90   0
  -7  -9  23   16.23    3.21   0
  -7  -8   3    0.21    2.23   0
  -7  -5  -4  104.83    2.92   0
  -6  -9  10    0.64    3.83   0
  -6  -9  19    0.97    3.72   0
  -6  -8   5    1.46    2.41   0
  -6  -6  -1    4.94    2.45   0
  -6  -5  -3   72.76    2.80   0
  -6  -3  -6   27.20    1.58   0
  -5  -8  20    7.64    2.71   0
  -5  -8  21    1.39    3.44   0
  -4  -5   0    5.92    2.52   0
  -4  -4  -2   21.14    2.17   0
  -3  -6   6    1.98    2.41   0
  -3  -4   0    2.22    1.66   0
  -2  -3   0 2377.13   11.04   0
  -1  -4   6    1.14    2.31   0
  -1  -3   3   30.23    2.03   0
   0  -3   8  231.10    3.92   0
   0  -2   4  240.52    3.32   0
 -15 -10   1    4.70    2.42   0
 -14 -11   4    2.11    2.82   0
 -14  -9  -1   13.56    2.45   0
 -13 -11   5   78.33    4.66   0
 -12 -11   6   -2.19    3.02   0
 -12  -9   0   63.13    3.13   0
 -11 -11   7    4.74    3.65   0
 -10 -11   9   10.37    3.83   0
 -10  -9   1   11.19    3.17   0
 -10  -8  -1    3.32    1.96   0
  -9 -11  11    6.02    4.16   0
  -9 -11  13   10.98    3.14   0
  -9 -11  14   -0.08    2.86   0
  -9 -11  18   -1.43    2.73   0
  -9 -10   6   26.45    3.35   0
  -9  -9   2   -0.42    3.18   0
  -8 -10   8  268.98    7.54   0
  -8 -10  23    2.69    3.61   0
  -8  -9   4  129.13    4.78   0
  -8  -5  -5    4.18    1.46   0
  -7 -10  11   76.19    5.09   0
  -7 -10  13    3.56    3.87   0
  -7 -10  14   42.72    3.93   0
  -7 -10  15   61.90    4.29   0
  -7 -10  17   22.45    4.21   0
  -7 -10  18   -0.06    3.88   0
  -7  -9   6   59.38    3.84   0
  -7  -8   2   66.87    4.14   0
  -7  -2  -8   85.66    1.60   0
  -6  -9   8    6.24    3.85   0
  -6  -9  21   -5.73    3.57   0
  -6  -8   4   -2.11    3.03   0
  -5  -6   0   -2.20    2.65   0
  -5  -5  -2  735.04    7.50   0
  -5  -3  -5    3.39    1.20   0
  -4  -8  12   32.48    4.06   0
  -4  -8  13   13.18    3.65   0
  -4  -8  14   58.97    4.42   0
  -4  -8  15   17.57    3.85   0
  -4  -8  16    2.13    3.64   0
  -3  -7  11  400.78    7.55   0
  -3  -7  12   35.40    3.58   0
  -3  -7  15   29.62    3.80   0
  -3  -7  16    5.97    3.37   0
  -3  -7  17    7.20    3.07   0
  -3  -5   2  109.34    3.51   0
  -2  -6  10  163.74    4.96   0
  -2  -6  11    0.37    2.79   0
   0  -3   7  273.20    4.19   0
   1  -1   6  811.60    4.08   0
 -14 -11   3    5.58    2.60   0
 -14 -10   1   10.97    2.08   0
 -13 -10   1   16.35    2.97   0
 -12 -11   5   29.85    3.72   0
 -12  -9  -1    3.41    2.29   0
 -12  -8  -3    2.50    1.75   0
 -11 -12  11   14.54    4.49   0
 -11 -11   6    5.06    3.32   0
 -10 -11   7   -3.81    3.66   0
 -10 -11   8   12.64    3.05   0
 -10 -10   3    7.73    3.13   0
  -9 -11   9   10.97    4.15   0
  -9 -11  10   10.34    3.96   0
  -9  -8  -1    8.75    2.66   0
  -9  -7  -3   70.13    3.16   0
  -9  -5  -6    1.24    1.32   0
  -8 -11  14   15.27    4.39   0
  -8 -11  15    7.40    4.09   0
  -8 -11  18   13.06    3.89   0
  -8 -10   7   15.50    3.14   0
  -8  -9   3   34.12    3.84   0
  -8  -8   0   54.79    3.64   0
  -8  -7  -2    9.22    2.29   0
  -7 -10  10    1.30    3.71   0
  -7 -10  21   25.18    4.50   0
  -7  -9   5  159.14    5.26   0
  -7  -6  -3    8.02    2.01   0
  -7  -4  -6   76.59    2.26   0
  -6  -9   7    3.01    3.76   0
  -6  -8   3    5.21    3.32   0
  -6  -4  -5  264.74    3.86   0
  -5  -9  14   45.72    4.57   0
  -5  -9  15    6.65    3.80   0
  -5  -9  17  113.08    5.67   0
  -5  -8   6   66.77    3.83   0
  -4  -8  10  682.47   10.18   0
  -4  -8  11  114.55    4.63   0
  -4  -8  17    0.88    2.51   0
  -4  -8  19    0.61    3.07   0
  -3  -7  19   10.01    3.03   0
  -3  -6   4  817.97    9.41   0
  -2  -6   9  167.75    5.04   0
  -2  -2  -2   11.09    1.52   0
  -1  -5  10    4.68    2.37   0
  -1  -5  11  105.53    3.75   0
  -1  -5  14   73.48    3.52   0
  -1  -5  15  205.94    5.02   0
  -1  -4   5  110.07    3.64   0
   1  -2  12  113.04    2.60   0
 -15 -10   0   -0.24    1.82   0
 -14 -10   0   -1.86    2.23   0
 -13 -11   3   60.10    4.06   0
 -13  -9  -2    1.59    1.84   0
 -12 -11   4    3.76    3.05   0
 -12 -10   1    1.15    2.66   0
 -11 -12  10    0.38    2.71   0
 -11 -11   5   16.57    3.42   0
 -11  -9  -1    0.97    2.42   0
 -11  -8  -3    6.08    1.94   0
 -10 -12  11   -1.17    3.76   0
 -10 -12  13   23.76    4.82   0
 -10 -11   6    2.45    3.67   0
 -10  -9   0   28.63    3.31   0
 -10  -7  -4   11.00    2.04   0
  -9  -9   1    8.95    3.01   0
  -8 -11  11    8.60    4.25   0
  -8 -11  12    6.11    3.89   0
  -8 -11  13    1.29    2.96   0
  -8 -11  19    2.57    2.97   0
  -8 -11  20    1.93    3.96   0
  -8 -10   6  307.87    7.30   0
  -8  -9   2  364.74    7.47   0
  -7 -10  22   13.63    3.12   0
  -7  -8   1   10.75    2.34   0
  -6 -10  12    4.49    3.80   0
  -6 -10  13   49.32    4.87   0
  -6 -10  15    6.93    3.95   0
  -6 -10  16    2.72    3.93   0
  -6 -10  17    0.62    3.85   0
  -6 -10  18   28.74    4.26   0
  -6  -9   6    0.90    3.74   0
  -5  -9  11  100.80    4.70   0
  -5  -9  18   38.94    3.76   0
  -5  -9  20    0.65    3.24   0
  -5  -8   5  100.69    4.32   0
  -5  -4  -4  287.45    4.19   0
  -4  -8   8   16.39    3.86   0
  -4  -8   9   37.01    3.41   0
  -4  -6   1  564.39    7.82   0
  -3  -1  -5  214.16    1.79   0
  -2  -5   4   21.90    2.34   0
  -1  -5   9  604.98    7.56   0
  -1  -5  17  431.31    6.92   0
  -1  -3   2   56.48    2.90   0
   0  -3   6  102.73    2.97   0
   1  -2  10  242.83    3.41   0
   1  -2  11  406.12    4.26   0
 -14 -11   2    1.98    2.45   0
 -13 -10   0   -0.56    2.15   0
 -12 -12   6   12.84    3.41   0
 -12 -12   7   15.67    3.16   0
 -12 -11   3   11.25    3.23   0
 -12  -9  -2    3.53    2.21   0
 -11 -12   8   -2.43    3.50   0
 -11 -11   4   13.40    3.25   0
 -11 -10   1    4.50    2.85   0
 -11  -7  -5    4.29    1.69   0
 -10 -12   9    2.55    3.70   0
 -10 -12  10   -0.73    3.95   0
 -10 -11   5   13.44    3.77   0
 -10 -10   2   98.65    4.53   0
  -9 -12  14    1.96    4.13   0
  -9 -12  15    1.65    4.38   0
  -9 -11   7    5.33    2.83   0
  -9 -10   3  203.07    6.30   0
  -9  -9   0    0.60    2.63   0
  -9  -8  -2  128.62    4.23   0
  -8 -11   9   25.67    4.47   0
  -8 -11  10    4.80    2.99   0
  -8  -8  -1   26.82    3.04   0
  -8  -5  -6   -1.47    1.41   0
  -8  -4  -7    6.63    1.16   0
  -7 -11  15    2.79    3.97   0
  -7  -9   3  167.44    5.80   0
  -7  -8   0  195.25    5.27   0
  -7  -5  -5  167.75    3.41   0
  -6 -10  10    3.56    4.01   0
  -6  -9   5   75.37    4.85   0
  -6  -8   2    1.38    2.28   0
  -5  -9   9    3.50    2.74   0
  -5  -9  21    0.96    3.59   0
  -5  -8   4   29.73    3.75   0
  -5  -5  -3   65.19    2.84   0
  -4  -4  -3   56.68    2.51   0
  -3  -6   3  119.27    4.52   0
  -2  -6   7    4.35    2.11   0
  -2  -4   1   95.39    3.10   0
  -1  -4   4  219.96    4.62   0
  -1  -2   0    2.55    1.09   0
   0  -4  11  406.17    5.68   0
   0  -2   3  315.76    3.66   0
 -15 -11   1    0.15    2.16   0
 -14 -11   1   18.32    2.95   0
 -14 -10  -1   -0.46    1.87   0
 -13 -12   4    3.01    2.89   0
 -12 -12   5    4.64    3.34   0
 -12 -11   2   -0.82    2.80   0
 -11 -12   7   12.81    3.00   0
 -11 -11   3   12.12    3.27   0
 -11 -10   0   33.28    3.13   0
 -11  -9  -2    7.46    2.37   0
 -10 -12   8   -2.43    3.75   0
 -10 -11   4    4.79    3.42   0
 -10 -10   1   18.42    3.22   0
 -10  -9  -1   -1.19    1.82   0
 -10  -8  -3   -0.37    2.08   0
  -9 -12  10   21.92    4.23   0
  -9 -12  11    3.68    4.18   0
  -9 -12  12    5.80    2.99   0
  -9 -11   6   16.71    3.09   0
  -9  -7  -4  279.45    4.96   0
  -8 -11   7    1.52    3.64   0
  -8 -11   8    0.75    2.79   0
  -8 -10   4   84.98    4.34   0
  -7 -11  11    1.03    4.14   0
  -7 -11  12   17.15    4.21   0
  -7 -11  13    3.54    3.03   0
  -7 -11  19   25.27    4.31   0
  -7 -10   6  104.63    4.83   0
  -7  -9   2   27.49    3.81   0
  -7  -6  -4    0.33    1.83   0
  -6 -10   8    3.39    4.02   0
  -6 -10   9   19.81    3.26   0
  -6 -10  21    0.44    2.64   0
  -6 -10  22   21.30    4.31   0
  -6  -9   4  137.16    5.59   0
  -6  -8   1   58.21    4.05   0
  -6  -6  -3    3.30    2.08   0
  -5  -8   3    6.06    3.28   0
  -4  -9  12   29.92    4.00   0
  -4  -9  13   32.53    4.26   0
  -4  -9  14    8.14    3.78   0
  -4  -9  15   16.53    3.91   0
  -4  -9  16   69.95    4.83   0
  -3  -8  11   76.62    4.52   0
  -3  -8  13    3.11    3.36   0
  -3  -8  15    8.88    3.62   0
  -3  -8  17   47.28    4.03   0
  -3  -3  -3  357.06    4.26   0
  -2  -7  13   19.05    3.31   0
  -2  -7  14    4.34    3.17   0
  -2  -7  15   -0.02    2.90   0
  -1  -5   7   72.42    3.54   0
   0  -4  10  106.50    3.32   0
   0  -4  16   98.91    3.45   0
   1  -2   9  504.38    4.54   0
 -13 -11   1   40.27    3.32   0
 -12 -12   4   74.17    4.66   0
 -12 -10  -1   45.22    3.23   0
 -12  -9  -3   -0.26    1.96   0
 -11 -12   5    0.35    3.29   0
 -11 -11   2   17.14    3.24   0
 -11  -8  -4   76.58    3.06   0
 -10 -12   7    7.59    3.68   0
 -10  -7  -5  133.13    3.44   0
  -9 -12   9   31.28    4.75   0
  -9  -9  -1   29.83    3.19   0
  -9  -8  -3   31.87    2.72   0
  -9  -5  -7  130.57    2.78   0
  -8 -12  12    3.06    4.23   0
  -8 -12  13    3.07    4.11   0
  -8 -12  15    0.52    3.70   0
  -8 -12  17    3.93    4.13   0
  -8 -11   6   30.44    4.46   0
  -8 -10   3   35.26    3.38   0
  -8  -9   0  270.70    6.29   0
  -8  -6  -5  107.11    3.06   0
  -7 -11   9   61.20    5.17   0
  -7 -11  10   -0.65    2.84   0
  -7 -11  22   -1.83    4.01   0
  -7 -10   5   14.52    3.08   0
  -7  -8  -1   -0.40    2.49   0
  -6  -9   3   -1.57    3.51   0
  -5 -10  11   16.22    4.02   0
  -5 -10  12   53.39    4.94   0
  -5 -10  15    7.30    3.72   0
  -5 -10  17   31.51    4.50   0
  -4  -9  18    2.03    3.50   0
  -4  -9  19    1.68    3.59   0
  -4  -8   5  143.05    5.45   0
  -4  -6   0  148.15    4.27   0
  -4  -5  -2  145.45    3.94   0
  -3  -8   9    1.39    3.52   0
  -3  -8  10   28.48    3.78   0
  -3  -8  18    1.31    3.37   0
  -3  -6   2 1337.00   11.71   0
  -3  -5   0   20.65    2.21   0
  -2  -7  16  308.97    6.78   0
  -2  -7  17    1.53    3.08   0
  -2  -6   5  141.59    4.80   0
  -1  -6  13   20.90    3.01   0
  -1  -5   6  167.68    4.57   0
   0  -4   8  793.84    7.66   0
   0  -3   5  443.82    5.00   0
 -13 -12   3    2.01    2.30   0
 -13 -11   0   19.01    2.82   0
 -13 -10  -2    2.20    2.07   0
 -12 -12   3    2.44    2.91   0
 -11 -12   4    3.04    3.16   0
 -11 -10  -1   45.92    3.34   0
 -11  -9  -3   46.45    2.96   0
 -10 -12   6    9.11    2.82   0
 -10 -11   2    8.29    2.94   0
 -10 -10   0   19.95    3.00   0
  -9 -12   7    9.41    3.99   0
  -9 -12   8    0.40    2.76   0
  -9 -11   4   42.53    3.57   0
  -9 -10   1   15.62    2.55   0
  -8 -12  10   72.81    5.55   0
  -8 -12  11   -3.00    2.84   0
  -8 -11   5    6.72    3.88   0
  -8 -10   2  175.90    5.94   0
  -7 -11   7  116.97    5.77   0
  -7 -11   8   39.58    3.81   0
  -7  -4  -7  141.47    2.72   0
  -6 -11  11   10.81    4.05   0
  -6 -11  12   30.60    4.69   0
  -6 -11  14   -2.75    3.55   0
  -6 -11  16   -2.81    2.59   0
  -6 -11  17   -0.94    3.62   0
  -6 -11  18    0.70    3.93   0
  -6 -11  19   32.43    4.58   0
  -6  -8   0    1.39    2.97   0
  -6  -4  -6   83.72    2.34   0
  -5 -10   9   73.32    5.13   0
  -5 -10  10   80.93    5.19   0
  -5 -10  19   -2.22    2.65   0
  -5  -9   5   52.23    3.71   0
  -5  -8   2    0.10    2.41   0
  -5  -4  -5    0.53    1.33   0
  -4  -9   8   70.58    4.87   0
  -4  -9  20   11.61    3.74   0
  -4  -8   4    2.04    3.44   0
  -2  -7  18    7.27    2.87   0
  -1  -6  10   -2.26    2.45   0
  -1  -4   3 1377.87    9.83   0
  -1  -3   1  774.44    6.44   0
   1  -1   5  159.97    1.96   0
 -14 -11  -1   -1.19    2.06   0
 -13 -12   2    6.12    2.81   0
 -12 -11   0   20.31    3.04   0
 -12 -10  -2   66.21    3.37   0
 -11 -12   3   24.78    3.63   0
 -11 -11   1   45.73    3.15   0
 -11  -8  -5    2.19    1.52   0
 -10 -12   5   -1.09    2.42   0
  -9 -13  11   35.75    4.75   0
  -9 -12   6   13.12    4.06   0
  -9 -10   0   11.29    3.32   0
  -9  -9  -2   46.13    3.39   0
  -9  -7  -5  273.06    4.66   0
  -8 -12   8   59.20    5.23   0
  -8 -12   9    3.47    3.02   0
  -8 -10   1   17.67    3.37   0
  -8  -9  -1  141.40    4.88   0
  -8  -8  -3   40.36    2.89   0
  -7 -12  12   31.23    4.79   0
  -7 -12  14   23.95    4.51   0
  -7 -12  15   25.19    4.34   0
  -7 -12  17   29.83    4.49   0
  -7 -11   6    5.06    4.11   0
  -7 -10   3   12.06    3.73   0
  -7  -9   0   30.53    3.41   0
  -7  -6  -5    2.11    1.69   0
  -7  -5  -6   86.56    2.49   0
  -6 -11   9    4.08    3.93   0
  -6 -11  10  117.14    5.90   0
  -6 -11  20    0.92    2.73   0
  -6 -11  21    0.47    3.76   0
  -6 -10   5   88.57    5.17   0
  -6  -9   2   57.47    3.61   0
  -6  -5  -5    0.13    1.38   0
  -5 -10  21    2.13    2.58   0
  -5  -9   4    6.45    3.79   0
  -5  -8   1    5.61    3.09   0
  -5  -5  -4  260.06    4.43   0
  -4  -9   7   76.82    5.03   0
  -4  -6  -1   32.73    3.12   0
  -4  -3  -5  409.06    4.21   0
  -3  -6   1  370.21    6.62   0
  -2  -6   4   14.87    2.78   0
  -1  -6   9   70.65    3.65   0
  -1  -5   5    8.61    2.07   0
   0  -3   4  449.25    5.24   0
 -13 -12   1   13.03    2.79   0
 -13 -11  -1    0.56    2.23   0
 -12 -12   2   10.45    2.36   0
 -11 -11   0   25.32    3.24   0
 -11 -10  -2    7.02    2.39   0
 -10 -13   7    0.40    3.74   0
 -10 -13   8   13.43    3.16   0
 -10 -12   4    2.92    2.43   0
 -10  -9  -3    0.52    2.01   0
 -10  -7  -6   31.67    2.12   0
  -9 -13  10   11.16    4.17   0
  -9 -12   5    6.14    3.84   0
  -9 -11   2    6.62    3.36   0
  -9  -8  -4   96.04    3.50   0
  -8 -12   7   35.87    4.69   0
  -8 -11   3    2.71    3.66   0
  -8  -6  -6   18.52    1.88   0
  -8  -5  -7   25.42    1.63   0
  -7 -11   5   65.39    5.04   0
  -7 -10   2    5.42    3.71   0
  -7  -8  -2   17.42    2.20   0
  -6 -11   8   74.28    5.38   0
  -6  -8  -1   -0.96    2.81   0
  -6  -2  -8   13.83    0.89   0
  -5 -11  15   35.40    4.54   0
  -5 -11  16   -2.60    3.55   0
  -5 -11  17    0.79    3.58   0
  -5 -10   7   -0.10    2.77   0
  -5  -9   3   36.64    4.19   0
  -5  -6  -3   31.49    2.59   0
  -4 -10  12   35.27    4.57   0
  -4 -10  14  164.01    6.48   0
  -4 -10  15   11.40    3.88   0
  -4 -10  17   23.88    4.22   0
  -4 -10  18   -1.59    3.34   0
  -4  -4  -4  940.20    7.27   0
  -3  -9  11   80.07    5.00   0
  -3  -9  12   78.73    4.95   0
  -3  -9  13   88.30    4.92   0
  -3  -9  14    2.73    3.52   0
  -3  -9  15   13.30    3.57   0
  -3  -9  16    3.83    3.50   0
  -3  -8   6    6.15    2.73   0
  -3  -5  -1   48.49    2.61   0
  -2  -8  13   26.76    3.69   0
  -2  -8  15    9.96    3.51   0
  -2  -6   3  385.18    6.84   0
   0  -5  11  393.42    6.10   0
   0  -5  12  321.05    5.66   0
   0  -5  13  489.03    6.82   0
   0  -5  14   20.35    2.70   0
   0  -4   6  643.54    6.95   0
   1  -3  11  334.56    4.64   0
   1  -3  13  223.11    3.93   0
   1  -3  14   54.14    2.55   0
   1  -2   7 2613.44    9.75   0
 -12 -12   1   10.36    2.93   0
 -12 -11  -1   13.83    2.54   0
 -12 -10  -3   -0.86    2.01   0
 -11 -13   5   10.90    2.76   0
 -11 -12   2    8.93    2.51   0
 -11  -9  -4    1.82    1.45   0
 -10 -13   6    0.82    3.72   0
 -10 -12   3   37.59    3.41   0
 -10 -11   0    2.35    2.83   0
 -10 -10  -2   11.59    2.61   0
  -9 -13   8    1.93    4.26   0
  -9 -11   1    4.16    3.12   0
  -9  -6  -7   -0.04    1.41   0
  -8 -13  11   25.45    4.66   0
  -8 -12   6   24.32    4.16   0
  -8 -10   0   14.22    3.37   0
  -8  -9  -2    2.23    2.61   0
  -7 -12   8   10.65    4.33   0
  -7 -12   9   12.66    3.26   0
  -7 -11   4   24.19    4.32   0
  -7  -9  -1   79.50    4.19   0
  -6 -12  13    0.25    3.93   0
  -6 -12  15    0.96    3.87   0
  -6 -12  17    2.98    4.02   0
  -6 -12  18    5.65    3.97   0
  -5 -11  18   38.07    4.55   0
  -5 -11  19   39.15    4.68   0
  -5  -8   0    4.89    3.03   0
  -4 -10   9   19.04    4.29   0
  -4 -10  10  112.90    5.60   0
  -4 -10  19    4.29    3.70   0
  -4 -10  20   -1.41    3.49   0
  -3  -8   5    0.10    3.52   0
  -3  -7   2  221.73    6.05   0
  -3  -6   0   19.77    3.37   0
  -2  -8  10   41.74    4.04   0
  -2  -8  11    0.87    2.35   0
  -2  -8  17  156.26    5.64   0
  -2  -8  18    8.82    3.38   0
  -2  -3  -2  219.31    3.66   0
  -2  -2  -3  430.71    3.71   0
  -1  -6   7  544.11    7.56   0
   0  -5   9  269.82    5.22   0
   0  -5  10    0.96    2.15   0
   0  -5  16   52.56    3.13   0
   0  -2   2  136.03    2.39   0
 -13 -12   0    1.96    1.74   0
 -12 -12   0    1.78    2.34   0
 -11 -13   4    0.64    2.30   0
 -11 -12   1    1.00    2.86   0
 -11 -11  -1   10.27    2.53   0
 -11 -10  -3   56.27    3.12   0
 -10 -13   5   32.99    4.20   0
 -10 -12   2    2.84    3.20   0
 -10  -9  -4   20.91    2.40   0
  -9 -13   6    3.41    3.67   0
  -9 -13   7    9.16    2.95   0
  -9 -12   3    4.39    3.52   0
  -8 -13   9    4.36    4.18   0
  -8 -13  10    1.66    2.99   0
  -8 -12   5   17.57    3.18   0
  -8 -11   2    1.07    2.50   0
  -8  -8  -4   98.84    3.61   0
  -7 -13  13   20.32    4.26   0
  -7 -13  15    1.37    4.16   0
  -7 -12   7    0.72    4.08   0
  -7 -11   3   82.26    5.16   0
  -7 -10   1   43.85    3.37   0
  -7  -8  -3    4.48    2.45   0
  -6 -12  11    2.65    3.93   0
  -6 -12  12   11.64    3.22   0
  -6 -12  19   11.78    3.29   0
  -6 -12  20    3.19    3.92   0
  -6 -11   5    2.14    3.77   0
  -6 -10   2   79.64    4.75   0
  -6  -9   0   41.48    3.85   0
  -6  -8  -2   -2.55    2.47   0
  -5 -11   9   -2.16    4.05   0
  -5 -11  21    5.43    3.57   0
  -5 -10   5   62.62    4.13   0
  -5  -9   2    7.98    2.69   0
  -4 -10   8    0.12    3.90   0
  -4  -6  -2    1.77    1.73   0
  -3  -9   8    7.53    3.62   0
  -3  -8   4  348.31    7.50   0
  -3  -4  -3  242.32    4.14   0
  -3  -3  -4   49.38    1.94   0
  -2  -8   8    0.58    3.31   0
  -2  -6   2   15.83    3.27   0
  -2  -4  -1   20.82    2.05   0
  -1  -7  15    8.22    2.93   0
  -1  -7  16   -2.38    3.04   0
  -1  -7  17    0.75    2.62   0
  -1  -6   6   16.37    2.42   0
  -1  -5   3  167.07    4.64   0
  -1  -3   0  864.97    6.84   0
  -1  -2  -1  993.13    5.71   0
   0  -5   8  266.84    5.23   0
   0  -4   5  681.17    7.15   0
 -13 -12  -1   12.64    2.50   0
 -11 -13   3   26.37    3.70   0
 -11 -11  -2    3.34    2.14   0
 -10 -13   4    6.80    3.47   0
 -10 -12   1   32.02    3.60   0
 -10 -11  -1   23.49    3.08   0
 -10 -10  -3    2.41    2.25   0
  -9 -13   5    9.08    3.89   0
  -9 -12   2    7.72    3.38   0
  -9 -11   0   40.03    3.58   0
  -9 -10  -2  155.90    4.72   0
  -8 -13   7    2.43    4.08   0
  -8 -13   8   26.62    3.63   0
  -8 -12   4    8.47    2.91   0
  -8 -11   1    4.25    3.36   0
  -8  -9  -3   38.38    3.19   0
  -7 -13  12    0.39    3.03   0
  -7 -12   6    0.30    2.86   0
  -7 -10   0   17.27    3.56   0
  -7  -9  -2    5.16    2.84   0
  -7  -6  -6   48.28    2.28   0
  -7  -5  -7  108.72    2.59   0
  -6 -12   8    8.98    4.38   0
  -6 -12   9   -1.93    3.86   0
  -6 -11   4  184.25    6.52   0
  -6  -6  -5   14.45    1.82   0
  -6  -5  -6   16.84    1.65   0
  -6  -4  -7  237.37    3.35   0
  -5 -11   7   80.36    5.50   0
  -5 -10   4    0.36    2.77   0
  -5  -9   1   25.99    3.88   0
  -5  -8  -1  105.39    4.41   0
  -5  -5  -5    0.80    1.54   0
  -5  -4  -6   75.27    2.30   0
  -4 -11  14  145.77    6.36   0
  -4 -11  17   -0.05    3.47   0
  -4  -7  -1   22.11    3.06   0
  -3 -10  14   49.99    4.51   0
  -3 -10  15    7.89    3.84   0
  -3 -10  16  189.88    6.44   0
  -3  -9   6   44.91    4.39   0
  -3  -9   7   79.48    4.33   0
  -3  -5  -2  323.10    5.40   0
  -2  -8   7   18.06    3.69   0
  -2  -7   4  115.38    4.51   0
  -2  -5   0  289.37    5.48   0
  -1  -6   5  665.85    8.68   0
  -1  -4   1  321.39    5.28   0
   0  -5   7   39.49    3.04   0
   0  -3   3  169.65    3.31   0
 -12 -12  -1   42.57    3.26   0
 -12 -11  -3   19.41    2.45   0
 -11 -13   2   11.38    3.39   0
 -11 -10  -4   10.94    2.17   0
 -10 -13   3   20.09    3.79   0
 -10  -9  -5    1.36    1.86   0
  -9 -11  -1    0.88    2.79   0
  -9  -9  -4    0.12    1.59   0
  -8 -13   6   -3.94    3.84   0
  -8 -12   3    0.97    2.62   0
  -8 -11   0   69.87    4.21   0
  -8  -6  -7   36.45    1.95   0
  -8  -5  -8   22.16    1.63   0
  -7 -13   9   97.62    5.84   0
  -7 -12   5   27.59    3.53   0
  -7 -11   2   55.00    3.82   0
  -7  -8  -4   -0.74    2.27   0
  -6 -13  14   21.85    4.27   0
  -6  -9  -1   75.46    4.08   0
  -5 -12  11    5.72    4.19   0
  -5 -12  12    1.60    3.98   0
  -5 -12  13    5.44    3.77   0
  -5 -12  14   10.95    3.26   0
  -5 -12  15    0.90    2.76   0
  -5 -12  16    3.38    3.02   0
  -5 -12  17    7.81    3.83   0
  -5 -12  19    2.55    3.79   0
  -5 -11   6   58.03    5.10   0
  -5 -10   3   36.44    3.58   0
  -5  -7  -3   14.29    2.64   0
  -4 -11  10   75.84    5.41   0
  -4 -11  18   26.75    4.19   0
  -4 -11  19    6.22    3.85   0
  -4 -11  20   40.03    4.27   0
  -4 -10   5   37.07    4.36   0
  -4 -10   6   41.14    3.71   0
  -4  -5  -4   52.60    2.62   0
  -3 -10  10  198.48    6.74   0
  -3 -10  11    0.64    3.58   0
  -3 -10  12    0.09    2.71   0
  -3 -10  17    4.54    2.76   0
  -3 -10  19    9.19    3.36   0
  -3  -9   5  139.30    5.67   0
  -3  -6  -1   32.45    3.19   0
  -2  -9  11   16.70    3.85   0
  -2  -9  14    3.13    3.43   0
  -2  -9  15    9.37    3.64   0
  -2  -9  16  264.13    7.09   0
  -2  -9  17   17.98    3.79   0
  -2  -7   3  242.13    6.14   0
  -2  -6   1   14.31    3.18   0
   0  -6  11   39.20    2.99   0
   0  -6  12   11.44    2.69   0
   0  -6  13  213.78    5.16   0
   0  -6  14   -1.36    2.29   0
   0  -6  15  211.28    5.23   0
   0  -4   4   16.70    2.65   0
 -11 -13   1    5.43    2.93   0
 -11 -12  -1   -2.26    2.44   0
 -11 -11  -3    1.47    2.13   0
 -10 -13   2    1.37    3.05   0
 -10 -12   0    5.31    2.21   0
 -10 -11  -2    1.10    1.79   0
 -10 -10  -4    7.09    2.22   0
  -9 -13   3   -2.45    3.34   0
  -9 -12   1    6.03    2.35   0
  -9 -10  -3    1.74    2.24   0
  -9  -8  -6   18.01    1.91   0
  -8 -13   5   52.47    4.96   0
  -8 -10  -2    6.34    2.06   0
  -8  -9  -4    3.11    2.24   0
  -7 -13   7   60.38    5.36   0
  -7 -10  -1    7.53    3.03   0
  -7  -9  -3   36.78    3.27   0
  -6 -13  10   -2.01    3.93   0
  -6 -13  11   40.42    5.07   0
  -6 -13  12    3.89    3.90   0
  -6 -13  13   33.66    3.88   0
  -6 -12   6  136.13    6.28   0
  -6 -11   3   31.22    3.52   0
  -6 -10   0    4.83    3.23   0
  -6  -8  -3   -0.72    1.78   0
  -5 -12   9    7.99    4.37   0
  -5 -12  10   -0.16    2.92   0
  -5 -12  20   -2.68    2.56   0
  -5 -11   5   15.16    4.08   0
  -5 -10   2  286.56    7.44   0
  -5  -9   0   75.12    4.36   0
  -4 -11   8    6.06    4.20   0
  -4  -9   2  107.19    4.62   0
  -4  -6  -3   22.99    2.58   0
  -4  -4  -5  265.77    3.86   0
  -3 -10   8   86.66    5.35   0
  -3  -7   0   23.44    3.36   0
  -2  -9   9    2.17    3.66   0
  -2  -9  10    7.84    2.72   0
  -1  -8  11   -0.70    2.88   0
  -1  -8  12   14.59    3.40   0
  -1  -8  13    4.67    3.35   0
  -1  -8  14   99.37    4.79   0
  -1  -8  15  179.84    5.71   0
  -1  -8  16    1.39    2.81   0
  -1  -7   6  367.47    7.24   0
  -1  -6   4    2.18    2.56   0
   0  -6   9   28.81    2.95   0
   0  -6  16   64.43    3.64   0
   1  -4  11  101.33    3.18   0
   1  -4  12  153.10    3.69   0
   1  -4  14   82.69    3.05   0
   1  -3   7    5.73    1.66   0
 -12 -12  -2    8.33    2.18   0
 -10 -13   1    1.81    2.86   0
 -10 -12  -1   24.92    3.21   0
 -10 -11  -3    1.36    2.10   0
  -9 -13   2    6.68    3.17   0
  -9 -11  -2   42.66    3.46   0
  -9  -9  -5    4.13    2.04   0
  -8 -14   7    5.30    3.91   0
  -8 -13   4    4.57    3.63   0
  -8 -12   1    0.47    3.27   0
  -8 -11  -1   87.77    4.48   0
  -7 -13   6    8.17    4.00   0
  -7 -12   3   10.11    2.92   0
  -7 -11   0    2.94    3.14   0
  -6 -13   9   55.29    5.38   0
  -6 -11   2   35.90    3.59   0
  -5 -12   7   12.27    4.14   0
  -5 -12   8    0.36    2.92   0
  -4 -12  14    4.43    3.63   0
  -4 -12  16   17.56    3.99   0
  -4 -10   4   -1.35    2.75   0
  -4  -9   1    6.60    3.74   0
  -4  -7  -2    3.52    1.86   0
  -3 -11  15   19.31    3.91   0
  -3  -9   4    6.86    2.94   0
  -3  -5  -3  115.32    3.52   0
  -2  -9   7   37.53    4.18   0
  -2  -9   8   75.05    4.13   0
  -2  -7   2    5.66    3.30   0
  -1  -8   9   83.11    4.49   0
   0  -6   8   87.42    3.84   0
   0  -3   2   95.13    3.09   0
   1  -4  10  533.13    6.18   0
   1  -2   5 1791.79    7.89   0
   1  -1   4 1168.19    4.49   0
 -12 -13  -1    1.93    2.40   0
 -12 -12  -3    5.32    1.97   0
 -11 -13   0   13.26    2.35   0
 -11 -11  -4    1.97    2.01   0
  -9 -14   4   35.34    4.12   0
  -9 -10  -4   15.31    2.46   0
  -8 -14   6   10.23    4.13   0
  -8 -13   3   -0.09    3.50   0
  -8  -8  -6    1.34    1.72   0
  -7 -14   9   12.99    4.91   0
  -7 -13   5    0.00    2.84   0
  -7 -12   2   34.31    4.11   0
  -7 -10  -2   11.19    2.28   0
  -7  -6  -7    1.75    1.47   0
  -6 -13   7   10.86    4.41   0
  -6 -13   8    1.25    3.01   0
  -6 -12   4   10.44    3.09   0
  -6 -10  -1  155.59    5.46   0
  -6  -8  -4  125.60    4.10   0
  -6  -6  -6    0.90    1.56   0
  -5 -13  11   32.70    4.58   0
  -5 -13  12   31.49    4.70   0
  -5 -13  13    0.81    4.04   0
  -5 -13  14    0.19    3.79   0
  -5 -12   6   -1.22    4.16   0
  -5  -9  -1    1.34    2.28   0
  -5  -7  -4  136.92    4.12   0
  -5  -6  -5    4.87    1.73   0
  -5  -5  -6   61.49    2.41   0
  -5  -1  -8    9.39    0.55   0
  -4 -12  10   31.77    4.74   0
  -4 -12  12   26.99    3.54   0
  -4 -12  13   11.04    3.04   0
  -4 -12  17    2.33    2.75   0
  -4 -12  19    1.44    3.67   0
  -4 -10   3   25.11    3.33   0
  -3 -11  10   15.33    4.35   0
  -3 -11  12   13.37    3.18   0
  -3 -11  16    1.17    2.74   0
  -3 -11  17   13.33    3.68   0
  -3 -11  18   32.94    4.30   0
  -3 -11  19    2.15    3.25   0
  -3  -7  -1   15.68    3.36   0
  -3  -6  -2  123.95    3.73   0
  -3  -4  -4  739.48    6.42   0
  -2 -10  11   16.87    3.85   0
  -2 -10  12   12.69    3.90   0
  -2 -10  13   24.00    4.26   0
  -2 -10  14   23.74    3.99   0
  -2 -10  16   46.21    4.33   0
  -2  -9   6  114.45    5.52   0
  -2  -6   0   33.05    2.96   0
  -1  -5   1   74.20    3.64   0
  -1  -3  -1   38.33    2.44   0
   0  -6   7  116.03    4.24   0
   0  -4   3 1280.44    9.47   0
   0  -2   1  736.11    4.94   0
   1  -3   6  434.31    4.94   0
 -11 -13  -1   -2.74    2.46   0
 -11 -12  -3    4.10    2.02   0
 -10 -13   0    4.12    2.69   0
 -10 -12  -2   26.50    2.86   0
 -10 -10  -5    5.64    1.81   0
  -9 -14   3   21.12    3.71   0
  -9 -13   1   21.01    3.36   0
  -9 -12  -1    5.40    2.19   0
  -8 -14   5    0.04    3.89   0
  -8 -13   2   11.74    3.72   0
  -8 -11  -2    5.58    2.72   0
  -8  -9  -5   39.06    2.73   0
  -8  -6  -8    7.89    1.43   0
  -7 -14   7    2.20    4.19   0
  -7 -14   8    4.31    3.06   0
  -7 -13   4   -1.51    2.68   0
  -7 -12   1    1.35    3.54   0
  -7 -11  -1    7.08    3.25   0
  -7  -9  -4   29.82    2.81   0
  -7  -5  -8   91.65    2.44   0
  -6 -13   6   -1.03    4.20   0
  -5 -13   9   21.06    4.61   0
  -5 -13  10    8.37    4.10   0
  -5 -12   5   34.08    4.87   0
  -5 -11   2   35.59    4.53   0
  -5 -10   0  291.02    7.18   0
  -4 -12   8   19.13    4.31   0
  -4 -12   9    1.72    3.91   0
  -4 -10   2   83.04    5.16   0
  -4  -7  -3   18.78    2.65   0
  -4  -5  -5  164.90    3.51   0
  -3 -11   8   12.30    4.31   0
  -3  -9   2   45.86    4.53   0
  -2 -10   9    6.59    3.95   0
  -2 -10  10   15.07    3.80   0
  -1  -9  12   22.56    3.79   0
  -1  -9  13   84.07    4.85   0
  -1  -9  14   19.12    3.75   0
  -1  -9  15    6.37    3.35   0
  -1  -7   4   49.18    3.96   0
   1  -5  13  622.73    7.35   0
   1  -4   8   54.62    2.65   0
 -10 -13  -1   -3.52    2.54   0
  -9 -14   2    3.27    3.34   0
  -9 -13   0   -2.05    2.97   0
  -9 -12  -2    7.83    2.76   0
  -9  -9  -6   44.10    2.41   0
  -8 -14   4   -1.23    3.65   0
  -8 -13   1   65.49    4.53   0
  -8 -12  -1    9.88    3.01   0
  -7 -14   6   -2.30    3.96   0
  -7 -13   3    6.16    2.87   0
  -7 -12   0   -1.03    3.08   0
  -7 -10  -3   42.48    2.96   0
  -6 -14   9    7.99    4.42   0
  -6 -14  10   11.32    3.34   0
  -6 -13   5   15.58    3.35   0
  -6 -12   2    2.96    3.63   0
  -6 -11   0   59.80    3.81   0
  -6 -10  -2  138.84    5.06   0
  -5 -13   7   -1.47    3.95   0
  -5 -13   8   18.19    4.30   0
  -5 -12   4   -6.31    4.00   0
  -5  -4  -7    0.14    1.30   0
  -4 -13  13   20.65    4.09   0
  -4 -13  14   -0.26    3.57   0
  -4 -13  15    3.03    3.67   0
  -4 -11   4   12.39    3.28   0
  -4  -1  -7   66.65    0.94   0
  -3 -12  14    6.20    3.80   0
  -3 -12  15   13.77    3.94   0
  -3 -11   7   78.27    5.40   0
  -3  -3  -5  277.73    3.41   0
  -2 -10   8   15.41    3.92   0
  -2  -9   4  121.83    5.45   0
  -2  -6  -1   82.16    4.01   0
  -2  -5  -2  759.59    7.77   0
  -1  -9   9   22.66    3.67   0
  -1  -9  10   31.72    4.04   0
  -1  -9  11   -0.05    2.41   0
   0  -7   8    2.33    3.01   0
   1  -5  10  198.65    4.43   0
   1  -5  15  127.77    3.89   0
   1  -4   7  262.55    4.55   0
 -11 -13  -2   -2.19    2.00   0
 -10 -12  -3    3.05    1.73   0
  -9 -13  -1   -0.97    2.57   0
  -9 -11  -4   43.43    2.98   0
  -8 -14   3    2.16    3.77   0
  -7 -14   5    0.12    2.78   0
  -7 -11  -2    7.87    2.48   0
  -7  -9  -5    0.55    2.26   0
  -7  -8  -6   79.84    3.11   0
  -6 -14   8   12.08    3.35   0
  -6 -12   1   -2.58    3.62   0
  -6 -11  -1   70.04    4.44   0
  -6  -7  -6   20.31    2.11   0
  -6  -1  -9  177.24    1.23   0
  -5 -14  12   23.60    4.55   0
  -5 -11   1  103.56    4.79   0
  -5 -10  -1    5.17    2.53   0
  -5  -7  -5  310.55    5.24   0
  -4 -13  10   -0.89    4.23   0
  -4 -13  11    9.38    4.18   0
  -4 -13  12   -2.84    2.70   0
  -4 -13  17    8.78    3.01   0
  -4 -13  18    3.18    3.57   0
  -4 -13  19   -0.69    3.74   0
  -4 -12   6   28.34    3.66   0
  -4  -9  -1    1.32    3.14   0
  -4  -4  -6   80.08    2.25   0
  -3 -12  10    0.02    4.00   0
  -3 -12  12    8.34    2.97   0
  -3 -12  13   29.78    3.81   0
  -3 -12  16    4.12    2.85   0
  -3 -12  17   21.51    3.96   0
  -3 -12  18    4.00    3.72   0
  -3  -9   1    7.02    2.71   0
  -3  -6  -3   26.04    2.20   0
  -3  -5  -4  470.45    5.79   0
  -2 -11  11  122.62    5.68   0
  -2 -11  13   11.08    3.85   0
  -2 -11  14   67.13    5.01   0
  -2 -11  16  131.57    5.80   0
  -2 -11  17   40.36    4.07   0
  -2 -10   6   23.45    4.35   0
  -2  -4  -3  399.23    5.05   0
  -1  -9   8   92.04    5.00   0
  -1  -7   3   25.03    2.81   0
  -1  -5   0  160.71    4.39   0
  -1  -4  -1   84.47    3.25   0
  -1  -2  -2   91.65    2.07   0
   0  -8  12   32.31    3.69   0
   0  -8  13    2.57    3.13   0
   0  -8  14   76.19    4.29   0
   0  -7   7   82.88    4.09   0
   0  -6   5  296.90    5.79   0
   0  -5   3    5.08    2.73   0
   0  -3   1   43.83    2.60   0
   1  -5   9  288.26    5.20   0
   1  -3   5  122.16    3.01   0
 -10 -13  -2   55.94    3.43   0
 -10 -12  -4   24.01    2.41   0
 -10 -11  -5    0.27    1.69   0
  -9 -14   1    0.08    2.49   0
  -9 -12  -3   92.98    3.99   0
  -9  -9  -7    0.81    1.71   0
  -8 -14   2    2.45    3.44   0
  -8 -13   0    4.94    2.29   0
  -8 -12  -2    0.32    2.60   0
  -7 -12  -1   43.26    3.96   0
  -7 -10  -4    0.59    2.39   0
  -6 -14   6   16.87    4.27   0
  -6 -13   3    1.04    2.82   0
  -6 -12   0   -0.50    3.25   0
  -6 -10  -3  128.11    4.74   0
  -6  -6  -7   76.59    2.49   0
  -5 -14   9   -1.13    4.13   0
  -5 -11   0   73.89    4.90   0
  -5  -9  -3   37.98    3.30   0
  -5  -6  -6  165.87    3.52   0
  -4 -12   5   -2.22    3.00   0
  -4 -11   2  160.60    6.40   0
  -4 -10   0  102.81    5.25   0
  -4  -7  -4    0.61    2.11   0
  -4  -6  -5  216.46    4.27   0
  -3 -12   8   -0.24    4.19   0
  -3 -11   5   58.45    4.24   0
  -3  -9   0    1.66    3.30   0
  -2 -11   9    1.18    3.94   0
  -2 -11  18   23.82    3.81   0
  -2 -10   5  134.94    6.00   0
  -1 -10  11   34.83    3.96   0
  -1 -10  13  196.41    6.46   0
  -1 -10  14  129.91    5.62   0
  -1 -10  15  115.91    5.30   0
  -1 -10  16    1.21    3.04   0
  -1  -7   2   69.82    4.21   0
   0  -8  10    4.61    3.01   0
   0  -8  11    6.83    2.32   0
   0  -7   6  129.38    4.72   0
   1  -6  12  135.18    4.18   0
   1  -6  13    6.06    2.29   0
   1  -6  14   93.17    3.77   0
   1  -4   6   23.99    1.88   0
 -10 -13  -3    1.15    2.10   0
  -9 -14   0    7.45    3.26   0
  -9 -13  -2   -0.12    2.65   0
  -9 -11  -5   -1.26    2.01   0
  -9 -10  -6   41.44    2.46   0
  -8 -14   1   -2.52    3.12   0
  -8 -13  -1    4.00    2.95   0
  -8 -12  -3   -1.00    2.40   0
  -7 -14   3   -0.66    2.67   0
  -7 -11  -3    3.67    2.11   0
  -6 -14   4    0.53    3.72   0
  -6 -14   5   17.88    3.35   0
  -5 -14   7    5.55    4.34   0
  -5 -14   8   -0.52    2.90   0
  -5 -12   1    9.19    3.84   0
  -5 -10  -2   15.54    2.63   0
  -5  -2  -8  229.64    2.24   0
  -4 -14  12   21.70    4.16   0
  -4 -14  14   32.89    4.82   0
  -4 -13   7    2.49    4.02   0
  -4 -12   4   83.15    4.75   0
  -4 -11   1   31.23    4.48   0
  -4  -9  -2   77.96    4.19   0
  -4  -2  -7  111.18    1.76   0
  -3 -13  12    5.90    3.73   0
  -3 -13  13  123.81    6.18   0
  -3 -13  14   18.77    4.23   0
  -3 -13  15   40.76    4.58   0
  -3 -13  16   -3.50    3.56   0
  -3 -13  17   -0.03    3.30   0
  -3 -12   7  153.18    6.47   0
  -3 -11   4   29.47    3.64   0
  -3  -4  -5   25.37    1.81   0
  -2 -11   7  267.34    7.74   0
  -2 -11   8   27.75    3.52   0
  -2 -10   4   25.69    4.49   0
  -2  -7  -1   -0.10    2.93   0
  -2  -6  -2  138.04    4.27   0
  -1 -10  10    8.41    3.62   0
  -1 -10  17    1.37    2.91   0
  -1  -9   6   26.97    3.30   0
   0  -7   5  141.00    5.05   0
   0  -5   2  325.60    5.68   0
   1  -6  10  632.85    7.88   0
   1  -5   7    3.52    2.36   0
 -11 -13  -4    1.04    1.99   0
 -10 -12  -5   -2.56    1.71   0
  -8 -14   0    4.29    2.85   0
  -8  -9  -7    1.16    1.58   0
  -7 -14   2   18.52    3.05   0
  -7 -12  -2   14.71    2.62   0
  -7 -10  -5   -0.47    2.20   0
  -7  -9  -6  219.44    4.63   0
  -7  -8  -7    1.21    1.87   0
  -6 -14   3   -0.91    3.63   0
  -6 -13   1    2.61    3.72   0
  -6 -10  -4   15.02    2.99   0
  -6  -7  -7  131.85    3.31   0
  -5 -13   3   72.89    5.21   0
  -5 -11  -1   78.31    4.11   0
  -4 -14  10    2.41    4.07   0
  -4 -14  11    3.23    3.84   0
  -4 -13   5   23.35    4.75   0
  -4 -13   6   55.60    4.35   0
  -4 -12   3    1.28    3.02   0
  -4  -5  -6   28.42    1.88   0
  -3 -13   9    5.18    4.04   0
  -3 -13  11   12.13    3.97   0
  -3 -12   5  143.76    6.28   0
  -3 -12   6   29.31    3.74   0
  -3 -11   3   53.81    4.18   0
  -3 -10   1   56.69    3.92   0
  -3  -9  -1  162.35    5.66   0
  -3  -7  -3    8.41    2.16   0
  -2 -12  10   40.99    4.55   0
  -2 -12  11    1.45    3.81   0
  -2 -12  12  145.19    6.22   0
  -2 -12  16   -0.71    3.44   0
  -2 -12  17    3.30    3.50   0
  -2 -12  18    6.20    3.39   0
  -2 -11   6   83.83    5.54   0
  -2 -10   3   63.59    5.00   0
  -2  -5  -3  978.43    8.36   0
  -2  -3  -4    0.49    1.38   0
  -1 -10   7   -0.82    3.53   0
  -1 -10   8   32.49    3.41   0
  -1  -9   5   -2.55    2.58   0
  -1  -7   1  659.27    8.99   0
  -1  -6   0   15.10    2.60   0
  -1  -5  -1   11.99    2.65   0
  -1  -3  -2  276.81    3.69   0
   0  -9  12  127.14    5.34   0
   0  -9  13    2.45    3.39   0
   0  -9  15    1.96    3.22   0
   0  -9  16   90.63    4.45   0
   0  -4   1  793.43    7.22   0
   0  -2   0  449.75    3.92   0
   1  -6   8  216.29    5.02   0
   1  -5   6  587.48    7.16   0
   1  -4   5  163.33    3.57   0
   1  -3   4  399.67    4.76   0
 -10 -14  -2   -0.74    1.90   0
 -10 -13  -4   11.58    2.37   0
  -9 -13  -3    4.32    2.31   0
  -9 -11  -6    6.23    1.80   0
  -8 -13  -2    1.04    2.04   0
  -8 -12  -4   -1.51    2.33   0
  -8  -8  -8    0.11    1.52   0
  -7 -13  -1   17.16    3.25   0
  -7 -12  -3    4.47    2.90   0
  -7  -7  -8    0.36    1.56   0
  -7  -5  -9   49.86    1.85   0
  -6 -14   2   20.86    4.01   0
  -6 -13   0    3.06    3.55   0
  -6 -11  -3   20.52    2.70   0
  -5 -14   5    2.42    2.98   0
  -5 -13   2   86.68    5.50   0
  -5 -11  -2    8.60    3.45   0
  -4 -14   8   22.94    4.71   0
  -4 -14   9   14.43    3.41   0
  -4 -13   4    5.68    4.49   0
  -4 -12   2   62.18    4.26   0
  -4 -11   0   91.55    4.55   0
  -4 -10  -2   28.48    3.58   0
  -4  -9  -3    6.52    3.05   0
  -4  -7  -5   27.36    2.62   0
  -3 -11   2    3.85    3.85   0
  -3 -10   0    7.82    3.86   0
  -3  -5  -5  180.39    3.67   0
  -2 -12   8   64.25    5.26   0
  -2 -12   9    8.43    3.95   0
  -2  -9   1   11.31    2.91   0
  -1 -11  10    6.23    3.66   0
  -1 -11  13   49.64    4.42   0
  -1 -11  15   21.44    3.87   0
  -1 -10   6  226.24    6.96   0
   0  -9   9   14.05    3.65   0
   1  -7  10  139.59    4.70   0
   1  -6   7    1.88    2.48   0
  -9 -14  -2   18.59    2.90   0
  -9 -13  -4   13.81    2.32   0
  -9 -12  -5   82.25    3.44   0
  -8 -14  -1    3.28    2.83   0
  -7 -14   0   -0.51    3.21   0
  -7 -13  -2    1.24    3.01   0
  -6 -12  -2    6.12    2.33   0
  -6  -9  -6    8.15    2.31   0
  -6  -6  -8    2.46    1.40   0
  -6  -3  -9   81.72    1.74   0
  -5 -14   3   42.67    4.68   0
  -5 -14   4   44.73    4.11   0
  -5 -13   1   57.44    4.92   0
  -5  -9  -5    6.27    2.32   0
  -5  -6  -7  121.02    3.00   0
  -4 -14   6    9.73    4.42   0
  -4 -12   1   51.23    4.69   0
  -4 -11  -1    3.72    3.80   0
  -4  -6  -6   87.54    2.84   0
  -3 -14  11   12.25    3.92   0
  -3 -14  13    1.49    4.00   0
  -3 -14  14   15.76    4.17   0
  -3 -13   6    1.53    4.38   0
  -3 -13   7   17.08    3.49   0
  -3 -12   3    2.85    4.25   0
  -3 -11   1  112.77    5.72   0
  -3  -9  -2   28.97    3.72   0
  -3  -7  -4    1.35    2.21   0
  -2 -13  13   22.21    4.06   0
  -2 -13  15    4.76    3.41   0
  -2 -13  16   24.54    3.88   0
  -2 -10   2   16.01    3.15   0
  -2  -9   0  119.19    5.12   0
  -2  -7  -2    1.88    2.25   0
  -2  -6  -3    3.40    2.40   0
  -2  -4  -4    2.10    1.72   0
  -1 -11   8  133.15    5.92   0
  -1 -11   9    3.30    3.61   0
  -1 -10   5  102.87    5.53   0
  -1  -6  -1  816.11    8.78   0
  -1  -4  -2    0.60    1.54   0
   0 -10  13   73.36    4.47   0
   0 -10  14    7.60    3.17   0
   0  -9   7   67.67    4.62   0
   0  -6   2    9.54    2.25   0
   0  -3   0   -1.33    1.46   0
   1  -6   6   27.85    3.00   0
   1  -5   5   59.72    2.77   0
   1  -2   3   67.34    2.06   0
   1  -1   3    8.60    0.97   0
 -10 -13  -5    8.80    2.13   0
  -8 -14  -2    1.34    2.67   0
  -8 -12  -5   33.10    2.80   0
  -8 -11  -6   15.45    2.30   0
  -8 -10  -7  159.42    3.90   0
  -8  -9  -8    2.37    1.69   0
  -7 -14  -1   15.75    3.28   0
  -7 -12  -4   47.57    3.49   0
  -7 -11  -5   13.85    2.02   0
  -6 -14   1   39.69    3.63   0
  -6 -13  -1    0.34    2.29   0
  -6 -12  -3  116.51    4.86   0
  -5 -15   5   18.99    4.61   0
  -5 -14   2   73.36    5.13   0
  -5 -13   0   71.49    4.98   0
  -5 -11  -3  163.07    5.42   0
  -5  -4  -8   38.88    1.67   0
  -4 -14   5   -2.83    4.22   0
  -4 -12   0   59.66    4.89   0
  -4 -10  -3   16.83    3.38   0
  -4  -9  -4   -1.38    2.70   0
  -3 -14   9   -1.96    3.91   0
  -3 -14  10    1.63    2.74   0
  -3 -12   2    4.46    4.20   0
  -3 -10  -1   13.08    2.82   0
  -3  -6  -5    0.96    1.91   0
  -2 -13   9   26.04    4.31   0
  -2 -13  11    2.31    3.55   0
  -2 -13  17   17.43    3.63   0
  -2 -12   5   14.87    4.20   0
  -2 -12   6    3.75    3.08   0
  -2 -11   3    4.51    3.87   0
  -2 -10   1    3.08    3.83   0
  -1 -12  15    2.22    3.43   0
  -1 -11   7   21.82    4.44   0
  -1 -10   4   76.89    5.13   0
  -1  -9   2   25.43    4.19   0
  -1  -5  -2   12.28    2.52   0
   0 -10   9   53.50    4.25   0
   0 -10  11    1.01    3.33   0
   0 -10  12    5.07    2.77   0
   0 -10  15    1.04    2.88   0
   0 -10  16   -0.30    3.13   0
   0  -9   6  175.28    5.94   0
   0  -4   0  470.41    5.80   0
   1  -8  11   -2.07    2.89   0
   1  -8  12   54.49    3.90   0
   1  -8  13   38.81    3.79   0
   1  -8  14  318.97    6.72   0
   1  -5   4  690.57    7.68   0
   1  -3   3 1390.96    8.33   0
   2  -4  11    4.14    2.06   0
   2  -3  10  157.99    3.16   0
   2  -2   9   -1.29    1.29   0
 -10 -14  -4   23.56    2.63   0
  -9 -12  -6   -2.00    1.84   0
  -8 -13  -4    8.66    2.57   0
  -7 -13  -3    2.20    2.59   0
  -6 -15   2    1.27    3.82   0
  -6 -14   0   23.73    3.71   0
  -6 -13  -2    8.81    3.25   0
  -6  -7  -8  118.26    3.08   0
  -5 -15   4    7.32    4.30   0
  -5 -12  -2   14.52    2.74   0
  -5  -7  -7   55.58    2.50   0
  -4 -15   7   28.82    4.87   0
  -4 -14   4    3.83    4.01   0
  -4 -13   1   43.54    4.77   0
  -4 -11  -2   16.15    3.52   0
  -4  -7  -6    5.71    1.92   0
  -3 -14   7    0.96    4.22   0
  -3 -14   8   17.22    3.43   0
  -3 -10  -2   10.22    3.29   0
  -3  -3  -6   96.59    2.09   0
  -3  -1  -6    5.06    0.54   0
  -2 -13   7   30.95    4.54   0
  -2 -12   4    2.99    4.24   0
  -2 -11   2   33.50    4.60   0
  -2 -10   0   10.45    3.64   0
  -2  -9  -1    9.88    3.41   0
  -2  -7  -3   79.16    3.63   0
  -1 -12  11   33.89    3.66   0
  -1 -11   5   26.94    4.46   0
  -1 -11   6    3.44    2.90   0
  -1 -10   3   42.78    4.57   0
  -1  -7  -1    1.24    2.94   0
   1  -6   5   17.69    2.24   0
   1  -4   3  895.45    7.78   0
  -9 -14  -4   62.97    3.42   0
  -8 -14  -3    8.99    2.58   0
  -8 -12  -6    5.59    1.96   0
  -8 -11  -7    1.57    1.67   0
  -7 -14  -2    4.89    2.84   0
  -7 -12  -5    4.36    2.35   0
  -7  -7  -9   61.28    2.35   0
  -6 -14  -1   24.22    3.77   0
  -6 -12  -4   12.90    2.97   0
  -6 -10  -6    3.02    1.66   0
  -6  -9  -7  233.99    4.68   0
  -5 -15   3   -1.64    3.97   0
  -5 -14   1    0.15    2.71   0
  -5 -12  -3    8.53    3.07   0
  -5 -11  -4   -0.28    2.82   0
  -5 -10  -5  228.47    5.26   0
  -5  -9  -6   69.69    3.30   0
  -4 -15   5   23.74    4.45   0
  -4 -15   6    0.48    4.26   0
  -4 -14   3    1.39    2.94   0
  -4 -12  -1   74.05    4.18   0
  -4 -10  -4   -0.48    2.79   0
  -4  -9  -5  107.01    3.94   0
  -4  -5  -7   65.06    2.19   0
  -3 -14   5    8.82    4.13   0
  -3 -14   6   44.76    4.16   0
  -3 -12   1    3.15    2.91   0
  -3  -7  -5   47.80    2.86   0
  -2 -14  10   17.45    3.91   0
  -2 -14  11   22.65    4.34   0
  -2 -14  13   48.35    4.81   0
  -2 -14  15    5.05    3.75   0
  -2 -12   3   73.86    5.45   0
  -2 -11   1    5.72    4.01   0
  -2  -6  -4  124.10    3.69   0
  -1 -11   4    4.88    4.09   0
  -1  -3  -3 1157.08    7.03   0
   0 -11  10   65.32    4.70   0
   0 -11  11   -1.47    3.45   0
   0 -11  12   99.52    5.14   0
   0 -11  13   47.06    4.29   0
   0 -11  14  138.21    5.58   0
   0 -11  15    5.83    3.41   0
   0 -11  16    6.07    3.34   0
   0 -10   7   16.32    2.97   0
   0  -9   4   13.64    3.87   0
   0  -5   0   -2.28    1.77   0
   1  -9  11  334.69    7.15   0
   1  -9  12   -0.63    3.17   0
   1  -9  13  312.14    6.87   0
   1  -9  14   21.14    3.42   0
   1  -6   4   79.37    3.80   0
   1  -5   3   32.60    2.96   0
   2  -5  12    1.16    1.93   0
   2  -5  14  121.84    3.69   0
   2  -4   9  111.37    3.09   0
   2  -2   8   85.16    2.09   0
  -9 -13  -6    8.85    1.90   0
  -8 -14  -4    0.77    2.16   0
  -8 -13  -5    1.89    2.02   0
  -7 -14  -3   -0.83    2.61   0
  -7 -13  -4   -0.10    1.83   0
  -7  -9  -8   12.66    1.83   0
  -6 -15   0   17.19    3.91   0
  -6 -14  -2   16.58    3.19   0
  -5 -15   2   24.00    4.49   0
  -5 -14   0    1.79    3.35   0
  -5 -13  -2   76.28    4.63   0
  -5  -6  -8   33.96    1.98   0
  -4 -15   4    8.05    4.32   0
  -4 -14   2    2.83    2.93   0
  -4 -12  -2   33.78    4.08   0
  -4 -11  -3    4.68    2.35   0
  -3 -15   7    5.84    3.97   0
  -3 -15   8   -0.57    4.35   0
  -3 -14   4   34.76    4.91   0
  -3 -13   2    1.38    2.99   0
  -3 -12   0   -0.15    3.60   0
  -3 -10  -3   31.31    3.63   0
  -3  -9  -4    8.92    3.00   0
  -2 -14   8   -0.82    3.97   0
  -2 -13   5    0.42    3.09   0
  -2 -12   2    3.54    4.24   0
  -2 -10  -1   27.73    4.00   0
  -2  -9  -2    1.14    2.34   0
  -1 -13  11   20.96    4.09   0
  -1 -13  12   -2.24    3.30   0
  -1 -13  14    4.94    3.33   0
  -1 -13  15   25.37    3.82   0
  -1 -12   6    2.73    3.94   0
  -1 -11   3   30.67    4.56   0
  -1  -9   0   41.45    4.21   0
  -1  -4  -3 1052.42    7.72   0
  -1  -2  -3  132.01    2.23   0
   0 -11   8   44.46    4.52   0
   0 -11   9   17.37    3.01   0
   0 -10   5   -3.62    3.64   0
   0  -7   1   39.15    2.92   0
   0  -6   0    1.02    2.72   0
   1  -9   9    3.89    3.26   0
   1  -9  10    2.59    2.53   0
   2  -6  11  214.33    4.83   0
   2  -6  12    1.28    2.12   0
   2  -6  13  155.54    4.32   0
   2  -6  14    2.27    2.68   0
   2  -5   9  231.42    4.55   0
   2  -4   8   11.32    1.91   0
  -9 -14  -5    3.20    2.04   0
  -7 -13  -5   -0.92    2.24   0
  -7 -12  -6   11.87    2.35   0
  -7 -11  -7   14.88    2.21   0
  -6 -15  -1    2.75    2.98   0
  -6 -13  -4   37.69    3.47   0
  -6 -12  -5   29.44    3.03   0
  -6 -11  -6   72.35    3.40   0
  -6 -10  -7   -0.55    1.92   0
  -6  -6  -9   53.00    2.08   0
  -5 -15   1    2.25    3.99   0
  -5 -14  -1   48.99    4.34   0
  -5 -12  -4   -2.84    2.75   0
  -5 -11  -5   11.87    2.92   0
  -4 -15   3   40.73    4.90   0
  -4 -14   1   12.03    3.17   0
  -4 -11  -4   47.63    3.60   0
  -4 -10  -5   20.50    2.81   0
  -3 -15   6    8.79    4.27   0
  -3 -13   1   34.58    4.56   0
  -3 -12  -1   -3.58    3.73   0
  -3  -6  -6  241.46    4.26   0
  -2 -14   6   58.31    5.27   0
  -2 -14   7    0.10    2.86   0
  -2 -13   3   18.69    4.30   0
  -2 -12   1   26.31    4.27   0
  -2 -11   0   80.16    4.35   0
  -2  -7  -4   20.77    2.74   0
  -2  -4  -5  653.27    5.77   0
  -2  -3  -5    0.00    1.25   0
  -1 -13   7   -0.89    3.75   0
  -1 -13   9    1.36    2.66   0
  -1 -12   4    3.92    3.88   0
  -1 -12   5   -1.59    2.91   0
  -1 -11   2   26.52    4.41   0
  -1  -7  -2  347.59    6.10   0
   0 -12  15    4.34    3.35   0
   0 -11   6   64.69    4.93   0
   0 -10   4    0.12    3.70   0
   0  -5  -1   73.43    3.32   0
   0  -4  -1  755.70    6.75   0
   0  -3  -1   24.66    1.75   0
   1 -10  11  172.18    5.89   0
   1 -10  12   28.08    3.74   0
   1 -10  13   99.63    4.75   0
   1 -10  14   42.99    3.92   0
   1 -10  15   12.74    3.04   0
   1  -9   7   25.24    3.69   0
   1  -7   4  247.33    5.52   0
   1  -6   3    1.76    1.97   0
   1  -4   2    1.72    1.70   0
   1  -3   2  217.91    3.48   0
   2  -6   9  226.03    4.89   0
   2  -6  10   37.54    2.90   0
   2  -5   8   69.71    3.02   0
   2  -4   7   95.46    2.99   0
  -8 -13  -6   30.93    2.55   0
  -8 -12  -7    2.65    1.67   0
  -7 -14  -4    1.41    2.50   0
  -7 -10  -8    4.30    1.68   0
  -6 -14  -3   14.14    3.17   0
  -6  -9  -8   66.57    2.78   0
  -5 -15   0  102.09    5.44   0
  -5 -14  -2    1.66    3.01   0
  -5  -9  -7  170.52    4.14   0
  -5  -7  -8  105.88    2.91   0
  -4 -15   2    3.49    4.25   0
  -4 -14   0    2.71    3.55   0
  -4 -13  -2   33.43    4.07   0
  -4  -9  -6   69.26    3.35   0
  -4  -7  -7    2.29    1.68   0
  -3 -15   4    4.53    4.26   0
  -3 -15   5   16.11    3.42   0
  -3 -14   2   32.38    4.74   0
  -3 -13   0   90.07    5.49   0
  -3 -10  -4    7.35    2.99   0
  -3  -7  -6    1.89    1.94   0
  -2 -13   2   58.91    5.08   0
  -2 -11  -1   -1.31    3.68   0
  -2 -10  -2   12.67    2.69   0
  -2  -9  -3   60.97    3.93   0
  -2  -5  -5  154.97    3.48   0
  -1 -14  10   -0.72    3.42   0
  -1 -14  12    3.69    3.80   0
  -1 -14  13   46.64    4.63   0
  -1 -14  15   13.03    3.77   0
  -1 -14  16    7.47    3.69   0
  -1 -13   6   48.61    5.02   0
  -1 -12   3    5.53    4.24   0
  -1 -10   0   29.95    4.15   0
   0 -11   5   21.65    4.27   0
   0 -10   3   37.56    4.37   0
   0  -6  -1   30.02    3.02   0
   0  -2  -1  767.10    4.80   0
   1 -10   9  177.49    5.87   0
   1  -7   3  406.40    7.09   0
   1  -6   2  140.00    4.41   0
   1  -2   2   37.92    1.48   0
   2  -7   9  225.17    5.32   0
   2  -7  10  193.22    5.03   0
   2  -7  11    0.17    2.57   0
   2  -6   8   98.45    3.60   0
   2  -5   7    4.07    2.17   0
  -7 -15  -3    0.06    1.97   0
  -7 -13  -6    1.23    2.14   0
  -7 -12  -7    2.75    1.99   0
  -7  -9  -9  114.30    3.16   0
  -6 -13  -5    5.74    2.68   0
  -6 -11  -7   42.29    2.73   0
  -5 -12  -5   21.74    3.02   0
  -5 -11  -6   -0.14    2.44   0
  -4 -15   1   22.78    4.64   0
  -4 -14  -1   10.22    3.85   0
  -4 -12  -4  100.71    4.50   0
  -3 -15   3   -2.44    4.02   0
  -3 -13  -1   -0.63    3.78   0
  -3 -12  -2    1.08    2.50   0
  -3  -9  -5  157.54    4.52   0
  -2 -15   7    5.20    4.11   0
  -2 -15   8   -0.24    2.69   0
  -2 -14   4   10.22    3.29   0
  -2 -13   1   38.07    4.52   0
  -2 -12   0   42.12    3.78   0
  -2  -6  -5   10.72    1.63   0
  -1 -13   5   23.94    3.56   0
  -1  -7  -3  375.95    6.24   0
   0 -13  11   17.82    3.93   0
   0 -13  12    3.40    3.54   0
   0 -13  13    7.38    3.65   0
   0 -12   6  118.01    5.81   0
   0 -11   4   78.47    5.12   0
   0 -10   2    5.36    3.80   0
   0  -9   1   -0.46    3.22   0
   1 -11  10   -0.23    3.30   0
   1 -11  11    0.73    3.33   0
   1 -11  12   78.84    4.73   0
   1 -11  13    9.90    3.43   0
   1 -11  14   12.52    3.41   0
   1 -11  15   43.74    3.73   0
   1  -9   5   32.77    3.16   0
   1  -7   2  368.49    6.79   0
   2  -8  13   53.59    3.77   0
   2  -8  14    9.03    2.90   0
   2  -5   6  191.26    4.30   0
   2  -4   6   55.79    2.58   0
   2  -3   6    8.90    1.61   0
  -8 -14  -6    0.74    1.97   0
  -8 -13  -7   -0.34    1.79   0
  -7 -15  -4    8.34    2.72   0
  -7 -14  -5   10.94    1.98   0
  -7 -11  -8   12.29    1.84   0
  -6 -15  -3   10.45    3.05   0
  -6 -14  -4   -1.56    1.91   0
  -6 -10  -8   32.29    2.40   0
  -5 -10  -7    5.96    1.76   0
  -5  -5  -9   23.40    1.56   0
  -4 -10  -6   62.24    3.26   0
  -4  -6  -8    6.66    1.55   0
  -4  -4  -8   39.49    1.65   0
  -3 -14   0   25.21    4.43   0
  -3 -12  -3   63.11    4.39   0
  -3 -10  -5   17.36    2.78   0
  -2 -15   5   -0.56    4.05   0
  -2 -15   6   20.64    3.76   0
  -2 -14   3   47.33    4.17   0
  -2 -12  -1    3.24    3.79   0
  -2 -11  -2    6.99    2.59   0
  -2 -10  -3   15.17    2.62   0
  -2  -9  -4 1380.29   12.18   0
  -1 -14   6    3.30    4.11   0
  -1 -14   7   96.47    5.06   0
  -1 -13   3    3.05    4.23   0
  -1 -12   1   70.04    4.99   0
  -1 -11   0   66.78    4.71   0
  -1  -5  -4  644.34    6.61   0
  -1  -4  -4 3566.65   13.52   0
   0 -13   8   39.33    4.42   0
   0 -13   9    6.05    3.51   0
   0 -13  10    1.43    2.70   0
   0 -13  16    0.59    1.96   0
   0 -12   5  293.94    7.87   0
   0 -11   3  127.11    5.63   0
   0 -10   1  109.06    5.09   0
   0  -9   0    1.14    3.15   0
   0  -7  -1   37.70    2.93   0
   1 -11   8  128.61    5.54   0
   1 -11   9   -2.73    3.17   0
   1 -10   5   92.14    4.93   0
   1 -10   6    3.47    2.58   0
   1  -6   1  631.32    7.75   0
   2  -7   7  173.65    4.84   0
   2  -5   5   88.04    3.36   0
   2  -4   5  416.51    5.34   0
  -7 -13  -7   -0.25    1.91   0
  -6 -14  -5   14.31    2.69   0
  -6 -13  -6   36.12    2.90   0
  -6 -12  -7   25.94    2.58   0
  -6  -9  -9   21.50    2.02   0
  -5 -15  -2   56.53    3.88   0
  -5 -14  -4    4.73    2.92   0
  -5 -12  -6    3.05    2.44   0
  -5 -11  -7    4.80    2.20   0
  -5  -9  -8    3.40    1.81   0
  -5  -7  -9    1.77    1.68   0
  -5  -6  -9    0.33    1.35   0
  -4 -15  -1    9.76    3.67   0
  -4 -12  -5    7.78    2.96   0
  -4  -9  -7  498.22    6.56   0
  -4  -7  -8   17.53    1.89   0
  -3 -15   1    4.29    4.02   0
  -3 -14  -1  154.19    6.31   0
  -3  -9  -6  109.37    3.91   0
  -3  -6  -7   94.06    2.81   0
  -2 -15   4   46.01    4.75   0
  -2 -14   1    3.16    3.88   0
  -2 -13   0   -3.26    2.74   0
  -2 -12  -2   11.50    3.53   0
  -2 -11  -3   27.57    3.75   0
  -2 -10  -4    4.70    2.78   0
  -1 -15   8    4.87    3.84   0
  -1 -15  10   -0.15    2.99   0
  -1 -14   4   55.81    4.94   0
  -1 -10  -2  148.60    5.39   0
  -1  -6  -4   76.37    3.20   0
  -1  -3  -4  242.08    3.38   0
   0 -14  11   -0.61    3.39   0
   0 -14  12   -0.47    3.37   0
   0 -14  13   -2.35    3.20   0
   0 -14  15    5.60    3.01   0
   0 -13   6   21.98    4.31   0
   0 -13   7    7.15    2.93   0
   0 -12   4   -3.10    2.74   0
   0 -11   2   40.27    4.52   0
   0  -5  -2  238.67    4.31   0
   0  -4  -2   30.01    2.00   0
   1 -12  10    5.62    3.50   0
   1 -12  11    5.36    3.41   0
   1 -12  14    1.92    3.18   0
   1 -12  15   10.42    3.38   0
   1 -11   6   64.49    4.71   0
   1 -11   7    3.75    2.59   0
   1  -7   1   -0.58    3.14   0
   1  -3   1   21.68    1.75   0
   2  -9   9   62.32    4.01   0
   2  -9  10   -0.43    3.10   0
   2  -9  11   29.07    3.47   0
   2  -9  14   68.37    4.01   0
  -8 -14  -7    1.29    1.80   0
  -7 -12  -8   -0.26    1.27   0
  -6 -15  -4   -1.18    1.95   0
  -6  -6 -10    3.11    1.29   0
  -5 -15  -3    8.97    3.08   0
  -4 -15  -2   -0.09    2.98   0
  -4 -14  -3   51.90    3.97   0
  -4 -10  -7    6.74    2.38   0
  -3 -15   0    6.56    3.98   0
  -3 -13  -3   28.37    3.88   0
  -3 -12  -4   11.85    3.32   0
  -3 -11  -5  178.06    5.19   0
  -3  -7  -7   99.07    3.11   0
  -2 -13  -1    3.39    3.57   0
  -2  -9  -5   10.71    2.84   0
  -2  -6  -6    5.34    1.85   0
  -2  -5  -6  186.57    3.58   0
  -2  -4  -6   29.84    1.79   0
  -1 -15   6    2.98    4.05   0
  -1 -15   7   15.74    3.43   0
  -1 -14   3   18.34    4.47   0
  -1 -13   1  108.37    5.89   0
  -1 -12   0   -0.90    2.78   0
   0 -14   9    1.74    3.28   0
   0 -14  10   -1.84    2.55   0
   0 -13   5    0.64    3.65   0
   0 -12   3   84.77    4.61   0
   0 -11   1   17.51    4.00   0
   0 -10   0   -0.13    3.29   0
   0  -9  -1    2.97    3.07   0
   0  -3  -2   51.47    1.98   0
   1 -12   7   44.43    4.42   0
   1 -12   8   65.15    4.68   0
   1 -12   9    0.25    2.58   0
   1 -11   5   -4.14    3.57   0
   1 -10   3   31.32    4.02   0
   1  -9   2   61.22    4.16   0
   2 -10  10  206.28    6.00   0
   2 -10  11    0.77    3.11   0
   2 -10  12  319.51    7.00   0
   2 -10  13   94.25    4.60   0
   2 -10  14  131.64    5.00   0
   2  -9   7   -2.63    3.10   0
   2  -7   5   77.45    3.26   0
   2  -6   4  132.40    4.13   0
   2  -5   4  300.11    5.14   0
   2  -4   4    1.11    2.02   0
  -7 -14  -7   -0.74    1.83   0
  -7 -13  -8    1.47    1.58   0
  -6 -15  -5    8.39    2.46   0
  -6 -13  -7   68.16    3.24   0
  -6 -12  -8   51.53    2.79   0
  -6 -10  -9   44.49    2.33   0
  -5 -14  -5   17.10    2.87   0
  -5 -13  -6  108.76    4.02   0
  -5 -12  -7   98.57    3.68   0
  -4 -14  -4    8.71    3.10   0
  -4  -9  -8   22.20    2.26   0
  -3 -15  -1    3.92    3.71   0
  -3 -14  -2   -0.13    2.53   0
  -2 -15   2    6.21    2.99   0
  -2 -14   0    1.97    2.80   0
  -2 -13  -2    8.40    3.74   0
  -2 -12  -3   -3.69    3.29   0
  -2 -11  -4    1.85    3.00   0
  -2  -7  -6  166.04    3.98   0
  -1 -15   4   10.37    3.93   0
  -1 -15   5   -3.36    3.64   0
  -1 -14   2    4.36    4.17   0
  -1 -13   0    9.40    3.86   0
  -1 -12  -1  144.53    5.93   0
  -1 -11  -2   36.90    3.30   0
  -1 -10  -3   30.32    3.64   0
   0 -15  11    8.91    3.60   0
   0 -14   6    1.92    3.97   0
   0 -14   7    1.90    2.61   0
   0 -13   3  129.37    5.90   0
   0 -13   4   -0.35    2.85   0
   0 -12   2    6.12    2.95   0
   0 -11   0    1.79    3.64   0
   0 -10  -1  122.74    5.17   0
   1 -13   9   25.40    3.86   0
   1 -13  10   72.33    4.77   0
   1 -13  11    2.91    3.31   0
   1 -13  12    7.80    3.19   0
   1 -13  15    1.04    3.10   0
   1  -9   1  108.43    4.72   0
   1  -7   0   80.41    3.86   0
   1  -6   0   16.46    2.13   0
   1  -2   1  606.57    4.45   0
   1  -1   2 1715.75    5.03   0
   2 -10   7   20.59    3.38   0
   2 -10   8  142.57    5.28   0
  -6  -9 -10  153.31    3.43   0
  -5  -9  -9    9.28    1.72   0
  -4 -11  -7    3.68    2.09   0
  -3 -15  -2    3.13    3.20   0
  -3 -14  -3   15.60    3.56   0
  -3 -13  -4   -3.20    2.06   0
  -3 -12  -5    8.00    2.23   0
  -3 -11  -6   31.64    3.10   0
  -3  -9  -7   89.92    3.33   0
  -2 -10  -5   -0.91    1.87   0
  -1 -14   1   18.40    4.41   0
  -1 -11  -3   -1.73    3.24   0
  -1  -6  -5   19.75    2.31   0
  -1  -5  -5   92.87    2.98   0
   0 -15   7   42.70    4.51   0
   0 -15   9    0.34    3.52   0
   0 -13   2   74.67    5.26   0
   0  -9  -2    2.38    2.26   0
   0  -7  -3    1.35    2.50   0
   0  -6  -3  194.97    4.45   0
   0  -5  -3    2.05    2.17   0
   1 -13   8   -0.72    2.41   0
   1 -12   5   10.32    2.96   0
   1 -11   3   -0.88    2.58   0
   1 -10   1   14.04    3.46   0
   2 -11   8   62.36    4.36   0
   2 -11  10   68.92    4.19   0
   2 -11  11   10.60    2.56   0
   2 -11  12   12.03    2.57   0
   2 -11  13   47.87    3.68   0
   2 -10   6  172.21    5.63   0
   2  -9   5    9.98    2.51   0
   2  -7   3   79.79    3.76   0
   2  -6   3    0.31    1.78   0
   2  -5   3  936.31    8.40   0
   2  -1   7    7.88    0.72   0
  -7 -14  -8    3.00    1.78   0
  -6 -15  -6    2.36    2.26   0
  -6 -14  -7   -0.17    1.78   0
  -6 -13  -8   49.62    2.77   0
  -5 -13  -7    4.86    2.15   0
  -5 -12  -8   10.92    2.16   0
  -5 -10  -9   14.37    2.01   0
  -4 -15  -4    3.31    3.01   0
  -4 -14  -5  155.17    5.02   0
  -4 -12  -7    3.32    2.32   0
  -4 -10  -8   13.59    2.17   0
  -4  -7  -9    1.89    1.49   0
  -4  -6  -9   82.87    2.45   0
  -4  -5  -9   89.86    2.32   0
  -3 -14  -4    8.60    2.99   0
  -3 -10  -7   -2.69    2.16   0
  -3  -7  -8   63.60    2.50   0
  -3  -6  -8   59.90    2.29   0
  -3  -5  -8  100.85    2.62   0
  -3  -2  -7  238.76    2.29   0
  -2 -13  -3    8.97    2.61   0
  -2 -11  -5   -0.28    2.76   0
  -2  -9  -6    7.73    1.87   0
  -2  -1  -5   21.08    0.67   0
  -1 -14   0   45.34    4.76   0
  -1 -13  -1   12.32    2.98   0
  -1 -10  -4    1.63    2.73   0
  -1  -4  -5  221.82    3.63   0
  -1  -2  -4  303.44    2.94   0
   0 -15   5   49.51    4.67   0
   0 -15   6    3.54    3.79   0
   0 -14   3   18.65    4.43   0
   0 -12   0  107.16    5.28   0
   0 -10  -2    2.26    3.01   0
   0  -2  -2  216.44    2.72   0
   1 -14   8    1.55    3.54   0
   1 -14   9    5.72    3.57   0
   1 -14  11    3.62    2.50   0
   1 -14  13    0.66    2.22   0
   1 -14  14    0.62    2.76   0
   1 -13   5   27.32    4.27   0
   1 -13   6    5.66    2.71   0
   1 -11   2   38.51    3.46   0
   1  -7  -1  572.57    7.66   0
   1  -3   0  444.11    4.59   0
   2 -12   9   37.75    3.80   0
   2 -12  10   16.12    3.56   0
   2 -12  11  109.03    5.05   0
   2 -12  12   16.94    3.46   0
   2 -12  13   31.98    3.71   0
   2 -12  14   23.30    3.45   0
   2 -11   7    1.13    3.15   0
   2 -10   5    1.82    3.12   0
   2  -2   5  298.91    3.20   0
   3  -7  10   78.36    3.52   0
   3  -7  11   49.37    3.12   0
   3  -7  12   19.92    2.77   0
   3  -7  13   21.75    2.76   0
   3  -6   9   50.87    2.90   0
   3  -6  10    4.37    2.13   0
   3  -6  11    8.73    2.13   0
   3  -6  12   46.61    2.84   0
   3  -6  13   49.46    2.92   0
   3  -5  10  106.91    3.27   0
   3  -5  11  145.70    3.72   0
   3  -5  12   -0.77    1.87   0
  -6 -12  -9    8.82    1.76   0
  -5 -11  -9    3.77    1.88   0
  -5  -7 -10    0.73    1.43   0
  -5  -5 -10    6.43    1.23   0
  -4 -11  -8   39.79    2.66   0
  -3 -15  -3    2.58    2.89   0
  -3 -11  -7    3.60    2.33   0
  -3  -9  -8    3.73    1.99   0
  -2 -15  -1   10.79    2.89   0
  -2 -14  -3    7.96    3.51   0
  -2 -13  -4    8.76    3.27   0
  -2 -12  -5   84.09    4.24   0
  -2 -10  -6   91.75    3.41   0
  -2  -7  -7  131.17    3.49   0
  -2  -6  -7   60.82    2.48   0
  -2  -5  -7    2.78    1.51   0
  -1 -15   1    1.00    3.65   0
  -1 -14  -1   18.64    4.16   0
  -1 -12  -3   12.81    3.36   0
  -1 -11  -4   57.93    3.97   0
  -1  -9  -5   49.24    3.22   0
   0 -15   4   18.09    4.33   0
   0 -13   0    1.51    3.92   0
   0 -12  -1   10.12    3.80   0
   0 -11  -2   37.74    4.02   0
   0  -9  -3   -0.19    1.82   0
   1 -15  11    2.15    3.20   0
   1 -14   6   10.25    3.76   0
   1 -14   7   18.69    3.65   0
   1 -13   4   17.27    3.89   0
   1 -12   2   20.25    4.07   0
   1 -11   1    7.13    2.71   0
   1  -9  -1  133.68    4.80   0
   1  -4  -1  281.76    4.48   0
   2 -12   7   26.64    3.89   0
   2 -12   8    3.32    3.20   0
   2 -10   4    6.53    2.47   0
   2  -7   2    3.08    2.21   0
   3  -9  10   -1.49    2.65   0
   3  -9  11   17.99    3.14   0
   3  -9  12    0.10    2.73   0
   3  -9  13   11.41    2.66   0
   3  -6   8   79.00    3.33   0
   3  -5   8  103.55    3.32   0
   3  -5   9  216.36    4.28   0
  -5 -13  -8   -1.54    1.74   0
  -5 -12  -9   43.28    2.47   0
  -5  -9 -10   -0.92    1.58   0
  -4 -14  -6    9.27    2.08   0
  -4 -13  -7   11.66    2.42   0
  -4 -12  -8   41.41    2.78   0
  -4 -10  -9    1.32    1.80   0
  -3 -15  -4    1.53    2.91   0
  -3 -13  -6   -0.76    2.49   0
  -3 -10  -8   44.80    2.74   0
  -3  -4  -8   59.73    1.94   0
  -2 -15  -2    5.26    2.68   0
  -2 -11  -6    4.23    2.43   0
  -1 -14  -2  106.45    5.31   0
  -1 -13  -3    3.58    3.39   0
  -1 -12  -4   13.33    3.32   0
  -1 -10  -5  103.88    4.05   0
  -1  -7  -6   -1.28    2.05   0
   0 -14   1  187.49    6.63   0
   0 -13  -1    3.44    3.51   0
   0 -12  -2    6.06    3.59   0
   0  -5  -4   15.07    2.19   0
   1 -15   7    9.68    3.33   0
   1 -15  10   -0.31    2.32   0
   1 -14   4   21.69    3.95   0
   1 -14   5   -1.86    3.28   0
   1 -13   2   23.13    4.00   0
   1 -13   3    4.21    2.81   0
   1 -11   0   63.77    4.53   0
   1 -10  -1    6.08    3.37   0
   1  -7  -2   62.64    3.43   0
   1  -6  -2   59.69    3.16   0
   2 -13   8   10.73    3.58   0
   2 -13   9    3.55    3.28   0
   2 -13  10    3.49    3.03   0
   2 -13  11   14.59    2.64   0
   2 -13  12    2.73    2.25   0
   2 -12   5   86.20    4.88   0
   2 -12   6    7.83    2.62   0
   2 -11   4    0.13    2.36   0
   2 -10   3   13.71    2.65   0
   2  -9   2    0.38    2.32   0
   2  -7   1    0.22    2.59   0
   2  -6   1   79.17    3.65   0
   2  -4   2  259.81    4.33   0
   3 -10  10    8.83    3.00   0
   3 -10  11    5.73    2.94   0
   3 -10  12    8.13    3.01   0
   3 -10  13    7.25    2.91   0
   3  -9   7   64.84    3.77   0
   3  -6   6  187.05    4.41   0
   3  -6   7   50.58    2.50   0
   3  -5   7   16.61    2.09   0
  -6 -15  -8   -0.22    1.62   0
  -5 -15  -7    9.72    2.33   0
  -5 -10 -10    1.54    1.64   0
  -3 -11  -8    3.29    2.01   0
  -2 -14  -4    1.31    2.16   0
  -2 -13  -5    2.60    2.06   0
  -2 -12  -6   12.28    2.83   0
  -2 -10  -7   17.47    2.54   0
  -2  -4  -7  104.67    2.43   0
  -1 -15  -1   39.90    4.34   0
  -1  -3  -5  116.69    2.39   0
   0 -15   1   59.78    4.83   0
   0 -15   2    9.44    3.00   0
   0 -14   0    1.79    3.77   0
   0 -10  -4   -0.04    2.83   0
   1 -15   5    0.01    3.34   0
   1 -15   6    6.23    3.33   0
   1 -12   0   -2.36    3.52   0
   1 -11  -1   19.44    3.68   0
   1  -9  -2   18.21    3.06   0
   1  -5  -2   40.94    2.71   0
   2 -14   9   11.10    3.20   0
   2 -14  10    0.47    3.05   0
   2 -14  11   11.82    3.21   0
   2 -14  12   -3.11    2.88   0
   2 -14  13   20.62    3.34   0
   2 -13   6    3.61    3.34   0
   2 -13   7    8.87    2.56   0
   2 -12   4   71.28    4.69   0
   2  -9   1    9.49    3.21   0
   3 -11  10   28.55    3.46   0
   3 -11  11   87.21    4.34   0
   3 -11  12    9.18    3.10   0
   3 -11  13   43.79    3.42   0
   3 -10   7   -3.38    2.89   0
   3  -9   6  133.30    4.83   0
   3  -7   5   48.56    3.23   0
   3  -6   5    1.67    2.23   0
   3  -5   6    6.06    2.00   0
   3  -4   8   62.36    2.37   0
  -6 -14  -9   25.88    2.14   0
  -5 -13  -9    2.16    1.83   0
  -5 -11 -10    8.20    1.84   0
  -4 -13  -8   25.60    2.45   0
  -4  -7 -10    1.03    1.40   0
  -3 -15  -5    0.99    2.01   0
  -3 -14  -6    2.05    1.90   0
  -3 -13  -7   10.70    2.49   0
  -3  -9  -9  130.38    3.55   0
  -3  -7  -9    2.99    1.61   0
  -3  -6  -9   48.88    2.12   0
  -2 -15  -4    0.60    2.92   0
  -2 -14  -5    6.46    2.88   0
  -2 -13  -6    6.75    2.58   0
  -2 -11  -7    0.53    2.32   0
  -2  -7  -8   62.96    2.62   0
  -1 -10  -6    3.34    2.48   0
   0 -15   0   -4.08    3.49   0
   0 -14  -1  163.64    6.09   0
   0 -13  -2   53.69    3.72   0
   0  -4  -4   20.66    2.04   0
   1 -15   4    0.09    3.60   0
   1 -14   2  171.97    6.25   0
   1 -13   0    8.65    3.78   0
   1 -12  -1   81.08    4.73   0
   1 -10  -2    2.99    2.28   0
   1  -3  -1 1448.52    7.86   0
   1  -2   0    4.03    1.29   0
   2 -14   7   11.57    3.42   0
   2 -14   8    3.42    2.93   0
   2 -13   4   14.04    3.70   0
   2 -13   5    2.36    2.44   0
   2 -11   2    2.06    2.42   0
   2  -7   0  116.13    4.17   0
   3 -12  10   41.79    3.62   0
   3 -12  11   43.76    3.56   0
   3 -12  12   41.57    3.49   0
   3 -11   7    7.51    3.12   0
   3 -11   8    3.92    2.91   0
   3 -10   5   16.78    3.12   0
   3  -9   5  163.19    5.00   0
   3  -7   4   -0.41    2.49   0
   3  -5   5  170.11    3.90   0
   3  -4   7  412.85    4.98   0
  -3 -12  -8    6.66    1.70   0
   0  -9  -5   -2.07    1.79   0
   1 -15   3   11.09    2.91   0
   1 -14   1   17.40    3.15   0
   1 -11  -2   25.57    2.84   0
   1  -9  -3   51.00    3.00   0
   2 -12   2   10.86    2.75   0
   2 -11   1   -3.12    2.23   0
   2  -4   1   15.58    1.76   0
   3 -12  13   15.40    2.49   0
   3  -9   4    8.07    2.32   0
   3  -6   4  180.64    4.05   0
   2  -1  -7 1839.16    5.44   0
   4   3  -8  364.00    3.04   0
   4   7   0    0.68    0.47   0
   5  -2 -14   34.03    1.78   0
   5   1 -12    7.84    0.95   0
   5   3 -10    0.76    0.71   0
   5   7  -3   15.05    0.76   0
   5   8   0    1.10    0.47   0
   6  -3 -16   21.10    1.92   0
   6   1 -14  170.68    3.00   0
   6   2 -13   25.60    1.51   0
   7   0 -16    2.20    1.11   0
   7   7  -8    4.86    0.92   0
   7   8  -6   -0.50    0.78   0
   8   5 -13    0.80    1.13   0
   8   8  -8   17.55    1.30   0
  10   5 -16    1.41    1.44   0
  11   1 -21    1.40    1.80   0
  12  -1 -23   -0.80    2.06   0
  12   7 -16    2.93    1.46   0
  13  -5 -25    3.83    2.58   0
  13  -1 -24   -3.46    2.39   0
  13   7 -17    1.98    1.31   0
  13   9 -14    0.09    1.25   0
  14  -1 -25    1.22    2.19   0
  14   1 -24   -5.63    2.38   0
  14   9 -15   -0.94    1.39   0
  14  10 -13    1.59    1.30   0
  15   1 -25   -1.65    2.19   0
  15   9 -16   -1.42    1.47   0
  15  10 -14    1.54    1.44   0
  16  -2 -27   -3.84    2.11   0
  16   2 -25    1.33    1.75   0
  16   7 -20    1.24    1.60   0
  16   9 -17    0.93    1.52   0
  16  10 -15   -1.01    1.44   0
  17  -3 -28    2.39    2.28   0
  17   0 -27   -0.84    2.07   0
  17   2 -26    0.10    1.73   0
  17   3 -25   -1.78    1.78   0
  17   7 -21   -1.13    1.63   0
  17   9 -18    0.97    1.44   0
  17  10 -16    2.44    1.55   0
  18  10 -17   -0.76    1.27   0
   3  -5 -11  100.63    1.89   0
   3   0  -9  305.53    2.79   0
   3   1  -8  117.22    1.66   0
   4  -7 -13    0.23    0.99   0
   4  -6 -13    3.58    1.08   0
   4   0 -11   -0.07    0.74   0
   5   0 -13   38.21    1.49   0
   5   6  -6   11.16    0.88   0
   6  -2 -16    1.40    1.43   0
   6   0 -15    1.08    1.33   0
   7  -4 -18    3.51    1.95   0
   7  -1 -17    1.10    1.59   0
   7   1 -16  122.89    3.02   0
   7   3 -14   42.64    1.66   0
   7   4 -13   -1.10    1.09   0
   8  -2 -19    3.21    1.92   0
   8   0 -18  119.84    3.59   0
   8   6 -12   25.97    1.52   0
  10  -1 -21    0.04    1.35   0
  11  -3 -23   -3.44    2.29   0
  11   0 -22   -1.58    1.99   0
  11   4 -19    2.62    1.56   0
  12   0 -23   -0.54    1.95   0
  12   3 -21    0.31    1.68   0
  12   4 -20   -0.11    1.47   0
  12   6 -18    1.72    1.53   0
  12   8 -15    0.76    1.32   0
  12  10 -11   -0.85    1.11   0
  13   6 -19    2.09    1.57   0
  13   8 -16    0.31    1.40   0
  14   0 -25   -0.38    2.09   0
  14   2 -24    1.37    1.70   0
  14   4 -22   -1.63    1.10   0
  14   6 -20    1.27    1.51   0
  14   8 -17    0.25    1.09   0
  15  -4 -27    0.99    2.68   0
  15   0 -26   -0.61    2.10   0
  15   3 -24    1.72    1.96   0
  15   4 -23   -1.49    1.85   0
  15   5 -22    1.46    1.55   0
  15   6 -21    0.64    1.56   0
  16  -4 -28    1.38    2.30   0
  16  -1 -27    1.24    2.16   0
  16   1 -26   -1.83    1.85   0
  16   3 -25    0.97    1.71   0
  16   4 -24    2.71    1.71   0
  16   5 -23    1.29    1.68   0
  16   6 -22    1.69    1.65   0
  16   8 -19    1.19    1.73   0
  17  -2 -28    0.24    2.00   0
  17  -1 -28    1.41    1.99   0
  17   1 -27    0.12    1.97   0
  17   8 -20    0.22    1.59   0
  18   8 -21    1.37    1.43   0
  18   9 -19    3.32    1.50   0
   2  -2  -8   86.14    1.40   0
   3  -4 -11  263.39    2.93   0
   3  -1 -10   28.04    1.21   0
   4  -3 -13   -1.37    0.99   0
   4  -1 -12   21.27    1.11   0
   5   2 -12   62.27    1.87   0
   6   8  -4    0.03    0.66   0
   7   0 -17  686.61    6.86   0
   7   5 -12    0.54    0.79   0
   7   7  -9   98.48    2.12   0
   7   9  -4    0.43    0.77   0
   9  10  -6    8.80    1.24   0
  10  -2 -22   -2.54    2.17   0
  10   0 -21    1.32    1.89   0
  10   3 -19    3.84    1.68   0
  10   4 -18    8.31    1.60   0
  11  -2 -23   -0.36    1.66   0
  11   6 -17    0.13    1.33   0
  11   8 -14  126.98    3.03   0
  11   9 -12   11.88    1.52   0
  11  10 -10    3.03    1.17   0
  12  -1 -24    0.88    2.24   0
  12   1 -23    2.63    1.92   0
  12   7 -17   45.44    2.27   0
  13  -1 -25   -5.08    2.93   0
  13   1 -24   -2.57    2.21   0
  14  -2 -26   -1.74    1.91   0
  14  -1 -26   -0.32    2.20   0
  14   1 -25    1.17    2.07   0
  14   7 -19    0.90    1.07   0
  14   8 -18    1.62    1.37   0
  14   9 -16    0.95    1.47   0
  14  10 -14    0.56    1.33   0
  15  -2 -27    1.92    2.40   0
  15   1 -26    2.00    1.88   0
  15   2 -25    1.75    1.36   0
  15   7 -20    4.12    1.26   0
  15   8 -19    7.48    1.84   0
  15   9 -17    2.26    1.51   0
  15  10 -15    1.45    1.33   0
  16  -3 -28   -0.68    2.26   0
  16  -2 -28    0.39    2.34   0
  16   0 -27    1.27    2.06   0
  16   2 -26    1.09    2.01   0
  16   7 -21    2.42    1.56   0
  16   8 -20    1.64    1.66   0
  16   9 -18    1.20    1.52   0
  16  10 -16    1.56    1.53   0
  17   3 -26   -0.77    1.94   0
  17   4 -25    2.42    1.43   0
  17   5 -24    0.34    1.30   0
  17   6 -23    0.17    1.27   0
  17   7 -22    0.42    1.69   0
  17   9 -19    1.50    1.54   0
  17  10 -17   -1.12    1.34   0
  18  10 -18    0.12    1.52   0
   2   0  -7   -0.31    0.68   0
   3  -3 -11   43.33    1.41   0
   4   1 -11   23.86    1.38   0
   4   3  -9  107.01    1.93   0
   4   7  -1   42.62    0.99   0
   5   1 -13   79.19    2.14   0
   5   4 -10  317.57    3.35   0
   6  -4 -17   -0.50    1.74   0
   6  -3 -17   -0.83    1.63   0
   6   1 -15   35.87    1.98   0
   6   3 -13   97.72    2.23   0
   6   4 -12   13.96    1.30   0
   6   6  -9    4.56    0.99   0
   6   7  -7  116.46    2.03   0
   7  -2 -18   28.75    2.03   0
   7   2 -16  169.36    3.45   0
   7   3 -15   42.24    2.03   0
   7   4 -14   79.06    2.34   0
   7   8  -7  129.35    2.26   0
   8   6 -13  196.80    3.35   0
   8   9  -7    0.19    0.99   0
   9   0 -20    0.15    1.35   0
   9   2 -19   44.60    2.48   0
   9   9  -9   86.30    2.25   0
  10   1 -21    2.02    1.89   0
  11  -5 -24    2.86    2.74   0
  11   1 -22    3.48    1.46   0
  11   4 -20   -2.27    1.48   0
  11   5 -19    0.66    1.47   0
  12  -4 -25   -0.93    2.60   0
  12  -3 -25    3.97    2.64   0
  12   0 -24   -1.82    2.10   0
  12   3 -22    4.69    1.85   0
  12   5 -20   12.88    2.03   0
  12   8 -16    1.90    1.47   0
  13  -5 -26    1.85    2.43   0
  13   4 -22    0.86    1.21   0
  13   5 -21    1.73    1.21   0
  13   8 -17    1.67    1.09   0
  14  -4 -27   -0.79    2.70   0
  14  -3 -27    0.60    2.69   0
  14   0 -26    5.23    3.39   0
  14   4 -23    4.17    1.55   0
  14   5 -22    0.59    1.26   0
  14   6 -21   -0.16    1.50   0
  14   7 -20    1.98    1.66   0
  15  -4 -28    6.56    3.01   0
  15   3 -25   -0.65    1.86   0
  15   4 -24    6.77    1.96   0
  15   5 -23    0.05    1.71   0
  15   6 -22    4.69    1.78   0
  15   7 -21   -0.31    1.62   0
  15   9 -18    0.46    1.46   0
  15  10 -16    4.25    1.52   0
  16  -1 -28    3.20    2.46   0
  16   1 -27   -1.65    2.09   0
  16   3 -26    0.58    1.80   0
  16   4 -25    1.05    1.85   0
  16   5 -24   -1.59    1.81   0
  16   6 -23    0.29    1.66   0
  16   7 -22    0.02    1.63   0
  16   9 -19    2.52    1.57   0
  16  10 -17   -0.23    1.54   0
  16  11 -15    1.27    1.43   0
  17   5 -25    0.66    1.87   0
  17   6 -24    2.30    1.69   0
  17   8 -21    3.34    1.60   0
  17  10 -18   -1.82    1.36   0
  17  11 -16    1.86    1.38   0
   2   2  -5  103.70    1.41   0
   3  -2 -11   20.71    1.18   0
   3   1  -9  327.68    3.03   0
   3   4  -5    7.11    0.70   0
   3   5  -3    1.31    0.50   0
   4  -2 -13   35.77    1.49   0
   4   0 -12  207.14    2.88   0
   4   6  -4   60.27    1.24   0
   5   6  -7   18.40    1.04   0
   6  -2 -17   25.35    2.16   0
   6   0 -16  339.29    4.79   0
   6   5 -11    1.96    1.02   0
   6   8  -5    1.64    0.77   0
   7  -1 -18  119.20    3.16   0
   7   1 -17    2.10    1.73   0
   7   5 -13    2.67    1.33   0
   7   7 -10    2.40    1.11   0
   8   7 -12   -0.93    1.19   0
   9  -4 -22    2.12    2.28   0
   9  10  -7    1.66    1.08   0
  10  -3 -23    0.16    2.61   0
  10   0 -22  515.02    7.47   0
  10   3 -20    0.40    1.71   0
  10   4 -19  101.73    3.19   0
  10   5 -18   60.43    2.54   0
  10   7 -15   -1.77    0.96   0
  11  -2 -24    1.33    2.50   0
  11   2 -22   59.98    3.00   0
  11   6 -18   32.61    2.10   0
  11  10 -11    1.61    1.25   0
  12   2 -23    0.75    1.41   0
  12   7 -18    1.57    1.54   0
  12   9 -15    0.34    1.36   0
  13   1 -25    7.57    2.62   0
  13   2 -24    1.15    1.41   0
  13   8 -18    1.29    1.47   0
  13   9 -16   -0.82    1.51   0
  14   1 -26   -1.69    1.96   0
  14   2 -25    1.81    1.85   0
  14   8 -19    5.54    1.72   0
  14   9 -17    1.21    1.11   0
  14  11 -13    1.75    1.40   0
  15  -3 -28   -2.61    1.89   0
  15  -2 -28    3.51    2.52   0
  15   0 -27   -1.91    1.80   0
  15   2 -26   -1.58    1.97   0
  15   8 -20    2.39    1.72   0
  16  -4 -29   -1.43    2.40   0
  16  -3 -29    0.10    2.66   0
  16  -2 -29    1.02    2.30   0
  16   0 -28   -0.22    2.15   0
  16   2 -27    1.26    2.15   0
  16   8 -21    1.70    1.67   0
  17   7 -23   -0.80    1.26   0
  17   8 -22    0.60    1.58   0
  17   9 -20    0.63    1.22   0
   2  -3  -9    4.13    0.70   0
   2  -1  -8   27.87    0.90   0
   3   0 -10   -0.46    0.61   0
   3   3  -7  174.07    2.14   0
   4  -6 -14    0.28    1.20   0
   4  -5 -14   73.13    2.21   0
   4  -1 -13  334.38    3.92   0
   5  -5 -16   22.09    1.88   0
   5  -4 -16   10.01    1.71   0
   5  -1 -15  186.76    3.42   0
   5   2 -13  149.80    2.81   0
   5   7  -5    1.58    0.66   0
   5   8  -2   -0.01    0.58   0
   6  -1 -17   10.76    1.81   0
   6   3 -14   80.70    2.40   0
   6   6 -10    3.61    1.06   0
   7  -3 -19    3.72    1.67   0
   7  -2 -19   19.34    2.42   0
   7   0 -18   -1.47    1.87   0
   7   8  -8   -1.30    0.93   0
   8   9  -8  121.19    2.50   0
   9  -3 -22    1.77    2.53   0
   9  -2 -22    4.63    2.34   0
   9   0 -21    4.67    2.22   0
   9   3 -19    3.55    1.72   0
   9   4 -18   36.27    2.23   0
   9   5 -17  106.22    3.03   0
  10   1 -22   54.54    2.97   0
  10   2 -21    0.11    1.31   0
  10   7 -16    8.11    1.59   0
  11   4 -21   -0.60    1.64   0
  11   5 -20   27.29    2.37   0
  11   9 -14   -0.30    1.44   0
  12  -1 -25    0.18    1.85   0
  12   1 -24    3.32    1.53   0
  12   3 -23   54.07    2.95   0
  12   4 -22    9.18    2.06   0
  12   5 -21   -0.77    1.73   0
  13  -1 -26    0.08    1.89   0
  13   3 -24    2.55    1.98   0
  13   5 -22   -0.06    1.25   0
  13   6 -21    0.00    1.58   0
  13   7 -20   -1.44    1.64   0
  13  10 -15    0.83    1.41   0
  13  11 -12   -0.74    0.98   0
  14  -4 -28    0.83    2.67   0
  14  -1 -27    0.78    1.73   0
  14   0 -27    2.14    2.32   0
  14   4 -24   -0.09    1.33   0
  14   5 -23   -1.02    1.30   0
  14   6 -22    0.82    1.35   0
  14   7 -21    0.92    1.66   0
  14   9 -18    1.61    1.65   0
  14  10 -16    1.12    1.50   0
  14  11 -14    1.89    1.47   0
  15  -1 -28    0.03    2.35   0
  15   1 -27   -0.41    1.73   0
  15   3 -26   -1.39    1.90   0
  15   4 -25    2.28    1.77   0
  15   5 -24    0.09    1.43   0
  15   6 -23   -1.44    1.31   0
  15   7 -22   -2.14    1.64   0
  15   9 -19    1.02    1.66   0
  15  10 -17   -1.49    1.41   0
  15  11 -15    0.10    1.51   0
  16  -1 -29    1.33    2.42   0
  16   1 -28    1.57    2.46   0
  16   3 -27    0.24    1.95   0
  16   4 -26   -1.45    1.97   0
  16   5 -25    1.01    1.80   0
  16   6 -24    3.40    1.93   0
  16   7 -23    1.06    1.88   0
  16   9 -20    3.29    1.79   0
  16  10 -18    2.62    1.66   0
  16  11 -16    2.39    1.56   0
  17   9 -21    1.92    1.76   0
  17  10 -19   -0.97    1.47   0
  17  11 -17    0.43    1.37   0
   2   3  -4  207.42    1.84   0
   3  -5 -12  278.99    3.27   0
   3  -4 -12   33.39    1.44   0
   3  -1 -11  126.55    2.22   0
   4  -3 -14  134.97    2.83   0
   4   1 -12   26.40    1.54   0
   4   2 -11    4.93    0.81   0
   4   3 -10   13.95    1.17   0
   4   5  -7  127.26    2.00   0
   5   1 -14   48.21    1.79   0
   5   6  -8  373.39    3.54   0
   6  -3 -18  474.15    6.40   0
   6   1 -16   28.77    1.92   0
   6   5 -12    7.29    1.29   0
   7   2 -17  429.61    5.43   0
   7   3 -16   22.60    1.58   0
   7   4 -15   -0.79    0.98   0
   7   5 -14  294.81    4.12   0
   7   7 -11    0.91    1.09   0
   7   9  -6   51.00    1.69   0
   8   8 -11    1.22    1.22   0
   9   1 -21   39.35    2.80   0
   9   2 -20    8.70    1.54   0
   9  10  -8    7.71    1.23   0
  10  -1 -23    4.73    1.89   0
  10   4 -20    7.65    1.92   0
  10   5 -19    6.60    1.81   0
  10   9 -13    2.40    1.34   0
  11  -3 -25   -1.16    2.79   0
  11   2 -23    2.31    2.06   0
  11   3 -22   -0.07    1.30   0
  11   8 -16    3.94    1.17   0
  11  10 -12    1.33    1.23   0
  12  -3 -26   -0.27    2.71   0
  12  -2 -26    1.27    2.62   0
  12   0 -25   -0.56    1.56   0
  12   2 -24    5.23    2.15   0
  13  -2 -27    2.18    2.80   0
  13   2 -25    0.91    1.58   0
  13   8 -19    0.91    1.59   0
  13   9 -17    1.80    1.22   0
  13  11 -13    1.75    1.47   0
  14   2 -26    1.63    1.91   0
  14   5 -24    2.69    1.96   0
  14   8 -20   -0.72    1.48   0
  15  -4 -29   -1.10    2.83   0
  15  -3 -29   -0.85    2.86   0
  15  -2 -29   -4.16    2.46   0
  15   0 -28   -1.05    2.28   0
  15   2 -27    1.80    2.10   0
  15   5 -25    1.03    1.88   0
  15   8 -21    5.98    1.81   0
  15  10 -18    0.18    1.68   0
  15  11 -16    0.85    1.41   0
  16   8 -22   -4.04    1.59   0
  16  10 -19    1.23    1.61   0
  16  11 -17   -1.16    1.63   0
  17  10 -20   -0.38    1.60   0
  17  11 -18   -0.27    1.55   0
   3  -3 -12 1187.17    6.65   0
   3   1 -10   24.23    1.26   0
   3   2  -9  322.95    3.13   0
   3   5  -4   87.52    1.40   0
   4  -2 -14   11.32    1.47   0
   4   0 -13    0.32    1.26   0
   4   4  -9    0.88    0.92   0
   5   0 -15   66.94    2.18   0
   5   7  -6   33.39    1.25   0
   5   8  -3    4.81    0.74   0
   6   0 -17    2.54    1.65   0
   6   9  -3    3.77    0.84   0
   7  -4 -20   30.23    2.98   0
   7  -3 -20   48.10    3.04   0
   7   6 -13    1.03    1.34   0
   8   1 -20   42.11    2.69   0
   8   9  -9    2.84    1.17   0
   8  10  -6  397.49    4.13   0
   9  -5 -23   23.64    3.70   0
   9  -4 -23    6.80    2.73   0
   9  -3 -23    6.22    2.62   0
   9   0 -22    0.55    2.30   0
   9   3 -20    5.60    1.93   0
   9   4 -19   46.26    2.52   0
   9   5 -18    1.55    1.68   0
  10  -3 -24    2.71    2.58   0
  10  -2 -24   -2.75    2.68   0
  10   0 -23    0.54    1.71   0
  11   1 -24   47.37    3.44   0
  11   4 -22    2.82    1.81   0
  11   5 -21    3.44    1.74   0
  11   8 -17    4.16    1.67   0
  11   9 -15   74.93    2.74   0
  11  10 -13   11.11    1.65   0
  12   3 -24   11.82    2.36   0
  12   4 -23    5.18    2.00   0
  12   8 -18    6.43    1.34   0
  12  11 -12    4.88    1.57   0
  13   1 -26   -1.06    1.58   0
  13   3 -25    7.44    2.28   0
  13   7 -21    1.19    1.69   0
  13   9 -18    7.44    1.79   0
  13  10 -16   -0.31    1.53   0
  13  11 -14    1.25    1.49   0
  14  -1 -28   -2.93    2.57   0
  14   1 -27    0.20    1.83   0
  14   3 -26    4.61    2.27   0
  14   6 -23    1.18    1.26   0
  14   7 -22    6.59    2.01   0
  14   9 -19    2.25    1.51   0
  14  10 -17    8.37    1.42   0
  14  11 -15    0.35    1.55   0
  15  -1 -29    2.91    2.86   0
  15   3 -27    2.78    2.16   0
  15   4 -26    3.25    1.75   0
  15   6 -24    2.65    1.40   0
  15   7 -23    1.24    1.68   0
  15   8 -22    7.85    2.01   0
  15   9 -20    0.14    1.34   0
  16   5 -26    0.16    1.47   0
  16   6 -25   -1.56    1.41   0
  16   7 -24    3.37    1.96   0
  16   8 -23    2.48    1.75   0
  16   9 -21    1.40    1.35   0
   2  -4 -10    2.13    0.92   0
   2  -1  -9   23.86    1.11   0
   3  -2 -12  507.38    4.49   0
   3   0 -11    2.39    1.10   0
   3   3  -8  125.25    2.00   0
   4  -1 -14  129.39    2.87   0
   5   1 -15  175.26    3.39   0
   5   3 -13  106.67    2.42   0
   5   4 -12    8.88    1.37   0
   6   1 -17    7.76    1.89   0
   6   2 -16    0.68    1.14   0
   6   4 -14   -0.36    0.96   0
   6   5 -13    2.08    1.32   0
   6   8  -7    3.54    0.97   0
   7   4 -16   46.00    2.21   0
   7   5 -15   43.58    2.17   0
   7   8 -10    1.83    1.11   0
   7   9  -7   34.99    1.56   0
   8   0 -21   -0.19    2.00   0
   8   3 -19   63.76    2.75   0
   8   4 -18    9.48    1.90   0
   8   8 -12    7.34    1.42   0
   8   9 -10   90.39    2.56   0
   8  10  -7    7.55    1.23   0
   9  -2 -23  108.28    4.81   0
   9   2 -21   11.89    1.74   0
   9   6 -17    6.88    1.31   0
   9   7 -16   87.78    2.83   0
   9   8 -14   47.19    2.24   0
  10   3 -22   86.25    3.36   0
  10   4 -21   12.79    2.18   0
  10   5 -20    6.34    1.96   0
  10   9 -14   78.38    2.69   0
  11   0 -25   48.67    3.68   0
  11   2 -24    2.20    2.05   0
  11   3 -23   -2.96    1.84   0
  11  11 -11    0.80    1.36   0
  12  -4 -27   -2.39    3.05   0
  12   0 -26    2.26    2.46   0
  12   7 -20   -0.96    1.17   0
  12   9 -17    3.54    1.58   0
  12  10 -15    0.87    1.44   0
  12  11 -13    4.92    1.43   0
  13  -4 -28   -0.07    2.86   0
  13  -2 -28    3.01    3.02   0
  13   0 -27    5.50    2.68   0
  13   2 -26   12.83    2.67   0
  13   5 -24   -2.23    1.70   0
  13   8 -20    2.32    1.62   0
  14  -4 -29    0.11    3.20   0
  14  -3 -29    0.95    3.14   0
  14   0 -28    3.27    2.08   0
  14   2 -27    4.14    2.06   0
  14   5 -25    7.39    2.10   0
  14   8 -21    5.02    1.36   0
  14   9 -20    4.01    1.67   0
  14  10 -18   -0.72    1.69   0
  14  11 -16    0.70    1.54   0
  15  -3 -30    1.52    3.06   0
  15   0 -29    3.22    2.80   0
  15   2 -28    3.85    2.31   0
  15   5 -26   -0.06    2.02   0
  15   6 -25    1.81    2.00   0
  15   9 -21    2.11    1.86   0
  15  10 -19   -0.35    1.60   0
  15  11 -17    7.42    1.85   0
  16   9 -22    1.28    1.85   0
  16  10 -20    7.03    1.80   0
  16  11 -18   -1.22    1.47   0
  17  11 -19   -1.58    1.47   0
   2  -3 -10    5.25    0.83   0
   4  -6 -15    2.99    1.36   0
   4  -4 -15  817.11    7.01   0
   4   1 -13  288.89    3.78   0
   4   3 -11   15.33    1.13   0
   4   4 -10  176.97    2.69   0
   4   6  -6   30.55    1.17   0
   5  -5 -17    5.36    1.73   0
   5   0 -16    0.42    1.64   0
   5   5 -11    2.49    1.13   0
   5   7  -7    9.81    1.01   0
   5   8  -4   16.22    0.98   0
   6  -5 -19   84.97    3.54   0
   6  -3 -19    1.98    2.26   0
   6   7 -10    1.86    1.15   0
   7   6 -14  173.61    3.41   0
   8  -2 -22   15.63    2.75   0
   8   2 -20   10.44    2.02   0
   9   1 -22   69.10    3.00   0
   9   3 -21   -0.46    1.89   0
   9   4 -20   11.01    2.09   0
   9   5 -19  231.12    4.55   0
  10  -3 -25   55.78    4.43   0
  10   0 -24  185.92    5.15   0
  10   2 -23  158.57    4.60   0
  10   7 -18    1.23    1.68   0
  10  10 -12    0.06    0.97   0
  11  -3 -26   27.39    2.97   0
  11  -2 -26    4.29    3.03   0
  11   1 -25   35.28    3.31   0
  11   4 -23    9.47    2.05   0
  11   6 -21    0.56    1.73   0
  11   8 -18    2.25    1.70   0
  11   9 -16    2.26    1.22   0
  11  10 -14   35.40    2.08   0
  12  -1 -27   11.11    3.20   0
  12   1 -26   -0.25    2.16   0
  12   3 -25    1.39    2.11   0
  12   4 -24    2.35    2.08   0
  12   5 -23   -2.24    1.71   0
  12   6 -22   -0.42    1.84   0
  12   7 -21    1.10    1.74   0
  12  10 -16    2.85    1.60   0
  13  -1 -28    4.66    2.96   0
  13   1 -27    6.85    1.91   0
  13   3 -26   11.35    2.53   0
  13   4 -25   10.61    1.79   0
  13   7 -22   -2.08    1.59   0
  13   9 -19    4.28    1.70   0
  13  10 -17    7.21    1.44   0
  13  11 -15    2.45    1.56   0
  14  -1 -29   -1.88    2.76   0
  14   1 -28   -0.60    1.91   0
  14   3 -27    2.39    2.39   0
  14   4 -26    1.66    1.53   0
  14   7 -23    1.26    1.32   0
  14   8 -22    3.16    1.78   0
  15  -2 -30   -2.86    2.17   0
  15  -1 -30    4.79    2.98   0
  15   3 -28    1.03    2.34   0
  15   4 -27   -0.44    1.73   0
  15   7 -24    0.61    1.47   0
  15   8 -23    2.23    1.92   0
  15  10 -20    1.65    1.80   0
  15  11 -18    4.57    1.83   0
  16  10 -21   10.43    2.03   0
  16  11 -19    1.46    1.66   0
   2  -2 -10   72.10    1.67   0
   2   1  -8   29.52    1.20   0
   2   3  -5   97.99    1.41   0
   3  -5 -13    2.29    1.15   0
   3  -4 -13   50.35    1.87   0
   3   4  -7   38.03    1.13   0
   4   0 -14  273.82    3.83   0
   4   7  -4   59.28    1.36   0
   5  -2 -17   48.22    2.22   0
   5   2 -15   26.01    1.93   0
   5   3 -14   53.60    2.13   0
   5   4 -13   16.22    1.53   0
   6  -2 -19   -2.49    2.11   0
   6   2 -17   26.25    2.18   0
   6   3 -16   25.19    1.67   0
   6   4 -15   61.58    2.33   0
   6   5 -14    2.58    1.41   0
   6   8  -8    1.59    0.97   0
   7   7 -13   25.33    1.80   0
   7   8 -11  151.53    3.00   0
   8  -1 -22   57.30    3.31   0
   8   1 -21    6.61    1.68   0
   8   4 -19    9.96    1.97   0
   8  10  -8  217.43    3.36   0
   9  -5 -24    0.78    3.01   0
   9  -4 -24   -0.05    2.66   0
   9  -2 -24   59.02    3.83   0
   9   0 -23   25.36    2.40   0
   9   2 -22    1.20    1.98   0
   9   7 -17   14.84    1.95   0
  10  -1 -25    8.89    3.08   0
  10   1 -24  136.96    4.47   0
  10   3 -23   -0.27    1.97   0
  10   4 -22   68.27    3.20   0
  10   5 -21  223.99    4.81   0
  10   6 -20   18.62    2.23   0
  10   8 -17    2.71    1.66   0
  10   9 -15   37.25    2.19   0
  11  -1 -26   14.24    2.52   0
  11   0 -26   -4.21    2.52   0
  11   2 -25   22.06    2.67   0
  11   3 -24   21.50    2.53   0
  11   7 -20  270.61    5.07   0
  11   9 -17   53.42    2.63   0
  11  10 -15    2.23    1.61   0
  12  -4 -28   17.81    3.66   0
  12   0 -27    1.39    2.75   0
  12   2 -26    1.97    2.36   0
  12   8 -20   53.83    2.80   0
  12  11 -14   17.23    1.82   0
  13  -4 -29    3.91    3.53   0
  13  -3 -29   14.27    3.76   0
  13   0 -28    3.60    2.70   0
  13   2 -27   -0.85    2.22   0
  13   5 -25    2.79    2.12   0
  13   6 -24    3.27    1.98   0
  13   9 -20   -0.54    1.61   0
  13  10 -18    8.13    1.97   0
  13  11 -16   12.02    1.87   0
  14  -3 -30    0.29    3.13   0
  14   0 -29   -1.38    2.47   0
  14   2 -28   11.23    2.36   0
  14   4 -27   -1.83    2.10   0
  14   6 -25    2.51    1.91   0
  14   7 -24    1.42    1.91   0
  14   9 -21    1.84    1.79   0
  14  10 -19    1.04    1.35   0
  14  11 -17    0.01    1.50   0
  15   5 -27    2.60    2.20   0
  15   6 -26    2.97    2.18   0
  15   7 -25    5.00    2.13   0
  15   9 -22    1.28    1.78   0
   2   0  -9   -0.20    0.59   0
   2   2  -7 3154.41    8.47   0
   3   0 -12   -0.27    1.12   0
   4  -1 -15    0.97    1.48   0
   4   1 -14  117.38    2.72   0
   4   2 -13   39.01    1.87   0
   4   3 -12   79.20    2.19   0
   4   5  -9  257.17    3.10   0
   4   6  -7   30.67    1.29   0
   5  -1 -17   45.62    2.16   0
   5   1 -16   51.58    2.11   0
   5   5 -12   17.21    1.56   0
   5   6 -10    1.40    0.81   0
   5   7  -8   83.49    1.95   0
   5   8  -5  148.26    2.24   0
   6  -1 -19   24.65    2.05   0
   6   1 -18  112.65    3.17   0
   6   6 -13   10.72    1.52   0
   6   7 -11   34.60    1.73   0
   6   9  -6    0.70    1.05   0
   7   9  -9   29.80    1.71   0
   8  -4 -23   21.93    3.19   0
   8  -3 -23   18.66    3.05   0
   8   0 -22    3.48    2.25   0
   8   3 -20    6.14    1.49   0
   8   6 -17    2.47    1.68   0
   8  10  -9   24.47    1.66   0
   9  -1 -24    4.80    2.88   0
   9   1 -23    3.07    1.74   0
   9   3 -22    4.39    2.15   0
   9   4 -21    5.14    2.06   0
   9   5 -20   24.28    2.36   0
   9   6 -19    2.92    1.70   0
   9   8 -16   18.69    1.97   0
  10  -4 -26    5.22    3.01   0
  10  -3 -26    6.87    2.95   0
  10   0 -25    1.00    2.66   0
  10   7 -19   -2.19    1.59   0
  10  11 -11    1.10    1.40   0
  11  -4 -27   11.88    3.34   0
  11  -3 -27    3.16    3.19   0
  11  -2 -27    8.32    3.19   0
  11   1 -26   12.78    2.84   0
  11   5 -23   45.77    2.91   0
  11   8 -19   -1.79    1.57   0
  11  11 -13    0.13    1.42   0
  12  -2 -28    0.49    2.88   0
  12  -1 -28    6.45    3.07   0
  12   3 -26    5.31    2.54   0
  12   4 -25   -1.16    1.93   0
  12   5 -24    6.84    1.60   0
  12   6 -23    7.20    1.56   0
  12   7 -22   11.96    2.08   0
  12  10 -17    0.32    1.60   0
  12  11 -15    8.08    1.75   0
  13  -1 -29    3.98    3.00   0
  13   3 -27   11.45    2.76   0
  13   4 -26   10.95    1.83   0
  13   7 -23    0.25    1.49   0
  13   8 -22    3.28    1.82   0
  14  -2 -30    1.23    2.38   0
  14  -1 -30    2.52    2.92   0
  14   1 -29    0.33    1.97   0
  14   8 -23    1.34    1.68   0
  14  10 -20    4.97    1.89   0
  14  11 -18   -0.08    1.81   0
  15   8 -24   -1.58    1.39   0
  15   9 -23    5.27    1.99   0
  15  10 -21    5.31    1.91   0
  15  11 -19    7.99    1.88   0
  16  11 -20   -0.93    1.24   0
   2   3  -6  315.49    2.70   0
   3   4  -8  539.97    4.04   0
   4  -4 -16   59.10    2.47   0
   4   7  -5  534.58    3.90   0
   5  -6 -18    0.72    1.94   0
   5  -4 -18    4.66    1.96   0
   5  -3 -18    1.43    2.01   0
   5   0 -17   35.47    1.99   0
   5   2 -16   14.92    1.78   0
   5   3 -15   44.37    2.19   0
   5   4 -14    5.61    1.45   0
   5   6 -11   92.89    2.27   0
   6  -5 -20   -2.25    2.24   0
   6  -3 -20   21.67    2.72   0
   6   0 -19    0.33    1.46   0
   6   2 -18  212.62    4.48   0
   6   3 -17    1.48    1.76   0
   6   5 -15   14.30    1.78   0
   7   8 -12   24.66    1.77   0
   7  10  -6  162.92    2.74   0
   8  -2 -23   -1.37    1.73   0
   8  -1 -23    2.89    2.62   0
   8   1 -22   58.76    3.21   0
   8   4 -20   93.25    3.39   0
   8   5 -19   14.03    1.94   0
   8   7 -16   -0.18    1.45   0
   9  -4 -25    7.89    3.24   0
   9   0 -24    2.38    2.43   0
   9   2 -23  138.32    4.46   0
   9   7 -18   -1.70    1.64   0
  10   1 -25    8.73    2.67   0
  10   3 -24    1.92    2.04   0
  10   4 -23   10.71    2.31   0
  10   5 -22    3.29    2.06   0
  10  10 -14    8.87    1.35   0
  10  11 -12    1.45    1.28   0
  11  -1 -27    6.39    2.98   0
  11   0 -27   19.33    3.18   0
  11   3 -25    0.83    1.58   0
  11   7 -21    1.12    1.37   0
  11   8 -20    1.03    1.67   0
  11   9 -18    0.97    1.60   0
  11  11 -14   -0.29    1.39   0
  12   0 -28    8.70    3.15   0
  12   2 -27   12.48    2.94   0
  12   5 -25    4.55    2.05   0
  12   6 -24    6.41    1.97   0
  12   8 -21    2.16    1.36   0
  12  10 -18   10.44    1.99   0
  13  -3 -30    6.98    3.32   0
  13   0 -29    1.87    2.76   0
  13   2 -28    3.42    1.87   0
  13   4 -27   16.13    2.59   0
  13   5 -26    2.42    2.14   0
  13   7 -24    0.51    2.05   0
  13   9 -21   25.73    2.53   0
  13  10 -19    1.27    1.32   0
  13  11 -17    3.43    1.62   0
  14  -3 -31   -3.12    2.84   0
  14   0 -30    7.73    2.93   0
  14   2 -29   10.07    2.25   0
  14   4 -28   -0.22    2.37   0
  14   5 -27    4.47    2.22   0
  14   7 -25    9.26    2.32   0
  14   8 -24    2.81    1.96   0
  14   9 -22    3.48    1.57   0
  15   8 -25    4.41    2.19   0
  15  10 -22   21.54    2.42   0
  15  11 -20    3.99    1.90   0
  15  12 -18    0.76    1.60   0
   2  -5 -11   -0.35    0.76   0
   2  -4 -11  199.15    2.61   0
   2  -3 -11   80.37    1.80   0
   2   1  -9   20.12    1.19   0
   3  -3 -14  218.22    3.52   0
   3   1 -12   19.36    1.46   0
   3   2 -11   11.38    1.01   0
   3   3 -10  258.15    3.14   0
   3   6  -4  530.04    3.48   0
   4  -6 -16    5.39    1.59   0
   4   2 -14    9.56    1.45   0
   4   3 -13    1.23    1.32   0
   4   5 -10  207.36    3.02   0
   4   6  -8   69.13    1.80   0
   5   1 -17   45.65    2.53   0
   5   5 -13  278.95    3.90   0
   5   9  -2    3.22    0.77   0
   6   6 -14   24.49    1.86   0
   6   7 -12    1.45    1.24   0
   6   8 -10   58.86    2.04   0
   6   9  -7    0.37    1.05   0
   7   1 -21   -1.15    2.20   0
   7   2 -20    2.08    1.54   0
   7   8 -13    6.07    1.47   0
   7  10  -7   10.68    1.31   0
   8  -4 -24   -1.55    2.59   0
   8   0 -23    3.88    2.49   0
   8   2 -22   16.60    2.52   0
   8   3 -21    3.93    1.56   0
   8   6 -18    2.62    1.61   0
   8   8 -15    3.16    1.62   0
   8  10 -10   88.53    2.48   0
   9  -1 -25   -0.59    2.84   0
   9   1 -24    0.87    2.30   0
   9   3 -23    6.44    2.27   0
   9   4 -22   -0.20    2.01   0
   9   5 -21   47.55    2.86   0
   9   6 -20    4.60    1.97   0
   9   8 -17  143.32    3.66   0
   9   9 -15    8.17    1.59   0
   9  10 -13   -0.20    1.46   0
  10   0 -26   16.02    3.18   0
  10   2 -25   45.51    3.35   0
  10   7 -20    7.72    1.51   0
  10   8 -19   16.28    2.10   0
  10   9 -17    1.74    1.66   0
  10  10 -15    5.71    1.70   0
  11  -2 -28   31.21    3.78   0
  11   4 -25    0.32    2.18   0
  11   5 -24    0.94    2.11   0
  11   6 -23   -0.05    1.95   0
  11   7 -22   10.10    2.02   0
  11  10 -17   28.78    2.28   0
  12  -3 -29    2.61    3.18   0
  12  -2 -29    1.54    3.29   0
  12  -1 -29   -2.02    2.94   0
  12   1 -28    5.51    2.78   0
  12   3 -27    0.57    2.35   0
  12   4 -26    4.71    1.93   0
  12   7 -23    9.12    1.66   0
  12   8 -22   26.22    2.45   0
  12   9 -20   11.20    1.67   0
  12  11 -16   13.47    1.57   0
  13  -1 -30   -1.95    2.98   0
  13   1 -29    1.65    2.06   0
  13   3 -28    6.91    2.56   0
  13   8 -23    1.84    1.90   0
  13   9 -22   -0.32    1.73   0
  13  10 -20    4.70    1.93   0
  13  11 -18   19.72    2.23   0
  14  -2 -31   -1.14    3.07   0
  14  -1 -31    3.32    3.30   0
  14   3 -29   -1.82    2.38   0
  14   9 -23   40.91    2.89   0
  14  10 -21   10.96    1.66   0
  14  11 -19   -1.28    1.30   0
  15   9 -24    5.83    2.25   0
   2  -2 -11   54.05    1.64   0
   2   0 -10  440.95    3.75   0
   2   2  -8   66.70    1.46   0
   3  -2 -14    9.07    1.48   0
   3   0 -13   72.43    2.00   0
   3   4  -9  101.87    2.06   0
   4  -1 -16   33.69    1.86   0
   4   1 -15    0.75    1.12   0
   4   7  -6   56.43    1.56   0
   4   8  -2   -0.56    0.73   0
   5   0 -18   -1.02    1.92   0
   5   3 -16    6.28    1.76   0
   5   4 -15   49.45    2.22   0
   5   6 -12    0.94    1.27   0
   5   7 -10   87.25    2.21   0
   5   8  -7  381.86    3.84   0
   7  -1 -22   23.91    2.37   0
   7   3 -20   46.50    2.78   0
   7   4 -19   91.03    3.18   0
   7   5 -18   90.60    3.14   0
   7   9 -11    1.33    1.28   0
   7  10  -8   25.61    1.62   0
   8  -3 -24    0.32    2.10   0
   8   4 -21   -0.01    2.01   0
   8   5 -20   39.59    2.66   0
   9   0 -25  225.85    6.13   0
   9   2 -24   55.36    3.43   0
   9   7 -19    1.09    1.26   0
   9   9 -16   -1.38    1.59   0
  10  -3 -27   63.91    4.54   0
  10   1 -26   79.49    4.17   0
  10   4 -24   45.28    3.05   0
  10   5 -23   32.48    2.34   0
  10   6 -22   -1.19    1.79   0
  10   7 -21   11.97    2.16   0
  10   9 -18   21.83    2.06   0
  10  10 -16   -0.21    1.55   0
  10  11 -13   -0.34    1.46   0
  11  -1 -28    0.06    3.16   0
  11   2 -27    5.14    2.45   0
  11   3 -26   23.16    2.33   0
  11   8 -21   18.34    2.29   0
  11  11 -15   11.27    1.80   0
  12   0 -29    3.32    3.00   0
  12   4 -27   -1.51    2.26   0
  12   5 -26   32.03    2.93   0
  12   6 -25   -1.71    2.00   0
  12   9 -21    8.33    2.02   0
  12  10 -19    1.39    1.73   0
  12  11 -17    4.02    1.76   0
  13   0 -30    1.29    2.70   0
  13   2 -29    4.74    2.10   0
  13   4 -28    1.65    2.55   0
  13   5 -27    5.79    2.32   0
  13   6 -26   14.70    2.43   0
  13   7 -25    2.41    2.03   0
  13   8 -24   12.67    2.22   0
  13  11 -19    1.27    1.73   0
  13  12 -16    2.18    1.58   0
  14   5 -28    0.74    1.79   0
  14   6 -27    0.62    1.72   0
  14   7 -26    9.17    1.87   0
  14   8 -25    0.48    2.07   0
  14  10 -22    0.88    1.92   0
  14  11 -20    1.23    1.90   0
  14  12 -18    4.77    1.96   0
  15  10 -23    5.82    2.08   0
  15  11 -21    8.18    1.69   0
  15  12 -19    6.40    1.84   0
   2  -1 -11  152.82    2.50   0
   3  -6 -14  178.04    3.10   0
   3   1 -13  645.02    5.62   0
   3   2 -12  483.90    4.67   0
   3   3 -11   41.54    1.68   0
   3   6  -5  277.02    2.76   0
   4  -5 -17    4.04    1.68   0
   4  -4 -17  168.16    3.82   0
   4  -3 -17   17.66    1.95   0
   4   0 -16  196.43    3.69   0
   4   2 -15  123.27    3.05   0
   4   3 -14  118.43    2.82   0
   4   7  -7  229.69    2.91   0
   4   8  -3  226.22    2.56   0
   5  -5 -19    4.07    1.93   0
   5  -2 -19   33.74    2.75   0
   5  -1 -19   78.53    3.28   0
   5   1 -18  105.58    3.42   0
   5   2 -17   36.95    2.02   0
   5   5 -14    3.56    1.54   0
   5   8  -8  153.46    2.67   0
   6  -5 -21   17.32    2.71   0
   6  -3 -21    0.01    1.83   0
   6   6 -15  105.26    2.99   0
   7  -3 -23   -1.66    2.82   0
   7  -2 -23    2.42    2.82   0
   7   1 -22   24.21    2.72   0
   7   2 -21   12.36    1.87   0
   7  10  -9    7.78    1.33   0
   8   2 -23   -1.52    2.32   0
   8   3 -22    4.59    1.64   0
   8   6 -19    8.53    1.50   0
   8   7 -18    7.88    1.88   0
   8   8 -16   19.41    1.63   0
   9  -1 -26   12.20    3.06   0
   9   1 -25   -2.45    2.30   0
   9   3 -24   44.32    3.16   0
   9   6 -21   47.96    2.83   0
   9   7 -20    9.40    1.94   0
   9  10 -14   10.44    1.66   0
  10   0 -27    1.07    3.01   0
  10   2 -26    5.34    2.68   0
  10   8 -20   28.97    2.42   0
  10  11 -14    0.89    1.56   0
  11  -3 -29    5.12    3.31   0
  11   0 -28    0.24    2.14   0
  11   1 -28   -4.64    2.70   0
  11   5 -25   12.85    1.92   0
  11   6 -24   18.87    2.37   0
  11   9 -20    4.25    1.97   0
  11  10 -18    0.94    1.65   0
  12  -3 -30   17.61    4.15   0
  12  -1 -30    7.33    3.24   0
  12   1 -29   -0.39    2.81   0
  12   3 -28   10.29    2.71   0
  12  10 -20   13.61    2.18   0
  12  11 -18    0.48    1.73   0
  12  12 -15   -1.80    1.47   0
  13  -3 -31   -1.25    2.57   0
  13  -2 -31    5.06    3.35   0
  13  -1 -31    4.70    3.25   0
  13   1 -30   -0.60    2.12   0
  13   2 -30    0.22    2.63   0
  13   3 -29   10.58    2.38   0
  13   6 -27   -0.32    2.15   0
  13   9 -23    3.69    2.01   0
  13  10 -21    0.40    1.49   0
  13  12 -17   15.06    2.10   0
  14   9 -24   -0.77    1.53   0
  14  10 -23    2.64    1.83   0
  14  11 -21    1.24    1.91   0
  15  11 -22    3.29    2.02   0
  15  12 -20   -0.90    1.76   0
   1  -2  -8 1073.15    4.75   0
   1   0  -7    2.03    0.79   0
   2  -4 -12    1.29    1.07   0
   2   0 -11    0.75    1.06   0
   2   2  -9 1301.61    6.35   0
   3   0 -14    0.91    1.57   0
   3   4 -10  162.68    2.71   0
   3   5  -8  618.17    4.52   0
   3   7  -1   66.93    1.27   0
   4  -1 -17   63.65    2.81   0
   4   1 -16   37.55    2.28   0
   4   6 -10    3.61    1.15   0
   5   0 -19   -2.84    2.05   0
   5   3 -17   19.69    2.13   0
   5   4 -16    8.92    1.82   0
   5   6 -13    7.06    1.51   0
   5   9  -5   32.86    1.41   0
   6   7 -14    6.30    1.57   0
   6   8 -12    0.08    1.36   0
   6   9  -9   90.83    2.31   0
   6  10  -5   68.91    1.95   0
   7   3 -21   22.29    2.55   0
   7   5 -19   69.70    2.88   0
   7   6 -18   32.38    2.36   0
   8  -2 -25    0.92    3.11   0
   8   1 -24    7.02    2.77   0
   8   3 -23   18.28    2.43   0
   8   4 -22    3.94    2.20   0
   8   5 -21  100.23    3.59   0
   8   6 -20   84.99    3.30   0
   8   9 -15   11.53    1.80   0
   8  11  -9   22.39    1.71   0
   9   0 -26    3.36    2.89   0
   9   2 -25   13.22    2.75   0
   9   5 -23   48.32    2.92   0
   9   8 -19   23.30    2.24   0
   9   9 -17    3.02    1.64   0
   9  10 -15    1.37    1.64   0
   9  11 -12    8.59    1.52   0
  10  -3 -28    0.09    3.51   0
  10  -2 -28   -0.47    3.35   0
  10   1 -27   18.66    3.23   0
  10   3 -26    4.74    2.60   0
  10   4 -25   12.46    1.94   0
  10   5 -24    3.79    1.59   0
  10   6 -23    2.26    1.45   0
  10   8 -21   -1.46    1.68   0
  10   9 -19    8.22    2.00   0
  10  10 -17   10.60    1.97   0
  10  11 -15   -1.01    1.47   0
  11  -2 -29    8.81    2.72   0
  11  -1 -29   -0.49    3.39   0
  11   2 -28   23.78    3.38   0
  11   3 -27    0.31    1.72   0
  11   5 -26    1.97    2.08   0
  11   6 -25    1.85    2.02   0
  11   9 -21   62.08    2.97   0
  11  10 -19    0.40    1.78   0
  11  11 -17   18.80    2.03   0
  12   0 -30   17.26    3.53   0
  12   2 -29    4.42    2.77   0
  12   4 -28   28.21    3.23   0
  12   5 -27   -1.36    2.24   0
  12   6 -26    0.53    1.92   0
  12   7 -25    6.72    2.26   0
  12   8 -24   -2.33    1.78   0
  12   9 -22    5.22    1.50   0
  12  12 -16    4.75    1.81   0
  13   0 -31   -0.35    2.91   0
  13   1 -31    2.01    2.85   0
  13   4 -29   -0.45    2.55   0
  13   5 -28    5.89    1.98   0
  13   7 -26   -0.93    1.58   0
  13   8 -25    8.48    2.39   0
  13   9 -24    1.46    1.85   0
  13  10 -22    1.54    2.03   0
  13  11 -20    6.76    2.05   0
  13  12 -18   -0.09    1.84   0
  14   8 -26    0.49    1.68   0
  14   9 -25    3.43    2.19   0
  14  12 -19   -1.09    1.34   0
  15  12 -21    2.13    1.77   0
   1  -1  -8  442.01    3.26   0
   1   1  -6  311.01    2.48   0
   2  -5 -12    2.62    0.97   0
   2  -2 -12   98.48    2.20   0
   2   3  -8   97.27    1.94   0
   2   4  -6  104.33    1.68   0
   2   5  -3  143.02    1.72   0
   3  -5 -15   36.17    1.86   0
   3  -2 -15  523.68    5.62   0
   3  -1 -15  227.19    3.88   0
   3   3 -12 1100.56    6.98   0
   4   0 -17   -0.01    1.86   0
   4   3 -15   11.72    1.81   0
   4   7  -8  116.81    2.29   0
   4   8  -4    1.98    0.83   0
   5  -5 -20   35.93    2.68   0
   5   1 -19   74.15    3.20   0
   5   2 -18   33.32    2.08   0
   5   5 -15   36.91    2.07   0
   5   7 -12    4.07    1.31   0
   5   8  -9   71.64    2.05   0
   5   9  -6   -0.99    1.11   0
   6  -5 -22    0.68    2.23   0
   6   1 -21   55.35    3.28   0
   6   9 -10    0.49    1.25   0
   6  10  -6    1.73    1.16   0
   7  -3 -24   41.16    3.58   0
   7   0 -23  122.78    4.18   0
   7   1 -23   58.37    3.47   0
   7   2 -22    0.63    1.60   0
   7   7 -17    3.05    1.81   0
   8   0 -25    3.99    2.85   0
   8   2 -24   49.06    3.40   0
   8   7 -19    2.56    1.71   0
   8  10 -13    2.20    1.43   0
   9  -2 -27    8.52    3.52   0
   9   1 -26   16.38    2.84   0
   9   3 -25    4.99    2.44   0
   9   4 -24   -0.37    1.55   0
   9   7 -21   49.52    2.86   0
   9   9 -18   32.80    2.42   0
   9  10 -16   22.78    2.05   0
   9  11 -13    8.02    1.68   0
  10  -1 -28   74.14    4.21   0
  10   0 -28   41.54    4.09   0
  10   2 -27    7.66    2.82   0
  10   5 -25   24.54    2.73   0
  10   6 -24    9.14    2.36   0
  10   9 -20   88.96    3.30   0
  10  10 -18   38.06    2.54   0
  11  -3 -30    0.23    3.37   0
  11   0 -29   52.63    3.84   0
  11   1 -29   -0.04    3.19   0
  11   3 -28    6.94    2.75   0
  11   4 -27   15.07    2.79   0
  11   7 -24    5.28    1.59   0
  11   8 -23   20.11    2.43   0
  11  12 -15    3.73    1.77   0
  12  -3 -31    2.01    3.81   0
  12   1 -30    5.32    2.91   0
  12   3 -29    0.78    2.62   0
  12   9 -23    1.52    2.03   0
  12  10 -21    5.45    1.71   0
  12  11 -19   11.77    1.74   0
  12  12 -17   10.07    2.01   0
  13  -2 -32    1.47    3.54   0
  13   3 -30    6.31    2.26   0
  13   6 -28   -0.84    2.37   0
  13   7 -27   -1.39    2.25   0
  13   8 -26   30.62    2.80   0
  13  11 -21    2.07    2.02   0
  13  12 -19   -0.80    1.66   0
  14  10 -24    0.20    2.06   0
  14  11 -22    3.04    1.89   0
  14  12 -20    5.21    1.98   0
   1  -3  -9  252.85    2.55   0
   1   2  -5 1247.20    4.82   0
   2  -1 -12  463.44    4.37   0
   2   1 -11  142.34    2.54   0
   2   2 -10   74.05    1.90   0
   2   4  -7  256.81    2.80   0
   2   5  -4   26.26    0.99   0
   3   0 -15  680.25    6.47   0
   3   1 -14  117.30    2.69   0
   3   5  -9   -0.32    0.68   0
   3   6  -7   57.02    1.63   0
   3   7  -3   35.87    1.19   0
   4  -5 -18    2.22    1.97   0
   4  -3 -18   13.73    1.83   0
   4   1 -17   53.84    2.68   0
   4   2 -16   54.66    2.19   0
   4   4 -14   30.71    1.66   0
   4   5 -13   26.23    1.81   0
   4   6 -11   19.27    1.49   0
   4   7  -9  194.03    2.98   0
   4   8  -5  126.00    2.19   0
   5  -1 -20    6.65    2.23   0
   5   4 -17   59.12    2.78   0
   5   8 -10   23.74    1.62   0
   6   2 -21    0.03    2.22   0
   6   3 -20   18.15    2.29   0
   6   9 -11   17.44    1.66   0
   6  10  -7  101.67    2.45   0
   7  -2 -24   10.12    2.39   0
   7   3 -22    7.25    2.19   0
   7   4 -21  152.76    3.99   0
   7   6 -19   84.10    3.22   0
   7   8 -16    1.43    1.65   0
   7  10 -11   80.46    2.58   0
   8  -3 -26    2.37    3.10   0
   8  -2 -26    5.09    3.12   0
   8   1 -25    4.84    2.82   0
   8   4 -23   15.78    2.37   0
   8   6 -21    1.15    2.02   0
   8   7 -20    8.99    1.93   0
   9  -1 -27   13.51    2.70   0
   9   0 -27    9.31    3.32   0
   9   2 -26   19.68    2.87   0
   9   4 -25    4.35    2.19   0
   9   5 -24    0.94    2.19   0
   9   6 -23    3.73    2.10   0
  10  -3 -29   61.99    5.05   0
  10  -2 -29    9.11    3.43   0
  10   1 -28   64.57    4.32   0
  10   3 -27   53.40    3.75   0
  10   4 -26    3.43    1.77   0
  10   7 -23   26.59    2.15   0
  10  11 -16    1.33    1.56   0
  11  -2 -30   10.17    3.04   0
  11   0 -30    5.33    3.17   0
  11   2 -29   11.16    3.11   0
  11   5 -27    6.38    2.49   0
  11   6 -26    3.17    2.22   0
  11   7 -25   -0.53    2.07   0
  11   9 -22    4.83    1.95   0
  11  10 -20    2.63    1.47   0
  11  12 -16   -0.02    1.54   0
  12  -1 -31    1.49    2.55   0
  12   0 -31   -1.57    3.21   0
  12   2 -30   -0.18    2.19   0
  12   4 -29    1.19    2.62   0
  12   5 -28   13.96    2.27   0
  12   6 -27   -0.33    1.76   0
  12   7 -26    1.84    1.77   0
  12   8 -25    6.15    2.33   0
  12  10 -22   14.20    2.34   0
  12  11 -20    1.61    2.03   0
  12  12 -18    8.93    1.89   0
  13   9 -25    2.50    2.15   0
  14  11 -23    1.33    2.05   0
  14  12 -21   -0.01    1.83   0
   1  -2  -9 1100.95    5.29   0
   1   0  -8    0.01    0.84   0
   1   1  -7  370.39    3.03   0
   2  -3 -13   87.04    2.18   0
   2  -2 -13  150.51    2.82   0
   2   0 -12 1015.64    6.51   0
   2   3  -9    2.60    0.74   0
   3  -3 -16  430.43    5.41   0
   3   2 -14    8.38    1.50   0
   3   3 -13  240.79    3.64   0
   3   7  -4    5.25    0.77   0
   4   0 -18  456.73    6.31   0
   4   3 -16   20.31    2.06   0
   4   4 -15  811.31    6.97   0
   4   6 -12   14.12    1.49   0
   4   8  -6    0.81    0.91   0
   5  -3 -21   42.50    3.09   0
   5   5 -16   22.14    1.65   0
   5   6 -15   14.58    1.86   0
   5   7 -13   43.19    2.08   0
   5   8 -11   17.88    1.61   0
   5   9  -7   40.54    1.64   0
   6   4 -20   39.66    2.63   0
   6  10  -8    1.72    1.30   0
   7   0 -24   -3.79    1.79   0
   7   1 -24   12.41    2.74   0
   7   2 -23    2.93    1.77   0
   7   4 -22   13.21    2.45   0
   7   5 -21   24.43    2.55   0
   7   7 -18   32.40    2.00   0
   7  11  -8   47.75    2.06   0
   8  -1 -26   -0.52    2.19   0
   8   0 -26    0.99    2.93   0
   8   2 -25    2.46    2.56   0
   8   5 -23    5.60    2.10   0
   8   8 -19    9.06    2.00   0
   8   9 -17    3.20    1.73   0
   8  10 -15   15.35    1.94   0
   9   1 -27   13.24    3.00   0
   9   3 -26    2.61    2.56   0
   9   7 -22    1.01    1.41   0
   9   8 -21    4.47    2.00   0
   9   9 -19   -1.16    1.28   0
   9  10 -17    4.59    1.78   0
   9  11 -15   -0.03    1.49   0
  10  -1 -29    4.14    2.55   0
  10   0 -29   -2.06    3.30   0
  10   2 -28    1.49    2.53   0
  10   4 -27    2.15    2.60   0
  10   5 -26   -1.41    2.29   0
  10   6 -25   23.73    2.60   0
  10   7 -24   50.86    3.15   0
  10   9 -21   10.51    2.04   0
  10  10 -19   -1.21    1.33   0
  10  11 -17    1.12    1.78   0
  11   1 -30    0.14    3.18   0
  11   4 -28   23.26    2.71   0
  11   8 -24    9.28    1.93   0
  11   9 -23   17.94    2.39   0
  11  10 -21   20.63    2.38   0
  11  11 -19   47.97    2.85   0
  12  -2 -32   -3.50    3.55   0
  12   1 -31    1.79    2.36   0
  12   2 -31   14.28    3.22   0
  12   3 -30   16.36    2.63   0
  12   5 -29    7.82    2.63   0
  12   6 -28   -0.32    2.44   0
  12   7 -27    3.46    2.44   0
  12   8 -26    4.21    2.20   0
  12   9 -24   27.29    2.37   0
  12  10 -23    5.85    2.12   0
  12  11 -21    3.23    2.05   0
  13  10 -24   -0.34    1.97   0
  13  11 -22    1.43    1.50   0
  13  12 -20   -0.28    1.71   0
  14  12 -22    5.58    1.94   0
   1  -1  -9  164.86    2.25   0
   1   2  -6  701.84    3.99   0
   2  -5 -13   14.84    1.21   0
   2  -1 -13 2533.28   10.70   0
   2   1 -12  512.13    4.84   0
   2   2 -11   54.37    1.83   0
   2   4  -8   48.39    1.54   0
   3  -1 -16   -0.72    1.17   0
   3   1 -15  176.35    3.36   0
   3   4 -12   16.30    1.29   0
   4  -4 -19  395.23    6.25   0
   4  -3 -19   54.38    3.05   0
   4  -2 -19   17.63    2.41   0
   4   1 -18  169.03    4.11   0
   4   2 -17   16.63    1.67   0
   4   5 -14   69.88    2.48   0
   4   7 -10   20.64    1.48   0
   4   8  -7  203.90    2.93   0
   5  -2 -21   10.81    2.16   0
   5   9  -8    1.25    1.18   0
   6  -1 -23   45.76    3.47   0
   6   0 -23    3.22    2.41   0
   6   2 -22   50.70    3.29   0
   6   3 -21    3.14    1.58   0
   6   5 -19   56.29    2.47   0
   7  -3 -25   21.03    3.22   0
   7  -2 -25   -0.81    2.84   0
   7  -1 -25   72.93    4.36   0
   7   2 -24   12.78    2.55   0
   7   3 -23    2.28    1.65   0
   7   6 -20   87.08    3.02   0
   7   8 -17    9.45    1.45   0
   7   9 -15    2.90    1.22   0
   7  11  -9   51.50    2.14   0
   8   3 -25   63.94    3.73   0
   8   4 -24   -0.57    1.55   0
   8   6 -22   14.75    1.85   0
   9  -1 -28    3.66    2.55   0
   9   0 -28   -2.72    3.18   0
   9   4 -26   66.26    3.72   0
   9   5 -25   -0.42    2.18   0
   9   6 -24    6.56    2.20   0
   9   9 -20   43.89    2.72   0
   9  10 -18   30.45    2.43   0
  10  -3 -30    1.06    3.37   0
  10  -2 -30    9.09    3.72   0
  10   1 -29   -0.93    3.04   0
  10   8 -23   25.74    2.11   0
  10   9 -22   67.06    3.27   0
  10  10 -20   29.79    2.53   0
  10  11 -18    2.92    1.88   0
  10  12 -15    1.91    1.75   0
  11  -2 -31    9.20    3.64   0
  11  -1 -31   -0.40    3.45   0
  11   0 -31    0.31    3.11   0
  11   2 -30    8.69    3.29   0
  11   4 -29    2.92    2.78   0
  11   5 -28    0.93    2.46   0
  11   6 -27    2.23    1.66   0
  11   7 -26    0.28    1.99   0
  11   8 -25   -0.64    2.05   0
  11  10 -22    1.25    2.14   0
  11  11 -20   27.12    2.54   0
  11  12 -17    3.71    1.38   0
  12  -1 -32   -1.05    2.56   0
  12   0 -32    3.34    3.61   0
  12   4 -30    1.34    2.61   0
  12   9 -25   22.45    2.59   0
  12  12 -19   -0.55    1.77   0
  13  10 -25    3.10    2.18   0
  13  11 -23    1.32    1.87   0
  13  12 -21   -0.03    1.91   0
   1  -3 -10   65.41    1.56   0
   1   0  -9  245.77    2.80   0
   1   1  -8  444.68    3.56   0
   2   0 -13   -0.75    1.39   0
   2   3 -10    4.00    0.84   0
   3   0 -16    0.48    1.22   0
   3   2 -15  484.08    5.51   0
   3   3 -14  204.88    3.62   0
   3   4 -13   43.21    1.99   0
   3   6  -9   -0.34    1.05   0
   4  -5 -19   55.98    2.90   0
   4  -1 -19   35.81    2.31   0
   4   0 -19    2.32    2.16   0
   4   3 -17   17.30    2.12   0
   4   4 -16   48.49    2.47   0
   4   7 -11   22.20    1.65   0
   4   8  -8   17.31    1.33   0
   5   8 -12   17.62    1.39   0
   5   9  -9    2.44    1.24   0
   6   1 -23   37.37    3.26   0
   6   3 -22    6.62    2.18   0
   6   4 -21    9.60    2.28   0
   6   5 -20   -0.09    1.96   0
   6   7 -17   88.17    2.83   0
   6  10 -10    0.71    1.34   0
   7   0 -25   11.19    2.29   0
   7   1 -25   60.43    3.98   0
   7   3 -24   26.55    2.83   0
   7   4 -23    1.85    2.26   0
   7   5 -22   25.35    2.64   0
   7   8 -18    9.99    2.03   0
   7   9 -16   25.81    2.16   0
   7  10 -14   39.99    2.28   0
   7  11 -10   -1.17    1.31   0
   8  -1 -27   14.41    3.27   0
   8   0 -27    0.22    3.15   0
   8   2 -26    3.89    2.55   0
   8   4 -25    8.92    2.59   0
   8   5 -24   11.69    2.43   0
   8   6 -23   10.93    2.33   0
   8   8 -20   -1.88    1.28   0
   8  10 -16    4.68    1.37   0
   8  11 -14   15.35    1.80   0
   9  -3 -29   10.88    3.95   0
   9  -2 -29    9.33    3.74   0
   9   1 -28    5.07    2.29   0
   9   3 -27    2.21    1.91   0
   9   6 -25    4.13    2.11   0
   9   8 -22    7.44    1.59   0
   9  10 -19   11.73    2.03   0
   9  11 -16    5.84    1.41   0
   9  12 -13    4.81    1.55   0
  10  -1 -30   12.24    2.97   0
  10   0 -30  106.51    5.74   0
  10   2 -29    5.67    2.53   0
  10   4 -28    8.06    3.00   0
  10   5 -27   54.92    3.10   0
  10   6 -26    6.26    1.79   0
  10   7 -25    1.54    1.54   0
  10  10 -21    4.77    2.12   0
  10  11 -19    6.34    1.89   0
  10  12 -16    6.48    1.88   0
  11   1 -31   -2.53    3.17   0
  11   3 -30    2.12    2.93   0
  11   6 -28    1.33    2.37   0
  11   7 -27    0.84    2.26   0
  11   9 -24    6.57    2.24   0
  11  11 -21   -1.78    1.82   0
  11  12 -18    1.11    1.70   0
  12   7 -28   10.83    2.55   0
  12   8 -27    0.84    2.30   0
  12   9 -26   11.00    2.39   0
  12  10 -24   11.12    2.15   0
  12  12 -20    2.77    1.91   0
  13  11 -24    5.81    2.23   0
  13  12 -22    7.29    2.08   0
   1  -4 -10  303.78    2.88   0
   1  -2 -10   43.57    1.28   0
   1  -1 -10  646.94    4.62   0
   2  -4 -14    1.91    1.25   0
   2  -3 -14    8.71    1.30   0
   2  -2 -14    2.96    1.37   0
   2  -1 -14 1396.52    8.54   0
   2   1 -13 2349.34   10.55   0
   2   2 -12   96.03    2.42   0
   2   3 -11   77.55    2.15   0
   2   4  -9   54.85    1.56   0
   3   1 -16   -0.58    1.20   0
   3   6 -10   32.21    1.63   0
   4  -3 -20   17.27    2.52   0
   4  -2 -20   11.45    2.55   0
   4   5 -15  231.60    3.84   0
   4   6 -14    1.62    1.56   0
   4   7 -12   56.97    2.16   0
   4   8  -9   54.83    1.90   0
   4   9  -3    6.73    1.03   0
   4   9  -2  118.57    1.98   0
   5  -4 -22    0.60    2.55   0
   5   0 -22    1.28    2.31   0
   5   2 -21   16.31    2.55   0
   5   3 -20   30.09    2.56   0
   5   8 -13   51.86    2.29   0
   5   9 -10   81.47    2.44   0
   5  10  -5   66.26    1.95   0
   5  10  -4    2.59    1.05   0
   6  -4 -24   96.23    4.47   0
   6  -2 -24   48.70    3.33   0
   6  -1 -24    8.14    2.79   0
   6   0 -24  115.32    4.74   0
   6   7 -18   10.66    2.04   0
   6   8 -16   60.79    2.58   0
   6  10 -11    5.13    1.50   0
   7  -4 -26   -2.78    3.13   0
   7  -3 -26   -1.29    3.03   0
   7  -2 -26    9.84    3.36   0
   7  -1 -26    9.46    3.37   0
   7   2 -25    2.25    2.59   0
   7   8 -19    2.31    1.73   0
   7   9 -17    0.16    1.74   0
   8  -2 -28   33.36    3.94   0
   8   1 -27   15.66    3.07   0
   8   3 -26    1.68    2.40   0
   8   8 -21   23.00    2.41   0
   8   9 -19    1.87    1.34   0
   8  10 -17    4.88    1.74   0
   8  11 -15    7.21    1.72   0
   9  -1 -29   73.99    4.44   0
   9   0 -29   13.22    3.79   0
   9   2 -28    5.45    2.20   0
   9   3 -28   38.89    3.61   0
   9   4 -27   -2.71    2.48   0
   9   5 -26    2.34    1.69   0
   9   8 -23    1.50    2.01   0
   9   9 -21   39.61    2.30   0
   9  11 -17    0.26    1.63   0
   9  12 -14   -0.86    1.45   0
  10  -2 -31   11.38    3.92   0
  10   1 -30   10.84    2.81   0
  10   2 -30    4.07    3.19   0
  10   3 -29   42.37    3.33   0
  10   5 -28   11.59    2.91   0
  10   6 -27    9.30    2.52   0
  10   7 -26   12.54    2.49   0
  10   8 -25    2.75    2.00   0
  10   9 -23   12.58    1.81   0
  11  -2 -32    5.42    3.61   0
  11  -1 -32    8.66    3.83   0
  11   0 -32    1.75    3.19   0
  11   2 -31    4.75    3.13   0
  11   4 -30   13.23    3.20   0
  11   5 -29   -0.57    1.97   0
  11   8 -26    0.43    1.69   0
  11   9 -25   -0.03    2.21   0
  11  10 -23    6.74    1.84   0
  11  12 -19   17.58    2.27   0
  12  10 -25   -2.49    2.07   0
  12  11 -23    6.21    2.19   0
  12  12 -21    2.62    1.98   0
   1   0 -10    0.15    1.02   0
   1   1  -9  153.07    2.38   0
   1   2  -8  957.77    5.33   0
   1   3  -6  142.62    2.04   0
   2  -5 -14    7.42    1.18   0
   2   0 -14 1021.03    7.38   0
   2   4 -10    1.78    1.28   0
   2   5  -8   77.94    1.93   0
   2   6  -3  391.89    3.04   0
   3  -5 -17   31.64    2.12   0
   3   0 -17  467.73    5.84   0
   3   1 -17  216.22    4.26   0
   3   2 -16  136.86    3.35   0
   3   3 -15   43.37    1.95   0
   3   4 -14  376.41    4.81   0
   4  -5 -20   16.41    2.38   0
   4  -4 -20   -0.03    1.96   0
   4  -1 -20    3.36    1.67   0
   4   5 -16    2.22    1.81   0
   4   8 -10  667.23    5.74   0
   4   9  -5    1.83    0.96   0
   4   9  -4  567.40    4.45   0
   5   4 -20   99.14    3.57   0
   5   5 -19    2.20    1.95   0
   5   9 -11  154.49    3.19   0
   5  10  -7    1.37    1.08   0
   5  10  -6   22.24    1.42   0
   6   1 -24    8.74    2.83   0
   6   3 -23   35.68    3.11   0
   6   4 -22   41.72    2.86   0
   6   6 -20    5.53    2.07   0
   6   8 -17    7.81    1.91   0
   6   9 -15   -0.12    1.61   0
   6  11  -7   -0.94    1.07   0
   7   0 -26   -1.99    2.18   0
   7   1 -26    2.38    2.95   0
   7   3 -25   15.76    2.84   0
   7   5 -23   14.57    1.94   0
   7   9 -18   11.75    1.94   0
   7  10 -15   39.07    2.12   0
   8  -1 -28    0.90    2.41   0
   8   0 -28    0.12    3.28   0
   8   2 -27    2.05    1.98   0
   8   4 -26   20.76    2.92   0
   8   5 -25    1.96    1.67   0
   8   6 -24    0.18    1.53   0
   8   7 -23    3.94    2.11   0
   8   8 -22   -1.14    1.81   0
   8   9 -20    9.96    2.10   0
   8  10 -18    3.34    1.83   0
   8  12 -12    2.44    1.62   0
   9  -2 -30    3.98    3.42   0
   9   1 -29   64.73    4.15   0
   9   2 -29    6.63    3.23   0
   9   5 -27   -2.09    2.37   0
   9   6 -26    4.00    2.32   0
   9   7 -25   -3.24    2.06   0
   9   9 -22    1.42    1.88   0
   9  10 -20    9.08    1.69   0
   9  11 -18   -0.88    1.78   0
   9  12 -15   -0.48    1.63   0
  10  -1 -31    2.26    2.86   0
  10   0 -31    1.43    3.53   0
  10   3 -30   -0.84    2.88   0
  10   4 -29   12.43    2.51   0
  10   9 -24   -0.64    2.00   0
  10  10 -22    6.01    1.76   0
  10  11 -20   14.51    2.16   0
  10  12 -18    1.94    1.84   0
  11   1 -32    4.44    3.31   0
  11   3 -31    7.33    2.49   0
  11   5 -30    1.95    2.74   0
  11   6 -29   12.24    2.93   0
  11   7 -28    7.67    2.51   0
  11   8 -27    2.75    2.24   0
  11  10 -24    1.28    2.22   0
  11  11 -22   -0.22    1.92   0
  11  12 -20    0.83    1.97   0
  12  11 -24    7.23    2.25   0
  12  13 -19    3.76    1.83   0
  13  13 -21   -0.56    1.90   0
   1  -1 -11   14.40    1.26   0
   2  -3 -15  616.55    5.94   0
   2  -1 -15  326.05    4.58   0
   2   1 -14 1227.17    8.19   0
   2   3 -12  174.32    3.08   0
   2   6  -5  107.21    1.92   0
   3  -4 -18    0.56    1.88   0
   3  -2 -18  151.89    3.66   0
   3  -1 -18   39.58    2.62   0
   3   0 -18   -0.75    1.89   0
   3   3 -16  410.65    5.34   0
   3   4 -15   52.72    2.36   0
   3   5 -13    0.19    1.02   0
   3   6 -11   12.83    1.18   0
   3   7  -9  390.50    4.17   0
   4  -3 -21   -1.12    2.10   0
   4   6 -15    1.46    1.17   0
   4   7 -13    0.33    1.02   0
   4   8 -11  191.17    3.38   0
   4   9  -6  551.95    4.77   0
   5  -2 -23    6.89    2.67   0
   5   0 -23  187.23    5.33   0
   5   2 -22   83.85    3.80   0
   5   3 -21   29.13    2.23   0
   5   9 -12    4.40    1.54   0
   5  10  -8   23.07    1.65   0
   6  -4 -25   51.51    4.07   0
   6  -3 -25    5.05    2.83   0
   6  -2 -25   17.29    2.71   0
   6  -1 -25   -2.25    2.73   0
   6   0 -25    0.81    2.78   0
   6   2 -24   42.54    3.28   0
   6   4 -23   98.05    3.86   0
   6   5 -22   -0.92    2.08   0
   6   6 -21  114.08    3.76   0
   6   7 -19   16.95    1.73   0
   6   8 -18  147.68    3.85   0
   6  11  -9    1.77    1.24   0
   6  11  -8   66.32    2.28   0
   7  -3 -27    1.95    3.33   0
   7  -1 -27   13.98    3.52   0
   7   0 -27    1.14    3.03   0
   7   2 -26    6.52    2.83   0
   7   4 -25   13.61    2.54   0
   7   5 -24   27.81    2.89   0
   7   6 -23    7.53    2.27   0
   7   7 -22   68.07    3.19   0
   7  10 -16   35.47    2.24   0
   7  11 -13    4.91    1.66   0
   8  -2 -29   11.08    3.57   0
   8   1 -28   -0.17    2.30   0
   8   3 -27    3.48    1.96   0
   8   5 -26    1.51    2.39   0
   8   6 -25    1.49    2.18   0
   8   7 -24   15.27    2.30   0
   8   9 -21    7.06    2.10   0
   8  10 -19   40.15    2.62   0
   8  11 -16    5.27    1.40   0
   9   0 -30    2.10    3.43   0
   9   1 -30    9.11    3.62   0
   9   3 -29    9.55    2.98   0
   9   4 -28    5.43    2.32   0
   9   8 -24   -0.43    1.67   0
   9   9 -23   21.11    2.50   0
   9  10 -21   60.22    3.14   0
   9  12 -16    3.64    1.79   0
  10  -2 -32    7.17    4.12   0
  10   1 -31    1.32    2.53   0
  10   2 -31   12.83    3.37   0
  10   4 -30    0.23    2.70   0
  10   5 -29    4.06    2.68   0
  10   6 -28    2.08    1.96   0
  10   7 -27    1.55    1.92   0
  10   8 -26    1.20    2.32   0
  10   9 -25    2.17    2.12   0
  10  10 -23   20.56    2.64   0
  10  11 -21    0.62    1.99   0
  10  12 -19    8.54    1.91   0
  11  -2 -33   -1.35    3.59   0
  11   9 -26    0.32    1.71   0
  11  10 -25    4.53    2.22   0
  11  11 -23    1.62    2.09   0
  11  12 -21    0.08    2.00   0
  11  13 -18    5.83    2.12   0
  12  12 -23   -0.55    1.83   0
  12  13 -20    4.94    1.98   0
   1  -4 -11  127.40    2.11   0
   1   0 -11 3032.69   10.72   0
   1   2  -9 1042.93    5.92   0
   1   4  -4  217.42    2.28   0
   2  -6 -14   30.76    1.46   0
   2  -4 -15  168.71    3.25   0
   2   0 -15   -0.94    1.53   0
   2   2 -14    1.79    1.53   0
   2   3 -13   84.07    2.45   0
   2   6  -6   19.95    1.17   0
   3  -5 -18    4.11    1.91   0
   3   1 -18   32.00    2.55   0
   3   2 -17   80.59    2.70   0
   3   5 -14  168.14    3.45   0
   3   6 -12    3.63    1.36   0
   3   7 -10   55.46    1.96   0
   3   8  -5    1.17    1.02   0
   3   8  -4  290.19    3.13   0
   3   8  -2  148.75    2.08   0
   3   8  -1   32.91    1.10   0
   4   7 -14   -1.58    1.52   0
   4   9  -8   72.10    2.13   0
   4   9  -7   71.35    2.06   0
   5   4 -21   28.55    2.50   0
   5   6 -19   28.77    2.44   0
   5   7 -17   65.74    2.49   0
   5  10  -9   85.88    2.50   0
   6   1 -25   -2.61    2.52   0
   6   3 -24   30.91    2.95   0
   6   7 -20    3.50    2.00   0
   6  10 -14    3.04    1.70   0
   6  11 -10   91.13    2.69   0
   7   1 -27   11.88    3.41   0
   7   3 -26   -1.69    2.56   0
   7   8 -21   20.01    2.41   0
   7   9 -19    1.88    1.71   0
   7  10 -17   18.99    2.15   0
   7  11 -14    1.10    1.62   0
   8  -3 -29    4.53    2.70   0
   8  -1 -29    3.81    2.63   0
   8   0 -29    2.05    3.50   0
   8   1 -29    1.11    3.10   0
   8   3 -28   -0.86    2.92   0
   8   4 -27    0.11    1.80   0
   8   8 -23    7.20    2.03   0
   8  11 -17    8.99    1.83   0
   8  12 -14   25.06    2.14   0
   9  -1 -31   76.31    5.37   0
   9   2 -30    2.79    3.24   0
   9   4 -29    1.85    2.68   0
   9   5 -28    1.27    2.50   0
   9   6 -27    7.31    1.90   0
   9   7 -26    0.20    1.79   0
   9   8 -25    1.21    2.25   0
   9  10 -22   22.48    2.49   0
   9  11 -20    0.56    1.90   0
  10  -1 -32   30.40    3.70   0
  10   0 -32   19.99    3.94   0
  10   1 -32   25.17    4.02   0
  10   3 -31   22.11    3.66   0
  10   5 -30    4.64    2.65   0
  10   6 -29    4.02    2.67   0
  10   7 -28    4.95    2.61   0
  10   8 -27    0.28    2.16   0
  10  10 -24    2.02    2.29   0
  10  11 -22    0.87    2.03   0
  10  12 -20    2.07    1.88   0
  10  13 -17    7.98    1.85   0
  11   9 -27   -0.21    2.34   0
  11  11 -24    1.01    2.10   0
  11  12 -22    3.14    1.96   0
  11  13 -19   -1.11    1.93   0
   1  -3 -12    5.45    1.04   0
   1  -2 -12   25.59    1.42   0
   1  -1 -12  141.59    2.66   0
   1   1 -11   15.31    1.47   0
   1   3  -8  487.42    4.04   0
   2  -5 -15   37.68    1.85   0
   2  -3 -16   -0.76    1.47   0
   2  -2 -16   12.45    1.73   0
   2  -1 -16  589.81    6.33   0
   2   1 -15  236.75    3.89   0
   2   4 -12    1.36    1.35   0
   3  -4 -19   16.08    2.15   0
   3  -3 -19   -3.05    2.02   0
   3  -1 -19   40.74    2.65   0
   3   0 -19  495.46    6.87   0
   3   2 -18  163.17    4.04   0
   3   3 -17   -1.75    1.73   0
   3   4 -16   58.67    2.63   0
   3   5 -15   34.71    2.17   0
   3   6 -13    2.38    1.50   0
   3   8  -6    6.70    1.05   0
   4   3 -20   11.58    2.44   0
   4   8 -13   10.28    1.58   0
   4   9  -9   40.47    1.87   0
   5  -3 -24   35.65    3.44   0
   5   0 -24    0.93    2.70   0
   5   2 -23    2.58    2.35   0
   5   4 -22    3.09    2.06   0
   5   5 -21    8.94    2.25   0
   5   7 -18   61.97    2.76   0
   5   8 -16    4.36    1.32   0
   6  -3 -26   41.96    3.80   0
   6  -2 -26   15.82    2.71   0
   6  -1 -26    2.55    2.89   0
   6   0 -26    6.53    3.22   0
   6   2 -25   13.29    2.27   0
   6   4 -24   74.18    3.79   0
   6   5 -23    3.60    2.09   0
   6   6 -22   13.52    2.40   0
   6   7 -21   11.22    2.25   0
   6   8 -19  104.52    3.26   0
   6   9 -17   -1.56    1.18   0
   6  10 -15    3.24    1.71   0
   7  -2 -28   -0.19    3.25   0
   7  -1 -28    1.68    3.31   0
   7   0 -28    4.59    3.27   0
   7   2 -27   18.47    2.55   0
   7   5 -25    2.86    1.71   0
   7   6 -24    9.58    1.84   0
   7   7 -23    5.76    2.21   0
   7   8 -22    3.90    1.93   0
   7   9 -20    9.49    2.14   0
   7  10 -18   -0.46    1.78   0
   7  11 -15    2.64    1.73   0
   8  -1 -30    5.14    3.44   0
   8   4 -28   12.11    2.92   0
   8   5 -27    0.96    2.30   0
   8   6 -26    1.12    2.12   0
   8   7 -25    0.41    2.02   0
   8   8 -24    5.20    2.18   0
   8   9 -22    3.41    1.50   0
   8  11 -18   12.26    2.02   0
   8  12 -15    2.01    1.69   0
   9   0 -31    3.72    3.34   0
   9   1 -31   80.35    5.22   0
   9   3 -30   33.21    3.79   0
   9   5 -29    1.10    2.59   0
   9   6 -28   -2.12    2.38   0
   9   7 -27    7.54    2.43   0
   9   8 -26    6.59    2.16   0
   9   9 -24    3.65    1.73   0
   9  10 -23   -2.21    2.03   0
   9  11 -21   11.73    2.16   0
   9  12 -18    8.70    2.05   0
  10  -2 -33   49.76    4.97   0
  10  -1 -33   44.29    4.82   0
  10   2 -32   24.76    4.10   0
  10   4 -31   10.40    3.29   0
  10   9 -26   -1.77    2.09   0
  10  11 -23    1.23    2.18   0
  11  10 -26    9.01    1.94   0
  11  13 -20    3.14    2.14   0
  12  13 -22    1.15    1.96   0
   1  -4 -12   24.40    1.34   0
   1   0 -12   -0.27    1.25   0
   1   3  -9  216.47    2.97   0
   1   4  -6    1.26    0.67   0
   2  -4 -16  136.32    3.16   0
   2   0 -16   85.96    2.64   0
   2   1 -16  511.88    6.00   0
   2   2 -15  150.86    3.32   0
   2   4 -13  172.26    3.29   0
   2   5 -11    1.28    1.28   0
   2   6  -8  198.67    2.93   0
   3   1 -19   32.82    2.68   0
   3   4 -17  121.71    3.49   0
   3   7 -11  243.14    3.54   0
   3   8  -8   14.84    1.34   0
   3   8  -7   72.15    1.98   0
   4  -4 -22    3.99    2.42   0
   4   0 -22   23.04    2.86   0
   4   1 -22  189.43    5.04   0
   4   2 -21   14.54    1.96   0
   4   4 -20    1.73    2.06   0
   4   5 -19   41.26    2.68   0
   4   9 -10   16.51    1.60   0
   5   1 -24   53.93    3.56   0
   5   2 -24    5.24    2.54   0
   5   3 -23    5.80    2.37   0
   5   8 -17   14.31    1.91   0
   5   9 -15    4.68    1.74   0
   6   1 -26    3.93    2.12   0
   6   2 -26   14.04    3.04   0
   6   6 -23    9.22    2.33   0
   6   9 -18   73.72    2.99   0
   6  10 -16    3.27    1.75   0
   7   3 -27    1.36    1.95   0
   7   5 -26   32.30    3.09   0
   7   6 -25    2.33    2.30   0
   7   7 -24    8.22    2.39   0
   7   9 -21   28.01    2.56   0
   7  10 -19   23.46    2.40   0
   7  11 -16    2.99    1.72   0
   7  12 -13    0.79    1.49   0
   8   0 -30  107.41    5.58   0
   8   1 -30    6.80    3.68   0
   8   3 -29    1.70    2.91   0
   8   5 -28    2.81    2.38   0
   8   6 -27    2.39    2.41   0
   8   7 -26    2.28    2.31   0
   8   9 -23    1.83    2.02   0
   8  10 -21    6.94    1.63   0
   8  11 -19    2.80    1.96   0
   8  12 -16    4.01    1.71   0
   9  -2 -32    0.14    4.08   0
   9   2 -31    1.38    3.16   0
   9   4 -30    3.31    2.79   0
   9   9 -25   20.49    2.57   0
   9  12 -19    3.28    2.00   0
   9  13 -16   -0.39    1.86   0
  10   7 -29    0.42    1.90   0
  10   8 -28   -2.13    2.19   0
  10   9 -27    1.03    2.36   0
  10  10 -25    5.93    1.82   0
  10  12 -21    1.05    1.45   0
  11  11 -25    3.06    1.70   0
  11  12 -23   -0.51    1.49   0
  11  13 -21    1.71    1.99   0
   1  -3 -13   18.03    1.44   0
   1  -2 -13  443.05    4.54   0
   1  -1 -13   22.87    1.67   0
   1   0 -13 1226.61    7.67   0
   1   2 -11  125.66    2.40   0
   1   4  -8    1.98    1.14   0
   1   4  -7   39.85    1.29   0
   2  -5 -16   12.98    1.68   0
   2  -3 -17  176.69    3.82   0
   2  -2 -17    8.17    1.75   0
   2  -1 -17   44.79    2.48   0
   2   0 -17    0.72    1.82   0
   2   2 -16   12.74    1.95   0
   2   3 -15  564.88    5.99   0
   2   4 -14    3.38    1.53   0
   2   5 -12    1.34    1.34   0
   3  -4 -20    8.29    2.02   0
   3  -3 -20    2.73    2.12   0
   3  -2 -20   33.63    2.41   0
   3  -1 -20   -1.11    1.48   0
   3   0 -20    0.59    2.27   0
   3   6 -15   71.71    2.62   0
   3   8  -9    1.78    1.17   0
   4   2 -22   10.11    2.55   0
   4   3 -21    2.83    1.61   0
   4   9 -11   58.36    2.21   0
   5  -2 -25    1.45    2.72   0
   5  -1 -25   10.36    2.98   0
   5   0 -25   80.10    4.40   0
   5   1 -25   14.08    2.89   0
   5   3 -24   23.33    2.82   0
   5   4 -23   27.57    2.90   0
   5   5 -22   23.22    2.47   0
   5   6 -21   11.48    2.31   0
   5   7 -20  108.69    3.59   0
   5   9 -16    4.65    1.76   0
   5  11  -7   76.45    2.33   0
   6  -3 -27   -1.59    2.86   0
   6  -2 -27    7.22    2.48   0
   6   0 -27   -1.40    2.95   0
   6   1 -27    9.14    3.17   0
   6   3 -26   38.97    3.46   0
   6   4 -25   34.91    2.65   0
   6   7 -22    3.85    1.56   0
   6   8 -21   90.99    3.60   0
   6  10 -17   -0.40    1.71   0
   6  11 -14    0.11    1.51   0
   6  11 -13    1.04    1.18   0
   7  -2 -29    0.03    3.20   0
   7  -1 -29    4.98    3.39   0
   7   0 -29   17.66    3.82   0
   7   1 -29    6.53    3.29   0
   7   3 -28    5.71    2.89   0
   7   4 -27   14.57    2.28   0
   7   8 -23    2.84    2.00   0
   7   9 -22   22.08    2.36   0
   7  10 -20   90.31    3.43   0
   7  11 -17   10.37    1.92   0
   7  12 -14   20.17    2.06   0
   8  -2 -31   11.79    3.93   0
   8   2 -30   53.27    4.42   0
   8   4 -29    0.33    2.75   0
   8   8 -25    5.02    1.67   0
   8   9 -24    3.26    2.08   0
   8  10 -22    1.39    1.85   0
   8  11 -20   -0.09    1.95   0
   8  12 -17    1.61    1.68   0
   9   0 -32    3.56    2.86   0
   9   1 -32    4.46    3.74   0
   9   2 -32   -0.90    3.21   0
   9   3 -31    3.31    2.54   0
   9   4 -31   17.02    3.28   0
   9   5 -30   -2.29    2.73   0
   9   6 -29    7.87    2.30   0
   9   7 -28   -0.27    1.83   0
   9   8 -27   -0.03    2.19   0
   9   9 -26   -0.49    2.31   0
   9  10 -24   21.94    2.33   0
   9  11 -22   24.40    2.18   0
   9  12 -20   -0.17    1.94   0
   9  13 -17   13.84    2.17   0
  10  10 -26    1.62    2.16   0
  10  11 -24   16.02    2.04   0
  10  12 -22    5.73    1.99   0
  10  13 -20   -0.58    1.81   0
  11  12 -24   -0.51    1.93   0
  11  13 -22    8.46    2.21   0
   1  -5 -12  121.91    2.12   0
   1   1 -13   22.10    1.84   0
   1   2 -12   22.65    1.69   0
   1   3 -11   41.51    1.85   0
   1   4  -9   -0.31    1.17   0
   2   1 -17   39.69    2.49   0
   2   5 -13   14.51    1.71   0
   2   6 -11    0.14    1.25   0
   2   6 -10  145.23    2.66   0
   2   7  -5  130.66    2.23   0
   2   7  -4  207.04    2.60   0
   2   7  -3  261.94    2.76   0
   2   7  -2    4.61    0.75   0
   3  -2 -21    9.24    2.35   0
   3   7 -13   12.80    1.33   0
   3   8 -10   28.83    1.70   0
   4   0 -23   -0.22    1.80   0
   4   1 -23    4.86    2.62   0
   4   3 -22   67.36    3.47   0
   4   4 -21    8.91    1.73   0
   4   6 -19    2.98    1.99   0
   4   7 -17    7.10    1.47   0
   4   9 -13   33.80    2.14   0
   4   9 -12   23.15    1.53   0
   4  10  -8    0.43    1.21   0
   4  10  -7   12.62    1.36   0
   4  10  -5   43.68    1.70   0
   4  10  -4    2.54    1.10   0
   5   2 -25    4.09    2.67   0
   5   4 -24   24.43    2.77   0
   5   6 -22   11.28    2.30   0
   5   8 -19    1.74    1.89   0
   5   9 -17  120.11    3.53   0
   5  10 -14    1.47    1.61   0
   5  11  -8   50.65    2.02   0
   6  -2 -28   -1.67    2.98   0
   6  -1 -28   -1.10    3.07   0
   6   2 -27    7.49    3.01   0
   6   4 -26    1.30    2.62   0
   6   5 -25   17.97    2.68   0
   6   6 -24   36.09    2.55   0
   6   7 -23   31.08    2.76   0
   6   8 -22   25.82    2.46   0
   6  10 -18   27.18    2.39   0
   6  11 -15    2.53    1.74   0
   6  12 -10   -0.28    1.50   0
   7   2 -29    3.02    3.10   0
   7   4 -28    5.51    2.80   0
   7   5 -27    3.24    1.90   0
   7   6 -26    0.22    1.61   0
   7   7 -25    2.94    1.62   0
   7   8 -24   14.45    2.48   0
   7  10 -21   24.64    2.39   0
   7  11 -18   23.93    2.22   0
   8   0 -31   -0.89    2.82   0
   8   1 -31    2.80    3.73   0
   8   3 -30    4.22    2.53   0
   8   4 -30   -1.75    2.79   0
   8   5 -29   18.10    3.20   0
   8   6 -28    2.00    1.80   0
   8   7 -27    2.86    1.75   0
   8   8 -26    2.34    2.35   0
   8   9 -25    4.81    2.21   0
   8  10 -23    0.25    2.01   0
   8  11 -21    2.54    2.07   0
   8  12 -18   -0.85    1.76   0
   8  13 -15    0.47    1.76   0
   9  -1 -33    6.26    4.12   0
   9   0 -33    6.97    3.64   0
   9   3 -32   39.73    4.36   0
   9   6 -30    1.10    2.75   0
   9   7 -29   13.98    2.93   0
   9   8 -28    4.63    2.55   0
   9  10 -25    0.48    2.30   0
   9  11 -23    2.52    2.12   0
   9  12 -21   -3.36    1.89   0
   9  13 -18    7.23    2.05   0
  10  11 -25    5.02    2.17   0
  10  12 -23    1.20    1.93   0
  10  13 -21   30.29    2.61   0
  11  13 -23   39.01    3.02   0
   0  -1  -8  834.82    4.74   0
   0   0  -7    1.88    0.90   0
   0   1  -6 2655.13    7.90   0
   1  -2 -14  432.70    4.69   0
   1  -1 -14  166.05    3.07   0
   1   0 -14   -1.13    1.45   0
   1   3 -12    3.52    1.41   0
   1   4 -10  314.38    3.78   0
   1   5  -6  184.25    2.56   0
   1   5  -5    7.76    0.96   0
   2  -5 -17  477.55    5.53   0
   2  -3 -18   95.01    3.16   0
   2  -2 -18   61.47    2.49   0
   2  -1 -18  375.33    5.49   0
   2   1 -18  425.64    6.03   0
   2   2 -17    8.28    1.49   0
   2   3 -16   -0.26    1.24   0
   2   5 -14    5.09    1.65   0
   2   6 -12  134.45    2.96   0
   2   7  -8    9.78    1.26   0
   2   7  -7   46.98    1.56   0
   2   7  -1  172.19    2.03   0
   3  -4 -21   27.22    2.46   0
   3  -3 -21   50.69    3.04   0
   3   3 -20    3.32    2.28   0
   3   7 -14   28.93    1.71   0
   3   8 -12    8.92    1.60   0
   3   8 -11   63.62    2.04   0
   4  -2 -24    3.69    2.87   0
   4  -1 -24   29.04    3.32   0
   4   0 -24    7.02    2.86   0
   4   2 -23   13.74    2.15   0
   4   6 -20  112.25    3.70   0
   4   8 -16    0.68    1.24   0
   4  10  -9   17.60    1.70   0
   5  -3 -26    1.97    3.03   0
   5  -2 -26    5.38    2.34   0
   5   0 -26   -1.59    2.76   0
   5   1 -26   -2.98    2.79   0
   5   3 -25    5.66    2.67   0
   5   8 -20    9.14    2.15   0
   5   9 -18   57.55    2.90   0
   5  11 -11   45.44    2.28   0
   5  11 -10    1.75    1.33   0
   6  -3 -28    7.45    3.28   0
   6   0 -28   54.23    3.83   0
   6   1 -28    1.61    3.21   0
   6   3 -27   -1.43    1.84   0
   6   5 -26   15.47    2.83   0
   6   6 -25    5.71    2.51   0
   6   7 -24    0.62    2.20   0
   6  10 -19    1.39    1.80   0
   6  11 -16    1.92    1.75   0
   7  -2 -30    7.02    3.50   0
   7  -1 -30    0.14    2.63   0
   7   0 -30   -1.81    3.40   0
   7   1 -30    4.68    3.55   0
   7   3 -29    4.70    2.99   0
   7   5 -28   42.61    3.56   0
   7   6 -27    3.86    2.55   0
   7   7 -26   29.59    2.95   0
   7   8 -25   -1.28    1.99   0
   7   9 -23   17.84    1.97   0
   7  11 -19   27.07    2.40   0
   7  12 -16    0.57    1.76   0
   8  -2 -32   17.45    4.46   0
   8  -1 -32   -2.91    4.03   0
   8   0 -32   26.64    4.22   0
   8   3 -31   16.21    3.68   0
   8   5 -30   12.57    3.01   0
   8   6 -29    9.60    2.92   0
   8   7 -28    9.50    2.64   0
   8   8 -27    2.56    2.46   0
   8  10 -24    1.12    2.16   0
   8  11 -22   -1.49    1.97   0
   8  12 -19   14.43    1.84   0
   8  13 -16   32.81    2.50   0
   9   1 -33    7.41    3.16   0
   9   9 -27    1.93    1.73   0
   9  10 -26    4.05    2.35   0
   9  11 -24    7.12    2.29   0
   9  12 -22    1.22    2.13   0
   9  13 -19    2.23    1.88   0
  10  12 -24   12.89    2.42   0
  10  13 -22    1.47    1.90   0
   0  -2  -8   89.93    1.55   0
   0   0  -8  387.56    3.42   0
   1  -1 -15    0.36    1.45   0
   1   0 -15  934.85    7.45   0
   1   1 -14  162.79    3.14   0
   1   2 -14  522.38    5.49   0
   1   4 -11  122.18    2.71   0
   1   5  -8    0.28    1.07   0
   1   5  -7   30.61    1.23   0
   2  -4 -18  287.46    4.82   0
   2  -2 -19   46.55    2.74   0
   2  -1 -19    0.38    2.01   0
   2   0 -19   -4.16    1.87   0
   2   2 -18   74.49    3.10   0
   2   3 -17   97.43    2.90   0
   2   4 -16  114.53    3.21   0
   2   7 -10   17.97    1.51   0
   3   2 -21    7.91    2.24   0
   3   4 -20    7.73    2.04   0
   3   5 -19  144.72    3.85   0
   3   8 -13    0.14    1.50   0
   3   9  -8   10.05    1.37   0
   3   9  -7  128.18    2.61   0
   3   9  -6   47.96    1.76   0
   3   9  -4   11.71    1.14   0
   3   9  -3  223.53    2.90   0
   4   2 -24    1.35    2.63   0
   4   3 -23   -0.01    1.69   0
   4   5 -22   33.08    2.69   0
   4   7 -19    8.58    1.92   0
   4   8 -17   -0.27    1.26   0
   4   9 -15   16.56    1.99   0
   4  10 -11   23.62    1.88   0
   5  -2 -27    9.15    3.07   0
   5  -1 -27   -2.37    3.08   0
   5   0 -27   47.73    3.96   0
   5   3 -26    3.31    2.49   0
   5   4 -25   18.51    2.72   0
   5   5 -24   21.83    2.23   0
   5   6 -23   -0.03    1.49   0
   5   7 -22   44.26    2.93   0
   5   9 -19  140.60    3.97   0
   5  10 -16   14.72    2.01   0
   6  -2 -29    3.95    3.56   0
   6   0 -29   -2.93    3.31   0
   6   3 -28    8.32    3.00   0
   6   4 -27   13.83    2.30   0
   6   8 -23   82.26    3.28   0
   6   9 -22    1.07    1.83   0
   6  10 -20   57.98    2.95   0
   6  11 -17   -0.90    1.77   0
   6  12 -13    0.80    1.65   0
   7  -1 -31   -3.71    3.45   0
   7   2 -30    6.89    2.70   0
   7   3 -30    0.44    3.18   0
   7   4 -29   18.30    2.73   0
   7   6 -28   52.50    3.52   0
   7   7 -27   38.46    3.04   0
   7   9 -24    4.67    2.17   0
   7  10 -22   12.80    1.76   0
   7  11 -20    6.09    2.01   0
   7  12 -17   28.76    2.32   0
   8   1 -32    0.79    2.80   0
   8   2 -32   17.13    3.91   0
   8   4 -31   16.77    3.52   0
   8   9 -26    0.75    1.76   0
   8  10 -25    3.78    2.10   0
   8  11 -23   45.68    3.14   0
   8  12 -20    8.93    1.70   0
   8  13 -17   -2.19    1.87   0
   9  10 -27    1.39    2.23   0
   9  11 -25    3.36    2.28   0
   9  12 -23   13.12    2.35   0
   9  13 -20    2.31    1.89   0
  10  13 -23    4.24    2.00   0
   0  -1  -9    2.12    0.69   0
   0   0  -9   -1.10    1.00   0
   0   2  -6  214.66    2.55   0
   0   2  -5  696.77    4.09   0
   1   1 -15   -0.58    1.55   0
   1   4 -12   25.62    1.75   0
   2  -5 -18   29.70    2.22   0
   2  -3 -19   10.91    2.18   0
   2   1 -19   -0.51    1.95   0
   2   4 -17   21.09    2.33   0
   2   5 -16   13.40    2.00   0
   2   6 -14   31.98    2.07   0
   2   7 -11   33.10    1.88   0
   3  -4 -22   -0.19    1.92   0
   3  -3 -22   35.25    2.56   0
   3   1 -22    5.94    1.85   0
   3   6 -18  138.58    3.65   0
   3   9 -10    2.20    1.37   0
   3   9  -2   44.82    1.45   0
   4  -3 -25   68.44    4.12   0
   4  -2 -25    1.69    2.77   0
   4  -1 -25   -0.28    2.62   0
   4   0 -25   -0.29    2.90   0
   4   1 -25    0.03    2.69   0
   4   3 -24   49.56    3.46   0
   4   4 -23    0.55    1.61   0
   4   6 -21   29.50    2.16   0
   4   7 -20   -0.50    1.93   0
   4   8 -18   -0.50    1.24   0
   4   9 -16   68.79    2.84   0
   4  10 -12   40.74    2.16   0
   5   1 -27   -0.23    2.87   0
   5   4 -26    4.22    2.67   0
   5   5 -25    2.92    2.45   0
   5   6 -24   30.88    2.93   0
   5   7 -23    0.93    2.13   0
   5   8 -21    0.65    1.39   0
   5   9 -20    0.07    1.76   0
   5  11 -14    6.99    1.87   0
   6   1 -29    1.70    2.43   0
   6   2 -29    3.35    3.22   0
   6   4 -28   33.73    3.50   0
   6   5 -27   27.82    2.84   0
   6   6 -26   17.78    2.22   0
   6   7 -25   45.85    2.75   0
   6   8 -24   12.21    2.44   0
   6  10 -21    2.27    1.82   0
   6  12 -15   -0.26    1.60   0
   6  12 -14   -1.22    1.55   0
   7   0 -31    3.97    2.94   0
   7   2 -31    0.77    3.26   0
   7   4 -30    5.96    3.24   0
   7   5 -29    4.48    2.23   0
   7   8 -26    7.62    1.82   0
   7   9 -25    9.25    2.36   0
   7  10 -23    2.04    2.04   0
   7  11 -21    7.61    2.08   0
   7  12 -19   38.70    2.59   0
   7  12 -18    5.09    1.48   0
   7  13 -15    3.12    1.64   0
   8  -1 -33   -0.63    3.86   0
   8   0 -33    0.52    3.72   0
   8   1 -33   -3.59    3.37   0
   8   3 -32    2.59    3.18   0
   8   6 -30    0.86    2.10   0
   8   7 -29   -1.13    1.89   0
   8   8 -28    0.18    1.82   0
   8   9 -27   -0.89    2.31   0
   8  11 -24    2.31    2.13   0
   8  12 -21   22.14    2.08   0
   8  13 -19    4.49    1.90   0
   8  13 -18   -1.29    1.70   0
   9  11 -26    2.28    2.22   0
   9  12 -24    0.35    2.12   0
   9  13 -21    6.31    2.04   0
  10  14 -21    2.80    1.96   0
   0  -3  -9   12.53    0.91   0
   0  -2 -10   12.79    1.13   0
   0   0 -10  952.42    5.94   0
   0   1 -10   10.21    1.38   0
   0   1  -9    2.00    0.79   0
   0   2  -8  152.65    2.47   0
   1  -5 -14   76.47    2.09   0
   1  -4 -15  145.65    3.02   0
   1  -3 -16  107.99    2.88   0
   1  -2 -16   78.74    2.60   0
   1  -1 -16  349.93    4.80   0
   1   0 -16   -0.89    1.20   0
   1   1 -16  453.14    5.64   0
   1   2 -15  161.60    3.27   0
   1   3 -14  181.46    3.33   0
   1   4 -13  109.33    2.76   0
   1   6  -6   21.99    1.31   0
   2  -4 -19   90.30    3.17   0
   2  -2 -20   -2.00    2.03   0
   2  -1 -20   -0.89    2.09   0
   2   6 -15    7.91    1.82   0
   2   7 -13   15.94    1.70   0
   2   7 -12   77.88    2.29   0
   2   8  -7   15.28    1.34   0
   2   8  -6   35.45    1.56   0
   2   8  -5   26.27    1.34   0
   3  -1 -23    8.36    2.58   0
   3   0 -23   41.85    3.27   0
   3   3 -22   32.27    2.91   0
   3   5 -20  114.89    3.48   0
   3   6 -19   21.67    2.33   0
   3   7 -17    5.07    1.43   0
   3   9 -11   53.28    2.00   0
   3   9  -1    5.97    0.85   0
   4  -1 -26   17.62    3.15   0
   4   0 -26    5.23    2.88   0
   4   2 -25   -0.34    1.90   0
   4   3 -25   58.61    3.54   0
   4   4 -24   25.51    2.96   0
   4   5 -23    2.21    1.59   0
   4   6 -22   26.71    2.21   0
   4   8 -19   -1.28    1.70   0
   5  -2 -28    5.75    3.34   0
   5  -1 -28   -0.81    3.16   0
   5   0 -28   -3.43    3.17   0
   5   1 -28    3.02    3.19   0
   5   3 -27    7.11    2.88   0
   5   5 -26    6.41    2.41   0
   5   6 -25    4.22    2.37   0
   5   7 -24    6.56    2.17   0
   5  10 -18    5.45    1.47   0
   5  11 -15   37.26    2.40   0
   6  -2 -30   -0.19    3.61   0
   6   0 -30   15.16    3.88   0
   6   1 -30   12.51    3.90   0
   6   3 -29    5.53    3.04   0
   6   5 -28    9.49    2.92   0
   6   6 -27   17.71    2.77   0
   6   7 -26    9.88    2.57   0
   6   8 -25   18.53    2.66   0
   6   9 -23    1.59    1.49   0
   6  11 -19   35.26    2.55   0
   6  12 -16   31.09    2.46   0
   7   0 -32   -4.17    3.57   0
   7   3 -31    3.44    3.19   0
   7   5 -30    2.19    2.69   0
   7   6 -29    1.52    2.53   0
   7   7 -28    2.16    2.05   0
   7   8 -27   13.65    2.57   0
   7   9 -26    1.72    2.15   0
   7  10 -24   -1.81    2.01   0
   7  11 -22    1.42    2.06   0
   7  12 -20   -3.46    1.76   0
   7  13 -16   -0.62    1.84   0
   8   9 -28   -1.95    2.36   0
   8  10 -26    7.71    1.90   0
   8  11 -25    1.62    2.10   0
   8  12 -22    8.33    1.77   0
   8  13 -20    1.72    1.91   0
   9  12 -25    7.38    2.31   0
   9  13 -22    1.45    1.88   0
  10  14 -22    1.19    1.96   0
   0  -3 -10  324.80    3.24   0
   0  -2 -11 1076.79    6.36   0
   0  -1 -11  266.31    3.37   0
   0   1 -11  234.97    3.36   0
   0   2 -10   10.92    1.39   0
   0   2  -9  468.76    4.17   0
   0   3  -7  428.63    3.84   0
   0   3  -5  942.80    5.04   0
   1  -2 -17   49.00    2.46   0
   1  -1 -17   75.64    2.87   0
   1   0 -17   45.76    2.54   0
   1   1 -17   66.69    2.83   0
   1   2 -16   65.41    2.61   0
   1   3 -15    0.43    1.21   0
   1   4 -14  183.37    3.61   0
   1   5 -12  130.08    2.89   0
   1   6  -9   64.39    2.05   0
   1   6  -8    5.02    1.25   0
   1   6  -7  363.96    3.79   0
   1   6  -4    1.79    0.86   0
   1   6  -3  402.19    3.39   0
   2  -4 -20   58.71    2.76   0
   2  -3 -20  152.55    3.85   0
   2   7 -14   -0.66    1.57   0
   2   8 -10   38.51    1.95   0
   2   8  -9   69.50    2.18   0
   2   8  -4  632.01    4.77   0
   2   8  -3    0.22    0.93   0
   3  -1 -24    9.79    2.83   0
   3   0 -24    3.23    2.57   0
   3   2 -23    1.67    1.76   0
   3   3 -23   14.83    2.53   0
   3   4 -22   -0.35    2.18   0
   3   5 -21   36.16    2.68   0
   3   6 -20   41.40    2.73   0
   3   8 -16    2.23    1.32   0
   4  -3 -26   42.21    3.72   0
   4   1 -26   11.93    2.94   0
   4   2 -26    9.56    3.02   0
   4   5 -24    2.41    2.37   0
   4   6 -23   -1.90    2.13   0
   4   7 -22   98.40    3.73   0
   4   8 -20    1.12    1.76   0
   4   9 -18    0.53    1.71   0
   4  10 -15   10.43    1.80   0
   4  11 -11   49.09    2.29   0
   4  11 -10   91.58    2.80   0
   4  11  -9   -0.89    1.36   0
   4  11  -8    5.89    1.34   0
   4  11  -7   24.08    1.64   0
   5   2 -28    5.58    3.00   0
   5   3 -28   14.90    2.98   0
   5   4 -27   14.10    2.31   0
   5   8 -23   24.74    2.51   0
   5  10 -19   -2.40    1.27   0
   5  11 -16   -1.82    1.28   0
   6   3 -30   73.67    4.92   0
   6   4 -29   43.21    3.48   0
   6   5 -29    4.78    2.76   0
   6   6 -28    2.79    2.57   0
   6   7 -27   47.01    3.42   0
   6   8 -26    7.20    2.23   0
   6   9 -24   11.21    1.83   0
   6  11 -20   -0.23    1.87   0
   6  12 -17    2.06    1.88   0
   7   2 -32   15.93    3.91   0
   7   3 -32    5.13    3.24   0
   7   4 -31    4.76    2.44   0
   7   6 -30   11.70    3.02   0
   7   7 -29    4.85    2.69   0
   7   8 -28    1.72    2.49   0
   7  10 -25    3.40    2.28   0
   7  11 -23   32.95    2.95   0
   7  12 -21    1.05    2.00   0
   7  13 -18    2.59    1.81   0
   7  13 -17   47.42    2.71   0
   8  -1 -34    0.09    3.75   0
   8  10 -27   -0.18    2.18   0
   8  12 -23    1.12    1.46   0
   8  13 -21   11.72    2.31   0
   9  13 -23    8.38    1.80   0
   9  14 -21    0.70    1.82   0
   9  14 -20   -0.38    1.76   0
   0  -3 -11  130.34    2.30   0
   0  -2 -12    1.55    1.10   0
   0  -1 -12  785.80    5.91   0
   0   0 -12   72.59    2.17   0
   0   1 -12  697.04    5.79   0
   0   2 -11 1072.06    6.93   0
   0   3  -9   13.87    1.36   0
   1  -5 -15  228.79    3.47   0
   1  -3 -17    1.29    1.57   0
   1  -1 -18   24.84    2.29   0
   1   0 -18   -1.37    1.84   0
   1   2 -17   53.42    2.66   0
   1   4 -15  117.66    3.17   0
   1   5 -14   65.89    2.46   0
   1   5 -13   46.20    1.91   0
   1   6 -11  294.05    4.03   0
   1   6 -10   -0.62    0.95   0
   2  -3 -21    1.73    2.07   0
   2  -2 -21   -0.78    1.60   0
   2   2 -21    0.08    2.18   0
   2   3 -20  141.38    3.86   0
   2   8 -12    6.34    1.59   0
   2   8 -11   -1.16    0.95   0
   2   8  -2  221.81    2.73   0
   3  -2 -24    6.15    2.03   0
   3   1 -24    9.89    2.12   0
   3   2 -24    7.27    2.68   0
   3   4 -23    6.06    2.43   0
   3   6 -21   70.42    3.27   0
   3   7 -19   11.28    1.64   0
   3   8 -17   50.73    2.30   0
   3   9 -15   10.49    1.91   0
   3  10 -10  197.82    3.65   0
   3  10  -8   98.21    2.62   0
   3  10  -7   19.39    1.52   0
   3  10  -5  385.75    4.27   0
   4  -2 -27   -1.40    2.85   0
   4  -1 -27   12.70    3.43   0
   4   0 -27    1.91    3.07   0
   4   1 -27    6.88    3.21   0
   4   5 -25   -0.66    2.31   0
   4   6 -24   -0.73    2.19   0
   4   7 -23   -0.88    1.93   0
   4   8 -21    5.57    1.90   0
   4  10 -16   30.81    1.95   0
   5  -2 -29   65.19    4.78   0
   5  -1 -29    4.17    3.26   0
   5   0 -29   68.03    4.71   0
   5   1 -29    6.20    3.41   0
   5   4 -28   32.90    3.52   0
   5   5 -27   14.11    2.26   0
   5   6 -26   21.46    2.33   0
   5   7 -25   -3.94    1.50   0
   5   8 -24   -1.68    2.09   0
   5   9 -22    4.23    1.53   0
   5  10 -20    6.16    1.50   0
   5  12 -14    9.15    1.87   0
   5  12 -13    7.24    1.69   0
   6   0 -31   -2.10    3.44   0
   6   1 -31    0.27    3.43   0
   6   2 -31    0.45    3.45   0
   6   4 -30    5.12    3.29   0
   6   7 -28   12.23    2.68   0
   6   9 -25    1.23    2.15   0
   6  10 -23   13.41    1.97   0
   6  11 -21    2.08    1.81   0
   6  12 -19   12.20    2.10   0
   6  12 -18    5.14    1.53   0
   6  13 -14   25.11    2.27   0
   7  -1 -33    8.06    4.07   0
   7   0 -33    7.78    3.92   0
   7   1 -33    7.05    3.99   0
   7   5 -31   14.40    2.72   0
   7   8 -29   10.02    2.64   0
   7   9 -27   -0.71    1.78   0
   7  10 -26    2.15    2.35   0
   7  11 -24    3.16    2.28   0
   7  12 -22   14.24    2.42   0
   7  13 -19   31.32    2.60   0
   8  11 -26    0.75    1.68   0
   8  12 -24   -0.60    1.55   0
   8  13 -22    2.66    2.07   0
   8  14 -19   10.02    2.17   0
   9  14 -22    2.39    1.86   0
   0  -4 -10  105.37    1.96   0
   0  -3 -12    0.26    1.02   0
   0  -2 -13   -1.02    1.11   0
   0  -1 -13   32.00    1.80   0
   0   0 -13    1.54    1.32   0
   0   1 -13   31.36    1.98   0
   0   2 -12    1.40    1.44   0
   0   3 -11  146.46    2.91   0
   1  -4 -17   10.69    1.69   0
   1  -2 -18  337.97    5.19   0
   1   1 -18   21.77    1.87   0
   1   2 -18  274.95    4.96   0
   1   3 -17   -0.28    1.73   0
   1   4 -16  580.49    6.40   0
   1   5 -15  216.44    4.00   0
   1   6 -12  325.80    4.37   0
   2   0 -22    1.26    2.21   0
   2   1 -22   16.07    2.68   0
   2   2 -22  142.76    4.39   0
   2   4 -20   43.54    2.38   0
   2   5 -19  332.07    5.38   0
   2   6 -18   92.93    3.26   0
   2   8 -13   30.84    1.99   0
   3  -2 -25    2.17    2.66   0
   3   0 -25    3.59    2.84   0
   3   1 -25   18.99    3.07   0
   3   2 -25    2.55    2.49   0
   3   3 -24  108.81    3.98   0
   3   5 -23   12.10    2.53   0
   3   8 -19   62.31    2.84   0
   3   8 -18    1.20    1.31   0
   3   9 -16    5.12    1.81   0
   3  10 -12    1.14    1.56   0
   3  10 -11    0.63    1.49   0
   3  10  -4  130.32    2.59   0
   4   2 -27    0.28    2.15   0
   4   3 -27   10.94    2.95   0
   4   4 -26   -0.58    1.78   0
   4   6 -25    3.66    2.23   0
   4   9 -20    8.36    1.90   0
   4  10 -18   -0.44    1.83   0
   4  11 -15    3.20    1.73   0
   4  11 -14  162.52    3.84   0
   5  -1 -30   28.71    3.93   0
   5   0 -30    2.59    3.51   0
   5   1 -30   27.78    4.04   0
   5   3 -29    5.23    3.24   0
   5   5 -28   23.10    3.21   0
   5   6 -27    3.24    2.33   0
   5   7 -26   12.47    2.52   0
   5   8 -25    5.43    2.28   0
   5   9 -23   -0.61    1.40   0
   5  10 -22   -2.24    1.70   0
   5  11 -19   35.26    2.58   0
   5  12 -16    3.30    1.74   0
   6   0 -32    5.68    3.53   0
   6   1 -32   22.50    3.94   0
   6   3 -31   22.99    3.80   0
   6   4 -31    6.08    3.14   0
   6   5 -30    0.35    2.72   0
   6   6 -29   -3.29    1.96   0
   6   8 -27    0.51    1.65   0
   6   9 -26   20.88    2.66   0
   6  10 -24   25.61    2.18   0
   6  11 -22    4.35    1.67   0
   6  12 -20    2.36    1.99   0
   6  13 -16    9.09    1.98   0
   6  13 -15    6.50    1.47   0
   7   9 -28    0.59    2.22   0
   7  10 -27    8.40    2.49   0
   7  11 -25    3.36    2.29   0
   7  12 -23   14.03    2.43   0
   7  13 -20    0.74    2.05   0
   8  12 -25    0.39    1.62   0
   8  13 -23    0.62    2.11   0
   8  14 -20   -1.26    2.03   0
   0  -1 -14  167.92    3.25   0
   0   0 -14   87.91    2.58   0
   0   1 -14  151.07    3.23   0
   0   2 -13   -0.11    1.09   0
   0   3 -12   -2.03    1.38   0
   0   4 -10  100.86    2.50   0
   0   4  -9    2.64    1.23   0
   0   4  -8  838.72    5.69   0
   0   4  -6  519.46    4.15   0
   0   4  -5  843.78    5.09   0
   1  -5 -16  110.12    2.73   0
   1  -3 -18   52.20    2.29   0
   1  -2 -19   24.31    2.42   0
   1  -1 -19  129.03    3.67   0
   1   0 -19   23.33    1.96   0
   1   1 -19  114.94    3.63   0
   1   5 -16   93.66    3.08   0
   1   6 -14    9.05    1.75   0
   1   7 -10   42.79    2.00   0
   1   7  -7   51.89    1.87   0
   1   7  -6  518.45    4.63   0
   1   7  -5   60.86    1.77   0
[truncated: 1,416,537 more chars]
