# Supplementary material for: Silicon‐Based Azo Compound‐Mediated CO Activation and N2 Release
Source: Angew Chem Int Ed Engl. 2025 Sep 26;64(47):e202517538. doi: 10.1002/anie.202517538 (PMC12624318; doi:10.1002/anie.202517538)
Supplement: Supplementary file 2 — Supporting Information [file ANIE-64-e202517538-s003.zip › 4.cif]

data_jd314-6
# start Validation Reply Form
_vrf_PLAT910_jd314-6
;
PROBLEM: Missing FCF Reflection(s) Below Theta(Min)[Deg]=       2.32 Note  
RESPONSE: The innermost reflexes are effected by the beamstop settings
;
# end Validation Reply Form
_audit_creation_date               2025-06-07
_audit_creation_method
;
Olex2 1.5
(compiled 2024.02.16 svn.r378c4104 for OlexSys, GUI svn.r6928)
;
__shelx_SHELXL_version_number       '2019/2'
loop_
  _audit_author_name
  _audit_author_address
 'Roesky, Peter W.'
;
     Karlsruher Institut fuer Technologie (KIT), CS 
      Institut fuer Anorganische Chemie (AOC)
      Engesserstr. 15, Geb. 30.45
      76131 Karlsruhe 
      Bundesrepublik Deutschland
;
 'Sun, Xiaofei'
;
     Karlsruher Institut fuer Technologie (KIT), CS
      Institut fuer Anorganische Chemie (AOC)
      Engesserstr. 15, Geb. 30.45
      76131 Karlsruhe 
      Bundesrepublik Deutschland
;

_audit_contact_author
;
      Prof. Dr. Peter W. Roesky
      Karlsruher Institut fuer Technologie (KIT), CS
      Institut fuer Anorganische Chemie (AOC)
      Lehrstuhl fuer Anorganische Funktionsmaterialien
      Engesserstr. 15, Geb. 30.45
      76131 Karlsruhe 
      Bundesrepublik Deutschland
;
_audit_contact_author_address      ?
_audit_contact_author_email        ?
_audit_contact_author_fax          '+49 721 60844854'
_audit_contact_author_name         ''
_audit_contact_author_phone        ?
_audit_contact_letter
;
;
_publ_contact_author_id_orcid      ?
_publ_requested_coeditor_name
;
;
#==============================================================================
_publ_requested_journal            'JACS'
_publ_section_abstract
;
;
_publ_section_comment
;
;
_publ_section_experimental
;
;
_publ_section_figure_captions
;
;
_publ_section_references
;
Dolomanov, O.V., Bourhis, L.J., Gildea, R.J, Howard, J.A.K. & Puschmann, H.
 (2009), J. Appl. Cryst. 42, 339-341.

Sheldrick, G.M. (2015). Acta Cryst. A71, 3-8.

Sheldrick, G.M. (2015). Acta Cryst. C71, 3-8.
;
_publ_section_title
;
;
#===================================================
_chemical_name_common              ?
_chemical_name_systematic          ?
_chemical_formula_moiety          
 '0.5(C110 H142 N10 O2 S4 Si4), 0.5(C4 H9 O), 0.5(C4 H10 O)'
_chemical_formula_sum              'C59 H80.50 N5 O2 S2 Si2'
_chemical_formula_weight           1012.08
_chemical_melting_point            ?
loop_
  _atom_type_symbol
  _atom_type_description
  _atom_type_scat_dispersion_real
  _atom_type_scat_dispersion_imag
  _atom_type_scat_source
 'C' 'C' 0.0033 0.0016 'International Tables Vol C Tables 4.2.6.8 and 6.1.1.4'
 'H' 'H' 0.0000 0.0000 'International Tables Vol C Tables 4.2.6.8 and 6.1.1.4'
 'N' 'N' 0.0061 0.0033 'International Tables Vol C Tables 4.2.6.8 and 6.1.1.4'
 'O' 'O' 0.0106 0.0060 'International Tables Vol C Tables 4.2.6.8 and 6.1.1.4'
 'S' 'S' 0.1246 0.1234 'International Tables Vol C Tables 4.2.6.8 and 6.1.1.4'
 'Si' 'Si' 0.0817 0.0704 'International Tables Vol C Tables 4.2.6.8 and 6.1.1.4'

_shelx_space_group_comment
;
The symmetry employed for this shelxl refinement is uniquely defined
by the following loop, which should always be used as a source of
symmetry information in preference to the above space-group names.
They are only intended as comments.
;
_space_group_crystal_system        'monoclinic'
_space_group_IT_number             14
_space_group_name_H-M_alt          'P 1 21/c 1'
_space_group_name_Hall             '-P 2ybc'
loop_
  _space_group_symop_operation_xyz
 'x, y, z'
 '-x, y+1/2, -z+1/2'
 '-x, -y, -z'
 'x, -y-1/2, z-1/2'

_cell_length_a                     19.2707(15)
_cell_length_b                     16.4225(12)
_cell_length_c                     36.665(2)
_cell_angle_alpha                  90
_cell_angle_beta                   100.139(5)
_cell_angle_gamma                  90
_cell_volume                       11422.3(14)
_cell_formula_units_Z              8
_cell_measurement_reflns_used      40728
_cell_measurement_temperature      100
_cell_measurement_theta_max        27.79
_cell_measurement_theta_min        2.33
_shelx_estimated_absorpt_T_max     ?
_shelx_estimated_absorpt_T_min     ?
_exptl_absorpt_coefficient_mu      0.180
_exptl_absorpt_correction_T_max    0.9882
_exptl_absorpt_correction_T_min    0.9488
_exptl_absorpt_correction_type     multi-scan
_exptl_absorpt_process_details
;
STOE X-Red32, absorption correction by Gaussian integration, analogous to
P. Coppens, "The Evaluation of Absorption and Extinction in Single-Crystal
Structure Analysis", published in: F. R. Ahmed (Editor), "Crystallographic
Computing", Munksgaard, Copenhagen (1970), 255 - 270. Afterwards scaling of
reflection intensities was performed within STOE LANA. J. Koziskova, F. Hahn,
J. Richter, J. Kozisek, Acta Chimica Slovaca, vol. 9, no. 2, 2016, pp. 136-140.
;
_exptl_absorpt_special_details     ?
_exptl_crystal_colour              yellow
_exptl_crystal_colour_primary      yellow
_exptl_crystal_density_diffrn      1.177
_exptl_crystal_density_meas        ?
_exptl_crystal_density_method      'not measured'
_exptl_crystal_description         block
_exptl_crystal_F_000               4364
loop_
  _exptl_crystal_face_index_h
  _exptl_crystal_face_index_k
  _exptl_crystal_face_index_l
  _exptl_crystal_face_perp_dist
 2 -3 -2 0.0470
 -2 3 3 0.0190
 -1 -1 -7 0.1660
 2 -1 6 0.1260
 -5 -3 4 0.0700
 3 1 0 0.1020

_exptl_crystal_size_max            0.292
_exptl_crystal_size_mid            0.177
_exptl_crystal_size_min            0.066
_exptl_transmission_factor_max     ?
_exptl_transmission_factor_min     ?
_diffrn_reflns_av_R_equivalents    0.0438
_diffrn_reflns_av_unetI/netI       0.0726
_diffrn_reflns_Laue_measured_fraction_full  0.992
_diffrn_reflns_Laue_measured_fraction_max  0.925
_diffrn_reflns_limit_h_max         23
_diffrn_reflns_limit_h_min         -24
_diffrn_reflns_limit_k_max         20
_diffrn_reflns_limit_k_min         -21
_diffrn_reflns_limit_l_max         38
_diffrn_reflns_limit_l_min         -47
_diffrn_reflns_number              62575
_diffrn_reflns_point_group_measured_fraction_full  0.992
_diffrn_reflns_point_group_measured_fraction_max  0.925
_diffrn_reflns_theta_full          25.242
_diffrn_reflns_theta_max           27.838
_diffrn_reflns_theta_min           2.323
_diffrn_ambient_temperature        100
_diffrn_detector                   'EIGER2 1M CDTE'
_diffrn_detector_area_resol_mean   13.33
_diffrn_measured_fraction_theta_full  0.992
_diffrn_measured_fraction_theta_max  0.925
_diffrn_measurement_details
;
 643 frames, detector distance = 100 mm
;
_diffrn_measurement_device         'Eulerian 4-circle diffractometer'
_diffrn_measurement_device_type    'STOE STADIVARI'
_diffrn_measurement_method         'rotation method, \w scans'
_diffrn_radiation_collimation      '1.2 0.6 mm diameter'
_diffrn_radiation_monochromator    'Graded multilayer mirror'
_diffrn_radiation_polarisn_norm    270
_diffrn_radiation_probe            x-ray
_diffrn_radiation_type             'Mo K\a'
_diffrn_radiation_wavelength       0.71073
_diffrn_source                     Axo_Mo
_diffrn_source_current             0.830
_diffrn_source_power               0.050
_diffrn_source_voltage             60
_reflns_Friedel_coverage           0.000
_reflns_Friedel_fraction_full      .
_reflns_Friedel_fraction_max       .
_reflns_number_gt                  14130
_reflns_number_total               25102
_reflns_special_details
;
 Reflections were merged by SHELXL according to the crystal
 class for the calculation of statistics and refinement.
 
 _reflns_Friedel_fraction is defined as the number of unique
 Friedel pairs measured divided by the number that would be
 possible theoretically, ignoring centric projections and
 systematic absences.
;
_reflns_threshold_expression       'I > 2\s(I)'
_computing_cell_refinement
;
X-Area Recipe 2.0.2 (STOE, 2024)
;
_computing_data_collection
;
X-Area Pilatus3_SV 1.31.194.0 (STOE, 2023)
;
_computing_data_reduction
;
X-Area Integrate 2.5.18.0 (STOE, 2024)
X-Area LANA 2.8.4 (STOE, 2024)
;
_computing_molecular_graphics      'Olex2 1.5 (Dolomanov et al., 2009)'
_computing_publication_material
;
STOE & Cie GmbH, X-Area, software package for collecting single-crystal or
multi-domain crystal data on STOE area-detector diffractometers, for image 
processing, for the correction and scaling of reflection intensities and 
for outlier rejection, version 2.4, Darmstadt 2024
;
_computing_structure_refinement    'SHELXL 2018/3 (Sheldrick, 2015)'
_computing_structure_solution      'olex2.solve 1.5 (Bourhis et al., 2015)'
_refine_diff_density_max           0.485
_refine_diff_density_min           -0.436
_refine_diff_density_rms           0.067
_refine_ls_extinction_coef         .
_refine_ls_extinction_method       none
_refine_ls_goodness_of_fit_ref     1.016
_refine_ls_hydrogen_treatment      constr
_refine_ls_matrix_type             full
_refine_ls_number_parameters       1301
_refine_ls_number_reflns           25102
_refine_ls_number_restraints       0
_refine_ls_R_factor_all            0.1214
_refine_ls_R_factor_gt             0.0592
_refine_ls_restrained_S_all        1.016
_refine_ls_shift/su_max            0.002
_refine_ls_shift/su_mean           0.000
_refine_ls_structure_factor_coef   Fsqd
_refine_ls_weighting_details      
 'w=1/[\s^2^(Fo^2^)+(0.0938P)^2^+0.9814P] where P=(Fo^2^+2Fc^2^)/3'
_refine_ls_weighting_scheme        calc
_refine_ls_wR_factor_gt            0.1491
_refine_ls_wR_factor_ref           0.1785
_refine_special_details            ?
_olex2_refinement_description
;
1. Fixed Uiso
 At 1.2 times of:
  All C(H) groups, All C(H,H) groups
 At 1.5 times of:
  All C(H,H,H) groups
2.a Secondary CH2 refined with riding coordinates:
 C116(H11Q,H11R), C111(H11D,H11E), C112(H11L,H11M)
2.b Aromatic/amide H refined with riding coordinates:
 C96(H96), C34(H34), C28(H28), C12(H12), C50(H50), C89(H89), C27(H27),
 C15(H15), C67(H67), C31(H31), C16(H16), C35(H35), C53(H53), C105(H105),
 C41(H41), C108(H108), C36(H36), C29(H29), C63(H63), C82(H82), C78(H78),
 C99(H99), C64(H64), C13(H13), C79(H79), C81(H81), C65(H65), C44(H44), C90(H90),
  C91(H91), C66(H66), C14(H14), C80(H80), C30(H30), C117(H117)
2.c Idealised Me refined as rotating group:
 C24(H24A,H24B,H24C), C104(H10A,H10B,H10C), C59(H59A,H59B,H59C), C85(H85A,H85B,
 H85C), C84(H84A,H84B,H84C), C5(H5A,H5B,H5C), C49(H49A,H49B,H49C), C4(H4A,H4B,
 H4C), C8(H8A,H8B,H8C), C3(H3A,H3B,H3C), C60(H60A,H60B,H60C), C73(H73A,H73B,
 H73C), C86(H86A,H86B,H86C), C46(H46A,H46B,H46C), C9(H9A,H9B,H9C), C110(H11A,
 H11B,H11C), C101(H10D,H10E,H10F), C40(H40A,H40B,H40C), C58(H58A,H58B,H58C),
 C52(H52A,H52B,H52C), C19(H19A,H19B,H19C), C71(H71A,H71B,H71C), C107(H10G,H10H,
 H10I), C55(H55A,H55B,H55C), C69(H69A,H69B,H69C), C70(H70A,H70B,H70C), C25(H25A,
 H25B,H25C), C10(H10J,H10K,H10L), C118(H11N,H11O,H11P), C18(H18A,H18B,H18C),
 C20(H20A,H20B,H20C), C98(H98A,H98B,H98C), C23(H23A,H23B,H23C), C74(H74A,H74B,
 H74C), C75(H75A,H75B,H75C), C114(H11F,H11G,H11H), C113(H11S,H11T,H11U),
 C95(H95A,H95B,H95C), C115(H11I,H11J,H11K), C43(H43A,H43B,H43C)
;
_atom_sites_solution_hydrogens     geom
_atom_sites_solution_primary       iterative
_atom_sites_solution_secondary     ?
loop_
  _atom_site_label
  _atom_site_type_symbol
  _atom_site_fract_x
  _atom_site_fract_y
  _atom_site_fract_z
  _atom_site_U_iso_or_equiv
  _atom_site_adp_type
  _atom_site_occupancy
  _atom_site_site_symmetry_order
  _atom_site_calc_flag
  _atom_site_refinement_flags_posn
  _atom_site_refinement_flags_adp
  _atom_site_refinement_flags_occupancy
  _atom_site_disorder_assembly
  _atom_site_disorder_group
 S4 S 0.97596(3) 0.62474(4) 0.51340(2) 0.02527(16) Uani 1 1 d . . . . .
 Si3 Si 0.92215(4) 0.57658(5) 0.55647(2) 0.02212(18) Uani 1 1 d . . . . .
 S1 S 0.52528(3) 0.37552(4) 0.98698(2) 0.02506(16) Uani 1 1 d . . . . .
 S3 S 1.03580(3) 0.54943(4) 0.45127(2) 0.02518(17) Uani 1 1 d . . . . .
 Si1 Si 0.57624(4) 0.42264(5) 0.94254(2) 0.02233(18) Uani 1 1 d . . . . .
 S2 S 0.46149(3) 0.45020(4) 1.04789(2) 0.02522(16) Uani 1 1 d . . . . .
 Si2 Si 0.49991(4) 0.45826(5) 0.85946(2) 0.02316(18) Uani 1 1 d . . . . .
 Si4 Si 0.98429(4) 0.53965(5) 0.64161(2) 0.02338(18) Uani 1 1 d . . . . .
 O2 O 0.94723(9) 0.57565(12) 0.60139(5) 0.0253(4) Uani 1 1 d . . . . .
 O1 O 0.54638(9) 0.42290(11) 0.89787(5) 0.0247(4) Uani 1 1 d . . . . .
 N6 N 0.87746(11) 0.68584(14) 0.55436(6) 0.0236(5) Uani 1 1 d . . . . .
 N1 N 0.62009(11) 0.31280(14) 0.94418(6) 0.0237(5) Uani 1 1 d . . . . .
 N8 N 0.99681(11) 0.43009(14) 0.63981(6) 0.0240(5) Uani 1 1 d . . . . .
 C6 C 0.68119(14) 0.34745(18) 0.95695(7) 0.0252(6) Uani 1 1 d . . . . .
 N5 N 0.51168(11) 0.41748(15) 0.82237(6) 0.0286(6) Uani 1 1 d . . . . .
 N2 N 0.67189(11) 0.42889(15) 0.95502(6) 0.0240(5) Uani 1 1 d . . . . .
 N9 N 1.07705(11) 0.52036(15) 0.63776(6) 0.0260(5) Uani 1 1 d . . . . .
 N3 N 0.41159(11) 0.47798(15) 0.86976(6) 0.0246(5) Uani 1 1 d . . . . .
 C33 C 0.46457(14) 0.37584(19) 0.75934(7) 0.0300(7) Uani 1 1 d . . . . .
 N7 N 0.82737(10) 0.57000(14) 0.54062(6) 0.0223(5) Uani 1 1 d . . . . .
 N4 N 0.48796(11) 0.56842(14) 0.86159(6) 0.0242(5) Uani 1 1 d . . . . .
 C24 C 0.48377(15) 0.6414(2) 0.80276(7) 0.0363(7) Uani 1 1 d . . . . .
 H24A H 0.432971 0.651094 0.800271 0.054 Uiso 1 1 calc R U . . .
 H24B H 0.491831 0.589169 0.791282 0.054 Uiso 1 1 calc R U . . .
 H24C H 0.505215 0.685267 0.790411 0.054 Uiso 1 1 calc R U . . .
 N10 N 0.95887(11) 0.57785(15) 0.67626(6) 0.0284(6) Uani 1 1 d . . . . .
 C92 C 0.98842(15) 0.63351(19) 0.73835(8) 0.0318(7) Uani 1 1 d . . . . .
 C104 C 0.81102(16) 0.4229(2) 0.73043(8) 0.0403(8) Uani 1 1 d . . . . .
 H10A H 0.787380 0.437731 0.751064 0.060 Uiso 1 1 calc R U . . .
 H10B H 0.861651 0.433667 0.737315 0.060 Uiso 1 1 calc R U . . .
 H10C H 0.803490 0.364915 0.724771 0.060 Uiso 1 1 calc R U . . .
 C32 C 0.52152(14) 0.40300(18) 0.78706(7) 0.0275(6) Uani 1 1 d . . . . .
 C97 C 1.20402(16) 0.7021(2) 0.73714(8) 0.0395(8) Uani 1 1 d . . . . .
 C62 C 0.75371(13) 0.69237(18) 0.51784(8) 0.0277(6) Uani 1 1 d . . . . .
 C96 C 1.18756(16) 0.6311(2) 0.75411(8) 0.0406(8) Uani 1 1 d . . . . .
 H96 H 1.224762 0.598501 0.766886 0.049 Uiso 1 1 calc R U . . .
 C59 C 0.78943(15) 0.47116(19) 0.49039(7) 0.0319(7) Uani 1 1 d . . . . .
 H59A H 0.780557 0.514982 0.472011 0.048 Uiso 1 1 calc R U . . .
 H59B H 0.757756 0.425399 0.482389 0.048 Uiso 1 1 calc R U . . .
 H59C H 0.838467 0.453007 0.492759 0.048 Uiso 1 1 calc R U . . .
 C93 C 1.06301(15) 0.6540(2) 0.73498(8) 0.0350(7) Uani 1 1 d . . . . .
 C26 C 0.37168(14) 0.62328(18) 0.87301(7) 0.0281(7) Uani 1 1 d . . . . .
 C34 C 0.47542(16) 0.3616(2) 0.72308(8) 0.0385(8) Uani 1 1 d . . . . .
 H34 H 0.437002 0.343939 0.704902 0.046 Uiso 1 1 calc R U . . .
 C61 C 0.81779(13) 0.65154(18) 0.53869(7) 0.0233(6) Uani 1 1 d . . . . .
 C39 C 0.68530(16) 0.3860(2) 0.83105(8) 0.0389(8) Uani 1 1 d . . . . .
 C47 C 0.39074(15) 0.36259(19) 0.76609(7) 0.0309(7) Uani 1 1 d . . . . .
 C85 C 0.98509(15) 0.3623(2) 0.69805(7) 0.0342(7) Uani 1 1 d . . . . .
 H85A H 1.035469 0.349989 0.704873 0.051 Uiso 1 1 calc R U . . .
 H85B H 0.957821 0.321768 0.709153 0.051 Uiso 1 1 calc R U . . .
 H85C H 0.975789 0.416627 0.707150 0.051 Uiso 1 1 calc R U . . .
 C84 C 0.88402(14) 0.37325(19) 0.64531(8) 0.0327(7) Uani 1 1 d . . . . .
 H84A H 0.872210 0.428288 0.652540 0.049 Uiso 1 1 calc R U . . .
 H84B H 0.859328 0.333195 0.658168 0.049 Uiso 1 1 calc R U . . .
 H84C H 0.869546 0.366751 0.618478 0.049 Uiso 1 1 calc R U . . .
 C72 C 1.13858(13) 0.56630(19) 0.62859(7) 0.0278(7) Uani 1 1 d . . . . .
 C28 C 0.33454(15) 0.7296(2) 0.91033(8) 0.0371(8) Uani 1 1 d . . . . .
 H28 H 0.339275 0.758303 0.933137 0.044 Uiso 1 1 calc R U . . .
 C5 C 0.64884(15) 0.17510(19) 0.92155(8) 0.0338(7) Uani 1 1 d . . . . .
 H5A H 0.647378 0.199292 0.896998 0.051 Uiso 1 1 calc R U . . .
 H5B H 0.631693 0.118867 0.918819 0.051 Uiso 1 1 calc R U . . .
 H5C H 0.697451 0.175506 0.935103 0.051 Uiso 1 1 calc R U . . .
 C12 C 0.76118(14) 0.30768(19) 1.01413(8) 0.0315(7) Uani 1 1 d . . . . .
 H12 H 0.727764 0.330582 1.027381 0.038 Uiso 1 1 calc R U . . .
 C50 C 0.30052(16) 0.2754(2) 0.78375(8) 0.0374(8) Uani 1 1 d . . . . .
 H50 H 0.287904 0.225689 0.794073 0.045 Uiso 1 1 calc R U . . .
 C89 C 0.85334(15) 0.6021(2) 0.75077(8) 0.0342(7) Uani 1 1 d . . . . .
 H89 H 0.806851 0.592017 0.754968 0.041 Uiso 1 1 calc R U . . .
 C51 C 0.24784(16) 0.3314(2) 0.77069(8) 0.0383(8) Uani 1 1 d . . . . .
 C56 C 1.00354(13) 0.53644(17) 0.49280(7) 0.0232(6) Uani 1 1 d . . . . .
 C88 C 0.86979(15) 0.58292(19) 0.71637(8) 0.0312(7) Uani 1 1 d . . . . .
 C27 C 0.37898(14) 0.66515(19) 0.90675(8) 0.0312(7) Uani 1 1 d . . . . .
 H27 H 0.414202 0.649370 0.927017 0.037 Uiso 1 1 calc R U . . .
 C68 C 0.89567(14) 0.77402(18) 0.55783(8) 0.0287(7) Uani 1 1 d . . . . .
 O4 O 0.45740(14) 0.49903(17) 0.59995(8) 0.0691(8) Uani 1 1 d . . . . .
 C1 C 0.49609(13) 0.46341(17) 1.00719(7) 0.0241(6) Uani 1 1 d . . . . .
 C103 C 0.78122(15) 0.4725(2) 0.69699(8) 0.0329(7) Uani 1 1 d . . . . .
 C87 C 0.93982(14) 0.59742(18) 0.70903(7) 0.0285(7) Uani 1 1 d . . . . .
 C15 C 0.85875(15) 0.2405(2) 0.97569(10) 0.0403(8) Uani 1 1 d . . . . .
 H15 H 0.892071 0.216836 0.962597 0.048 Uiso 1 1 calc R U . . .
 C67 C 0.74713(15) 0.69622(19) 0.47961(8) 0.0334(7) Uani 1 1 d . . . . .
 H67 H 0.783704 0.675898 0.467811 0.040 Uiso 1 1 calc R U . . .
 C31 C 0.31960(14) 0.64674(19) 0.84365(8) 0.0332(7) Uani 1 1 d . . . . .
 H31 H 0.314452 0.618319 0.820764 0.040 Uiso 1 1 calc R U . . .
 C16 C 0.79639(14) 0.27357(19) 0.95623(8) 0.0327(7) Uani 1 1 d . . . . .
 H16 H 0.787218 0.272925 0.929911 0.039 Uiso 1 1 calc R U . . .
 C100 C 1.07780(15) 0.7260(2) 0.71712(8) 0.0363(8) Uani 1 1 d . . . . .
 C49 C 0.42807(17) 0.2291(2) 0.79698(9) 0.0434(8) Uani 1 1 d . . . . .
 H49A H 0.451415 0.210246 0.776846 0.065 Uiso 1 1 calc R U . . .
 H49B H 0.406347 0.182686 0.807448 0.065 Uiso 1 1 calc R U . . .
 H49C H 0.462889 0.254547 0.816328 0.065 Uiso 1 1 calc R U . . .
 C22 C 0.51722(14) 0.63938(18) 0.84412(7) 0.0269(6) Uani 1 1 d . . . . .
 C54 C 0.33773(15) 0.4196(2) 0.75273(8) 0.0348(7) Uani 1 1 d . . . . .
 C35 C 0.54100(16) 0.3726(2) 0.71314(8) 0.0387(8) Uani 1 1 d . . . . .
 H35 H 0.547561 0.362743 0.688442 0.046 Uiso 1 1 calc R U . . .
 C53 C 0.26781(15) 0.4029(2) 0.75541(8) 0.0372(8) Uani 1 1 d . . . . .
 H53 H 0.232608 0.441969 0.746406 0.045 Uiso 1 1 calc R U . . .
 C105 C 0.72245(16) 0.4439(2) 0.67280(8) 0.0391(8) Uani 1 1 d . . . . .
 H105 H 0.702615 0.393235 0.678156 0.047 Uiso 1 1 calc R U . . .
 C83 C 0.96353(14) 0.36001(18) 0.65582(7) 0.0269(6) Uani 1 1 d . . . . .
 C4 C 0.60684(15) 0.18904(18) 0.98208(8) 0.0321(7) Uani 1 1 d . . . . .
 H4A H 0.655972 0.190646 0.994854 0.048 Uiso 1 1 calc R U . . .
 H4B H 0.590290 0.132514 0.980272 0.048 Uiso 1 1 calc R U . . .
 H4C H 0.577515 0.221084 0.996050 0.048 Uiso 1 1 calc R U . . .
 C41 C 0.75115(17) 0.4077(3) 0.85172(9) 0.0521(10) Uani 1 1 d . . . . .
 H41 H 0.772957 0.371826 0.870640 0.063 Uiso 1 1 calc R U . . .
 C8 C 0.72078(15) 0.5337(2) 1.00029(8) 0.0345(7) Uani 1 1 d . . . . .
 H8A H 0.752426 0.580744 1.004538 0.052 Uiso 1 1 calc R U . . .
 H8B H 0.735031 0.493141 1.019796 0.052 Uiso 1 1 calc R U . . .
 H8C H 0.672330 0.551220 1.000727 0.052 Uiso 1 1 calc R U . . .
 C17 C 0.35273(13) 0.43195(19) 0.88160(7) 0.0271(6) Uani 1 1 d . . . . .
 C3 C 0.52529(14) 0.21822(19) 0.92234(8) 0.0349(7) Uani 1 1 d . . . . .
 H3A H 0.493828 0.246687 0.936367 0.052 Uiso 1 1 calc R U . . .
 H3B H 0.511682 0.160741 0.919639 0.052 Uiso 1 1 calc R U . . .
 H3C H 0.521674 0.243047 0.897775 0.052 Uiso 1 1 calc R U . . .
 C108 C 0.72219(16) 0.5581(2) 0.63395(8) 0.0414(8) Uani 1 1 d . . . . .
 H108 H 0.701830 0.587937 0.612543 0.050 Uiso 1 1 calc R U . . .
 C2 C 0.60174(14) 0.22478(18) 0.94314(8) 0.0280(6) Uani 1 1 d . . . . .
 C60 C 0.69830(13) 0.52800(19) 0.52400(8) 0.0321(7) Uani 1 1 d . . . . .
 H60A H 0.690488 0.553661 0.547065 0.048 Uiso 1 1 calc R U . . .
 H60B H 0.668161 0.479784 0.518985 0.048 Uiso 1 1 calc R U . . .
 H60C H 0.686693 0.566757 0.503507 0.048 Uiso 1 1 calc R U . . .
 C73 C 1.11600(15) 0.6543(2) 0.62609(9) 0.0392(8) Uani 1 1 d . . . . .
 H73A H 1.077532 0.661431 0.604977 0.059 Uiso 1 1 calc R U . . .
 H73B H 1.156002 0.688549 0.622693 0.059 Uiso 1 1 calc R U . . .
 H73C H 1.099783 0.670041 0.648961 0.059 Uiso 1 1 calc R U . . .
 C36 C 0.59642(16) 0.39814(19) 0.73967(8) 0.0333(7) Uani 1 1 d . . . . .
 H36 H 0.641339 0.406324 0.732971 0.040 Uiso 1 1 calc R U . . .
 C86 C 0.98180(16) 0.27837(19) 0.64027(8) 0.0352(7) Uani 1 1 d . . . . .
 H86A H 0.974931 0.281580 0.613184 0.053 Uiso 1 1 calc R U . . .
 H86B H 0.951109 0.235986 0.647533 0.053 Uiso 1 1 calc R U . . .
 H86C H 1.031105 0.264973 0.650084 0.053 Uiso 1 1 calc R U . . .
 C29 C 0.28314(15) 0.7526(2) 0.88079(9) 0.0408(8) Uani 1 1 d . . . . .
 H29 H 0.253095 0.797261 0.883449 0.049 Uiso 1 1 calc R U . . .
 C46 C 0.65768(17) 0.5694(2) 0.76593(9) 0.0434(8) Uani 1 1 d . . . . .
 H46A H 0.669445 0.551167 0.742318 0.065 Uiso 1 1 calc R U . . .
 H46B H 0.677359 0.623858 0.771830 0.065 Uiso 1 1 calc R U . . .
 H46C H 0.606327 0.571360 0.763990 0.065 Uiso 1 1 calc R U . . .
 C11 C 0.74768(13) 0.30756(18) 0.97577(8) 0.0280(6) Uani 1 1 d . . . . .
 C9 C 0.80162(14) 0.46854(19) 0.96260(8) 0.0336(7) Uani 1 1 d . . . . .
 H9A H 0.803638 0.437347 0.940028 0.050 Uiso 1 1 calc R U . . .
 H9B H 0.817742 0.434326 0.984345 0.050 Uiso 1 1 calc R U . . .
 H9C H 0.832117 0.516500 0.963425 0.050 Uiso 1 1 calc R U . . .
 C63 C 0.70034(14) 0.72368(18) 0.53519(9) 0.0329(7) Uani 1 1 d . . . . .
 H63 H 0.705002 0.721963 0.561403 0.039 Uiso 1 1 calc R U . . .
 C110 C 0.81158(16) 0.6687(2) 0.64595(8) 0.0396(8) Uani 1 1 d . . . . .
 H11A H 0.840864 0.658872 0.627089 0.059 Uiso 1 1 calc R U . . .
 H11B H 0.840347 0.693548 0.667831 0.059 Uiso 1 1 calc R U . . .
 H11C H 0.772852 0.705545 0.635958 0.059 Uiso 1 1 calc R U . . .
 C76 C 1.06558(14) 0.44079(19) 0.63774(7) 0.0268(7) Uani 1 1 d . . . . .
 O3 O 0.04774(17) 0.5105(2) 0.90538(9) 0.0868(10) Uani 1 1 d . . . . .
 C101 C 1.01905(17) 0.7790(2) 0.69761(9) 0.0485(9) Uani 1 1 d . . . . .
 H10D H 0.991564 0.800016 0.715650 0.073 Uiso 1 1 calc R U . . .
 H10E H 0.988355 0.746891 0.678801 0.073 Uiso 1 1 calc R U . . .
 H10F H 1.038998 0.824673 0.685675 0.073 Uiso 1 1 calc R U . . .
 C82 C 1.16511(14) 0.3517(2) 0.66742(8) 0.0348(7) Uani 1 1 d . . . . .
 H82 H 1.165886 0.380697 0.689919 0.042 Uiso 1 1 calc R U . . .
 C94 C 1.11796(16) 0.6060(2) 0.75307(8) 0.0393(8) Uani 1 1 d . . . . .
 C40 C 0.65092(17) 0.3082(2) 0.83917(9) 0.0489(9) Uani 1 1 d . . . . .
 H40A H 0.687206 0.267753 0.848361 0.073 Uiso 1 1 calc R U . . .
 H40B H 0.621424 0.287867 0.816475 0.073 Uiso 1 1 calc R U . . .
 H40C H 0.621553 0.317871 0.858014 0.073 Uiso 1 1 calc R U . . .
 C58 C 0.78857(14) 0.43652(18) 0.55734(8) 0.0302(7) Uani 1 1 d . . . . .
 H58A H 0.837362 0.417253 0.560189 0.045 Uiso 1 1 calc R U . . .
 H58B H 0.756297 0.391002 0.549904 0.045 Uiso 1 1 calc R U . . .
 H58C H 0.780042 0.458777 0.580956 0.045 Uiso 1 1 calc R U . . .
 C109 C 0.78195(15) 0.5894(2) 0.65664(8) 0.0326(7) Uani 1 1 d . . . . .
 C48 C 0.37227(16) 0.2901(2) 0.78216(8) 0.0347(7) Uani 1 1 d . . . . .
 C37 C 0.58807(15) 0.41223(18) 0.77611(8) 0.0298(7) Uani 1 1 d . . . . .
 C77 C 1.11762(14) 0.37427(19) 0.63591(8) 0.0300(7) Uani 1 1 d . . . . .
 C102 C 0.81183(14) 0.54707(19) 0.68888(8) 0.0297(7) Uani 1 1 d . . . . .
 C78 C 1.11622(15) 0.3309(2) 0.60271(8) 0.0357(7) Uani 1 1 d . . . . .
 H78 H 1.083903 0.345403 0.581021 0.043 Uiso 1 1 calc R U . . .
 C21 C 0.42205(13) 0.55760(18) 0.86840(7) 0.0241(6) Uani 1 1 d . . . . .
 C99 C 1.14822(16) 0.7481(2) 0.71838(8) 0.0408(8) Uani 1 1 d . . . . .
 H99 H 1.158394 0.796295 0.705981 0.049 Uiso 1 1 calc R U . . .
 C52 C 0.17210(15) 0.3158(2) 0.77434(9) 0.0455(9) Uani 1 1 d . . . . .
 H52A H 0.162244 0.257330 0.771915 0.068 Uiso 1 1 calc R U . . .
 H52B H 0.140698 0.345319 0.754834 0.068 Uiso 1 1 calc R U . . .
 H52C H 0.164239 0.334638 0.798652 0.068 Uiso 1 1 calc R U . . .
 C64 C 0.64105(15) 0.7570(2) 0.51404(10) 0.0418(8) Uani 1 1 d . . . . .
 H64 H 0.604706 0.778123 0.525773 0.050 Uiso 1 1 calc R U . . .
 C38 C 0.65397(14) 0.4384(2) 0.80240(8) 0.0321(7) Uani 1 1 d . . . . .
 C19 C 0.37454(15) 0.34338(19) 0.88165(8) 0.0364(7) Uani 1 1 d . . . . .
 H19A H 0.385769 0.329174 0.857384 0.055 Uiso 1 1 calc R U . . .
 H19B H 0.335811 0.308985 0.886750 0.055 Uiso 1 1 calc R U . . .
 H19C H 0.416170 0.334660 0.900838 0.055 Uiso 1 1 calc R U . . .
 C13 C 0.82309(15) 0.2746(2) 1.03327(9) 0.0389(8) Uani 1 1 d . . . . .
 H13 H 0.831994 0.274154 1.059595 0.047 Uiso 1 1 calc R U . . .
 C71 C 0.97008(14) 0.77965(19) 0.58060(8) 0.0358(7) Uani 1 1 d . . . . .
 H71A H 1.003551 0.753728 0.566971 0.054 Uiso 1 1 calc R U . . .
 H71B H 0.971478 0.751832 0.604364 0.054 Uiso 1 1 calc R U . . .
 H71C H 0.982890 0.837002 0.585050 0.054 Uiso 1 1 calc R U . . .
 C79 C 1.16235(17) 0.2673(2) 0.60214(9) 0.0423(8) Uani 1 1 d . . . . .
 H79 H 1.161758 0.237880 0.579768 0.051 Uiso 1 1 calc R U . . .
 C81 C 1.21121(16) 0.2875(2) 0.66630(9) 0.0446(9) Uani 1 1 d . . . . .
 H81 H 1.243680 0.272692 0.687880 0.053 Uiso 1 1 calc R U . . .
 C107 C 0.62755(18) 0.4516(3) 0.61543(10) 0.0636(12) Uani 1 1 d . . . . .
 H10G H 0.641808 0.432559 0.592512 0.095 Uiso 1 1 calc R U . . .
 H10H H 0.591865 0.494375 0.609589 0.095 Uiso 1 1 calc R U . . .
 H10I H 0.607818 0.406003 0.627503 0.095 Uiso 1 1 calc R U . . .
 C106 C 0.69153(17) 0.4856(2) 0.64136(9) 0.0458(9) Uani 1 1 d . . . . .
 C55 C 0.35525(16) 0.4982(2) 0.73476(9) 0.0445(8) Uani 1 1 d . . . . .
 H55A H 0.358933 0.487841 0.708852 0.067 Uiso 1 1 calc R U . . .
 H55B H 0.400230 0.519444 0.748003 0.067 Uiso 1 1 calc R U . . .
 H55C H 0.317926 0.538232 0.735807 0.067 Uiso 1 1 calc R U . . .
 C69 C 0.89441(16) 0.81390(19) 0.51980(8) 0.0364(7) Uani 1 1 d . . . . .
 H69A H 0.910169 0.870558 0.523229 0.055 Uiso 1 1 calc R U . . .
 H69B H 0.846309 0.812477 0.505630 0.055 Uiso 1 1 calc R U . . .
 H69C H 0.925967 0.784083 0.506304 0.055 Uiso 1 1 calc R U . . .
 C7 C 0.72477(13) 0.49610(18) 0.96263(7) 0.0265(6) Uani 1 1 d . . . . .
 C70 C 0.84613(15) 0.82057(19) 0.57890(8) 0.0350(7) Uani 1 1 d . . . . .
 H70A H 0.846668 0.794954 0.603085 0.053 Uiso 1 1 calc R U . . .
 H70B H 0.798107 0.819323 0.564610 0.053 Uiso 1 1 calc R U . . .
 H70C H 0.861944 0.877188 0.582454 0.053 Uiso 1 1 calc R U . . .
 C25 C 0.50461(16) 0.71972(18) 0.86297(8) 0.0343(7) Uani 1 1 d . . . . .
 H25A H 0.517611 0.713541 0.889893 0.051 Uiso 1 1 calc R U . . .
 H25B H 0.454685 0.734531 0.856561 0.051 Uiso 1 1 calc R U . . .
 H25C H 0.533448 0.762588 0.854543 0.051 Uiso 1 1 calc R U . . .
 C65 C 0.63393(17) 0.7599(2) 0.47612(11) 0.0478(9) Uani 1 1 d . . . . .
 H65 H 0.592548 0.782655 0.461836 0.057 Uiso 1 1 calc R U . . .
 C42 C 0.78550(17) 0.4787(3) 0.84580(9) 0.0560(11) Uani 1 1 d . . . . .
 C10 C 0.70625(14) 0.55770(19) 0.93136(8) 0.0341(7) Uani 1 1 d . . . . .
 H10J H 0.707579 0.531022 0.907579 0.051 Uiso 1 1 calc R U . . .
 H10K H 0.740413 0.602449 0.934968 0.051 Uiso 1 1 calc R U . . .
 H10L H 0.658840 0.579241 0.931403 0.051 Uiso 1 1 calc R U . . .
 C44 C 0.75246(16) 0.5304(2) 0.81839(9) 0.0472(9) Uani 1 1 d . . . . .
 H44 H 0.774243 0.580807 0.814586 0.057 Uiso 1 1 calc R U . . .
 C90 C 0.90181(16) 0.6353(2) 0.77911(8) 0.0393(8) Uani 1 1 d . . . . .
 H90 H 0.889403 0.647059 0.802511 0.047 Uiso 1 1 calc R U . . .
 C91 C 0.96896(16) 0.6510(2) 0.77240(8) 0.0377(8) Uani 1 1 d . . . . .
 H91 H 1.002789 0.674354 0.791516 0.045 Uiso 1 1 calc R U . . .
 C66 C 0.68681(16) 0.7299(2) 0.45854(9) 0.0421(8) Uani 1 1 d . . . . .
 H66 H 0.681863 0.732412 0.432320 0.051 Uiso 1 1 calc R U . . .
 C118 C 0.4706(3) 0.5587(3) 0.66002(12) 0.0859(15) Uani 1 1 d . . . . .
 H11N H 0.460348 0.613077 0.649404 0.129 Uiso 1 1 calc R U . . .
 H11O H 0.521374 0.548383 0.663329 0.129 Uiso 1 1 calc R U . . .
 H11P H 0.455179 0.555597 0.684070 0.129 Uiso 1 1 calc R U . . .
 C18 C 0.34344(15) 0.4568(2) 0.92059(8) 0.0349(7) Uani 1 1 d . . . . .
 H18A H 0.388828 0.452782 0.937431 0.052 Uiso 1 1 calc R U . . .
 H18B H 0.309265 0.420447 0.929146 0.052 Uiso 1 1 calc R U . . .
 H18C H 0.326263 0.512974 0.920221 0.052 Uiso 1 1 calc R U . . .
 C20 C 0.28435(15) 0.4453(2) 0.85391(8) 0.0410(8) Uani 1 1 d . . . . .
 H20A H 0.267774 0.501153 0.856155 0.062 Uiso 1 1 calc R U . . .
 H20B H 0.248415 0.406911 0.859157 0.062 Uiso 1 1 calc R U . . .
 H20C H 0.293101 0.436272 0.828684 0.062 Uiso 1 1 calc R U . . .
 C14 C 0.87208(15) 0.2421(2) 1.01373(10) 0.0429(8) Uani 1 1 d . . . . .
 H14 H 0.915190 0.220716 1.026791 0.052 Uiso 1 1 calc R U . . .
 C80 C 1.20972(17) 0.2451(2) 0.63355(10) 0.0487(9) Uani 1 1 d . . . . .
 H80 H 1.241106 0.200819 0.632595 0.058 Uiso 1 1 calc R U . . .
 C98 C 1.28018(16) 0.7285(2) 0.73905(9) 0.0489(9) Uani 1 1 d . . . . .
 H98A H 1.302044 0.737261 0.764966 0.073 Uiso 1 1 calc R U . . .
 H98B H 1.281594 0.779229 0.725129 0.073 Uiso 1 1 calc R U . . .
 H98C H 1.306020 0.685976 0.728277 0.073 Uiso 1 1 calc R U . . .
 C30 C 0.27513(15) 0.7113(2) 0.84755(9) 0.0384(8) Uani 1 1 d . . . . .
 H30 H 0.239433 0.727016 0.827486 0.046 Uiso 1 1 calc R U . . .
 C45 C 0.68824(15) 0.5110(2) 0.79614(8) 0.0359(8) Uani 1 1 d . . . . .
 C23 C 0.59692(14) 0.6252(2) 0.84866(8) 0.0350(7) Uani 1 1 d . . . . .
 H23A H 0.617807 0.666791 0.834741 0.052 Uiso 1 1 calc R U . . .
 H23B H 0.605824 0.571133 0.839194 0.052 Uiso 1 1 calc R U . . .
 H23C H 0.618079 0.628754 0.874951 0.052 Uiso 1 1 calc R U . . .
 C74 C 1.15623(16) 0.5389(2) 0.59158(8) 0.0395(8) Uani 1 1 d . . . . .
 H74A H 1.172378 0.482215 0.593532 0.059 Uiso 1 1 calc R U . . .
 H74B H 1.193572 0.573627 0.585079 0.059 Uiso 1 1 calc R U . . .
 H74C H 1.114105 0.543209 0.572336 0.059 Uiso 1 1 calc R U . . .
 C75 C 1.20255(15) 0.5556(2) 0.65999(8) 0.0415(8) Uani 1 1 d . . . . .
 H75A H 1.188334 0.566862 0.683874 0.062 Uiso 1 1 calc R U . . .
 H75B H 1.239889 0.593607 0.656238 0.062 Uiso 1 1 calc R U . . .
 H75C H 1.220100 0.499651 0.659818 0.062 Uiso 1 1 calc R U . . .
 C117 C 0.4311(2) 0.4946(3) 0.63376(11) 0.0758(13) Uani 1 1 d . . . . .
 H117 H 0.395595 0.458585 0.639122 0.091 Uiso 1 1 calc R U . . .
 C116 C 0.4325(3) 0.4354(3) 0.57499(13) 0.0844(16) Uani 1 1 d . . . . .
 H11Q H 0.380924 0.440423 0.566921 0.101 Uiso 1 1 calc R U . . .
 H11R H 0.442441 0.382082 0.587422 0.101 Uiso 1 1 calc R U . . .
 C57 C 0.77620(13) 0.50252(18) 0.52782(7) 0.0257(6) Uani 1 1 d . . . . .
 C111 C 0.0273(3) 0.5777(3) 0.92272(14) 0.0954(17) Uani 1 1 d . . . . .
 H11D H -0.011616 0.605412 0.906086 0.115 Uiso 1 1 calc R U . . .
 H11E H 0.067290 0.616262 0.928216 0.115 Uiso 1 1 calc R U . . .
 C114 C 0.0035(3) 0.5547(4) 0.95778(13) 0.0988(18) Uani 1 1 d . . . . .
 H11F H -0.029950 0.509427 0.953057 0.148 Uiso 1 1 calc R U . . .
 H11G H -0.019491 0.601533 0.967210 0.148 Uiso 1 1 calc R U . . .
 H11H H 0.044304 0.538135 0.976171 0.148 Uiso 1 1 calc R U . . .
 C113 C 0.4694(2) 0.4404(3) 0.54135(13) 0.0866(15) Uani 1 1 d . . . . .
 H11S H 0.451274 0.397386 0.523669 0.130 Uiso 1 1 calc R U . . .
 H11T H 0.520266 0.433198 0.549383 0.130 Uiso 1 1 calc R U . . .
 H11U H 0.460206 0.493650 0.529460 0.130 Uiso 1 1 calc R U . . .
 C95 C 1.10323(18) 0.5263(2) 0.77106(10) 0.0545(10) Uani 1 1 d . . . . .
 H95A H 1.147701 0.502618 0.783673 0.082 Uiso 1 1 calc R U . . .
 H95B H 1.080176 0.488519 0.752034 0.082 Uiso 1 1 calc R U . . .
 H95C H 1.072270 0.536296 0.789124 0.082 Uiso 1 1 calc R U . . .
 C115 C 0.1367(3) 0.5738(4) 0.87515(17) 0.124(2) Uani 1 1 d . . . . .
 H11I H 0.153014 0.576206 0.851312 0.187 Uiso 1 1 calc R U . . .
 H11J H 0.172660 0.547149 0.893532 0.187 Uiso 1 1 calc R U . . .
 H11K H 0.128585 0.629149 0.883447 0.187 Uiso 1 1 calc R U . . .
 C112 C 0.0689(3) 0.5258(3) 0.87079(13) 0.0908(16) Uani 1 1 d . . . . .
 H11L H 0.031196 0.556452 0.854624 0.109 Uiso 1 1 calc R U . . .
 H11M H 0.075230 0.473305 0.858531 0.109 Uiso 1 1 calc R U . . .
 C43 C 0.85741(19) 0.5006(4) 0.86806(10) 0.0912(18) Uani 1 1 d . . . . .
 H43A H 0.889411 0.515390 0.851103 0.137 Uiso 1 1 calc R U . . .
 H43B H 0.876599 0.453798 0.883085 0.137 Uiso 1 1 calc R U . . .
 H43C H 0.852509 0.546867 0.884320 0.137 Uiso 1 1 calc R U . . .

loop_
  _atom_site_aniso_label
  _atom_site_aniso_U_11
  _atom_site_aniso_U_22
  _atom_site_aniso_U_33
  _atom_site_aniso_U_23
  _atom_site_aniso_U_13
  _atom_site_aniso_U_12
 S4 0.0247(3) 0.0255(4) 0.0281(4) -0.0010(3) 0.0116(3) 0.0007(3)
 Si3 0.0189(4) 0.0275(5) 0.0212(4) -0.0005(3) 0.0070(3) 0.0000(3)
 S1 0.0241(3) 0.0259(4) 0.0270(4) -0.0007(3) 0.0095(3) 0.0013(3)
 S3 0.0258(3) 0.0276(4) 0.0242(3) 0.0016(3) 0.0101(3) 0.0018(3)
 Si1 0.0191(4) 0.0271(5) 0.0217(4) -0.0007(3) 0.0060(3) 0.0012(3)
 S2 0.0250(3) 0.0275(4) 0.0250(3) 0.0006(3) 0.0095(3) 0.0017(3)
 Si2 0.0201(4) 0.0296(5) 0.0210(4) -0.0001(3) 0.0068(3) 0.0009(3)
 Si4 0.0209(4) 0.0305(5) 0.0200(4) -0.0006(3) 0.0070(3) -0.0005(3)
 O2 0.0235(9) 0.0312(12) 0.0227(9) -0.0013(9) 0.0082(8) 0.0017(8)
 O1 0.0241(10) 0.0274(12) 0.0235(10) -0.0009(8) 0.0062(8) 0.0020(8)
 N6 0.0203(11) 0.0255(14) 0.0263(12) -0.0010(10) 0.0079(9) 0.0028(10)
 N1 0.0211(11) 0.0275(14) 0.0236(12) -0.0028(10) 0.0066(9) 0.0025(10)
 N8 0.0236(12) 0.0278(14) 0.0213(11) -0.0001(10) 0.0062(9) 0.0017(10)
 C6 0.0259(14) 0.0311(18) 0.0201(13) -0.0009(12) 0.0083(11) 0.0034(12)
 N5 0.0277(12) 0.0360(16) 0.0235(12) -0.0016(11) 0.0086(10) 0.0005(11)
 N2 0.0179(11) 0.0288(15) 0.0260(12) -0.0022(11) 0.0053(9) -0.0002(10)
 N9 0.0217(11) 0.0325(15) 0.0248(12) 0.0004(11) 0.0072(9) -0.0009(10)
 N3 0.0194(11) 0.0308(15) 0.0250(12) -0.0001(11) 0.0073(9) 0.0014(10)
 C33 0.0305(15) 0.0366(19) 0.0234(14) -0.0012(13) 0.0058(12) -0.0007(13)
 N7 0.0185(11) 0.0262(14) 0.0228(11) -0.0003(10) 0.0055(9) 0.0002(9)
 N4 0.0237(12) 0.0278(14) 0.0221(11) -0.0013(10) 0.0070(9) 0.0024(10)
 C24 0.0407(17) 0.042(2) 0.0278(15) 0.0068(14) 0.0102(13) -0.0049(15)
 N10 0.0278(12) 0.0330(15) 0.0268(12) -0.0032(11) 0.0119(10) -0.0019(10)
 C92 0.0334(16) 0.0361(19) 0.0276(15) -0.0019(14) 0.0098(13) -0.0038(14)
 C104 0.0419(18) 0.043(2) 0.0407(18) -0.0016(16) 0.0198(15) -0.0033(15)
 C32 0.0320(15) 0.0283(17) 0.0228(14) 0.0008(13) 0.0068(12) 0.0031(13)
 C97 0.0340(17) 0.054(2) 0.0328(17) -0.0106(16) 0.0115(14) -0.0061(16)
 C62 0.0210(13) 0.0271(17) 0.0351(16) -0.0005(13) 0.0054(12) 0.0013(12)
 C96 0.0336(17) 0.054(2) 0.0335(17) -0.0035(16) 0.0037(14) -0.0043(16)
 C59 0.0323(15) 0.037(2) 0.0254(15) -0.0061(14) 0.0035(12) 0.0003(13)
 C93 0.0359(17) 0.047(2) 0.0228(15) -0.0085(14) 0.0080(13) -0.0075(15)
 C26 0.0251(14) 0.0331(18) 0.0280(15) 0.0044(13) 0.0096(12) 0.0070(12)
 C34 0.0385(17) 0.048(2) 0.0286(16) -0.0098(15) 0.0050(13) -0.0064(15)
 C61 0.0215(13) 0.0294(18) 0.0218(13) -0.0008(12) 0.0112(11) 0.0039(12)
 C39 0.0335(17) 0.061(2) 0.0260(15) 0.0026(16) 0.0147(13) 0.0106(16)
 C47 0.0333(16) 0.039(2) 0.0201(14) -0.0049(13) 0.0035(12) -0.0040(14)
 C85 0.0379(17) 0.040(2) 0.0251(15) 0.0043(14) 0.0080(13) -0.0032(14)
 C84 0.0278(15) 0.0366(19) 0.0350(16) 0.0027(14) 0.0089(13) -0.0038(13)
 C72 0.0196(13) 0.0373(19) 0.0280(15) -0.0002(13) 0.0082(11) -0.0039(12)
 C28 0.0368(17) 0.043(2) 0.0338(16) -0.0039(15) 0.0128(14) 0.0090(15)
 C5 0.0340(16) 0.0299(19) 0.0387(17) -0.0011(14) 0.0100(13) 0.0069(13)
 C12 0.0248(14) 0.0355(19) 0.0359(17) 0.0030(14) 0.0099(12) 0.0008(13)
 C50 0.0413(18) 0.041(2) 0.0301(16) -0.0033(15) 0.0079(14) -0.0077(15)
 C89 0.0326(16) 0.044(2) 0.0301(16) -0.0033(15) 0.0162(13) -0.0038(14)
 C51 0.0342(17) 0.050(2) 0.0296(16) -0.0050(15) 0.0017(13) -0.0085(16)
 C56 0.0202(12) 0.0299(17) 0.0210(13) -0.0009(12) 0.0081(10) -0.0013(12)
 C88 0.0337(16) 0.0330(19) 0.0294(15) -0.0005(14) 0.0120(13) -0.0001(13)
 C27 0.0280(15) 0.039(2) 0.0279(15) 0.0035(14) 0.0081(12) 0.0036(13)
 C68 0.0257(14) 0.0276(18) 0.0344(16) -0.0030(13) 0.0099(12) 0.0016(12)
 O4 0.0657(18) 0.0505(19) 0.084(2) -0.0003(16) -0.0066(15) -0.0010(14)
 C1 0.0194(12) 0.0306(18) 0.0230(14) -0.0015(12) 0.0054(11) 0.0016(12)
 C103 0.0312(16) 0.040(2) 0.0318(16) -0.0055(14) 0.0167(13) 0.0002(14)
 C87 0.0293(15) 0.0304(18) 0.0277(15) -0.0018(13) 0.0099(12) -0.0018(13)
 C15 0.0265(15) 0.034(2) 0.063(2) -0.0007(17) 0.0157(15) 0.0046(13)
 C67 0.0308(16) 0.0333(19) 0.0369(17) 0.0020(14) 0.0078(13) -0.0013(13)
 C31 0.0298(15) 0.041(2) 0.0287(15) 0.0004(14) 0.0060(12) 0.0050(14)
 C16 0.0263(15) 0.0339(19) 0.0396(17) 0.0005(14) 0.0106(13) 0.0029(13)
 C100 0.0341(16) 0.049(2) 0.0271(15) -0.0069(15) 0.0074(13) -0.0057(15)
 C49 0.050(2) 0.041(2) 0.0414(19) 0.0011(16) 0.0122(15) -0.0007(16)
 C22 0.0295(15) 0.0315(18) 0.0204(13) 0.0056(12) 0.0062(11) -0.0023(13)
 C54 0.0299(16) 0.044(2) 0.0290(16) -0.0014(15) 0.0020(13) -0.0045(14)
 C35 0.0463(19) 0.047(2) 0.0252(15) -0.0063(15) 0.0130(14) -0.0013(16)
 C53 0.0301(16) 0.048(2) 0.0313(16) -0.0017(15) -0.0004(13) -0.0023(15)
 C105 0.0359(17) 0.047(2) 0.0402(18) -0.0090(16) 0.0219(15) -0.0095(15)
 C83 0.0281(14) 0.0290(18) 0.0243(14) 0.0034(13) 0.0067(11) -0.0009(12)
 C4 0.0362(16) 0.0264(18) 0.0346(16) 0.0020(14) 0.0089(13) 0.0010(13)
 C41 0.0387(19) 0.090(3) 0.0292(17) 0.0113(19) 0.0116(15) 0.011(2)
 C8 0.0314(16) 0.039(2) 0.0334(16) -0.0107(15) 0.0070(13) -0.0043(14)
 C17 0.0199(13) 0.0373(19) 0.0247(14) -0.0004(13) 0.0052(11) -0.0010(12)
 C3 0.0306(16) 0.0312(19) 0.0423(18) -0.0056(15) 0.0049(13) -0.0004(13)
 C108 0.0332(17) 0.060(3) 0.0325(17) 0.0003(17) 0.0105(14) 0.0051(16)
 C2 0.0261(14) 0.0252(17) 0.0336(16) -0.0007(13) 0.0073(12) -0.0004(12)
 C60 0.0224(14) 0.0350(19) 0.0393(17) -0.0025(14) 0.0067(12) -0.0021(13)
 C73 0.0317(16) 0.042(2) 0.0474(19) 0.0028(16) 0.0160(14) -0.0050(14)
 C36 0.0382(17) 0.0353(19) 0.0300(16) -0.0009(14) 0.0160(13) 0.0001(14)
 C86 0.0421(17) 0.0314(19) 0.0344(16) 0.0016(14) 0.0131(14) -0.0032(14)
 C29 0.0356(17) 0.043(2) 0.0455(19) 0.0033(16) 0.0121(15) 0.0152(15)
 C46 0.0445(19) 0.045(2) 0.0468(19) -0.0061(17) 0.0238(16) -0.0054(16)
 C11 0.0218(14) 0.0281(18) 0.0349(16) 0.0016(13) 0.0074(12) 0.0022(12)
 C9 0.0247(15) 0.036(2) 0.0422(17) 0.0015(15) 0.0125(13) -0.0020(13)
 C63 0.0256(15) 0.0294(18) 0.0446(18) -0.0028(14) 0.0085(13) 0.0017(13)
 C110 0.0423(18) 0.044(2) 0.0353(17) 0.0050(15) 0.0143(14) 0.0064(15)
 C76 0.0251(14) 0.041(2) 0.0157(13) -0.0001(13) 0.0064(11) 0.0025(13)
 O3 0.103(2) 0.083(3) 0.084(2) 0.0045(19) 0.0415(19) 0.0172(19)
 C101 0.049(2) 0.053(2) 0.045(2) 0.0041(18) 0.0121(16) -0.0070(17)
 C82 0.0300(15) 0.044(2) 0.0309(16) 0.0041(15) 0.0068(13) 0.0044(14)
 C94 0.0364(17) 0.048(2) 0.0350(17) -0.0061(16) 0.0103(14) -0.0059(15)
 C40 0.048(2) 0.057(3) 0.046(2) 0.0161(18) 0.0217(16) 0.0213(18)
 C58 0.0269(15) 0.0296(18) 0.0357(16) 0.0008(14) 0.0103(12) 0.0011(12)
 C109 0.0294(15) 0.043(2) 0.0294(16) -0.0041(14) 0.0150(13) 0.0039(14)
 C48 0.0404(17) 0.039(2) 0.0245(15) -0.0057(14) 0.0043(13) -0.0007(15)
 C37 0.0322(15) 0.0312(18) 0.0271(15) 0.0010(13) 0.0083(12) 0.0045(13)
 C77 0.0240(14) 0.0367(19) 0.0308(15) 0.0033(14) 0.0086(12) 0.0026(13)
 C102 0.0247(14) 0.0365(19) 0.0316(16) -0.0045(14) 0.0148(12) -0.0009(13)
 C78 0.0323(16) 0.044(2) 0.0331(16) 0.0059(15) 0.0119(13) 0.0069(14)
 C21 0.0211(13) 0.0346(19) 0.0167(13) -0.0003(12) 0.0035(10) 0.0027(12)
 C99 0.0463(19) 0.046(2) 0.0323(17) -0.0044(16) 0.0130(15) -0.0088(16)
 C52 0.0359(18) 0.054(2) 0.0459(19) 0.0023(17) 0.0047(15) -0.0127(16)
 C64 0.0260(16) 0.032(2) 0.067(2) -0.0055(17) 0.0087(15) 0.0059(14)
 C38 0.0269(15) 0.046(2) 0.0261(15) -0.0059(14) 0.0135(12) 0.0039(14)
 C19 0.0336(16) 0.040(2) 0.0380(17) 0.0027(15) 0.0130(13) -0.0041(14)
 C13 0.0364(17) 0.038(2) 0.0404(18) 0.0074(16) 0.0021(14) 0.0016(15)
 C71 0.0291(15) 0.0313(19) 0.0463(18) -0.0074(15) 0.0046(13) -0.0007(13)
 C79 0.0479(19) 0.043(2) 0.0406(18) 0.0053(16) 0.0195(16) 0.0140(16)
 C81 0.0306(17) 0.055(2) 0.046(2) 0.0130(18) 0.0012(14) 0.0153(16)
 C107 0.043(2) 0.096(4) 0.052(2) -0.014(2) 0.0088(17) -0.018(2)
 C106 0.0346(17) 0.065(3) 0.0415(19) -0.0133(18) 0.0168(15) -0.0057(17)
 C55 0.0331(17) 0.048(2) 0.051(2) 0.0038(17) 0.0042(15) -0.0016(16)
 C69 0.0395(17) 0.0309(19) 0.0417(18) 0.0050(15) 0.0148(14) 0.0023(14)
 C7 0.0206(13) 0.0313(18) 0.0283(15) -0.0001(13) 0.0066(11) -0.0003(12)
 C70 0.0356(16) 0.0301(19) 0.0431(18) -0.0050(15) 0.0169(14) 0.0022(14)
 C25 0.0423(18) 0.0304(19) 0.0330(16) 0.0005(14) 0.0140(14) -0.0023(14)
 C65 0.0334(18) 0.034(2) 0.069(3) 0.0045(18) -0.0093(17) 0.0038(15)
 C42 0.0284(17) 0.109(4) 0.0327(18) -0.003(2) 0.0123(15) -0.006(2)
 C10 0.0266(15) 0.037(2) 0.0409(17) 0.0057(15) 0.0126(13) -0.0006(13)
 C44 0.0364(18) 0.073(3) 0.0368(18) -0.0121(19) 0.0199(15) -0.0158(18)
 C90 0.0460(19) 0.048(2) 0.0280(16) -0.0052(15) 0.0171(14) -0.0082(16)
 C91 0.0388(17) 0.045(2) 0.0295(16) -0.0050(15) 0.0071(13) -0.0079(15)
 C66 0.0432(19) 0.038(2) 0.0405(18) 0.0069(16) -0.0043(15) -0.0006(15)
 C118 0.106(4) 0.080(4) 0.068(3) 0.016(3) 0.006(3) -0.018(3)
 C18 0.0309(15) 0.046(2) 0.0314(16) -0.0025(15) 0.0150(13) -0.0069(14)
 C20 0.0269(16) 0.052(2) 0.0414(18) 0.0029(16) -0.0008(13) -0.0060(15)
 C14 0.0253(16) 0.037(2) 0.063(2) 0.0080(18) -0.0014(15) 0.0030(14)
 C80 0.0405(19) 0.055(3) 0.055(2) 0.0088(19) 0.0214(17) 0.0193(17)
 C98 0.0398(19) 0.060(3) 0.049(2) -0.0069(18) 0.0140(16) -0.0148(17)
 C30 0.0326(16) 0.044(2) 0.0376(18) 0.0043(16) 0.0047(14) 0.0118(15)
 C45 0.0294(15) 0.052(2) 0.0303(16) -0.0090(15) 0.0164(13) 0.0000(15)
 C23 0.0291(15) 0.039(2) 0.0394(17) 0.0036(15) 0.0138(13) -0.0018(14)
 C74 0.0368(17) 0.050(2) 0.0367(17) -0.0038(16) 0.0201(14) -0.0058(15)
 C75 0.0272(16) 0.053(2) 0.0420(19) 0.0035(17) 0.0008(14) -0.0072(15)
 C117 0.096(3) 0.072(3) 0.056(3) 0.014(2) 0.005(2) -0.031(3)
 C116 0.097(4) 0.051(3) 0.087(4) -0.006(3) -0.033(3) -0.015(3)
 C57 0.0208(13) 0.0308(18) 0.0253(14) -0.0027(13) 0.0038(11) -0.0010(12)
 C111 0.106(4) 0.094(4) 0.093(4) -0.035(3) 0.035(3) -0.012(3)
 C114 0.083(3) 0.138(5) 0.083(3) -0.023(3) 0.036(3) -0.014(3)
 C113 0.073(3) 0.090(4) 0.086(3) -0.031(3) -0.016(3) 0.013(3)
 C95 0.045(2) 0.061(3) 0.059(2) 0.011(2) 0.0142(17) -0.0049(18)
 C115 0.089(4) 0.138(6) 0.150(6) -0.019(5) 0.031(4) 0.023(4)
 C112 0.103(4) 0.095(4) 0.082(3) 0.020(3) 0.037(3) 0.007(3)
 C43 0.037(2) 0.193(6) 0.043(2) 0.007(3) 0.0057(17) -0.028(3)

_geom_special_details
;
 All esds (except the esd in the dihedral angle between two l.s. planes)
 are estimated using the full covariance matrix.  The cell esds are taken
 into account individually in the estimation of esds in distances, angles
 and torsion angles; correlations between esds in cell parameters are only
 used when they are defined by crystal symmetry.  An approximate (isotropic)
 treatment of cell esds is used for estimating esds involving l.s. planes.
;
loop_
  _geom_bond_atom_site_label_1
  _geom_bond_atom_site_label_2
  _geom_bond_distance
  _geom_bond_site_symmetry_2
  _geom_bond_publ_flag
 S4 Si3 2.1844(9) . ?
 S4 C56 1.760(3) . ?
 Si3 S3 2.2586(11) 3_766 ?
 Si3 O2 1.6329(18) . ?
 Si3 N6 1.986(2) . ?
 Si3 N7 1.820(2) . ?
 S1 Si1 2.1867(10) . ?
 S1 C1 1.760(3) . ?
 S3 C56 1.756(2) . ?
 Si1 S2 2.2589(11) 3_667 ?
 Si1 O1 1.6375(18) . ?
 Si1 N1 1.988(2) . ?
 Si1 N2 1.822(2) . ?
 S2 C1 1.752(2) . ?
 Si2 O1 1.6365(19) . ?
 Si2 N5 1.568(2) . ?
 Si2 N3 1.836(2) . ?
 Si2 N4 1.827(2) . ?
 Si4 O2 1.6317(19) . ?
 Si4 N8 1.818(2) . ?
 Si4 N9 1.845(2) . ?
 Si4 N10 1.571(2) . ?
 N6 C61 1.318(3) . ?
 N6 C68 1.490(4) . ?
 N1 C6 1.317(3) . ?
 N1 C2 1.487(4) . ?
 N8 C83 1.488(3) . ?
 N8 C76 1.352(3) . ?
 C6 N2 1.349(4) . ?
 C6 C11 1.495(4) . ?
 N5 C32 1.362(3) . ?
 N2 C7 1.495(3) . ?
 N9 C72 1.493(3) . ?
 N9 C76 1.325(4) . ?
 N3 C17 1.490(3) . ?
 N3 C21 1.325(4) . ?
 C33 C32 1.429(4) . ?
 C33 C34 1.401(4) . ?
 C33 C47 1.502(4) . ?
 N7 C61 1.352(3) . ?
 N7 C57 1.503(3) . ?
 N4 C22 1.488(3) . ?
 N4 C21 1.349(3) . ?
 C24 H24A 0.9800 . ?
 C24 H24B 0.9800 . ?
 C24 H24C 0.9800 . ?
 C24 C22 1.540(4) . ?
 N10 C87 1.355(3) . ?
 C92 C93 1.503(4) . ?
 C92 C87 1.425(4) . ?
 C92 C91 1.395(4) . ?
 C104 H10A 0.9800 . ?
 C104 H10B 0.9800 . ?
 C104 H10C 0.9800 . ?
 C104 C103 1.499(4) . ?
 C32 C37 1.418(4) . ?
 C97 C96 1.384(5) . ?
 C97 C99 1.393(4) . ?
 C97 C98 1.520(4) . ?
 C62 C61 1.492(4) . ?
 C62 C67 1.386(4) . ?
 C62 C63 1.399(4) . ?
 C96 H96 0.9500 . ?
 C96 C94 1.398(4) . ?
 C59 H59A 0.9800 . ?
 C59 H59B 0.9800 . ?
 C59 H59C 0.9800 . ?
 C59 C57 1.529(4) . ?
 C93 C100 1.405(4) . ?
 C93 C94 1.392(4) . ?
 C26 C27 1.401(4) . ?
 C26 C31 1.391(4) . ?
 C26 C21 1.481(4) . ?
 C34 H34 0.9500 . ?
 C34 C35 1.388(4) . ?
 C39 C41 1.405(4) . ?
 C39 C40 1.493(5) . ?
 C39 C38 1.409(4) . ?
 C47 C54 1.409(4) . ?
 C47 C48 1.401(4) . ?
 C85 H85A 0.9800 . ?
 C85 H85B 0.9800 . ?
 C85 H85C 0.9800 . ?
 C85 C83 1.531(4) . ?
 C84 H84A 0.9800 . ?
 C84 H84B 0.9800 . ?
 C84 H84C 0.9800 . ?
 C84 C83 1.528(4) . ?
 C72 C73 1.507(4) . ?
 C72 C74 1.524(4) . ?
 C72 C75 1.541(4) . ?
 C28 H28 0.9500 . ?
 C28 C27 1.383(4) . ?
 C28 C29 1.385(4) . ?
 C5 H5A 0.9800 . ?
 C5 H5B 0.9800 . ?
 C5 H5C 0.9800 . ?
 C5 C2 1.539(4) . ?
 C12 H12 0.9500 . ?
 C12 C11 1.384(4) . ?
 C12 C13 1.384(4) . ?
 C50 H50 0.9500 . ?
 C50 C51 1.391(4) . ?
 C50 C48 1.415(4) . ?
 C89 H89 0.9500 . ?
 C89 C88 1.390(4) . ?
 C89 C90 1.381(4) . ?
 C51 C53 1.383(4) . ?
 C51 C52 1.511(4) . ?
 C56 C56 1.325(5) 3_766 ?
 C88 C87 1.442(4) . ?
 C88 C102 1.488(4) . ?
 C27 H27 0.9500 . ?
 C68 C71 1.530(4) . ?
 C68 C69 1.537(4) . ?
 C68 C70 1.534(4) . ?
 O4 C117 1.422(5) . ?
 O4 C116 1.416(5) . ?
 C1 C1 1.331(5) 3_667 ?
 C103 C105 1.391(4) . ?
 C103 C102 1.414(4) . ?
 C15 H15 0.9500 . ?
 C15 C16 1.395(4) . ?
 C15 C14 1.373(4) . ?
 C67 H67 0.9500 . ?
 C67 C66 1.392(4) . ?
 C31 H31 0.9500 . ?
 C31 C30 1.387(4) . ?
 C16 H16 0.9500 . ?
 C16 C11 1.394(4) . ?
 C100 C101 1.505(4) . ?
 C100 C99 1.398(4) . ?
 C49 H49A 0.9800 . ?
 C49 H49B 0.9800 . ?
 C49 H49C 0.9800 . ?
 C49 C48 1.500(4) . ?
 C22 C25 1.529(4) . ?
 C22 C23 1.533(4) . ?
 C54 C53 1.396(4) . ?
 C54 C55 1.514(4) . ?
 C35 H35 0.9500 . ?
 C35 C36 1.377(4) . ?
 C53 H53 0.9500 . ?
 C105 H105 0.9500 . ?
 C105 C106 1.383(5) . ?
 C83 C86 1.522(4) . ?
 C4 H4A 0.9800 . ?
 C4 H4B 0.9800 . ?
 C4 H4C 0.9800 . ?
 C4 C2 1.531(4) . ?
 C41 H41 0.9500 . ?
 C41 C42 1.377(5) . ?
 C8 H8A 0.9800 . ?
 C8 H8B 0.9800 . ?
 C8 H8C 0.9800 . ?
 C8 C7 1.527(4) . ?
 C17 C19 1.514(4) . ?
 C17 C18 1.527(4) . ?
 C17 C20 1.531(4) . ?
 C3 H3A 0.9800 . ?
 C3 H3B 0.9800 . ?
 C3 H3C 0.9800 . ?
 C3 C2 1.539(4) . ?
 C108 H108 0.9500 . ?
 C108 C109 1.395(4) . ?
 C108 C106 1.377(5) . ?
 C60 H60A 0.9800 . ?
 C60 H60B 0.9800 . ?
 C60 H60C 0.9800 . ?
 C60 C57 1.541(3) . ?
 C73 H73A 0.9800 . ?
 C73 H73B 0.9800 . ?
 C73 H73C 0.9800 . ?
 C36 H36 0.9500 . ?
 C36 C37 1.393(4) . ?
 C86 H86A 0.9800 . ?
 C86 H86B 0.9800 . ?
 C86 H86C 0.9800 . ?
 C29 H29 0.9500 . ?
 C29 C30 1.379(4) . ?
 C46 H46A 0.9800 . ?
 C46 H46B 0.9800 . ?
 C46 H46C 0.9800 . ?
 C46 C45 1.505(4) . ?
 C9 H9A 0.9800 . ?
 C9 H9B 0.9800 . ?
 C9 H9C 0.9800 . ?
 C9 C7 1.549(3) . ?
 C63 H63 0.9500 . ?
 C63 C64 1.376(4) . ?
 C110 H11A 0.9800 . ?
 C110 H11B 0.9800 . ?
 C110 H11C 0.9800 . ?
 C110 C109 1.502(4) . ?
 C76 C77 1.493(4) . ?
 O3 C111 1.366(5) . ?
 O3 C112 1.421(5) . ?
 C101 H10D 0.9800 . ?
 C101 H10E 0.9800 . ?
 C101 H10F 0.9800 . ?
 C82 H82 0.9500 . ?
 C82 C77 1.392(4) . ?
 C82 C81 1.384(4) . ?
 C94 C95 1.514(5) . ?
 C40 H40A 0.9800 . ?
 C40 H40B 0.9800 . ?
 C40 H40C 0.9800 . ?
 C58 H58A 0.9800 . ?
 C58 H58B 0.9800 . ?
 C58 H58C 0.9800 . ?
 C58 C57 1.521(4) . ?
 C109 C102 1.404(4) . ?
 C37 C38 1.515(4) . ?
 C77 C78 1.406(4) . ?
 C78 H78 0.9500 . ?
 C78 C79 1.375(4) . ?
 C99 H99 0.9500 . ?
 C52 H52A 0.9800 . ?
 C52 H52B 0.9800 . ?
 C52 H52C 0.9800 . ?
 C64 H64 0.9500 . ?
 C64 C65 1.373(5) . ?
 C38 C45 1.401(4) . ?
 C19 H19A 0.9800 . ?
 C19 H19B 0.9800 . ?
 C19 H19C 0.9800 . ?
 C13 H13 0.9500 . ?
 C13 C14 1.389(4) . ?
 C71 H71A 0.9800 . ?
 C71 H71B 0.9800 . ?
 C71 H71C 0.9800 . ?
 C79 H79 0.9500 . ?
 C79 C80 1.386(4) . ?
 C81 H81 0.9500 . ?
 C81 C80 1.385(5) . ?
 C107 H10G 0.9800 . ?
 C107 H10H 0.9800 . ?
 C107 H10I 0.9800 . ?
 C107 C106 1.524(5) . ?
 C55 H55A 0.9800 . ?
 C55 H55B 0.9800 . ?
 C55 H55C 0.9800 . ?
 C69 H69A 0.9800 . ?
 C69 H69B 0.9800 . ?
 C69 H69C 0.9800 . ?
 C7 C10 1.524(4) . ?
 C70 H70A 0.9800 . ?
 C70 H70B 0.9800 . ?
 C70 H70C 0.9800 . ?
 C25 H25A 0.9800 . ?
 C25 H25B 0.9800 . ?
 C25 H25C 0.9800 . ?
 C65 H65 0.9500 . ?
 C65 C66 1.389(5) . ?
 C42 C44 1.382(5) . ?
 C42 C43 1.522(5) . ?
 C10 H10J 0.9800 . ?
 C10 H10K 0.9800 . ?
 C10 H10L 0.9800 . ?
 C44 H44 0.9500 . ?
 C44 C45 1.394(4) . ?
 C90 H90 0.9500 . ?
 C90 C91 1.383(4) . ?
 C91 H91 0.9500 . ?
 C66 H66 0.9500 . ?
 C118 H11N 0.9800 . ?
 C118 H11O 0.9800 . ?
 C118 H11P 0.9800 . ?
 C118 C117 1.535(6) . ?
 C18 H18A 0.9800 . ?
 C18 H18B 0.9800 . ?
 C18 H18C 0.9800 . ?
 C20 H20A 0.9800 . ?
 C20 H20B 0.9800 . ?
 C20 H20C 0.9800 . ?
 C14 H14 0.9500 . ?
 C80 H80 0.9500 . ?
 C98 H98A 0.9800 . ?
 C98 H98B 0.9800 . ?
 C98 H98C 0.9800 . ?
 C30 H30 0.9500 . ?
 C23 H23A 0.9800 . ?
 C23 H23B 0.9800 . ?
 C23 H23C 0.9800 . ?
 C74 H74A 0.9800 . ?
 C74 H74B 0.9800 . ?
 C74 H74C 0.9800 . ?
 C75 H75A 0.9800 . ?
 C75 H75B 0.9800 . ?
 C75 H75C 0.9800 . ?
 C117 H117 0.9500 . ?
 C116 H11Q 0.9900 . ?
 C116 H11R 0.9900 . ?
 C116 C113 1.530(6) . ?
 C111 H11D 0.9900 . ?
 C111 H11E 0.9900 . ?
 C111 C114 1.488(6) . ?
 C114 H11F 0.9800 . ?
 C114 H11G 0.9800 . ?
 C114 H11H 0.9800 . ?
 C113 H11S 0.9800 . ?
 C113 H11T 0.9800 . ?
 C113 H11U 0.9800 . ?
 C95 H95A 0.9800 . ?
 C95 H95B 0.9800 . ?
 C95 H95C 0.9800 . ?
 C115 H11I 0.9800 . ?
 C115 H11J 0.9800 . ?
 C115 H11K 0.9800 . ?
 C115 C112 1.511(7) . ?
 C112 H11L 0.9900 . ?
 C112 H11M 0.9900 . ?
 C43 H43A 0.9800 . ?
 C43 H43B 0.9800 . ?
 C43 H43C 0.9800 . ?

loop_
  _geom_angle_atom_site_label_1
  _geom_angle_atom_site_label_2
  _geom_angle_atom_site_label_3
  _geom_angle
  _geom_angle_site_symmetry_1
  _geom_angle_site_symmetry_3
  _geom_angle_publ_flag
 C56 S4 Si3 103.27(9) . . ?
 S4 Si3 S3 90.82(4) . 3_766 ?
 O2 Si3 S4 129.70(7) . . ?
 O2 Si3 S3 93.96(8) . 3_766 ?
 O2 Si3 N6 95.58(10) . . ?
 O2 Si3 N7 115.08(9) . . ?
 N6 Si3 S4 84.40(7) . . ?
 N6 Si3 S3 170.31(7) . 3_766 ?
 N7 Si3 S4 111.60(7) . . ?
 N7 Si3 S3 105.52(8) . 3_766 ?
 N7 Si3 N6 68.73(10) . . ?
 C1 S1 Si1 104.03(9) . . ?
 C56 S3 Si3 100.80(10) . 3_766 ?
 S1 Si1 S2 90.70(4) . 3_667 ?
 O1 Si1 S1 128.41(7) . . ?
 O1 Si1 S2 94.99(7) . 3_667 ?
 O1 Si1 N1 96.04(9) . . ?
 O1 Si1 N2 114.39(9) . . ?
 N1 Si1 S1 84.29(7) . . ?
 N1 Si1 S2 168.71(7) . 3_667 ?
 N2 Si1 S1 113.57(8) . . ?
 N2 Si1 S2 104.36(8) . 3_667 ?
 N2 Si1 N1 68.77(10) . . ?
 C1 S2 Si1 101.48(10) . 3_667 ?
 O1 Si2 N3 105.80(10) . . ?
 O1 Si2 N4 111.63(10) . . ?
 N5 Si2 O1 117.00(11) . . ?
 N5 Si2 N3 122.32(11) . . ?
 N5 Si2 N4 119.91(12) . . ?
 N4 Si2 N3 71.83(10) . . ?
 O2 Si4 N8 111.44(10) . . ?
 O2 Si4 N9 105.59(10) . . ?
 N8 Si4 N9 71.98(10) . . ?
 N10 Si4 O2 115.92(11) . . ?
 N10 Si4 N8 119.13(12) . . ?
 N10 Si4 N9 125.08(12) . . ?
 Si4 O2 Si3 156.87(13) . . ?
 Si2 O1 Si1 154.72(13) . . ?
 C61 N6 Si3 88.27(17) . . ?
 C61 N6 C68 128.8(2) . . ?
 C68 N6 Si3 141.33(17) . . ?
 C6 N1 Si1 88.12(18) . . ?
 C6 N1 C2 128.5(2) . . ?
 C2 N1 Si1 141.56(17) . . ?
 C83 N8 Si4 133.02(17) . . ?
 C76 N8 Si4 90.63(18) . . ?
 C76 N8 C83 128.1(2) . . ?
 N1 C6 N2 107.9(2) . . ?
 N1 C6 C11 127.9(3) . . ?
 N2 C6 C11 123.6(2) . . ?
 C32 N5 Si2 164.7(2) . . ?
 C6 N2 Si1 94.39(17) . . ?
 C6 N2 C7 129.9(2) . . ?
 C7 N2 Si1 135.61(19) . . ?
 C72 N9 Si4 138.5(2) . . ?
 C76 N9 Si4 90.32(16) . . ?
 C76 N9 C72 129.6(2) . . ?
 C17 N3 Si2 138.7(2) . . ?
 C21 N3 Si2 90.79(16) . . ?
 C21 N3 C17 129.8(2) . . ?
 C32 C33 C47 124.0(2) . . ?
 C34 C33 C32 120.2(3) . . ?
 C34 C33 C47 115.8(2) . . ?
 C61 N7 Si3 94.47(16) . . ?
 C61 N7 C57 129.7(2) . . ?
 C57 N7 Si3 135.25(18) . . ?
 C22 N4 Si2 134.18(17) . . ?
 C21 N4 Si2 90.43(18) . . ?
 C21 N4 C22 128.6(2) . . ?
 H24A C24 H24B 109.5 . . ?
 H24A C24 H24C 109.5 . . ?
 H24B C24 H24C 109.5 . . ?
 C22 C24 H24A 109.5 . . ?
 C22 C24 H24B 109.5 . . ?
 C22 C24 H24C 109.5 . . ?
 C87 N10 Si4 169.6(2) . . ?
 C87 C92 C93 122.9(2) . . ?
 C91 C92 C93 116.1(3) . . ?
 C91 C92 C87 121.1(3) . . ?
 H10A C104 H10B 109.5 . . ?
 H10A C104 H10C 109.5 . . ?
 H10B C104 H10C 109.5 . . ?
 C103 C104 H10A 109.5 . . ?
 C103 C104 H10B 109.5 . . ?
 C103 C104 H10C 109.5 . . ?
 N5 C32 C33 120.8(2) . . ?
 N5 C32 C37 122.3(3) . . ?
 C37 C32 C33 116.8(2) . . ?
 C96 C97 C99 117.4(3) . . ?
 C96 C97 C98 121.0(3) . . ?
 C99 C97 C98 121.6(3) . . ?
 C67 C62 C61 117.3(2) . . ?
 C67 C62 C63 119.9(3) . . ?
 C63 C62 C61 122.7(2) . . ?
 C97 C96 H96 118.9 . . ?
 C97 C96 C94 122.1(3) . . ?
 C94 C96 H96 118.9 . . ?
 H59A C59 H59B 109.5 . . ?
 H59A C59 H59C 109.5 . . ?
 H59B C59 H59C 109.5 . . ?
 C57 C59 H59A 109.5 . . ?
 C57 C59 H59B 109.5 . . ?
 C57 C59 H59C 109.5 . . ?
 C100 C93 C92 120.2(3) . . ?
 C94 C93 C92 119.5(3) . . ?
 C94 C93 C100 120.0(3) . . ?
 C27 C26 C21 119.5(2) . . ?
 C31 C26 C27 119.6(3) . . ?
 C31 C26 C21 120.8(3) . . ?
 C33 C34 H34 119.3 . . ?
 C35 C34 C33 121.5(3) . . ?
 C35 C34 H34 119.3 . . ?
 N6 C61 N7 107.5(2) . . ?
 N6 C61 C62 127.7(3) . . ?
 N7 C61 C62 124.4(2) . . ?
 C41 C39 C40 120.0(3) . . ?
 C41 C39 C38 118.3(3) . . ?
 C38 C39 C40 121.6(3) . . ?
 C54 C47 C33 119.7(3) . . ?
 C48 C47 C33 120.7(3) . . ?
 C48 C47 C54 119.2(3) . . ?
 H85A C85 H85B 109.5 . . ?
 H85A C85 H85C 109.5 . . ?
 H85B C85 H85C 109.5 . . ?
 C83 C85 H85A 109.5 . . ?
 C83 C85 H85B 109.5 . . ?
 C83 C85 H85C 109.5 . . ?
 H84A C84 H84B 109.5 . . ?
 H84A C84 H84C 109.5 . . ?
 H84B C84 H84C 109.5 . . ?
 C83 C84 H84A 109.5 . . ?
 C83 C84 H84B 109.5 . . ?
 C83 C84 H84C 109.5 . . ?
 N9 C72 C73 105.4(2) . . ?
 N9 C72 C74 111.2(2) . . ?
 N9 C72 C75 109.7(2) . . ?
 C73 C72 C74 109.6(2) . . ?
 C73 C72 C75 109.8(3) . . ?
 C74 C72 C75 110.9(2) . . ?
 C27 C28 H28 119.9 . . ?
 C27 C28 C29 120.3(3) . . ?
 C29 C28 H28 119.9 . . ?
 H5A C5 H5B 109.5 . . ?
 H5A C5 H5C 109.5 . . ?
 H5B C5 H5C 109.5 . . ?
 C2 C5 H5A 109.5 . . ?
 C2 C5 H5B 109.5 . . ?
 C2 C5 H5C 109.5 . . ?
 C11 C12 H12 119.8 . . ?
 C13 C12 H12 119.8 . . ?
 C13 C12 C11 120.4(3) . . ?
 C51 C50 H50 118.9 . . ?
 C51 C50 C48 122.2(3) . . ?
 C48 C50 H50 118.9 . . ?
 C88 C89 H89 118.6 . . ?
 C90 C89 H89 118.6 . . ?
 C90 C89 C88 122.7(3) . . ?
 C50 C51 C52 121.0(3) . . ?
 C53 C51 C50 117.5(3) . . ?
 C53 C51 C52 121.5(3) . . ?
 S3 C56 S4 116.85(15) . . ?
 C56 C56 S4 120.9(3) 3_766 . ?
 C56 C56 S3 122.2(3) 3_766 . ?
 C89 C88 C87 120.2(3) . . ?
 C89 C88 C102 116.2(2) . . ?
 C87 C88 C102 123.7(2) . . ?
 C26 C27 H27 120.3 . . ?
 C28 C27 C26 119.5(3) . . ?
 C28 C27 H27 120.3 . . ?
 N6 C68 C71 106.8(2) . . ?
 N6 C68 C69 111.8(2) . . ?
 N6 C68 C70 111.7(2) . . ?
 C71 C68 C69 109.4(2) . . ?
 C71 C68 C70 107.6(2) . . ?
 C70 C68 C69 109.4(2) . . ?
 C116 O4 C117 113.2(4) . . ?
 S2 C1 S1 117.07(15) . . ?
 C1 C1 S1 120.4(3) 3_667 . ?
 C1 C1 S2 122.4(3) 3_667 . ?
 C105 C103 C104 119.3(3) . . ?
 C105 C103 C102 118.8(3) . . ?
 C102 C103 C104 121.9(3) . . ?
 N10 C87 C92 121.5(2) . . ?
 N10 C87 C88 122.3(3) . . ?
 C92 C87 C88 116.1(2) . . ?
 C16 C15 H15 119.9 . . ?
 C14 C15 H15 119.9 . . ?
 C14 C15 C16 120.2(3) . . ?
 C62 C67 H67 120.1 . . ?
 C62 C67 C66 119.9(3) . . ?
 C66 C67 H67 120.1 . . ?
 C26 C31 H31 119.8 . . ?
 C30 C31 C26 120.5(3) . . ?
 C30 C31 H31 119.8 . . ?
 C15 C16 H16 120.3 . . ?
 C11 C16 C15 119.4(3) . . ?
 C11 C16 H16 120.3 . . ?
 C93 C100 C101 120.7(3) . . ?
 C99 C100 C93 118.6(3) . . ?
 C99 C100 C101 120.7(3) . . ?
 H49A C49 H49B 109.5 . . ?
 H49A C49 H49C 109.5 . . ?
 H49B C49 H49C 109.5 . . ?
 C48 C49 H49A 109.5 . . ?
 C48 C49 H49B 109.5 . . ?
 C48 C49 H49C 109.5 . . ?
 N4 C22 C24 108.4(2) . . ?
 N4 C22 C25 112.3(2) . . ?
 N4 C22 C23 106.4(2) . . ?
 C25 C22 C24 110.7(2) . . ?
 C25 C22 C23 108.5(2) . . ?
 C23 C22 C24 110.4(2) . . ?
 C47 C54 C55 121.0(3) . . ?
 C53 C54 C47 119.6(3) . . ?
 C53 C54 C55 119.4(3) . . ?
 C34 C35 H35 120.6 . . ?
 C36 C35 C34 118.9(3) . . ?
 C36 C35 H35 120.6 . . ?
 C51 C53 C54 122.4(3) . . ?
 C51 C53 H53 118.8 . . ?
 C54 C53 H53 118.8 . . ?
 C103 C105 H105 118.4 . . ?
 C106 C105 C103 123.2(3) . . ?
 C106 C105 H105 118.4 . . ?
 N8 C83 C85 108.7(2) . . ?
 N8 C83 C84 105.8(2) . . ?
 N8 C83 C86 112.9(2) . . ?
 C84 C83 C85 109.5(2) . . ?
 C86 C83 C85 111.2(2) . . ?
 C86 C83 C84 108.6(2) . . ?
 H4A C4 H4B 109.5 . . ?
 H4A C4 H4C 109.5 . . ?
 H4B C4 H4C 109.5 . . ?
 C2 C4 H4A 109.5 . . ?
 C2 C4 H4B 109.5 . . ?
 C2 C4 H4C 109.5 . . ?
 C39 C41 H41 118.5 . . ?
 C42 C41 C39 123.0(3) . . ?
 C42 C41 H41 118.5 . . ?
 H8A C8 H8B 109.5 . . ?
 H8A C8 H8C 109.5 . . ?
 H8B C8 H8C 109.5 . . ?
 C7 C8 H8A 109.5 . . ?
 C7 C8 H8B 109.5 . . ?
 C7 C8 H8C 109.5 . . ?
 N3 C17 C19 105.2(2) . . ?
 N3 C17 C18 111.0(2) . . ?
 N3 C17 C20 110.2(2) . . ?
 C19 C17 C18 109.5(2) . . ?
 C19 C17 C20 110.2(3) . . ?
 C18 C17 C20 110.7(2) . . ?
 H3A C3 H3B 109.5 . . ?
 H3A C3 H3C 109.5 . . ?
 H3B C3 H3C 109.5 . . ?
 C2 C3 H3A 109.5 . . ?
 C2 C3 H3B 109.5 . . ?
 C2 C3 H3C 109.5 . . ?
 C109 C108 H108 118.7 . . ?
 C106 C108 H108 118.7 . . ?
 C106 C108 C109 122.6(3) . . ?
 N1 C2 C5 111.7(2) . . ?
 N1 C2 C4 111.9(2) . . ?
 N1 C2 C3 106.5(2) . . ?
 C4 C2 C5 109.2(2) . . ?
 C4 C2 C3 109.5(2) . . ?
 C3 C2 C5 107.9(2) . . ?
 H60A C60 H60B 109.5 . . ?
 H60A C60 H60C 109.5 . . ?
 H60B C60 H60C 109.5 . . ?
 C57 C60 H60A 109.5 . . ?
 C57 C60 H60B 109.5 . . ?
 C57 C60 H60C 109.5 . . ?
 C72 C73 H73A 109.5 . . ?
 C72 C73 H73B 109.5 . . ?
 C72 C73 H73C 109.5 . . ?
 H73A C73 H73B 109.5 . . ?
 H73A C73 H73C 109.5 . . ?
 H73B C73 H73C 109.5 . . ?
 C35 C36 H36 119.3 . . ?
 C35 C36 C37 121.5(3) . . ?
 C37 C36 H36 119.3 . . ?
 C83 C86 H86A 109.5 . . ?
 C83 C86 H86B 109.5 . . ?
 C83 C86 H86C 109.5 . . ?
 H86A C86 H86B 109.5 . . ?
 H86A C86 H86C 109.5 . . ?
 H86B C86 H86C 109.5 . . ?
 C28 C29 H29 119.7 . . ?
 C30 C29 C28 120.7(3) . . ?
 C30 C29 H29 119.7 . . ?
 H46A C46 H46B 109.5 . . ?
 H46A C46 H46C 109.5 . . ?
 H46B C46 H46C 109.5 . . ?
 C45 C46 H46A 109.5 . . ?
 C45 C46 H46B 109.5 . . ?
 C45 C46 H46C 109.5 . . ?
 C12 C11 C6 117.4(2) . . ?
 C12 C11 C16 120.0(3) . . ?
 C16 C11 C6 122.6(2) . . ?
 H9A C9 H9B 109.5 . . ?
 H9A C9 H9C 109.5 . . ?
 H9B C9 H9C 109.5 . . ?
 C7 C9 H9A 109.5 . . ?
 C7 C9 H9B 109.5 . . ?
 C7 C9 H9C 109.5 . . ?
 C62 C63 H63 120.2 . . ?
 C64 C63 C62 119.6(3) . . ?
 C64 C63 H63 120.2 . . ?
 H11A C110 H11B 109.5 . . ?
 H11A C110 H11C 109.5 . . ?
 H11B C110 H11C 109.5 . . ?
 C109 C110 H11A 109.5 . . ?
 C109 C110 H11B 109.5 . . ?
 C109 C110 H11C 109.5 . . ?
 N8 C76 C77 125.5(3) . . ?
 N9 C76 N8 107.0(2) . . ?
 N9 C76 C77 127.5(2) . . ?
 C111 O3 C112 115.1(4) . . ?
 C100 C101 H10D 109.5 . . ?
 C100 C101 H10E 109.5 . . ?
 C100 C101 H10F 109.5 . . ?
 H10D C101 H10E 109.5 . . ?
 H10D C101 H10F 109.5 . . ?
 H10E C101 H10F 109.5 . . ?
 C77 C82 H82 119.7 . . ?
 C81 C82 H82 119.7 . . ?
 C81 C82 C77 120.6(3) . . ?
 C96 C94 C95 119.8(3) . . ?
 C93 C94 C96 119.4(3) . . ?
 C93 C94 C95 120.8(3) . . ?
 C39 C40 H40A 109.5 . . ?
 C39 C40 H40B 109.5 . . ?
 C39 C40 H40C 109.5 . . ?
 H40A C40 H40B 109.5 . . ?
 H40A C40 H40C 109.5 . . ?
 H40B C40 H40C 109.5 . . ?
 H58A C58 H58B 109.5 . . ?
 H58A C58 H58C 109.5 . . ?
 H58B C58 H58C 109.5 . . ?
 C57 C58 H58A 109.5 . . ?
 C57 C58 H58B 109.5 . . ?
 C57 C58 H58C 109.5 . . ?
 C108 C109 C110 118.4(3) . . ?
 C108 C109 C102 119.5(3) . . ?
 C102 C109 C110 122.0(3) . . ?
 C47 C48 C50 119.0(3) . . ?
 C47 C48 C49 120.0(3) . . ?
 C50 C48 C49 121.0(3) . . ?
 C32 C37 C38 123.3(2) . . ?
 C36 C37 C32 121.1(3) . . ?
 C36 C37 C38 115.6(2) . . ?
 C82 C77 C76 120.4(3) . . ?
 C82 C77 C78 119.6(3) . . ?
 C78 C77 C76 119.9(2) . . ?
 C103 C102 C88 119.4(3) . . ?
 C109 C102 C88 121.5(3) . . ?
 C109 C102 C103 118.8(3) . . ?
 C77 C78 H78 120.5 . . ?
 C79 C78 C77 119.0(3) . . ?
 C79 C78 H78 120.5 . . ?
 N3 C21 N4 106.9(2) . . ?
 N3 C21 C26 127.4(2) . . ?
 N4 C21 C26 125.7(3) . . ?
 C97 C99 C100 122.4(3) . . ?
 C97 C99 H99 118.8 . . ?
 C100 C99 H99 118.8 . . ?
 C51 C52 H52A 109.5 . . ?
 C51 C52 H52B 109.5 . . ?
 C51 C52 H52C 109.5 . . ?
 H52A C52 H52B 109.5 . . ?
 H52A C52 H52C 109.5 . . ?
 H52B C52 H52C 109.5 . . ?
 C63 C64 H64 119.7 . . ?
 C65 C64 C63 120.6(3) . . ?
 C65 C64 H64 119.7 . . ?
 C39 C38 C37 120.1(3) . . ?
 C45 C38 C39 119.3(3) . . ?
 C45 C38 C37 120.2(3) . . ?
 C17 C19 H19A 109.5 . . ?
 C17 C19 H19B 109.5 . . ?
 C17 C19 H19C 109.5 . . ?
 H19A C19 H19B 109.5 . . ?
 H19A C19 H19C 109.5 . . ?
 H19B C19 H19C 109.5 . . ?
 C12 C13 H13 120.2 . . ?
 C12 C13 C14 119.5(3) . . ?
 C14 C13 H13 120.2 . . ?
 C68 C71 H71A 109.5 . . ?
 C68 C71 H71B 109.5 . . ?
 C68 C71 H71C 109.5 . . ?
 H71A C71 H71B 109.5 . . ?
 H71A C71 H71C 109.5 . . ?
 H71B C71 H71C 109.5 . . ?
 C78 C79 H79 119.3 . . ?
 C78 C79 C80 121.3(3) . . ?
 C80 C79 H79 119.3 . . ?
 C82 C81 H81 120.2 . . ?
 C82 C81 C80 119.6(3) . . ?
 C80 C81 H81 120.2 . . ?
 H10G C107 H10H 109.5 . . ?
 H10G C107 H10I 109.5 . . ?
 H10H C107 H10I 109.5 . . ?
 C106 C107 H10G 109.5 . . ?
 C106 C107 H10H 109.5 . . ?
 C106 C107 H10I 109.5 . . ?
 C105 C106 C107 121.4(3) . . ?
 C108 C106 C105 117.1(3) . . ?
 C108 C106 C107 121.4(3) . . ?
 C54 C55 H55A 109.5 . . ?
 C54 C55 H55B 109.5 . . ?
 C54 C55 H55C 109.5 . . ?
 H55A C55 H55B 109.5 . . ?
 H55A C55 H55C 109.5 . . ?
 H55B C55 H55C 109.5 . . ?
 C68 C69 H69A 109.5 . . ?
 C68 C69 H69B 109.5 . . ?
 C68 C69 H69C 109.5 . . ?
 H69A C69 H69B 109.5 . . ?
 H69A C69 H69C 109.5 . . ?
 H69B C69 H69C 109.5 . . ?
 N2 C7 C8 109.0(2) . . ?
 N2 C7 C9 113.9(2) . . ?
 N2 C7 C10 106.7(2) . . ?
 C8 C7 C9 108.6(2) . . ?
 C10 C7 C8 111.7(2) . . ?
 C10 C7 C9 106.9(2) . . ?
 C68 C70 H70A 109.5 . . ?
 C68 C70 H70B 109.5 . . ?
 C68 C70 H70C 109.5 . . ?
 H70A C70 H70B 109.5 . . ?
 H70A C70 H70C 109.5 . . ?
 H70B C70 H70C 109.5 . . ?
 C22 C25 H25A 109.5 . . ?
 C22 C25 H25B 109.5 . . ?
 C22 C25 H25C 109.5 . . ?
 H25A C25 H25B 109.5 . . ?
 H25A C25 H25C 109.5 . . ?
 H25B C25 H25C 109.5 . . ?
 C64 C65 H65 119.8 . . ?
 C64 C65 C66 120.4(3) . . ?
 C66 C65 H65 119.8 . . ?
 C41 C42 C44 117.5(3) . . ?
 C41 C42 C43 122.2(4) . . ?
 C44 C42 C43 120.3(4) . . ?
 C7 C10 H10J 109.5 . . ?
 C7 C10 H10K 109.5 . . ?
 C7 C10 H10L 109.5 . . ?
 H10J C10 H10K 109.5 . . ?
 H10J C10 H10L 109.5 . . ?
 H10K C10 H10L 109.5 . . ?
 C42 C44 H44 118.9 . . ?
 C42 C44 C45 122.2(3) . . ?
 C45 C44 H44 118.9 . . ?
 C89 C90 H90 121.0 . . ?
 C89 C90 C91 118.0(3) . . ?
 C91 C90 H90 121.0 . . ?
 C92 C91 H91 119.1 . . ?
 C90 C91 C92 121.9(3) . . ?
 C90 C91 H91 119.1 . . ?
 C67 C66 H66 120.2 . . ?
 C65 C66 C67 119.5(3) . . ?
 C65 C66 H66 120.2 . . ?
 H11N C118 H11O 109.5 . . ?
 H11N C118 H11P 109.5 . . ?
 H11O C118 H11P 109.5 . . ?
 C117 C118 H11N 109.5 . . ?
 C117 C118 H11O 109.5 . . ?
 C117 C118 H11P 109.5 . . ?
 C17 C18 H18A 109.5 . . ?
 C17 C18 H18B 109.5 . . ?
 C17 C18 H18C 109.5 . . ?
 H18A C18 H18B 109.5 . . ?
 H18A C18 H18C 109.5 . . ?
 H18B C18 H18C 109.5 . . ?
 C17 C20 H20A 109.5 . . ?
 C17 C20 H20B 109.5 . . ?
 C17 C20 H20C 109.5 . . ?
 H20A C20 H20B 109.5 . . ?
 H20A C20 H20C 109.5 . . ?
 H20B C20 H20C 109.5 . . ?
 C15 C14 C13 120.6(3) . . ?
 C15 C14 H14 119.7 . . ?
 C13 C14 H14 119.7 . . ?
 C79 C80 H80 120.1 . . ?
 C81 C80 C79 119.9(3) . . ?
 C81 C80 H80 120.1 . . ?
 C97 C98 H98A 109.5 . . ?
 C97 C98 H98B 109.5 . . ?
 C97 C98 H98C 109.5 . . ?
 H98A C98 H98B 109.5 . . ?
 H98A C98 H98C 109.5 . . ?
 H98B C98 H98C 109.5 . . ?
 C31 C30 H30 120.3 . . ?
 C29 C30 C31 119.5(3) . . ?
 C29 C30 H30 120.3 . . ?
 C38 C45 C46 121.9(3) . . ?
 C44 C45 C46 118.5(3) . . ?
 C44 C45 C38 119.6(3) . . ?
 C22 C23 H23A 109.5 . . ?
 C22 C23 H23B 109.5 . . ?
 C22 C23 H23C 109.5 . . ?
 H23A C23 H23B 109.5 . . ?
 H23A C23 H23C 109.5 . . ?
 H23B C23 H23C 109.5 . . ?
 C72 C74 H74A 109.5 . . ?
 C72 C74 H74B 109.5 . . ?
 C72 C74 H74C 109.5 . . ?
 H74A C74 H74B 109.5 . . ?
 H74A C74 H74C 109.5 . . ?
 H74B C74 H74C 109.5 . . ?
 C72 C75 H75A 109.5 . . ?
 C72 C75 H75B 109.5 . . ?
 C72 C75 H75C 109.5 . . ?
 H75A C75 H75B 109.5 . . ?
 H75A C75 H75C 109.5 . . ?
 H75B C75 H75C 109.5 . . ?
 O4 C117 C118 107.3(3) . . ?
 O4 C117 H117 126.3 . . ?
 C118 C117 H117 126.3 . . ?
 O4 C116 H11Q 109.8 . . ?
 O4 C116 H11R 109.8 . . ?
 O4 C116 C113 109.2(4) . . ?
 H11Q C116 H11R 108.3 . . ?
 C113 C116 H11Q 109.8 . . ?
 C113 C116 H11R 109.8 . . ?
 N7 C57 C59 108.9(2) . . ?
 N7 C57 C60 113.8(2) . . ?
 N7 C57 C58 106.9(2) . . ?
 C59 C57 C60 108.9(2) . . ?
 C58 C57 C59 111.6(2) . . ?
 C58 C57 C60 106.7(2) . . ?
 O3 C111 H11D 109.5 . . ?
 O3 C111 H11E 109.5 . . ?
 O3 C111 C114 110.8(5) . . ?
 H11D C111 H11E 108.1 . . ?
 C114 C111 H11D 109.5 . . ?
 C114 C111 H11E 109.5 . . ?
 C111 C114 H11F 109.5 . . ?
 C111 C114 H11G 109.5 . . ?
 C111 C114 H11H 109.5 . . ?
 H11F C114 H11G 109.5 . . ?
 H11F C114 H11H 109.5 . . ?
 H11G C114 H11H 109.5 . . ?
 C116 C113 H11S 109.5 . . ?
 C116 C113 H11T 109.5 . . ?
 C116 C113 H11U 109.5 . . ?
 H11S C113 H11T 109.5 . . ?
 H11S C113 H11U 109.5 . . ?
 H11T C113 H11U 109.5 . . ?
 C94 C95 H95A 109.5 . . ?
 C94 C95 H95B 109.5 . . ?
 C94 C95 H95C 109.5 . . ?
 H95A C95 H95B 109.5 . . ?
 H95A C95 H95C 109.5 . . ?
 H95B C95 H95C 109.5 . . ?
 H11I C115 H11J 109.5 . . ?
 H11I C115 H11K 109.5 . . ?
 H11J C115 H11K 109.5 . . ?
 C112 C115 H11I 109.5 . . ?
 C112 C115 H11J 109.5 . . ?
 C112 C115 H11K 109.5 . . ?
 O3 C112 C115 112.1(5) . . ?
 O3 C112 H11L 109.2 . . ?
 O3 C112 H11M 109.2 . . ?
 C115 C112 H11L 109.2 . . ?
 C115 C112 H11M 109.2 . . ?
 H11L C112 H11M 107.9 . . ?
 C42 C43 H43A 109.5 . . ?
 C42 C43 H43B 109.5 . . ?
 C42 C43 H43C 109.5 . . ?
 H43A C43 H43B 109.5 . . ?
 H43A C43 H43C 109.5 . . ?
 H43B C43 H43C 109.5 . . ?

loop_
  _geom_torsion_atom_site_label_1
  _geom_torsion_atom_site_label_2
  _geom_torsion_atom_site_label_3
  _geom_torsion_atom_site_label_4
  _geom_torsion
  _geom_torsion_site_symmetry_1
  _geom_torsion_site_symmetry_2
  _geom_torsion_site_symmetry_3
  _geom_torsion_site_symmetry_4
  _geom_torsion_publ_flag
 S4 Si3 O2 Si4 -91.7(3) . . . . ?
 S4 Si3 N7 C61 -67.99(15) . . . . ?
 S4 Si3 N7 C57 103.1(2) . . . . ?
 Si3 S4 C56 S3 169.13(12) . . . . ?
 Si3 S4 C56 C56 -7.4(3) . . . 3_766 ?
 Si3 S3 C56 S4 171.41(12) 3_766 . . . ?
 Si3 S3 C56 C56 -12.1(3) 3_766 . . 3_766 ?
 Si3 N6 C61 N7 8.82(19) . . . . ?
 Si3 N6 C61 C62 -163.5(2) . . . . ?
 Si3 N6 C68 C71 -22.9(4) . . . . ?
 Si3 N6 C68 C69 96.8(3) . . . . ?
 Si3 N6 C68 C70 -140.3(2) . . . . ?
 Si3 N7 C61 N6 -9.7(2) . . . . ?
 Si3 N7 C61 C62 162.9(2) . . . . ?
 Si3 N7 C57 C59 -68.8(3) . . . . ?
 Si3 N7 C57 C60 169.49(19) . . . . ?
 Si3 N7 C57 C58 52.0(3) . . . . ?
 S1 Si1 O1 Si2 82.4(3) . . . . ?
 S1 Si1 N2 C6 67.66(16) . . . . ?
 S1 Si1 N2 C7 -109.8(2) . . . . ?
 S3 Si3 O2 Si4 2.6(3) 3_766 . . . ?
 S3 Si3 N7 C61 -165.23(13) 3_766 . . . ?
 S3 Si3 N7 C57 5.9(2) 3_766 . . . ?
 Si1 S1 C1 S2 -172.49(12) . . . . ?
 Si1 S1 C1 C1 4.1(3) . . . 3_667 ?
 Si1 S2 C1 S1 -174.59(12) 3_667 . . . ?
 Si1 S2 C1 C1 8.9(3) 3_667 . . 3_667 ?
 Si1 N1 C6 N2 -7.75(19) . . . . ?
 Si1 N1 C6 C11 163.6(2) . . . . ?
 Si1 N1 C2 C5 143.1(2) . . . . ?
 Si1 N1 C2 C4 -94.1(3) . . . . ?
 Si1 N1 C2 C3 25.5(4) . . . . ?
 Si1 N2 C7 C8 73.1(3) . . . . ?
 Si1 N2 C7 C9 -165.50(19) . . . . ?
 Si1 N2 C7 C10 -47.8(3) . . . . ?
 S2 Si1 O1 Si2 -12.5(3) 3_667 . . . ?
 S2 Si1 N2 C6 164.86(14) 3_667 . . . ?
 S2 Si1 N2 C7 -12.6(3) 3_667 . . . ?
 Si2 N5 C32 C33 -101.6(8) . . . . ?
 Si2 N5 C32 C37 79.7(8) . . . . ?
 Si2 N3 C17 C19 -5.8(4) . . . . ?
 Si2 N3 C17 C18 112.5(3) . . . . ?
 Si2 N3 C17 C20 -124.5(3) . . . . ?
 Si2 N3 C21 N4 -1.4(2) . . . . ?
 Si2 N3 C21 C26 178.0(2) . . . . ?
 Si2 N4 C22 C24 72.3(3) . . . . ?
 Si2 N4 C22 C25 -165.0(2) . . . . ?
 Si2 N4 C22 C23 -46.4(3) . . . . ?
 Si2 N4 C21 N3 1.4(2) . . . . ?
 Si2 N4 C21 C26 -178.1(2) . . . . ?
 Si4 N8 C83 C85 -67.4(3) . . . . ?
 Si4 N8 C83 C84 50.1(3) . . . . ?
 Si4 N8 C83 C86 168.7(2) . . . . ?
 Si4 N8 C76 N9 -1.0(2) . . . . ?
 Si4 N8 C76 C77 178.8(2) . . . . ?
 Si4 N9 C72 C73 8.0(4) . . . . ?
 Si4 N9 C72 C74 -110.8(3) . . . . ?
 Si4 N9 C72 C75 126.2(3) . . . . ?
 Si4 N9 C76 N8 1.0(2) . . . . ?
 Si4 N9 C76 C77 -178.9(2) . . . . ?
 Si4 N10 C87 C92 91.9(12) . . . . ?
 Si4 N10 C87 C88 -87.9(12) . . . . ?
 O2 Si3 N7 C61 92.70(17) . . . . ?
 O2 Si3 N7 C57 -96.2(2) . . . . ?
 O2 Si4 N8 C83 -110.4(2) . . . . ?
 O2 Si4 N8 C76 100.86(15) . . . . ?
 O2 Si4 N9 C72 56.8(3) . . . . ?
 O2 Si4 N9 C76 -108.71(17) . . . . ?
 O2 Si4 N10 C87 150.6(12) . . . . ?
 O1 Si1 N2 C6 -92.74(17) . . . . ?
 O1 Si1 N2 C7 89.8(3) . . . . ?
 O1 Si2 N5 C32 -136.9(8) . . . . ?
 O1 Si2 N3 C17 -61.2(3) . . . . ?
 O1 Si2 N3 C21 109.10(16) . . . . ?
 O1 Si2 N4 C22 107.5(2) . . . . ?
 O1 Si2 N4 C21 -101.27(15) . . . . ?
 N6 Si3 O2 Si4 -179.1(3) . . . . ?
 N6 Si3 N7 C61 6.54(14) . . . . ?
 N6 Si3 N7 C57 177.7(3) . . . . ?
 N1 Si1 O1 Si2 169.9(3) . . . . ?
 N1 Si1 N2 C6 -5.73(14) . . . . ?
 N1 Si1 N2 C7 176.8(3) . . . . ?
 N1 C6 N2 Si1 8.5(2) . . . . ?
 N1 C6 N2 C7 -173.8(2) . . . . ?
 N1 C6 C11 C12 -96.1(3) . . . . ?
 N1 C6 C11 C16 86.1(4) . . . . ?
 N8 Si4 O2 Si3 -19.0(3) . . . . ?
 N8 Si4 N9 C72 164.8(3) . . . . ?
 N8 Si4 N9 C76 -0.74(15) . . . . ?
 N8 Si4 N10 C87 13.2(12) . . . . ?
 N8 C76 C77 C82 -100.9(3) . . . . ?
 N8 C76 C77 C78 75.5(4) . . . . ?
 C6 N1 C2 C5 -57.6(3) . . . . ?
 C6 N1 C2 C4 65.2(3) . . . . ?
 C6 N1 C2 C3 -175.2(2) . . . . ?
 C6 N2 C7 C8 -103.7(3) . . . . ?
 C6 N2 C7 C9 17.8(4) . . . . ?
 C6 N2 C7 C10 135.5(3) . . . . ?
 N5 Si2 O1 Si1 172.1(3) . . . . ?
 N5 Si2 N3 C17 76.3(3) . . . . ?
 N5 Si2 N3 C21 -113.40(18) . . . . ?
 N5 Si2 N4 C22 -34.9(3) . . . . ?
 N5 Si2 N4 C21 116.40(17) . . . . ?
 N5 C32 C37 C36 -179.1(3) . . . . ?
 N5 C32 C37 C38 0.3(5) . . . . ?
 N2 Si1 O1 Si2 -120.7(3) . . . . ?
 N2 C6 C11 C12 74.0(4) . . . . ?
 N2 C6 C11 C16 -103.8(3) . . . . ?
 N9 Si4 O2 Si3 57.4(3) . . . . ?
 N9 Si4 N8 C83 149.5(2) . . . . ?
 N9 Si4 N8 C76 0.73(15) . . . . ?
 N9 Si4 N10 C87 -74.5(12) . . . . ?
 N9 C76 C77 C82 78.9(4) . . . . ?
 N9 C76 C77 C78 -104.6(4) . . . . ?
 N3 Si2 O1 Si1 -47.8(3) . . . . ?
 N3 Si2 N5 C32 89.9(8) . . . . ?
 N3 Si2 N4 C22 -152.3(3) . . . . ?
 N3 Si2 N4 C21 -1.01(15) . . . . ?
 C33 C32 C37 C36 2.2(4) . . . . ?
 C33 C32 C37 C38 -178.4(3) . . . . ?
 C33 C34 C35 C36 0.0(5) . . . . ?
 C33 C47 C54 C53 173.0(3) . . . . ?
 C33 C47 C54 C55 -5.8(4) . . . . ?
 C33 C47 C48 C50 -172.0(2) . . . . ?
 C33 C47 C48 C49 7.3(4) . . . . ?
 N7 Si3 O2 Si4 111.8(3) . . . . ?
 N4 Si2 O1 Si1 28.5(3) . . . . ?
 N4 Si2 N5 C32 3.5(8) . . . . ?
 N4 Si2 N3 C17 -169.3(3) . . . . ?
 N4 Si2 N3 C21 1.02(15) . . . . ?
 N10 Si4 O2 Si3 -159.6(3) . . . . ?
 N10 Si4 N8 C83 28.8(3) . . . . ?
 N10 Si4 N8 C76 -119.98(17) . . . . ?
 N10 Si4 N9 C72 -81.8(3) . . . . ?
 N10 Si4 N9 C76 112.65(19) . . . . ?
 C92 C93 C100 C101 -6.6(4) . . . . ?
 C92 C93 C100 C99 172.4(3) . . . . ?
 C92 C93 C94 C96 -171.4(3) . . . . ?
 C92 C93 C94 C95 9.5(4) . . . . ?
 C104 C103 C105 C106 180.0(3) . . . . ?
 C104 C103 C102 C88 -7.6(4) . . . . ?
 C104 C103 C102 C109 178.7(2) . . . . ?
 C32 C33 C34 C35 0.5(5) . . . . ?
 C32 C33 C47 C54 104.6(3) . . . . ?
 C32 C33 C47 C48 -82.0(4) . . . . ?
 C32 C37 C38 C39 68.8(4) . . . . ?
 C32 C37 C38 C45 -117.8(3) . . . . ?
 C97 C96 C94 C93 -1.1(5) . . . . ?
 C97 C96 C94 C95 178.0(3) . . . . ?
 C62 C67 C66 C65 0.4(5) . . . . ?
 C62 C63 C64 C65 -0.2(5) . . . . ?
 C96 C97 C99 C100 1.6(5) . . . . ?
 C93 C92 C87 N10 1.3(5) . . . . ?
 C93 C92 C87 C88 -178.8(3) . . . . ?
 C93 C92 C91 C90 179.8(3) . . . . ?
 C93 C100 C99 C97 -1.0(4) . . . . ?
 C26 C31 C30 C29 0.4(5) . . . . ?
 C34 C33 C32 N5 179.7(3) . . . . ?
 C34 C33 C32 C37 -1.6(4) . . . . ?
 C34 C33 C47 C54 -74.0(4) . . . . ?
 C34 C33 C47 C48 99.4(3) . . . . ?
 C34 C35 C36 C37 0.6(5) . . . . ?
 C61 N6 C68 C71 176.5(2) . . . . ?
 C61 N6 C68 C69 -63.9(3) . . . . ?
 C61 N6 C68 C70 59.1(3) . . . . ?
 C61 N7 C57 C59 99.7(3) . . . . ?
 C61 N7 C57 C60 -22.0(4) . . . . ?
 C61 N7 C57 C58 -139.5(2) . . . . ?
 C61 C62 C67 C66 176.8(3) . . . . ?
 C61 C62 C63 C64 -176.8(3) . . . . ?
 C39 C41 C42 C44 0.6(5) . . . . ?
 C39 C41 C42 C43 -179.0(3) . . . . ?
 C39 C38 C45 C46 179.8(2) . . . . ?
 C39 C38 C45 C44 -0.3(4) . . . . ?
 C47 C33 C32 N5 1.1(5) . . . . ?
 C47 C33 C32 C37 179.8(3) . . . . ?
 C47 C33 C34 C35 179.2(3) . . . . ?
 C47 C54 C53 C51 -0.3(4) . . . . ?
 C72 N9 C76 N8 -166.6(2) . . . . ?
 C72 N9 C76 C77 13.5(4) . . . . ?
 C28 C29 C30 C31 -0.7(5) . . . . ?
 C12 C13 C14 C15 -1.8(5) . . . . ?
 C50 C51 C53 C54 0.2(4) . . . . ?
 C89 C88 C87 N10 178.3(3) . . . . ?
 C89 C88 C87 C92 -1.5(4) . . . . ?
 C89 C88 C102 C103 -60.8(4) . . . . ?
 C89 C88 C102 C109 112.8(3) . . . . ?
 C89 C90 C91 C92 -0.6(5) . . . . ?
 C51 C50 C48 C47 -1.6(4) . . . . ?
 C51 C50 C48 C49 179.1(3) . . . . ?
 C88 C89 C90 C91 1.1(5) . . . . ?
 C27 C26 C31 C30 0.2(4) . . . . ?
 C27 C26 C21 N3 102.1(3) . . . . ?
 C27 C26 C21 N4 -78.6(4) . . . . ?
 C27 C28 C29 C30 0.5(5) . . . . ?
 C68 N6 C61 N7 176.8(2) . . . . ?
 C68 N6 C61 C62 4.6(4) . . . . ?
 C103 C105 C106 C108 1.1(5) . . . . ?
 C103 C105 C106 C107 179.4(3) . . . . ?
 C87 C92 C93 C100 81.0(4) . . . . ?
 C87 C92 C93 C94 -105.9(3) . . . . ?
 C87 C92 C91 C90 -0.9(5) . . . . ?
 C87 C88 C102 C103 118.8(3) . . . . ?
 C87 C88 C102 C109 -67.7(4) . . . . ?
 C15 C16 C11 C6 177.2(3) . . . . ?
 C15 C16 C11 C12 -0.5(4) . . . . ?
 C67 C62 C61 N6 94.8(3) . . . . ?
 C67 C62 C61 N7 -76.3(3) . . . . ?
 C67 C62 C63 C64 1.0(4) . . . . ?
 C31 C26 C27 C28 -0.4(4) . . . . ?
 C31 C26 C21 N3 -81.4(4) . . . . ?
 C31 C26 C21 N4 98.0(3) . . . . ?
 C16 C15 C14 C13 1.6(5) . . . . ?
 C100 C93 C94 C96 1.7(4) . . . . ?
 C100 C93 C94 C95 -177.3(3) . . . . ?
 C22 N4 C21 N3 155.2(2) . . . . ?
 C22 N4 C21 C26 -24.2(4) . . . . ?
 C54 C47 C48 C50 1.4(4) . . . . ?
 C54 C47 C48 C49 -179.2(3) . . . . ?
 C35 C36 C37 C32 -1.8(5) . . . . ?
 C35 C36 C37 C38 178.8(3) . . . . ?
 C105 C103 C102 C88 173.5(3) . . . . ?
 C105 C103 C102 C109 -0.2(4) . . . . ?
 C83 N8 C76 N9 -152.2(2) . . . . ?
 C83 N8 C76 C77 27.7(4) . . . . ?
 C41 C39 C38 C37 171.8(3) . . . . ?
 C41 C39 C38 C45 -1.7(4) . . . . ?
 C41 C42 C44 C45 -2.8(5) . . . . ?
 C17 N3 C21 N4 170.3(2) . . . . ?
 C17 N3 C21 C26 -10.3(4) . . . . ?
 C108 C109 C102 C88 -172.2(3) . . . . ?
 C108 C109 C102 C103 1.5(4) . . . . ?
 C2 N1 C6 N2 -175.0(2) . . . . ?
 C2 N1 C6 C11 -3.7(4) . . . . ?
 C36 C37 C38 C39 -111.8(3) . . . . ?
 C36 C37 C38 C45 61.6(4) . . . . ?
 C29 C28 C27 C26 0.1(5) . . . . ?
 C11 C6 N2 Si1 -163.4(2) . . . . ?
 C11 C6 N2 C7 14.3(4) . . . . ?
 C11 C12 C13 C14 0.7(5) . . . . ?
 C63 C62 C61 N6 -87.4(4) . . . . ?
 C63 C62 C61 N7 101.6(3) . . . . ?
 C63 C62 C67 C66 -1.2(5) . . . . ?
 C63 C64 C65 C66 -0.6(5) . . . . ?
 C110 C109 C102 C88 6.7(4) . . . . ?
 C110 C109 C102 C103 -179.6(2) . . . . ?
 C76 N8 C83 C85 71.3(3) . . . . ?
 C76 N8 C83 C84 -171.2(2) . . . . ?
 C76 N8 C83 C86 -52.5(4) . . . . ?
 C76 N9 C72 C73 169.1(3) . . . . ?
 C76 N9 C72 C74 50.3(4) . . . . ?
 C76 N9 C72 C75 -72.8(4) . . . . ?
 C76 C77 C78 C79 -176.8(3) . . . . ?
 C101 C100 C99 C97 177.9(3) . . . . ?
 C82 C77 C78 C79 -0.4(4) . . . . ?
 C82 C81 C80 C79 0.2(5) . . . . ?
 C94 C93 C100 C101 -179.6(3) . . . . ?
 C94 C93 C100 C99 -0.7(4) . . . . ?
 C40 C39 C41 C42 -179.6(3) . . . . ?
 C40 C39 C38 C37 -7.0(4) . . . . ?
 C40 C39 C38 C45 179.5(3) . . . . ?
 C109 C108 C106 C105 0.2(5) . . . . ?
 C109 C108 C106 C107 -178.1(3) . . . . ?
 C48 C47 C54 C53 -0.5(4) . . . . ?
 C48 C47 C54 C55 -179.3(3) . . . . ?
 C48 C50 C51 C53 0.8(4) . . . . ?
 C48 C50 C51 C52 -177.2(3) . . . . ?
 C37 C38 C45 C46 6.4(4) . . . . ?
 C37 C38 C45 C44 -173.8(3) . . . . ?
 C77 C82 C81 C80 -0.4(5) . . . . ?
 C77 C78 C79 C80 0.2(5) . . . . ?
 C102 C88 C87 N10 -1.2(5) . . . . ?
 C102 C88 C87 C92 178.9(3) . . . . ?
 C102 C103 C105 C106 -1.1(4) . . . . ?
 C78 C79 C80 C81 -0.1(5) . . . . ?
 C21 N3 C17 C19 -173.1(3) . . . . ?
 C21 N3 C17 C18 -54.8(4) . . . . ?
 C21 N3 C17 C20 68.2(4) . . . . ?
 C21 N4 C22 C24 -69.8(3) . . . . ?
 C21 N4 C22 C25 52.9(3) . . . . ?
 C21 N4 C22 C23 171.5(2) . . . . ?
 C21 C26 C27 C28 176.2(3) . . . . ?
 C21 C26 C31 C30 -176.4(3) . . . . ?
 C99 C97 C96 C94 -0.6(5) . . . . ?
 C52 C51 C53 C54 178.1(3) . . . . ?
 C64 C65 C66 C67 0.4(5) . . . . ?
 C38 C39 C41 C42 1.6(5) . . . . ?
 C13 C12 C11 C6 -177.5(3) . . . . ?
 C13 C12 C11 C16 0.4(5) . . . . ?
 C81 C82 C77 C76 176.9(3) . . . . ?
 C81 C82 C77 C78 0.5(5) . . . . ?
 C106 C108 C109 C110 179.6(3) . . . . ?
 C106 C108 C109 C102 -1.5(4) . . . . ?
 C55 C54 C53 C51 178.5(3) . . . . ?
 C42 C44 C45 C46 -177.5(3) . . . . ?
 C42 C44 C45 C38 2.7(4) . . . . ?
 C90 C89 C88 C87 0.0(5) . . . . ?
 C90 C89 C88 C102 179.6(3) . . . . ?
 C91 C92 C93 C100 -99.8(3) . . . . ?
 C91 C92 C93 C94 73.4(4) . . . . ?
 C91 C92 C87 N10 -177.9(3) . . . . ?
 C91 C92 C87 C88 1.9(4) . . . . ?
 C14 C15 C16 C11 -0.5(5) . . . . ?
 C98 C97 C96 C94 179.4(3) . . . . ?
 C98 C97 C99 C100 -178.3(3) . . . . ?
 C117 O4 C116 C113 -174.3(4) . . . . ?
 C116 O4 C117 C118 171.7(4) . . . . ?
 C57 N7 C61 N6 178.4(2) . . . . ?
 C57 N7 C61 C62 -9.0(4) . . . . ?
 C111 O3 C112 C115 67.9(6) . . . . ?
 C112 O3 C111 C114 177.7(4) . . . . ?
 C43 C42 C44 C45 176.9(3) . . . . ?

_shelx_res_file
;
TITL jd314-6_a.res in P2(1)/c
    jd314-6.res
    created by SHELXL-2018/3 at 23:20:48 on 07-Jun-2025
REM Old TITL JD314-6
REM SHELXT solution in P2(1)/c: R1 0.229, Rweak 0.008, Alpha 0.099
REM <I/s> 0.259 for 94 systematic absences, Orientation as input
REM Formula found by SHELXT: C111 N11 Si2 S7 O9
CELL 0.71073 19.2707 16.4225 36.665 90 100.139 90
ZERR 8 0.0015 0.0012 0.0021 0 0.005 0
LATT 1
SYMM -X,0.5+Y,0.5-Z
SFAC C H N O S Si
UNIT 472 644 40 16 16 16

L.S. 20
PLAN  20
TEMP -173.15
CONF
FREE Si2 C21
FREE Si1 C6
FREE Si3 C61
FREE Si4 C76
BOND
list 4
MORE -1
BOND $H
fmap 2 53
acta
REM <olex2.extras>
REM <HklSrc "%.\\JD314-6.hkl">
REM </olex2.extras>

WGHT    0.093800    0.981400
FVAR       0.15530
S4    5    0.975962    0.624744    0.513399    11.00000    0.02473    0.02551 =
         0.02810   -0.00102    0.01164    0.00072
SI3   6    0.922150    0.576585    0.556471    11.00000    0.01889    0.02751 =
         0.02122   -0.00046    0.00696   -0.00004
S1    5    0.525280    0.375522    0.986975    11.00000    0.02411    0.02585 =
         0.02703   -0.00065    0.00948    0.00126
S3    5    1.035803    0.549431    0.451273    11.00000    0.02580    0.02760 =
         0.02422    0.00163    0.01013    0.00179
SI1   6    0.576244    0.422644    0.942536    11.00000    0.01905    0.02713 =
         0.02168   -0.00075    0.00601    0.00116
S2    5    0.461489    0.450196    1.047888    11.00000    0.02505    0.02749 =
         0.02496    0.00059    0.00946    0.00171
SI2   6    0.499914    0.458263    0.859461    11.00000    0.02005    0.02955 =
         0.02103   -0.00006    0.00685    0.00086
SI4   6    0.984285    0.539653    0.641606    11.00000    0.02094    0.03047 =
         0.01997   -0.00058    0.00701   -0.00047
O2    4    0.947235    0.575645    0.601392    11.00000    0.02351    0.03115 =
         0.02267   -0.00132    0.00816    0.00173
O1    4    0.546379    0.422897    0.897869    11.00000    0.02409    0.02743 =
         0.02345   -0.00094    0.00619    0.00204
N6    3    0.877465    0.685843    0.554361    11.00000    0.02035    0.02547 =
         0.02630   -0.00100    0.00795    0.00284
N1    3    0.620088    0.312795    0.944182    11.00000    0.02112    0.02754 =
         0.02356   -0.00282    0.00662    0.00255
N8    3    0.996811    0.430093    0.639815    11.00000    0.02360    0.02785 =
         0.02132   -0.00006    0.00620    0.00173
C6    1    0.681192    0.347455    0.956951    11.00000    0.02585    0.03111 =
         0.02012   -0.00095    0.00829    0.00344
N5    3    0.511681    0.417481    0.822374    11.00000    0.02768    0.03601 =
         0.02348   -0.00163    0.00858    0.00046
N2    3    0.671891    0.428888    0.955022    11.00000    0.01787    0.02882 =
         0.02599   -0.00216    0.00534   -0.00019
N9    3    1.077048    0.520358    0.637756    11.00000    0.02173    0.03254 =
         0.02478    0.00041    0.00717   -0.00090
N3    3    0.411594    0.477977    0.869756    11.00000    0.01939    0.03076 =
         0.02501   -0.00006    0.00734    0.00136
C33   1    0.464572    0.375843    0.759344    11.00000    0.03048    0.03660 =
         0.02341   -0.00118    0.00583   -0.00066
N7    3    0.827367    0.570000    0.540619    11.00000    0.01847    0.02620 =
         0.02283   -0.00026    0.00550    0.00016
N4    3    0.487959    0.568416    0.861591    11.00000    0.02366    0.02783 =
         0.02213   -0.00128    0.00700    0.00242
C24   1    0.483768    0.641412    0.802760    11.00000    0.04066    0.04188 =
         0.02784    0.00681    0.01024   -0.00488
AFIX 137
H24A  2    0.432971    0.651094    0.800271    11.00000   -1.50000
H24B  2    0.491831    0.589169    0.791282    11.00000   -1.50000
H24C  2    0.505215    0.685267    0.790411    11.00000   -1.50000
AFIX   0

N10   3    0.958871    0.577851    0.676259    11.00000    0.02784    0.03299 =
         0.02685   -0.00315    0.01189   -0.00189
C92   1    0.988422    0.633515    0.738353    11.00000    0.03341    0.03610 =
         0.02764   -0.00195    0.00984   -0.00377
C104  1    0.811015    0.422903    0.730430    11.00000    0.04186    0.04274 =
         0.04072   -0.00158    0.01976   -0.00326
AFIX 137
H10A  2    0.787380    0.437731    0.751064    11.00000   -1.50000
H10B  2    0.861651    0.433667    0.737315    11.00000   -1.50000
H10C  2    0.803490    0.364915    0.724771    11.00000   -1.50000
AFIX   0

C32   1    0.521517    0.402998    0.787062    11.00000    0.03202    0.02827 =
         0.02277    0.00083    0.00677    0.00311
C97   1    1.204018    0.702113    0.737135    11.00000    0.03400    0.05357 =
         0.03281   -0.01061    0.01147   -0.00606
C62   1    0.753713    0.692369    0.517835    11.00000    0.02098    0.02708 =
         0.03510   -0.00048    0.00543    0.00126
C96   1    1.187555    0.631140    0.754113    11.00000    0.03364    0.05385 =
         0.03355   -0.00353    0.00370   -0.00432
AFIX  43
H96   2    1.224762    0.598501    0.766886    11.00000   -1.20000
AFIX   0
C59   1    0.789433    0.471162    0.490385    11.00000    0.03232    0.03735 =
         0.02540   -0.00611    0.00352    0.00034
AFIX 137
H59A  2    0.780557    0.514982    0.472011    11.00000   -1.50000
H59B  2    0.757756    0.425399    0.482389    11.00000   -1.50000
H59C  2    0.838467    0.453007    0.492759    11.00000   -1.50000
AFIX   0
C93   1    1.063015    0.654027    0.734980    11.00000    0.03586    0.04738 =
         0.02284   -0.00852    0.00798   -0.00754

C26   1    0.371677    0.623283    0.873008    11.00000    0.02514    0.03308 =
         0.02798    0.00445    0.00961    0.00700
C34   1    0.475416    0.361573    0.723083    11.00000    0.03850    0.04805 =
         0.02858   -0.00980    0.00498   -0.00639
AFIX  43
H34   2    0.437002    0.343939    0.704902    11.00000   -1.20000
AFIX   0

C61   1    0.817789    0.651537    0.538690    11.00000    0.02148    0.02943 =
         0.02177   -0.00080    0.01123    0.00392
C39   1    0.685305    0.385970    0.831051    11.00000    0.03353    0.06060 =
         0.02595    0.00256    0.01467    0.01060
C47   1    0.390739    0.362593    0.766094    11.00000    0.03327    0.03889 =
         0.02014   -0.00491    0.00349   -0.00401
C85   1    0.985093    0.362304    0.698050    11.00000    0.03793    0.04045 =
         0.02509    0.00433    0.00800   -0.00325
AFIX 137
H85A  2    1.035469    0.349989    0.704873    11.00000   -1.50000
H85B  2    0.957821    0.321768    0.709153    11.00000   -1.50000
H85C  2    0.975789    0.416627    0.707150    11.00000   -1.50000
AFIX   0
C84   1    0.884023    0.373247    0.645310    11.00000    0.02779    0.03663 =
         0.03504    0.00271    0.00893   -0.00377
AFIX 137
H84A  2    0.872210    0.428288    0.652540    11.00000   -1.50000
H84B  2    0.859328    0.333195    0.658168    11.00000   -1.50000
H84C  2    0.869546    0.366751    0.618478    11.00000   -1.50000
AFIX   0
C72   1    1.138578    0.566297    0.628593    11.00000    0.01957    0.03731 =
         0.02800   -0.00017    0.00824   -0.00389

C28   1    0.334541    0.729637    0.910328    11.00000    0.03679    0.04292 =
         0.03382   -0.00390    0.01276    0.00904
AFIX  43
H28   2    0.339275    0.758303    0.933137    11.00000   -1.20000
AFIX   0
C5    1    0.648843    0.175099    0.921555    11.00000    0.03405    0.02993 =
         0.03867   -0.00114    0.01003    0.00691
AFIX 137
H5A   2    0.647378    0.199292    0.896998    11.00000   -1.50000
H5B   2    0.631693    0.118867    0.918819    11.00000   -1.50000
H5C   2    0.697451    0.175506    0.935103    11.00000   -1.50000
AFIX   0
C12   1    0.761178    0.307676    1.014126    11.00000    0.02481    0.03549 =
         0.03591    0.00303    0.00992    0.00079
AFIX  43
H12   2    0.727764    0.330582    1.027381    11.00000   -1.20000
AFIX   0
C50   1    0.300516    0.275448    0.783749    11.00000    0.04131    0.04129 =
         0.03011   -0.00328    0.00790   -0.00770
AFIX  43
H50   2    0.287904    0.225689    0.794073    11.00000   -1.20000
AFIX   0

C89   1    0.853344    0.602137    0.750773    11.00000    0.03258    0.04393 =
         0.03011   -0.00329    0.01623   -0.00382
AFIX  43
H89   2    0.806851    0.592017    0.754968    11.00000   -1.20000
AFIX   0

C51   1    0.247842    0.331448    0.770695    11.00000    0.03419    0.04971 =
         0.02956   -0.00500    0.00169   -0.00853
C56   1    1.003542    0.536438    0.492803    11.00000    0.02016    0.02990 =
         0.02105   -0.00088    0.00809   -0.00125
C88   1    0.869789    0.582922    0.716373    11.00000    0.03370    0.03295 =
         0.02940   -0.00046    0.01199   -0.00005
C27   1    0.378983    0.665154    0.906748    11.00000    0.02796    0.03883 =
         0.02789    0.00351    0.00813    0.00363
AFIX  43
H27   2    0.414202    0.649370    0.927017    11.00000   -1.20000
AFIX   0

C68   1    0.895666    0.774023    0.557832    11.00000    0.02570    0.02756 =
         0.03442   -0.00296    0.00995    0.00160
O4    4    0.457397    0.499033    0.599947    11.00000    0.06568    0.05051 =
         0.08386   -0.00030   -0.00656   -0.00095
C1    1    0.496095    0.463411    1.007192    11.00000    0.01939    0.03057 =
         0.02302   -0.00147    0.00543    0.00157
C103  1    0.781225    0.472460    0.696993    11.00000    0.03122    0.03966 =
         0.03184   -0.00545    0.01671    0.00024
C87   1    0.939825    0.597421    0.709033    11.00000    0.02933    0.03037 =
         0.02766   -0.00182    0.00991   -0.00176
C15   1    0.858747    0.240500    0.975692    11.00000    0.02654    0.03367 =
         0.06344   -0.00072    0.01566    0.00463
AFIX  43
H15   2    0.892071    0.216836    0.962597    11.00000   -1.20000
AFIX   0

C67   1    0.747131    0.696223    0.479606    11.00000    0.03076    0.03325 =
         0.03691    0.00196    0.00782   -0.00129
AFIX  43
H67   2    0.783704    0.675898    0.467811    11.00000   -1.20000
AFIX   0

C31   1    0.319599    0.646740    0.843650    11.00000    0.02979    0.04133 =
         0.02866    0.00042    0.00601    0.00505
AFIX  43
H31   2    0.314452    0.618319    0.820764    11.00000   -1.20000
AFIX   0
C16   1    0.796395    0.273568    0.956230    11.00000    0.02628    0.03386 =
         0.03960    0.00055    0.01062    0.00293
AFIX  43
H16   2    0.787218    0.272925    0.929911    11.00000   -1.20000
AFIX   0

C100  1    1.077803    0.726011    0.717121    11.00000    0.03409    0.04859 =
         0.02706   -0.00689    0.00742   -0.00570
C49   1    0.428065    0.229115    0.796980    11.00000    0.04955    0.04067 =
         0.04144    0.00115    0.01223   -0.00074
AFIX 137
H49A  2    0.451415    0.210246    0.776846    11.00000   -1.50000
H49B  2    0.406347    0.182686    0.807448    11.00000   -1.50000
H49C  2    0.462889    0.254547    0.816328    11.00000   -1.50000
AFIX   0
C22   1    0.517222    0.639381    0.844116    11.00000    0.02951    0.03152 =
         0.02040    0.00555    0.00616   -0.00231
C54   1    0.337732    0.419622    0.752728    11.00000    0.02993    0.04417 =
         0.02902   -0.00142    0.00198   -0.00449
C35   1    0.540998    0.372619    0.713138    11.00000    0.04628    0.04716 =
         0.02523   -0.00635    0.01300   -0.00131
AFIX  43
H35   2    0.547561    0.362743    0.688442    11.00000   -1.20000
AFIX   0
C53   1    0.267805    0.402870    0.755411    11.00000    0.03006    0.04809 =
         0.03134   -0.00165   -0.00041   -0.00230
AFIX  43
H53   2    0.232608    0.441969    0.746406    11.00000   -1.20000
AFIX   0

C105  1    0.722455    0.443866    0.672803    11.00000    0.03594    0.04676 =
         0.04016   -0.00904    0.02186   -0.00951
AFIX  43
H105  2    0.702615    0.393235    0.678156    11.00000   -1.20000
AFIX   0
C83   1    0.963530    0.360005    0.655824    11.00000    0.02809    0.02896 =
         0.02429    0.00341    0.00669   -0.00092

C4    1    0.606838    0.189041    0.982082    11.00000    0.03617    0.02636 =
         0.03460    0.00202    0.00888    0.00105
AFIX 137
H4A   2    0.655972    0.190646    0.994854    11.00000   -1.50000
H4B   2    0.590290    0.132514    0.980272    11.00000   -1.50000
H4C   2    0.577515    0.221084    0.996050    11.00000   -1.50000
AFIX   0
C41   1    0.751154    0.407720    0.851722    11.00000    0.03870    0.09046 =
         0.02918    0.01133    0.01155    0.01133
AFIX  43
H41   2    0.772957    0.371826    0.870640    11.00000   -1.20000
AFIX   0
C8    1    0.720783    0.533665    1.000295    11.00000    0.03138    0.03905 =
         0.03343   -0.01075    0.00698   -0.00426
AFIX 137
H8A   2    0.752426    0.580744    1.004538    11.00000   -1.50000
H8B   2    0.735031    0.493141    1.019796    11.00000   -1.50000
H8C   2    0.672330    0.551220    1.000727    11.00000   -1.50000
AFIX   0
C17   1    0.352726    0.431946    0.881598    11.00000    0.01989    0.03731 =
         0.02466   -0.00038    0.00523   -0.00105
C3    1    0.525290    0.218217    0.922342    11.00000    0.03057    0.03121 =
         0.04228   -0.00556    0.00493   -0.00037
AFIX 137
H3A   2    0.493828    0.246687    0.936367    11.00000   -1.50000
H3B   2    0.511682    0.160741    0.919639    11.00000   -1.50000
H3C   2    0.521674    0.243047    0.897775    11.00000   -1.50000
AFIX   0

C108  1    0.722194    0.558066    0.633955    11.00000    0.03322    0.06034 =
         0.03250    0.00034    0.01049    0.00510
AFIX  43
H108  2    0.701830    0.587937    0.612543    11.00000   -1.20000
AFIX   0

C2    1    0.601741    0.224776    0.943141    11.00000    0.02607    0.02515 =
         0.03359   -0.00068    0.00730   -0.00038
C60   1    0.698296    0.527999    0.523997    11.00000    0.02241    0.03498 =
         0.03932   -0.00255    0.00670   -0.00213
AFIX 137
H60A  2    0.690488    0.553661    0.547065    11.00000   -1.50000
H60B  2    0.668161    0.479784    0.518985    11.00000   -1.50000
H60C  2    0.686693    0.566757    0.503507    11.00000   -1.50000
AFIX   0
C73   1    1.116000    0.654271    0.626087    11.00000    0.03170    0.04183 =
         0.04743    0.00279    0.01598   -0.00502
AFIX 137
H73A  2    1.077532    0.661431    0.604977    11.00000   -1.50000
H73B  2    1.156002    0.688549    0.622693    11.00000   -1.50000
H73C  2    1.099783    0.670041    0.648961    11.00000   -1.50000
AFIX   0

C36   1    0.596422    0.398143    0.739671    11.00000    0.03820    0.03535 =
         0.03002   -0.00093    0.01601    0.00011
AFIX  43
H36   2    0.641339    0.406324    0.732971    11.00000   -1.20000
AFIX   0

C86   1    0.981796    0.278365    0.640271    11.00000    0.04208    0.03143 =
         0.03438    0.00163    0.01315   -0.00323
AFIX 137
H86A  2    0.974931    0.281580    0.613184    11.00000   -1.50000
H86B  2    0.951109    0.235986    0.647533    11.00000   -1.50000
H86C  2    1.031105    0.264973    0.650084    11.00000   -1.50000
AFIX   0

C29   1    0.283142    0.752607    0.880787    11.00000    0.03561    0.04319 =
         0.04546    0.00326    0.01211    0.01522
AFIX  43
H29   2    0.253095    0.797261    0.883449    11.00000   -1.20000
AFIX   0
C46   1    0.657676    0.569440    0.765935    11.00000    0.04453    0.04458 =
         0.04675   -0.00613    0.02383   -0.00537
AFIX 137
H46A  2    0.669445    0.551167    0.742318    11.00000   -1.50000
H46B  2    0.677359    0.623858    0.771830    11.00000   -1.50000
H46C  2    0.606327    0.571360    0.763990    11.00000   -1.50000
AFIX   0
C11   1    0.747684    0.307564    0.975773    11.00000    0.02176    0.02813 =
         0.03488    0.00156    0.00739    0.00216
C9    1    0.801623    0.468539    0.962604    11.00000    0.02474    0.03628 =
         0.04223    0.00148    0.01245   -0.00196
AFIX 137
H9A   2    0.803638    0.437347    0.940028    11.00000   -1.50000
H9B   2    0.817742    0.434326    0.984345    11.00000   -1.50000
H9C   2    0.832117    0.516500    0.963425    11.00000   -1.50000
AFIX   0

C63   1    0.700343    0.723678    0.535186    11.00000    0.02557    0.02943 =
         0.04456   -0.00284    0.00852    0.00171
AFIX  43
H63   2    0.705002    0.721963    0.561403    11.00000   -1.20000
AFIX   0
C110  1    0.811579    0.668733    0.645951    11.00000    0.04225    0.04395 =
         0.03530    0.00497    0.01428    0.00635
AFIX 137
H11A  2    0.840864    0.658872    0.627089    11.00000   -1.50000
H11B  2    0.840347    0.693548    0.667831    11.00000   -1.50000
H11C  2    0.772852    0.705545    0.635958    11.00000   -1.50000
AFIX   0
C76   1    1.065578    0.440794    0.637742    11.00000    0.02508    0.04065 =
         0.01571   -0.00006    0.00636    0.00250

O3    4    0.047736    0.510516    0.905375    11.00000    0.10286    0.08252 =
         0.08420    0.00453    0.04155    0.01717
C101  1    1.019054    0.779023    0.697609    11.00000    0.04898    0.05271 =
         0.04533    0.00411    0.01213   -0.00701
AFIX 137
H10D  2    0.991564    0.800016    0.715650    11.00000   -1.50000
H10E  2    0.988355    0.746891    0.678801    11.00000   -1.50000
H10F  2    1.038998    0.824673    0.685675    11.00000   -1.50000
AFIX   0
C82   1    1.165111    0.351731    0.667423    11.00000    0.02999    0.04420 =
         0.03086    0.00411    0.00678    0.00439
AFIX  43
H82   2    1.165886    0.380697    0.689919    11.00000   -1.20000
AFIX   0
C94   1    1.117958    0.605959    0.753066    11.00000    0.03638    0.04795 =
         0.03499   -0.00613    0.01027   -0.00592

C40   1    0.650918    0.308183    0.839173    11.00000    0.04808    0.05738 =
         0.04598    0.01607    0.02169    0.02135
AFIX 137
H40A  2    0.687206    0.267753    0.848361    11.00000   -1.50000
H40B  2    0.621424    0.287867    0.816475    11.00000   -1.50000
H40C  2    0.621553    0.317871    0.858014    11.00000   -1.50000
AFIX   0

C58   1    0.788575    0.436523    0.557341    11.00000    0.02691    0.02963 =
         0.03569    0.00077    0.01033    0.00112
AFIX 137
H58A  2    0.837362    0.417253    0.560189    11.00000   -1.50000
H58B  2    0.756297    0.391002    0.549904    11.00000   -1.50000
H58C  2    0.780042    0.458777    0.580956    11.00000   -1.50000
AFIX   0
C109  1    0.781951    0.589373    0.656644    11.00000    0.02939    0.04256 =
         0.02937   -0.00412    0.01500    0.00389

C48   1    0.372265    0.290141    0.782162    11.00000    0.04043    0.03871 =
         0.02449   -0.00567    0.00435   -0.00070
C37   1    0.588067    0.412226    0.776113    11.00000    0.03220    0.03115 =
         0.02711    0.00097    0.00835    0.00446
C77   1    1.117624    0.374269    0.635913    11.00000    0.02398    0.03666 =
         0.03075    0.00333    0.00861    0.00257
C102  1    0.811830    0.547075    0.688878    11.00000    0.02469    0.03646 =
         0.03159   -0.00447    0.01479   -0.00086
C78   1    1.116219    0.330925    0.602712    11.00000    0.03235    0.04397 =
         0.03306    0.00594    0.01186    0.00689
AFIX  43
H78   2    1.083903    0.345403    0.581021    11.00000   -1.20000
AFIX   0

C21   1    0.422047    0.557600    0.868403    11.00000    0.02106    0.03463 =
         0.01673   -0.00032    0.00346    0.00265
C99   1    1.148217    0.748115    0.718378    11.00000    0.04632    0.04616 =
         0.03227   -0.00445    0.01304   -0.00883
AFIX  43
H99   2    1.158394    0.796295    0.705981    11.00000   -1.20000
AFIX   0

C52   1    0.172102    0.315810    0.774344    11.00000    0.03593    0.05386 =
         0.04591    0.00229    0.00465   -0.01268
AFIX 137
H52A  2    0.162244    0.257330    0.771915    11.00000   -1.50000
H52B  2    0.140698    0.345319    0.754834    11.00000   -1.50000
H52C  2    0.164239    0.334638    0.798652    11.00000   -1.50000
AFIX   0

C64   1    0.641054    0.756979    0.514037    11.00000    0.02603    0.03245 =
         0.06708   -0.00553    0.00872    0.00593
AFIX  43
H64   2    0.604706    0.778123    0.525773    11.00000   -1.20000
AFIX   0

C38   1    0.653975    0.438411    0.802404    11.00000    0.02690    0.04641 =
         0.02611   -0.00587    0.01346    0.00388
C19   1    0.374542    0.343383    0.881647    11.00000    0.03360    0.03997 =
         0.03800    0.00269    0.01304   -0.00414
AFIX 137
H19A  2    0.385769    0.329174    0.857384    11.00000   -1.50000
H19B  2    0.335811    0.308985    0.886750    11.00000   -1.50000
H19C  2    0.416170    0.334660    0.900838    11.00000   -1.50000
AFIX   0
C13   1    0.823089    0.274597    1.033275    11.00000    0.03636    0.03810 =
         0.04044    0.00739    0.00214    0.00159
AFIX  43
H13   2    0.831994    0.274154    1.059595    11.00000   -1.20000
AFIX   0

C71   1    0.970083    0.779652    0.580600    11.00000    0.02905    0.03128 =
         0.04634   -0.00739    0.00463   -0.00074
AFIX 137
H71A  2    1.003551    0.753728    0.566971    11.00000   -1.50000
H71B  2    0.971478    0.751832    0.604364    11.00000   -1.50000
H71C  2    0.982890    0.837002    0.585050    11.00000   -1.50000
AFIX   0
C79   1    1.162355    0.267261    0.602140    11.00000    0.04792    0.04269 =
         0.04060    0.00535    0.01948    0.01396
AFIX  43
H79   2    1.161758    0.237880    0.579768    11.00000   -1.20000
AFIX   0
C81   1    1.211210    0.287538    0.666304    11.00000    0.03058    0.05545 =
         0.04564    0.01305    0.00122    0.01526
AFIX  43
H81   2    1.243680    0.272692    0.687880    11.00000   -1.20000
AFIX   0
C107  1    0.627545    0.451592    0.615426    11.00000    0.04274    0.09584 =
         0.05246   -0.01420    0.00879   -0.01835
AFIX 137
H10G  2    0.641808    0.432559    0.592512    11.00000   -1.50000
H10H  2    0.591865    0.494375    0.609589    11.00000   -1.50000
H10I  2    0.607818    0.406003    0.627503    11.00000   -1.50000
AFIX   0
C106  1    0.691532    0.485557    0.641357    11.00000    0.03457    0.06491 =
         0.04155   -0.01333    0.01684   -0.00570

C55   1    0.355250    0.498214    0.734763    11.00000    0.03313    0.04773 =
         0.05138    0.00383    0.00422   -0.00163
AFIX 137
H55A  2    0.358933    0.487841    0.708852    11.00000   -1.50000
H55B  2    0.400230    0.519444    0.748003    11.00000   -1.50000
H55C  2    0.317926    0.538232    0.735807    11.00000   -1.50000
AFIX   0

C69   1    0.894414    0.813897    0.519805    11.00000    0.03946    0.03093 =
         0.04174    0.00504    0.01483    0.00227
AFIX 137
H69A  2    0.910169    0.870558    0.523229    11.00000   -1.50000
H69B  2    0.846309    0.812477    0.505630    11.00000   -1.50000
H69C  2    0.925967    0.784083    0.506304    11.00000   -1.50000
AFIX   0

C7    1    0.724774    0.496105    0.962628    11.00000    0.02064    0.03128 =
         0.02828   -0.00010    0.00658   -0.00034
C70   1    0.846126    0.820573    0.578896    11.00000    0.03561    0.03009 =
         0.04307   -0.00504    0.01687    0.00223
AFIX 137
H70A  2    0.846668    0.794954    0.603085    11.00000   -1.50000
H70B  2    0.798107    0.819323    0.564610    11.00000   -1.50000
H70C  2    0.861944    0.877188    0.582454    11.00000   -1.50000
AFIX   0

C25   1    0.504610    0.719719    0.862970    11.00000    0.04228    0.03041 =
         0.03297    0.00051    0.01398   -0.00231
AFIX 137
H25A  2    0.517611    0.713541    0.889893    11.00000   -1.50000
H25B  2    0.454685    0.734531    0.856561    11.00000   -1.50000
H25C  2    0.533448    0.762588    0.854543    11.00000   -1.50000
AFIX   0

C65   1    0.633930    0.759937    0.476124    11.00000    0.03336    0.03395 =
         0.06939    0.00452   -0.00932    0.00377
AFIX  43
H65   2    0.592548    0.782655    0.461836    11.00000   -1.20000
AFIX   0

C42   1    0.785504    0.478705    0.845798    11.00000    0.02836    0.10938 =
         0.03268   -0.00259    0.01234   -0.00598
C10   1    0.706249    0.557698    0.931355    11.00000    0.02665    0.03711 =
         0.04087    0.00572    0.01259   -0.00056
AFIX 137
H10J  2    0.707579    0.531022    0.907579    11.00000   -1.50000
H10K  2    0.740413    0.602449    0.934968    11.00000   -1.50000
H10L  2    0.658840    0.579241    0.931403    11.00000   -1.50000
AFIX   0
C44   1    0.752456    0.530368    0.818391    11.00000    0.03637    0.07343 =
         0.03681   -0.01211    0.01992   -0.01581
AFIX  43
H44   2    0.774243    0.580807    0.814586    11.00000   -1.20000
AFIX   0

C90   1    0.901809    0.635337    0.779111    11.00000    0.04597    0.04784 =
         0.02801   -0.00520    0.01709   -0.00821
AFIX  43
H90   2    0.889403    0.647059    0.802511    11.00000   -1.20000
AFIX   0
C91   1    0.968959    0.651010    0.772397    11.00000    0.03882    0.04517 =
         0.02954   -0.00499    0.00706   -0.00794
AFIX  43
H91   2    1.002789    0.674354    0.791516    11.00000   -1.20000
AFIX   0
C66   1    0.686809    0.729943    0.458537    11.00000    0.04318    0.03844 =
         0.04046    0.00692   -0.00432   -0.00064
AFIX  43
H66   2    0.681863    0.732412    0.432320    11.00000   -1.20000
AFIX   0

C118  1    0.470563    0.558707    0.660015    11.00000    0.10617    0.08036 =
         0.06792    0.01634    0.00618   -0.01821
AFIX 137
H11N  2    0.460348    0.613077    0.649404    11.00000   -1.50000
H11O  2    0.521374    0.548383    0.663329    11.00000   -1.50000
H11P  2    0.455179    0.555597    0.684070    11.00000   -1.50000
AFIX   0

C18   1    0.343439    0.456760    0.920592    11.00000    0.03086    0.04589 =
         0.03142   -0.00246    0.01499   -0.00694
AFIX 137
H18A  2    0.388828    0.452782    0.937431    11.00000   -1.50000
H18B  2    0.309265    0.420447    0.929146    11.00000   -1.50000
H18C  2    0.326263    0.512974    0.920221    11.00000   -1.50000
AFIX   0
C20   1    0.284353    0.445269    0.853907    11.00000    0.02690    0.05240 =
         0.04136    0.00287   -0.00077   -0.00597
AFIX 137
H20A  2    0.267774    0.501153    0.856155    11.00000   -1.50000
H20B  2    0.248415    0.406911    0.859157    11.00000   -1.50000
H20C  2    0.293101    0.436272    0.828684    11.00000   -1.50000
AFIX   0
C14   1    0.872076    0.242070    1.013731    11.00000    0.02527    0.03709 =
         0.06309    0.00800   -0.00141    0.00298
AFIX  43
H14   2    0.915190    0.220716    1.026791    11.00000   -1.20000
AFIX   0

C80   1    1.209724    0.245072    0.633545    11.00000    0.04046    0.05531 =
         0.05505    0.00883    0.02138    0.01932
AFIX  43
H80   2    1.241106    0.200819    0.632595    11.00000   -1.20000
AFIX   0
C98   1    1.280185    0.728488    0.739047    11.00000    0.03978    0.05979 =
         0.04920   -0.00685    0.01396   -0.01484
AFIX 137
H98A  2    1.302044    0.737261    0.764966    11.00000   -1.50000
H98B  2    1.281594    0.779229    0.725129    11.00000   -1.50000
H98C  2    1.306020    0.685976    0.728277    11.00000   -1.50000
AFIX   0

C30   1    0.275129    0.711327    0.847548    11.00000    0.03260    0.04450 =
         0.03764    0.00426    0.00470    0.01182
AFIX  43
H30   2    0.239433    0.727016    0.827486    11.00000   -1.20000
AFIX   0
C45   1    0.688237    0.510973    0.796140    11.00000    0.02942    0.05191 =
         0.03034   -0.00901    0.01635    0.00002
C23   1    0.596922    0.625239    0.848661    11.00000    0.02912    0.03921 =
         0.03937    0.00362    0.01382   -0.00181
AFIX 137
H23A  2    0.617807    0.666791    0.834741    11.00000   -1.50000
H23B  2    0.605824    0.571133    0.839194    11.00000   -1.50000
H23C  2    0.618079    0.628754    0.874951    11.00000   -1.50000
AFIX   0

C74   1    1.156234    0.538892    0.591582    11.00000    0.03685    0.04995 =
         0.03669   -0.00377    0.02015   -0.00579
AFIX 137
H74A  2    1.172378    0.482215    0.593532    11.00000   -1.50000
H74B  2    1.193572    0.573627    0.585079    11.00000   -1.50000
H74C  2    1.114105    0.543209    0.572336    11.00000   -1.50000
AFIX   0
C75   1    1.202550    0.555633    0.659989    11.00000    0.02716    0.05341 =
         0.04202    0.00355    0.00079   -0.00715
AFIX 137
H75A  2    1.188334    0.566862    0.683874    11.00000   -1.50000
H75B  2    1.239889    0.593607    0.656238    11.00000   -1.50000
H75C  2    1.220100    0.499651    0.659818    11.00000   -1.50000
AFIX   0

C117  1    0.431065    0.494580    0.633764    11.00000    0.09648    0.07203 =
         0.05606    0.01365    0.00534   -0.03122
AFIX  43
H117  2    0.395595    0.458585    0.639122    11.00000   -1.20000
AFIX   0
C116  1    0.432540    0.435391    0.574987    11.00000    0.09709    0.05121 =
         0.08715   -0.00646   -0.03285   -0.01453
AFIX  23
H11Q  2    0.380924    0.440423    0.566921    11.00000   -1.20000
H11R  2    0.442441    0.382082    0.587422    11.00000   -1.20000
AFIX   0

C57   1    0.776199    0.502520    0.527823    11.00000    0.02078    0.03084 =
         0.02526   -0.00269    0.00384   -0.00095
C111  1    0.027305    0.577730    0.922719    11.00000    0.10574    0.09420 =
         0.09279   -0.03543    0.03506   -0.01218
AFIX  23
H11D  2   -0.011616    0.605412    0.906086    11.00000   -1.20000
H11E  2    0.067290    0.616262    0.928216    11.00000   -1.20000
AFIX   0
C114  1    0.003513    0.554746    0.957780    11.00000    0.08307    0.13771 =
         0.08324   -0.02297    0.03555   -0.01372
AFIX 137
H11F  2   -0.029950    0.509427    0.953057    11.00000   -1.50000
H11G  2   -0.019491    0.601533    0.967210    11.00000   -1.50000
H11H  2    0.044304    0.538135    0.976171    11.00000   -1.50000
AFIX   0

C113  1    0.469381    0.440352    0.541354    11.00000    0.07261    0.08986 =
         0.08639   -0.03082   -0.01625    0.01296
AFIX 137
H11S  2    0.451274    0.397386    0.523669    11.00000   -1.50000
H11T  2    0.520266    0.433198    0.549383    11.00000   -1.50000
H11U  2    0.460206    0.493650    0.529460    11.00000   -1.50000
AFIX   0

C95   1    1.103227    0.526327    0.771061    11.00000    0.04505    0.06136 =
         0.05888    0.01142    0.01424   -0.00488
AFIX 137
H95A  2    1.147701    0.502618    0.783673    11.00000   -1.50000
H95B  2    1.080176    0.488519    0.752034    11.00000   -1.50000
H95C  2    1.072270    0.536296    0.789124    11.00000   -1.50000
AFIX   0

C115  1    0.136747    0.573796    0.875153    11.00000    0.08906    0.13810 =
         0.14977   -0.01882    0.03076    0.02305
AFIX 137
H11I  2    0.153014    0.576206    0.851312    11.00000   -1.50000
H11J  2    0.172660    0.547149    0.893532    11.00000   -1.50000
H11K  2    0.128585    0.629149    0.883447    11.00000   -1.50000
AFIX   0
C112  1    0.068885    0.525825    0.870785    11.00000    0.10255    0.09489 =
         0.08240    0.01969    0.03689    0.00678
AFIX  23
H11L  2    0.031196    0.556452    0.854624    11.00000   -1.20000
H11M  2    0.075230    0.473305    0.858531    11.00000   -1.20000
AFIX   0

C43   1    0.857411    0.500645    0.868060    11.00000    0.03722    0.19258 =
         0.04323    0.00693    0.00568   -0.02764
AFIX 137
H43A  2    0.889411    0.515390    0.851103    11.00000   -1.50000
H43B  2    0.876599    0.453798    0.883085    11.00000   -1.50000
H43C  2    0.852509    0.546867    0.884320    11.00000   -1.50000
AFIX   0
HKLF 4


REM  jd314-6_a.res in P2(1)/c
REM wR2 = 0.1785, GooF = S = 1.016, Restrained GooF = 1.016 for all data
REM R1 = 0.0592 for 14130 Fo > 4sig(Fo) and 0.1214 for all 25102 data
REM 1301 parameters refined using 0 restraints

END

WGHT      0.0938      0.9816

REM Highest difference peak  0.485,  deepest hole -0.436,  1-sigma level  0.067
Q1    1   0.0317  0.4411  0.8408  11.00000  0.05    0.49
Q2    1   0.9890  0.4812  0.6413  11.00000  0.05    0.44
Q3    1   0.5029  0.4160  0.9990  11.00000  0.05    0.42
Q4    1   0.5006  0.5181  0.8592  11.00000  0.05    0.41
Q5    1   0.3519  0.4288  0.6173  11.00000  0.05    0.41
Q6    1   0.9978  0.5861  0.5029  11.00000  0.05    0.37
Q7    1   0.9971  0.5791  0.6811  11.00000  0.05    0.37
Q8    1   0.3678  0.5045  0.6222  11.00000  0.05    0.36
Q9    1  -0.0213  0.6198  0.9406  11.00000  0.05    0.34
Q10   1   0.6396  0.4323  0.9433  11.00000  0.05    0.33
Q11   1   0.4543  0.4300  0.6424  11.00000  0.05    0.33
Q12   1   1.0809  0.5549  0.4607  11.00000  0.05    0.33
Q13   1   0.4159  0.4535  1.0395  11.00000  0.05    0.32
Q14   1   0.0014  0.5156  1.0007  11.00000  0.05    0.31
Q15   1   0.8722  0.5542  0.5398  11.00000  0.05    0.30
Q16   1   0.1146  0.5392  0.9143  11.00000  0.05    0.30
Q17   1   1.0226  0.5434  0.4768  11.00000  0.05    0.29
Q18   1   0.6010  0.4326  0.7790  11.00000  0.05    0.29
Q19   1   1.1862  0.7190  0.7225  11.00000  0.05    0.29
Q20   1   0.6821  0.3981  0.9575  11.00000  0.05    0.29
;
_shelx_res_checksum                11961
_shelx_hkl_file
;
 -12 -10 -12    9.52    4.50   0
 -11 -10 -12    1.94    4.23   0
 -11  -9 -12    0.70    4.15   0
 -10  -7 -12   86.77    4.47   0
 -10  -6 -12  106.81    4.30   0
 -10  -5 -12  232.50    5.18   0
  -9 -11 -11   15.67    4.50   0
  -9 -10 -11   73.01    5.10   0
  -8 -12 -10   16.07    4.46   0
  -8  -9 -11   -1.36    3.79   0
  -8  -8 -11   -0.09    3.52   0
  -8  -7 -11   -0.61    2.90   0
  -8  -6 -11    5.26    2.79   0
  -8  -5 -11   69.74    3.29   0
  -8  -2 -10    5.06    2.17   0
  -7 -12  -9    7.37    3.16   0
  -7 -11 -10    5.10    4.00   0
  -7 -10 -10   -4.82    3.85   0
  -6 -13  -8    2.81    4.35   0
  -6 -11  -9    7.29    4.13   0
  -6  -8 -10  240.04    5.43   0
  -6  -7 -10    4.44    3.07   0
  -6  -6 -10    0.89    2.89   0
  -6  -3  -9    7.32    2.37   0
  -6  -1  -8  370.66    3.54   0
  -5 -12  -8   -4.82    4.05   0
  -5  -9  -9  208.78    5.32   0
  -5  -8  -9    0.89    3.03   0
  -5  -6  -9  185.24    4.33   0
  -4 -13  -6   15.79    4.05   0
  -4 -12  -7   39.73    4.52   0
  -4 -10  -8   62.66    4.10   0
  -4  -9  -8   77.45    3.96   0
  -3 -14  -4    7.96    3.19   0
  -3 -13  -5   26.61    4.44   0
  -3 -12  -6    2.58    3.82   0
  -3 -10  -7  121.57    4.39   0
  -2 -16  -1   -5.01    4.05   0
  -2 -15  -2    5.94    4.26   0
  -2 -14  -3    3.96    4.14   0
  -2 -13  -4   16.84    4.15   0
  -2  -9  -6  479.87    6.59   0
  -2  -8  -6  286.79    5.32   0
  -2  -5  -6   11.68    2.15   0
  -1 -14  -2   -0.02    3.71   0
  -1 -12  -3    8.99    2.64   0
  -1 -11  -4    5.67    3.35   0
   0 -16   2   96.09    5.68   0
   0 -15   1    5.15    3.97   0
   0 -14   0  110.98    5.04   0
   0 -13  -1    5.24    3.68   0
   0 -12  -2   25.22    3.43   0
   0 -10  -3    3.22    2.98   0
   1 -14   2    1.98    3.67   0
   1 -13   1   30.73    3.78   0
   1 -12   0   -3.67    3.14   0
   1 -10  -1  101.38    3.76   0
   1  -2   0   78.93    1.08   0
   2 -13   3    0.65    3.27   0
   2 -12   2   -0.81    2.93   0
   2  -7   0   21.82    2.54   0
   2  -2   2 1237.43    2.85   0
   3 -10   3    2.61    2.17   0
   3  -4   3   29.54    1.14   0
   4  -9   5   18.04    2.40   0
 -12  -9 -13   -2.56    4.20   0
 -11 -11 -12   -3.98    4.36   0
  -9 -12 -11   26.21    4.78   0
  -9  -9 -12    1.73    4.02   0
  -9  -8 -12    4.97    3.81   0
  -9  -7 -12   40.21    3.88   0
  -9  -6 -12    2.93    3.08   0
  -8 -10 -11    8.72    4.02   0
  -7 -13  -9   -1.27    3.08   0
  -7 -12 -10   -1.91    4.32   0
  -7  -9 -11    3.44    3.77   0
  -7  -8 -11    2.86    3.49   0
  -7  -7 -11   25.81    3.32   0
  -7  -6 -11   25.18    3.07   0
  -7  -3 -10  177.49    3.53   0
  -6 -12  -9    0.81    4.25   0
  -6 -10 -10   75.40    4.69   0
  -6  -9 -10   16.09    2.82   0
  -6  -5 -10  179.22    4.16   0
  -5 -11  -9    3.69    3.93   0
  -5  -2  -8   51.34    2.03   0
  -4 -13  -7   29.84    4.59   0
  -4  -4  -8    3.67    2.35   0
  -4  -2  -7    9.40    1.44   0
  -3 -15  -4   -0.51    4.38   0
  -3 -14  -5    0.31    4.31   0
  -3 -13  -6   79.49    5.18   0
  -3 -11  -7  320.60    6.52   0
  -3  -4  -7    0.61    1.89   0
  -3  -2  -6   57.90    1.79   0
  -2 -15  -3    0.52    4.31   0
  -2 -14  -4   29.85    4.61   0
  -2 -12  -5    7.35    3.57   0
  -2 -11  -6   22.39    3.51   0
  -2 -10  -6  204.03    5.10   0
  -2  -4  -6  328.95    3.80   0
  -2  -1  -4 1236.86    4.29   0
  -1 -16   0    4.86    4.43   0
  -1 -15  -1   20.74    4.15   0
  -1 -13  -3   10.13    3.91   0
  -1 -12  -4    1.35    3.59   0
  -1 -10  -5   -1.22    3.07   0
  -1  -9  -5   21.36    3.28   0
  -1  -6  -5 2168.31   10.05   0
  -1  -5  -5  747.61    5.68   0
  -1  -3  -4  100.48    2.31   0
   0 -15   0    1.14    3.71   0
   0 -14  -1    6.51    4.07   0
   0 -11  -3    4.29    3.12   0
   0  -8  -4  352.54    5.37   0
   0  -4  -3   -1.22    1.65   0
   1 -15   2    1.71    3.89   0
   1 -14   1   10.15    3.73   0
   1 -13   0   -1.83    3.47   0
   1 -11  -1  499.59    6.74   0
   2 -13   2   65.18    4.11   0
   2 -11   1   -1.26    2.66   0
   2  -9   0  996.70    7.79   0
   3 -11   3   73.60    3.32   0
   3  -7   2   26.19    2.30   0
   3  -6   2   36.10    2.12   0
   5  -5   8   46.97    1.23   0
 -12 -10 -13    3.01    4.45   0
 -11 -10 -13    6.89    4.56   0
 -11  -9 -13   23.78    4.60   0
 -11  -8 -13   95.83    5.04   0
 -10  -9 -13   15.44    4.47   0
 -10  -8 -13    3.22    3.82   0
 -10  -7 -13    7.52    3.67   0
  -9 -11 -12    3.36    4.54   0
  -9 -10 -12   19.95    4.32   0
  -9  -5 -12   16.26    2.84   0
  -9  -4 -12   -0.19    2.74   0
  -8 -12 -11    0.10    4.42   0
  -8 -10 -12   22.81    4.28   0
  -8  -7 -12  168.93    4.98   0
  -8  -6 -12  204.06    4.81   0
  -7 -13 -10    0.79    4.50   0
  -7 -11 -11   29.21    4.80   0
  -7 -10 -11   34.93    4.49   0
  -7  -1  -9  927.72    5.42   0
  -6 -13  -9   -4.75    4.01   0
  -6 -12 -10    9.13    4.23   0
  -6 -11 -10    1.77    3.96   0
  -6  -8 -11   50.11    3.73   0
  -6  -2  -9  476.08    4.46   0
  -5 -14  -8    4.38    4.37   0
  -5 -12  -9   10.69    4.27   0
  -5  -9 -10   25.59    3.78   0
  -5  -7 -10    4.51    3.12   0
  -5  -6 -10    1.48    2.93   0
  -5   3  -3  168.03    1.17   0
  -4 -14  -7    1.93    4.48   0
  -4 -12  -8  374.34    7.57   0
  -4  -9  -9   15.06    3.37   0
  -4  -7  -9   28.77    3.29   0
  -4  -6  -9   21.98    3.20   0
  -3 -15  -5    4.69    4.46   0
  -3 -14  -6    2.68    4.17   0
  -3 -12  -7  188.65    5.87   0
  -3 -10  -8   24.92    3.72   0
  -3  -9  -8   41.55    3.64   0
  -3  -8  -8    0.53    3.22   0
  -3  -7  -8   -6.18    3.21   0
  -3  -6  -8    0.74    3.15   0
  -2 -13  -5   -5.07    4.16   0
  -2 -12  -6    4.77    3.89   0
  -2  -9  -7    5.92    3.22   0
  -2  -8  -7   27.01    3.41   0
  -2  -7  -7   19.49    3.37   0
  -2  -2  -5   28.91    1.65   0
  -1 -16  -1   10.04    4.43   0
  -1 -15  -2   -2.11    4.30   0
  -1 -14  -3   19.87    4.47   0
  -1 -13  -4   -2.47    4.06   0
  -1 -11  -5   10.60    3.53   0
   0 -16   1   -0.71    4.21   0
   0 -13  -2  104.88    4.67   0
   0 -12  -3    5.02    3.56   0
   0 -10  -4  218.57    5.02   0
   0  -9  -4    2.25    2.93   0
   0  -6  -4    3.53    2.17   0
   0  -2  -2    1.14    0.83   0
   1 -12  -1   74.99    4.14   0
   1 -11  -2    0.69    2.86   0
   1  -5  -2   22.21    1.78   0
   1  -3  -1 1645.24    5.53   0
   2 -12   1    1.70    3.01   0
   2 -11   0   26.54    3.07   0
   2 -10   0  336.37    5.16   0
   2  -5   0 1949.18    7.34   0
   2  -3   1    0.37    1.12   0
   3 -12   3   59.00    3.55   0
   3 -10   2    0.43    2.27   0
   4  -8   4    6.11    2.27   0
   4  -7   4   -0.71    2.14   0
 -10 -11 -13   47.73    5.22   0
 -10  -6 -13    3.74    3.32   0
 -10  -5 -13    8.76    2.98   0
  -9 -10 -13    2.56    4.23   0
  -9  -9 -13   28.18    4.44   0
  -9  -8 -13  205.50    5.90   0
  -9  -7 -13  141.44    4.95   0
  -8 -11 -12    4.64    4.60   0
  -8  -5 -12  171.11    4.16   0
  -8  -1 -10  274.87    3.46   0
  -7 -12 -11   29.28    4.96   0
  -7  -2 -10   82.77    2.61   0
  -6 -11 -11   10.94    4.23   0
  -6 -10 -11   21.27    4.31   0
  -6  -9 -11   13.79    3.61   0
  -6  -7 -11    8.89    2.35   0
  -6  -6 -11    8.36    2.91   0
  -6  -3 -10   44.70    3.11   0
  -5 -11 -10   25.67    4.38   0
  -5 -10 -10   11.97    2.90   0
  -5  -5 -10  188.27    4.33   0
  -5  -3  -9   43.16    2.66   0
  -3 -13  -7   16.52    4.59   0
  -3 -11  -8    1.53    3.71   0
  -2 -15  -4    5.42    4.20   0
  -2 -14  -5   12.31    4.56   0
  -2 -13  -6  117.90    5.55   0
  -2 -10  -7   22.28    3.36   0
  -2  -5  -7   37.45    2.46   0
  -1 -16  -2    2.85    4.44   0
  -1 -15  -3   52.35    5.09   0
  -1 -14  -4    8.21    4.40   0
  -1 -12  -5   78.98    4.68   0
  -1 -10  -6   10.98    3.30   0
  -1  -9  -6    8.04    3.20   0
  -1  -8  -6    3.11    3.30   0
  -1  -7  -6    4.11    3.35   0
  -1  -4  -5   -0.10    1.71   0
   0 -16   0   55.81    5.06   0
   0 -15  -1   -1.34    4.18   0
   0 -14  -2   15.97    4.33   0
   0 -13  -3    4.63    4.00   0
   0  -5  -4 1967.29    8.54   0
   1 -15   1   26.69    4.35   0
   1 -14   0    4.95    3.70   0
   1  -9  -3   55.51    3.46   0
   1  -7  -3  312.49    4.71   0
   2 -14   2    2.14    3.71   0
   2 -13   1    9.96    3.56   0
   2 -12   0  261.45    5.60   0
   2  -7  -1    8.46    2.57   0
   3 -11   2    9.69    2.73   0
   3  -8   1  156.91    3.83   0
   3  -5   2  131.28    2.06   0
 -11 -10 -14   19.44    4.98   0
 -11  -9 -14    0.99    4.36   0
 -11  -8 -14   -0.09    4.04   0
 -10  -9 -14   45.55    4.98   0
  -9 -11 -13    5.60    4.66   0
  -9  -6 -13  284.56    5.66   0
  -9  -5 -13  424.13    6.13   0
  -8 -12 -12   51.33    5.05   0
  -8  -9 -13   13.08    4.29   0
  -8  -8 -13    6.15    3.96   0
  -8  -7 -13    4.38    3.45   0
  -8  -4 -12   61.98    2.93   0
  -7 -10 -12    5.40    4.11   0
  -7  -6 -12    0.90    2.84   0
  -6 -12 -11   31.82    4.89   0
  -6  -5 -11   33.73    3.12   0
  -5 -13 -10   -0.77    4.24   0
  -5 -12 -10    9.25    4.60   0
  -5 -10 -11   48.77    4.25   0
  -5  -9 -11  412.33    7.11   0
  -5  -7 -11   -3.33    3.05   0
  -4 -10 -10  395.03    7.16   0
  -4  -8 -10  428.71    6.53   0
  -4  -4  -9  182.60    3.84   0
  -3 -14  -7  123.06    6.01   0
  -3 -13  -8   24.65    4.51   0
  -3 -12  -8    6.26    4.05   0
  -3  -9  -9    4.89    3.28   0
  -3  -8  -9  142.03    4.53   0
  -3  -7  -9   29.04    3.42   0
  -3  -4  -8    3.56    2.14   0
  -3   2  -2    8.67    0.52   0
  -2 -15  -5    3.22    4.58   0
  -2 -14  -6   -1.30    4.49   0
  -2 -12  -7    7.15    4.12   0
  -2  -9  -8    6.94    3.29   0
  -2  -3  -6  711.62    4.81   0
  -1 -16  -3   16.57    4.47   0
  -1 -13  -5   10.43    4.22   0
  -1 -12  -6   -4.74    3.53   0
  -1 -11  -6    8.33    3.70   0
   0 -16  -1   -1.84    4.42   0
   0 -15  -2   16.92    4.54   0
   0 -14  -3   -4.10    4.18   0
   0 -12  -4   39.90    4.14   0
   0 -10  -5   66.74    3.85   0
   0  -8  -5    4.53    3.29   0
   0  -3  -3   37.80    1.47   0
   1 -15   0    1.73    4.13   0
   1 -14  -1   43.35    4.41   0
   1 -13  -2    1.16    3.77   0
   1 -11  -3    2.58    3.11   0
   1 -10  -3  288.06    5.29   0
   1  -6  -3  451.51    4.65   0
   1  -4  -2   25.99    1.75   0
   2 -14   1    8.96    3.80   0
   2 -13   0   12.45    3.64   0
   2 -11  -1    0.26    2.87   0
   2  -6  -1   76.03    2.46   0
   2  -4   0 2140.27    6.78   0
   3 -12   2   17.06    3.11   0
   3 -10   1  417.66    5.49   0
   3  -7   1  582.92    5.15   0
 -10 -10 -14   30.64    4.74   0
 -10  -7 -14    7.45    3.76   0
 -10  -6 -14  118.63    4.58   0
  -9 -10 -14    2.82    4.61   0
  -9  -8 -14    3.97    4.10   0
  -9  -7 -14   18.04    4.08   0
  -8 -12 -13   12.41    5.03   0
  -8 -11 -13    1.71    4.72   0
  -8  -6 -13    3.75    3.00   0
  -8  -2 -11    2.53    1.88   0
  -7 -12 -12    8.75    4.53   0
  -7 -10 -13    5.38    4.19   0
  -7  -9 -13   -0.12    4.04   0
  -6 -11 -12  141.22    6.12   0
  -6 -10 -12  126.28    5.52   0
  -6  -9 -12   96.83    4.70   0
  -6  -8 -12  166.06    5.01   0
  -5 -12 -11    3.51    4.65   0
  -5 -11 -11   -2.22    4.35   0
  -5  -1  -8    1.34    1.29   0
  -4 -14  -9    0.73    4.70   0
  -4 -12 -10   10.64    4.60   0
  -4 -11 -10   29.85    4.17   0
  -4  -6 -10  104.35    4.06   0
  -4  -1  -7   31.69    1.35   0
  -3 -14  -8   -1.04    4.69   0
  -3 -12  -9   -0.60    4.38   0
  -2 -15  -6  123.84    6.13   0
  -2 -13  -7    0.39    4.52   0
  -2 -11  -8   -2.71    3.77   0
  -2 -10  -8  173.09    4.53   0
  -2  -7  -8   10.51    2.41   0
  -2  -4  -7   20.12    2.01   0
  -1 -15  -4    1.17    3.35   0
  -1 -14  -5   34.09    4.87   0
  -1 -13  -6   -0.66    4.32   0
  -1 -10  -7  166.08    4.89   0
  -1  -9  -7   45.59    3.69   0
  -1  -8  -7  241.62    5.06   0
  -1  -7  -7  273.38    5.12   0
  -1  -2  -4   10.16    1.47   0
  -1  -1  -3  214.26    1.70   0
   0 -16  -2  115.71    5.91   0
   0 -15  -3    1.25    4.42   0
   0 -13  -4    1.29    3.68   0
   0 -12  -5    2.42    3.80   0
   0 -11  -5    7.92    3.53   0
   0  -6  -5   -3.91    2.29   0
   0  -4  -4  480.22    4.13   0
   1 -15  -1   14.22    4.44   0
   1 -14  -2    7.70    4.07   0
   1  -9  -4    2.36    3.03   0
   1  -8  -4   29.61    3.38   0
   2 -14   0   23.03    4.48   0
   2 -10  -2  214.98    4.72   0
   2  -9  -2  103.97    3.72   0
   3 -12   1   53.92    3.61   0
   3 -11   1   84.98    3.60   0
   3  -6   1   42.47    2.03   0
   4  -8   3    2.98    1.96   0
   4  -4   5   26.25    0.91   0
 -11  -9 -15    0.63    4.42   0
 -10  -9 -15   -0.14    4.39   0
 -10  -8 -15    2.80    4.41   0
  -9  -6 -14   12.85    3.44   0
  -8 -11 -14   30.92    4.91   0
  -8 -10 -14   10.31    4.75   0
  -8  -9 -14   95.30    5.30   0
  -8  -8 -14   14.38    4.01   0
  -8  -5 -13   35.21    3.05   0
  -7 -12 -13   16.67    5.03   0
  -7 -11 -13   54.44    5.43   0
  -7  -7 -13   18.80    3.57   0
  -7  -4 -12   96.36    3.29   0
  -6 -12 -12   22.13    5.06   0
  -6  -6 -12   87.27    3.69   0
  -6  -2 -10    4.74    2.52   0
  -6  -1  -9   67.92    2.15   0
  -5 -13 -11   10.70    5.05   0
  -5 -10 -12    0.88    4.13   0
  -5  -8 -12   17.40    3.53   0
  -5  -2  -9   49.96    2.24   0
  -4 -13 -10    6.55    4.96   0
  -4 -11 -11   55.54    4.61   0
  -4  -9 -11    6.49    3.65   0
  -4  -8 -11    9.70    3.39   0
  -4  -3  -9    5.48    2.40   0
  -4  -2  -8   64.38    2.02   0
  -3 -13  -9  143.82    6.25   0
  -3 -10 -10   -5.59    3.63   0
  -3  -9 -10   21.83    3.67   0
  -3  -8 -10   20.11    3.48   0
  -3  -2  -7  345.80    3.29   0
  -3  -1  -6   50.97    1.47   0
  -2 -14  -7   26.93    4.64   0
  -2 -13  -8   18.57    4.84   0
  -2 -12  -8  311.14    6.39   0
  -2 -10  -9    5.30    3.36   0
  -2  -9  -9   -0.67    3.28   0
  -1 -15  -5   87.63    5.74   0
  -1 -14  -6    3.96    4.58   0
  -1 -12  -7   -0.57    4.01   0
  -1 -11  -7  607.86    7.80   0
  -1  -3  -5  429.12    3.58   0
   0 -14  -4   15.31    4.28   0
   0 -13  -5    1.65    4.14   0
   0 -11  -6   -1.10    3.25   0
   0 -10  -6   63.02    3.89   0
   0  -9  -6  387.04    6.06   0
   0  -8  -6  124.94    4.23   0
   1 -16  -1  100.33    5.45   0
   1 -15  -2    0.59    3.95   0
   1 -13  -3   43.32    4.41   0
   1 -12  -4    1.17    3.32   0
   1 -11  -4   -1.53    3.21   0
   2 -13  -1   10.99    3.73   0
   2 -11  -2   23.86    3.25   0
   2  -7  -2   11.27    2.77   0
   3 -13   1  198.56    5.42   0
   3 -11   0    0.31    2.75   0
   3 -10   0    0.77    2.55   0
   3  -3   3  275.87    1.77   0
   4  -5   4   70.21    1.64   0
   5  -7   6   -0.10    1.62   0
 -10 -11 -15    4.35    4.62   0
 -10  -7 -15    1.31    3.72   0
  -9 -11 -15   80.43    5.60   0
  -9 -10 -15  166.71    6.55   0
  -9  -9 -15    5.05    4.48   0
  -9  -8 -15   83.82    4.94   0
  -9  -5 -14   13.67    3.01   0
  -8  -7 -14  410.72    7.00   0
  -8  -6 -14   10.67    3.23   0
  -8  -4 -13   43.19    2.88   0
  -7 -11 -14    0.60    4.49   0
  -7 -10 -14    3.72    4.62   0
  -7  -9 -14   -3.47    4.08   0
  -7  -8 -14   12.28    3.68   0
  -7  -2 -11    1.56    2.29   0
  -7  -1 -10   93.65    2.38   0
  -6 -12 -13   15.58    5.08   0
  -6 -11 -13   51.76    5.30   0
  -6 -10 -13   18.01    4.51   0
  -6  -9 -13   37.25    4.14   0
  -6  -8 -13    9.78    3.75   0
  -6  -7 -13   20.93    3.46   0
  -6  -3 -11   26.78    2.60   0
  -6   1  -7   64.24    1.25   0
  -5 -12 -12   25.24    4.88   0
  -5  -7 -12    3.95    3.16   0
  -5  -3 -10   11.90    2.59   0
  -4 -12 -11   11.42    4.74   0
  -3 -14  -9  114.54    6.18   0
  -3 -13 -10   63.44    5.28   0
  -3 -12 -10   32.61    4.91   0
  -3  -6 -10   45.02    3.47   0
  -3  -3  -8   69.73    2.30   0
  -2 -15  -7   11.44    4.63   0
  -2 -14  -8   14.52    5.11   0
  -2 -12  -9    2.54    4.25   0
  -2 -11  -9    0.10    3.95   0
  -2  -8  -9   25.30    2.79   0
  -2  -5  -8  630.09    5.64   0
  -1 -15  -6   -1.15    4.75   0
  -1 -13  -7   41.60    4.95   0
  -1  -8  -8   -4.02    3.35   0
  -1  -4  -6    3.97    1.29   0
   0 -16  -3   -2.29    4.26   0
   0 -15  -4  133.37    5.88   0
   0 -14  -5    0.27    4.54   0
   0 -12  -6  447.58    7.63   0
   1 -14  -3   10.69    4.29   0
   1 -13  -4   -4.22    4.10   0
   1 -10  -5   53.09    3.73   0
   1  -9  -5  979.30    8.62   0
   1  -6  -4    2.98    2.19   0
   2 -15   0    3.38    4.22   0
   2 -14  -1    5.63    4.09   0
   2 -13  -2   20.10    3.96   0
   2 -10  -3   23.85    3.22   0
   2  -6  -2   25.54    2.14   0
   4 -11   2    2.40    3.06   0
   4 -10   2    7.72    2.31   0
   4  -8   2   17.75    2.69   0
   4  -6   3   13.84    2.07   0
 -11 -10 -16   12.71    4.99   0
 -10  -9 -16   65.63    5.28   0
  -9  -7 -15   -2.70    3.69   0
  -8 -11 -15   20.07    5.15   0
  -8  -9 -15   29.10    4.76   0
  -8  -8 -15   -4.21    3.91   0
  -8  -1 -11   17.61    2.04   0
  -7 -12 -14    2.70    5.04   0
  -7  -7 -14   80.49    4.30   0
  -7   1  -8  143.71    1.85   0
  -5 -13 -12    2.58    3.60   0
  -5 -10 -13  153.27    5.84   0
  -5  -9 -13    9.14    4.02   0
  -5  -8 -13   59.51    3.99   0
  -4 -12 -12    3.74    4.44   0
  -4 -11 -12   25.81    4.84   0
  -4 -10 -12   49.47    4.59   0
  -4  -9 -12  227.52    5.82   0
  -4  -8 -12   95.77    4.32   0
  -4  -4 -10  209.23    4.12   0
  -3 -14 -10    6.04    5.14   0
  -3 -11 -11   86.69    5.13   0
  -3 -10 -11   60.16    4.49   0
  -3  -9 -11   17.02    3.70   0
  -3  -8 -11  293.87    5.79   0
  -3  -4  -9   35.76    2.65   0
  -2 -14  -9    5.22    4.53   0
  -2 -13  -9    6.32    4.79   0
  -2 -11 -10   34.10    4.11   0
  -2 -10 -10  437.72    7.30   0
  -2  -6  -9   25.57    3.49   0
  -2  -2  -6  804.05    4.54   0
  -1 -15  -7    1.45    4.49   0
  -1 -13  -8    6.80    4.66   0
  -1 -12  -8   -4.37    4.15   0
  -1  -7  -8    0.97    3.51   0
   0 -16  -4   23.71    5.11   0
   0 -15  -5   -0.58    4.68   0
   0 -14  -6   57.20    5.36   0
   0 -13  -6    8.89    4.02   0
   0 -11  -7    6.07    3.73   0
   0 -10  -7   16.47    3.45   0
   0  -8  -7    3.48    3.42   0
   1 -16  -2   -5.69    4.59   0
   1 -15  -3   14.22    4.61   0
   1 -14  -4    4.25    4.38   0
   1 -12  -5   28.99    4.09   0
   1  -8  -5  460.11    6.10   0
   1  -4  -3  702.60    4.65   0
   1  -3  -2   32.33    1.66   0
   2 -15  -1   -0.51    4.25   0
   2 -14  -2   20.57    4.23   0
   2 -11  -3    2.05    2.93   0
   2   0   5    0.86    0.84   0
   3 -13   0   16.36    3.73   0
   3 -12  -1   33.43    3.90   0
   3  -6   0   -1.01    1.80   0
   5  -6   6   -2.74    1.50   0
   5  -5   7    5.05    1.09   0
 -10  -8 -16   22.24    4.36   0
  -9 -11 -16    4.04    4.98   0
  -9 -10 -16    5.49    4.95   0
  -9  -9 -16    3.88    4.52   0
  -9  -8 -16    1.75    3.88   0
  -9  -4 -14    0.56    2.59   0
  -8  -7 -15   -2.37    3.60   0
  -8  -2 -12   14.78    2.04   0
  -7 -12 -15   12.65    4.92   0
  -7 -10 -15    7.11    4.76   0
  -7  -9 -15   63.54    4.94   0
  -7  -6 -14   23.92    3.27   0
  -7  -4 -13   -1.10    2.35   0
  -6 -11 -14    8.25    4.97   0
  -6 -10 -14   31.03    3.83   0
  -6  -9 -14   68.94    4.62   0
  -6  -8 -14  157.41    5.33   0
  -6  -5 -13   14.38    2.92   0
  -5  -7 -13    4.21    3.30   0
  -5  -5 -12  169.17    4.32   0
  -4 -13 -12    3.73    5.05   0
  -4  -7 -12  497.81    6.80   0
  -4  -5 -11    3.30    3.11   0
  -4   1  -5   24.33    0.71   0
  -3 -12 -11  159.75    5.49   0
  -3  -7 -11  109.28    4.25   0
  -2 -13 -10   67.35    5.59   0
  -2 -12 -10   99.97    5.62   0
  -2  -7 -10   85.38    4.06   0
  -2  -4  -8  129.36    3.00   0
  -2  -1  -5    4.36    1.15   0
  -1 -12  -9   10.25    4.42   0
  -1 -11  -9   17.02    4.05   0
  -1 -10  -9  277.04    6.01   0
  -1  -9  -9  256.67    5.45   0
  -1  -8  -9   95.67    4.26   0
   0 -16  -5    1.50    4.70   0
   0 -15  -6   81.19    5.82   0
   0 -13  -7   15.48    4.49   0
   0 -12  -7   -0.60    2.87   0
   0  -4  -5   66.54    2.28   0
   0  -3  -4   15.67    1.30   0
   1 -16  -3  168.92    6.77   0
   1 -15  -4   -4.20    4.45   0
   1 -14  -5    7.02    4.20   0
   1 -13  -5   76.32    4.98   0
   1 -11  -6    2.36    3.59   0
   1  -9  -6   13.72    3.39   0
   2 -15  -2   67.11    5.16   0
   2 -14  -3   11.25    4.09   0
   2 -11  -4    2.50    3.18   0
   2 -10  -4    4.72    3.08   0
   2  -9  -4  187.80    4.60   0
   2  -5  -2   93.04    2.28   0
   2  -4  -1   59.20    1.75   0
   2  -3   0  101.93    1.78   0
   3 -10  -2   -4.95    3.04   0
   3  -7  -1  211.25    3.87   0
   4 -11   1    9.06    2.80   0
   4 -10   1    0.57    2.42   0
 -10  -9 -17    2.64    4.52   0
  -9  -7 -16   13.74    3.95   0
  -8 -11 -16   51.01    5.61   0
  -8  -9 -16   56.54    5.12   0
  -8  -4 -14  123.68    3.60   0
  -7  -8 -15   18.19    3.85   0
  -7  -7 -15  167.65    5.20   0
  -7  -5 -14    2.31    2.72   0
  -6 -11 -15    8.87    4.70   0
  -6 -10 -15   15.60    4.86   0
  -6  -7 -14   39.70    3.60   0
  -6  -2 -11  179.38    3.69   0
  -5 -12 -14   43.00    5.57   0
  -5 -11 -14   11.22    4.81   0
  -5 -10 -14   65.50    5.09   0
  -5  -9 -14    2.51    4.08   0
  -5  -3 -11  672.34    5.91   0
  -4 -13 -13    5.79    4.76   0
  -4 -12 -13   10.24    5.03   0
  -4 -11 -13   52.47    5.25   0
  -4 -10 -13   -3.78    4.15   0
  -4  -9 -13    4.51    3.90   0
  -4  -8 -13   16.18    3.56   0
  -4  -2  -9   16.36    1.78   0
  -3 -14 -11   21.94    5.08   0
  -3 -11 -12    5.50    4.31   0
  -3 -10 -12   10.39    4.07   0
  -3  -9 -12   16.69    3.83   0
  -3  -8 -12   16.90    3.38   0
  -3  -6 -11  162.36    4.45   0
  -2 -14 -10   19.84    5.38   0
  -2 -12 -11   -7.34    4.54   0
  -2 -11 -11    7.38    4.17   0
  -2  -9 -11    2.69    3.39   0
  -1 -15  -8    4.73    5.05   0
  -1 -14  -9   75.20    5.80   0
  -1 -13  -9    8.15    4.83   0
  -1  -4  -7   83.49    2.52   0
  -1  -3  -6   64.12    2.20   0
   0 -14  -7    2.43    4.79   0
   0 -12  -8   99.75    5.20   0
   0 -11  -8   35.89    4.19   0
   0  -9  -8   62.34    3.92   0
   0  -5  -6   10.18    1.53   0
   1 -16  -4   -4.90    4.76   0
   1 -15  -5   20.48    4.86   0
   1 -13  -6    2.66    4.25   0
   1 -12  -6    2.91    3.63   0
   1  -8  -6    2.29    3.37   0
   1  -6  -5 2012.64    9.59   0
   1  -2  -1 4340.78    7.31   0
   2 -16  -2    2.66    4.58   0
   2 -15  -3   -0.46    4.41   0
   3 -14  -1    4.93    3.91   0
   3 -13  -2    6.40    4.08   0
   3 -12  -2    3.65    3.40   0
   3  -9  -2   11.70    2.79   0
   4  -8   1    9.25    2.32   0
   4  -6   2  301.89    3.55   0
   4  -5   3   -0.71    1.27   0
   5  -8   4    3.75    2.11   0
 -10  -8 -17    0.14    4.26   0
  -9  -8 -17   -2.62    4.41   0
  -9  -6 -16    0.56    3.35   0
  -8  -7 -16    8.37    3.76   0
  -7 -11 -16    6.28    5.09   0
  -7 -10 -16    7.75    4.84   0
  -7  -9 -16   -2.94    4.32   0
  -7  -6 -15   33.54    3.47   0
  -7  -2 -12    4.40    2.34   0
  -6 -12 -15   19.98    5.05   0
  -6  -9 -15    6.73    3.98   0
  -6  -8 -15    4.52    3.91   0
  -6  -4 -13   26.48    2.79   0
  -6  -1 -10  319.68    3.51   0
  -5  -7 -14    2.81    3.32   0
  -4  -7 -13   25.52    3.53   0
  -4  -5 -12  185.18    4.43   0
  -4  -1  -8   97.79    1.90   0
  -3 -14 -12   -0.23    4.86   0
  -3  -4 -10    8.09    2.72   0
  -3  -3  -9  420.31    4.30   0
  -3  -2  -8   -1.98    1.43   0
  -2 -14 -11   -0.73    5.05   0
  -2 -13 -11   18.58    5.14   0
  -2  -8 -11    2.55    3.44   0
  -2  -6 -10   28.71    2.66   0
  -1 -13 -10    9.21    4.86   0
  -1 -12 -10    0.41    4.37   0
  -1 -11 -10   24.11    4.29   0
  -1 -10 -10    2.99    3.66   0
  -1  -9 -10    3.71    3.43   0
  -1  -5  -8    2.53    2.42   0
  -1  -2  -5 2017.25    6.64   0
   0 -14  -8  116.24    6.09   0
   0 -13  -8   68.15    4.35   0
   1 -16  -5  259.84    7.69   0
   1 -15  -6   -0.73    4.37   0
   1 -14  -6   11.68    4.70   0
   1 -11  -7  703.54    8.61   0
   1 -10  -7   60.55    4.02   0
   1  -9  -7  238.58    5.23   0
   2 -16  -3   -4.51    4.53   0
   2 -15  -4   43.75    5.39   0
   2 -14  -4  131.14    5.65   0
   2 -13  -5    0.65    3.75   0
   2 -12  -5   -1.48    3.74   0
   2 -11  -5    1.74    3.29   0
   2 -10  -5   26.82    3.40   0
   2  -9  -5   -0.32    3.15   0
   3 -14  -2    3.99    4.11   0
   3 -12  -3   51.98    3.79   0
   3 -11  -3   45.39    3.56   0
   3 -10  -3   71.89    3.58   0
   3  -5   0   19.96    1.53   0
   4 -12   0  629.39    7.61   0
   4 -11   0    3.99    2.82   0
   4  -7   1   30.77    2.45   0
   5  -9   3  118.59    3.34   0
 -10  -9 -18   -2.38    4.52   0
  -9  -7 -17  198.00    5.82   0
  -8 -11 -17    1.28    5.06   0
  -8 -10 -17    4.69    4.86   0
  -8  -9 -17   -3.95    4.49   0
  -8  -8 -17   -1.78    4.69   0
  -8  -6 -16    7.57    3.41   0
  -7  -8 -16    3.99    4.06   0
  -7  -7 -16   12.84    3.49   0
  -7  -4 -14   20.64    2.59   0
  -7  -1 -11  336.36    3.67   0
  -6 -12 -16  102.92    6.41   0
  -6 -11 -16   13.66    5.13   0
  -6 -10 -16  214.41    6.93   0
  -6  -9 -16   11.00    4.27   0
  -6  -7 -15    0.89    3.47   0
  -6  -5 -14   11.79    2.81   0
  -5 -11 -15  127.49    6.40   0
  -5 -10 -15    4.43    4.67   0
  -5  -9 -15   39.76    4.59   0
  -5  -6 -14    2.67    2.78   0
  -4 -13 -14   11.17    5.31   0
  -4 -11 -14   10.74    3.63   0
  -4 -10 -14   60.07    4.75   0
  -4  -8 -14   75.88    4.20   0
  -4  -6 -13    1.19    3.14   0
  -3 -13 -13   14.15    5.43   0
  -3 -11 -13   15.13    4.47   0
  -3  -9 -13   50.91    4.30   0
  -3  -1  -7 2738.56    7.59   0
  -2 -13 -12   38.75    5.47   0
  -2 -12 -12    6.14    4.78   0
  -2 -11 -12   54.76    4.89   0
  -2 -10 -12   47.65    4.42   0
  -2  -9 -12   88.06    4.52   0
  -2  -7 -11   -0.52    3.41   0
  -2  -4  -9    2.71    2.19   0
  -2  -3  -8    2.70    1.71   0
  -1 -14 -10   -1.56    4.99   0
  -1 -12 -11   11.92    4.43   0
  -1 -11 -11    0.46    4.08   0
  -1 -10 -11   48.31    4.03   0
  -1  -8 -10   36.92    3.01   0
   0 -15  -8    6.33    5.05   0
   0 -14  -9    5.84    4.62   0
   0 -13  -9    1.04    4.74   0
   0 -12  -9    4.41    4.03   0
   0 -10  -9    9.16    2.66   0
   0  -4  -6  157.83    2.92   0
   1 -16  -6    2.35    5.12   0
   1 -14  -7   18.15    4.94   0
   1 -13  -7  102.03    5.22   0
   1  -8  -7  335.24    5.54   0
   1  -6  -6   11.08    2.46   0
   1  -5  -5   17.10    2.02   0
   1  -4  -4   -0.79    1.71   0
   2 -16  -4    3.81    4.79   0
   2 -11  -6   43.45    3.76   0
   2  -8  -5   13.99    3.40   0
   2  -5  -3   14.10    1.71   0
   3 -14  -3   13.59    3.98   0
   3  -9  -3  337.67    5.25   0
   3  -7  -2    7.62    2.78   0
   4 -12  -1   -6.29    3.12   0
   4 -11  -1    3.66    2.84   0
   4 -10  -1    0.57    2.92   0
   4  -8   0    7.92    2.42   0
   5  -8   3    8.61    2.24   0
   5  -6   5   73.18    1.96   0
  -9 -10 -18    5.73    4.93   0
  -9  -9 -18   13.94    4.74   0
  -9  -6 -17    5.78    3.62   0
  -8 -11 -18   57.22    5.85   0
  -8  -7 -17    3.24    3.77   0
  -8  -4 -15   -0.77    2.55   0
  -7 -11 -17   19.38    4.97   0
  -7 -10 -17   35.87    5.28   0
  -7  -9 -17  295.34    7.37   0
  -7  -5 -15    0.94    2.75   0
  -6  -8 -16  212.81    6.04   0
  -5 -11 -16    2.09    4.68   0
  -5  -8 -15    2.22    3.86   0
  -4 -13 -15   18.96    5.21   0
  -4 -11 -15   14.38    5.07   0
  -4 -10 -15   -3.51    4.06   0
  -3 -12 -14   19.74    5.28   0
  -3 -11 -14    1.99    4.74   0
  -3 -10 -14    2.02    3.94   0
  -3  -8 -13  177.42    4.54   0
  -3  -6 -12    2.48    2.49   0
  -2 -14 -12   17.66    5.22   0
  -2  -8 -12 1043.48    9.57   0
  -2  -6 -11    5.46    3.39   0
  -2  -2  -7    3.20    1.54   0
  -1 -14 -11    2.17    5.13   0
  -1 -13 -11   -0.11    4.96   0
  -1  -9 -11  509.84    7.30   0
  -1  -7 -10    8.99    2.69   0
   0 -15  -9   -2.24    5.17   0
   0 -13 -10    7.77    4.49   0
   0 -12 -10   14.94    4.56   0
   0 -11 -10   49.14    4.55   0
   0 -10 -10  177.45    5.36   0
   0  -8  -9    1.08    2.34   0
   0  -5  -7   40.41    1.98   0
   1 -15  -7    8.84    4.93   0
   1 -14  -8    4.81    4.50   0
   1 -13  -8   14.24    4.61   0
   1 -12  -8    2.75    4.23   0
   1 -11  -8    1.95    3.53   0
   1 -10  -8   -1.14    3.39   0
   1  -9  -8   -1.10    3.31   0
   1  -3  -3  559.81    3.78   0
   2 -15  -5    9.98    4.69   0
   2 -14  -6   69.58    5.37   0
   2 -13  -6   72.57    4.98   0
   2 -10  -6   12.79    3.35   0
   2  -6  -4   56.35    2.75   0
   3 -15  -3    9.28    4.41   0
   3 -13  -4   12.15    4.08   0
   3 -12  -4   -0.96    3.57   0
   3 -11  -4   33.41    3.54   0
   3 -10  -4   -1.52    2.94   0
   4  -7   0  362.44    4.60   0
   4  -6   1   35.02    2.35   0
   5  -9   2   61.69    3.04   0
 -10 -10 -19    8.04    5.00   0
  -9 -10 -19   16.53    4.81   0
  -9  -8 -18   26.04    4.17   0
  -9  -7 -18   -0.52    3.64   0
  -8 -10 -18   47.94    5.20   0
  -8  -9 -18    3.39    4.65   0
  -8  -6 -17    9.40    3.86   0
  -8  -5 -16  211.75    4.95   0
  -7  -8 -17    4.62    4.34   0
  -7  -6 -16    9.21    3.31   0
  -6 -10 -17   -1.63    4.83   0
  -6  -9 -17    9.93    4.61   0
  -6  -7 -16    8.96    3.63   0
  -6  -4 -14    2.48    2.51   0
  -5 -10 -16    7.42    4.49   0
  -5  -9 -16   -4.71    4.25   0
  -5  -7 -15  208.89    5.20   0
  -5  -5 -14    3.88    2.95   0
  -5  -3 -12    4.41    2.63   0
  -5  -2 -11   43.75    2.57   0
  -4  -9 -15   12.10    4.25   0
  -4  -5 -13   33.48    3.34   0
  -4  -3 -11    9.12    2.69   0
  -3  -9 -14   10.28    4.00   0
  -3  -7 -13  327.25    5.45   0
  -3  -5 -12    2.26    3.27   0
  -3  -4 -11   17.05    3.12   0
  -3  -3 -10   44.51    2.45   0
  -2 -13 -13    5.40    5.17   0
  -2 -12 -13    7.78    3.62   0
  -2 -10 -13   40.61    4.47   0
  -2  -9 -13   18.86    3.88   0
  -2  -7 -12  310.60    5.70   0
  -1 -14 -12    0.03    4.76   0
  -1 -13 -12   14.99    5.19   0
  -1 -12 -12   -1.13    4.70   0
  -1 -11 -12    6.96    4.29   0
  -1  -5  -9    4.24    1.89   0
  -1  -3  -7  277.74    3.37   0
  -1  -1  -4   25.86    1.10   0
   0 -15 -10    6.34    5.22   0
   0 -14 -10   55.63    5.67   0
   1 -15  -8    5.45    5.14   0
   1 -13  -9    0.51    4.69   0
   1 -12  -9   49.73    4.82   0
   1 -11  -9   60.81    4.53   0
   1  -8  -8   -1.50    3.28   0
   2 -15  -6   16.59    4.89   0
   2 -13  -7    1.76    4.28   0
   2 -11  -7    6.77    3.70   0
   2 -10  -7    1.19    3.33   0
   2  -8  -6  953.97    8.14   0
   2  -2   1    8.08    0.75   0
   3 -15  -4   -1.32    4.39   0
   3 -14  -4   10.80    4.41   0
   3  -9  -4    9.91    2.99   0
   3  -7  -3  166.76    3.95   0
   3  -6  -2    1.78    2.11   0
   3  -5  -1  291.47    3.21   0
   4 -13  -2    3.33    3.66   0
   4 -12  -2  125.54    4.65   0
   4 -11  -2  208.04    4.81   0
   4 -10  -2  112.80    3.77   0
   4  -8  -1   13.65    2.61   0
   4  -5   2   20.97    1.53   0
   5  -5   6   66.05    1.52   0
  -9  -9 -19   62.12    5.38   0
  -8 -10 -19   -6.13    4.92   0
  -8  -7 -18    7.10    4.29   0
  -7 -10 -18    6.40    4.60   0
  -7  -9 -18    1.49    4.64   0
  -7  -7 -17  293.92    6.45   0
  -7  -5 -16    0.03    2.82   0
  -7  -2 -13   34.14    2.28   0
  -6 -11 -18    1.59    4.80   0
  -6  -8 -17   -2.17    4.02   0
  -6  -5 -15    3.70    2.82   0
  -6  -1 -11   50.40    2.50   0
  -5 -11 -17   -0.85    5.06   0
  -5 -10 -17  130.87    6.22   0
  -5  -8 -16    0.31    3.95   0
  -5  -6 -15    8.41    3.16   0
  -5  -1 -10   15.98    2.15   0
  -4 -12 -16   54.55    5.92   0
  -4 -11 -16  116.61    6.29   0
  -4 -10 -16    7.24    4.76   0
  -4  -6 -14   21.64    3.36   0
  -4   2  -3  100.80    0.63   0
  -3 -13 -15   -3.78    5.21   0
  -3 -12 -15   15.23    5.27   0
  -3 -10 -15   -2.03    4.27   0
  -3  -8 -14   -1.78    2.47   0
  -3  -6 -13  112.35    4.24   0
  -3  -2  -9  140.00    2.56   0
  -2 -13 -14  272.68    8.07   0
  -2 -12 -14  141.01    6.33   0
  -2 -11 -14    8.85    4.68   0
  -2 -10 -14    7.71    3.87   0
  -2  -8 -13   -1.86    3.39   0
  -2  -1  -6   39.06    1.71   0
  -1  -7 -11  808.79    8.07   0
   0 -14 -11   -0.65    5.08   0
   0 -12 -11    1.54    4.47   0
   0 -11 -11   -1.64    4.11   0
   0  -2  -4 2014.83    6.25   0
   1 -15  -9   10.14    5.15   0
   1 -14  -9   24.54    5.25   0
   1  -9  -9  247.36    5.43   0
   1  -5  -6   15.64    2.12   0
   2 -16  -6    2.63    4.94   0
   2 -15  -7    8.46    4.90   0
   2 -14  -7    6.52    4.69   0
   2  -9  -7   47.02    3.66   0
   2  -6  -5    2.05    2.42   0
   2  -3  -1    1.58    1.21   0
   3 -15  -5   -4.12    4.91   0
   3 -14  -5   31.98    4.58   0
   3 -13  -5   32.04    4.08   0
   3 -10  -5   10.15    3.14   0
   3  -3   2  172.01    1.62   0
   4 -13  -3    4.74    3.78   0
   4 -11  -3    1.99    3.10   0
   4  -9  -2  245.90    4.50   0
   4  -2   9   15.72    0.78   0
   5  -8   2    0.20    2.00   0
   5  -6   4   17.50    1.96   0
  -9 -10 -20    5.04    4.92   0
  -8  -9 -19   27.52    4.95   0
  -8  -5 -17   -1.10    3.00   0
  -8  -3 -15    0.71    2.29   0
  -7 -11 -19   21.90    5.58   0
  -7 -10 -19    4.17    4.89   0
  -7  -8 -18    7.06    4.41   0
  -7  -6 -17   11.19    3.46   0
  -7  -1 -12    0.09    2.11   0
  -6 -10 -18   57.49    5.62   0
  -6  -9 -18   43.85    5.14   0
  -5  -9 -17  185.79    6.36   0
  -5  -7 -16    4.98    3.54   0
  -4 -12 -17   15.86    5.08   0
  -4  -9 -16  262.95    6.50   0
  -4  -8 -16  361.45    6.76   0
  -4  -7 -15    9.84    2.61   0
  -4  -1  -9    1.94    1.57   0
  -3 -13 -16    4.59    5.13   0
  -3  -9 -15   27.04    4.33   0
  -3  -7 -14    5.21    3.33   0
  -2  -7 -13   17.68    3.53   0
  -1 -14 -13  106.91    6.52   0
  -1 -12 -13  148.45    5.45   0
  -1 -11 -13  115.24    5.36   0
  -1  -6 -11   -5.36    3.39   0
  -1  -2  -6    3.12    1.65   0
   0 -14 -12   34.06    5.25   0
   0 -13 -12  185.63    6.96   0
   0 -12 -12    6.39    4.78   0
   0 -11 -12    0.83    4.18   0
   0  -9 -11    8.26    3.38   0
   0  -7 -10   56.41    4.03   0
   1 -15 -10    8.38    4.78   0
   1 -14 -10   -3.02    4.98   0
   1 -13 -10    3.56    4.79   0
   1 -12 -10   -2.94    4.29   0
   1 -11 -10   16.04    4.18   0
   1 -10 -10    4.99    3.64   0
   1  -8  -9  332.90    5.71   0
   2 -16  -7    1.76    5.23   0
   2 -14  -8   13.22    4.89   0
   2 -13  -8    9.01    4.51   0
   2 -10  -8    8.53    3.44   0
   2  -8  -7   -0.77    3.37   0
   3 -16  -5    8.56    4.82   0
   3 -14  -6   10.48    4.64   0
   3 -13  -6   -2.69    4.20   0
   3 -12  -6   12.52    3.95   0
   3 -10  -6   -0.38    2.95   0
   3  -7  -4   35.99    3.26   0
   3  -6  -3 1916.44    8.89   0
   3  -4   0  132.72    1.98   0
   4 -10  -3    3.98    2.81   0
   4  -7  -1   35.06    2.73   0
   4  -6   0   66.09    2.74   0
  -9  -9 -20    1.14    4.60   0
  -8 -10 -20    8.82    4.94   0
  -8  -6 -18  189.88    5.41   0
  -7  -7 -18    5.94    3.86   0
  -7   1  -9  919.79    3.94   0
  -7   2  -7  240.10    1.32   0
  -6 -11 -19    5.14    5.19   0
  -6  -8 -18  243.98    6.43   0
  -6  -5 -16   27.35    3.11   0
  -6  -4 -15   19.39    2.69   0
  -6   1  -8  372.22    2.42   0
  -5 -11 -18   -0.40    5.13   0
  -5  -8 -17   95.78    5.00   0
  -5  -6 -16   12.96    3.25   0
  -5  -5 -15   79.51    3.66   0
  -5  -4 -14    1.94    2.67   0
  -4 -11 -17   10.81    3.94   0
  -4 -10 -17    7.19    4.84   0
  -4  -9 -17    4.52    4.02   0
  -4  -5 -14    4.80    3.11   0
  -4  -3 -12  308.07    4.55   0
  -3 -10 -16   31.78    4.80   0
  -3  -8 -15  122.72    4.18   0
  -3  -6 -14    2.95    3.28   0
  -2 -13 -15    7.71    5.04   0
  -2 -11 -15    2.02    4.79   0
  -2 -10 -15    9.06    4.33   0
  -2  -2  -8  283.76    3.16   0
  -1 -14 -14   -0.98    5.09   0
  -1 -13 -14   15.22    5.52   0
  -1 -12 -14   40.41    5.21   0
  -1 -11 -14    5.02    4.45   0
  -1  -4  -9 1501.63    7.92   0
   0 -10 -12  188.62    5.68   0
   0  -9 -12    4.41    3.34   0
   0  -8 -11   -1.75    3.26   0
   0  -3  -6 1817.59    7.35   0
   1 -14 -11   29.79    5.45   0
   1 -13 -11    2.93    4.87   0
   1 -12 -11   72.98    5.22   0
   1 -11 -11  111.46    5.26   0
   1  -9 -10   -0.20    3.36   0
   1  -2  -2   26.18    1.11   0
   2 -14  -9    3.60    4.89   0
   2 -13  -9    2.30    4.50   0
   2 -12  -9   13.70    4.36   0
   2 -11  -9    4.26    3.90   0
   2  -9  -8  210.69    5.05   0
   3 -16  -6   -3.10    4.75   0
   3 -15  -6   -6.87    4.61   0
   3 -14  -7   34.22    4.66   0
   3 -13  -7   25.86    4.47   0
   3 -12  -7    0.72    3.90   0
   3 -11  -7   73.89    4.08   0
   3  -8  -5   13.73    3.20   0
   4 -14  -4   -0.31    4.08   0
   4 -13  -4   31.87    4.34   0
   4 -11  -4  346.35    5.99   0
   4  -9  -3   -0.30    2.62   0
   5 -11  -1  103.61    3.87   0
   5  -8   1  308.92    4.10   0
   5  -7   2    5.76    2.36   0
  -9 -10 -21   -4.07    4.87   0
  -8  -9 -20   -8.26    4.55   0
  -8  -7 -19    3.46    3.93   0
  -7 -10 -20    9.44    5.00   0
  -7  -8 -19   27.31    4.51   0
  -7  -6 -18    1.89    3.42   0
  -7  -5 -17   24.61    3.25   0
  -7  -4 -16   18.12    2.80   0
  -6  -9 -19   -7.66    4.52   0
  -6  -7 -18    1.04    3.71   0
  -6  -2 -13   10.71    2.21   0
  -5 -11 -19   83.99    6.15   0
  -5  -9 -18   -1.84    4.42   0
  -5  -7 -17   94.03    4.60   0
  -5  -2 -12   38.12    2.60   0
  -4 -12 -18   15.56    5.45   0
  -4 -11 -18   76.91    6.00   0
  -4  -8 -17    7.64    4.02   0
  -3 -12 -17    8.78    5.35   0
  -3 -11 -17    1.52    5.02   0
  -3  -9 -16   -1.26    2.92   0
  -3  -8 -16    4.99    3.51   0
  -3  -7 -15  292.70    5.80   0
  -2 -12 -16   12.82    5.23   0
  -2 -11 -16  107.17    6.00   0
  -2  -9 -15    5.34    3.93   0
  -2  -7 -14   -0.59    3.29   0
  -2  -6 -13    8.28    3.30   0
  -2  -5 -12   90.97    3.97   0
  -2  -4 -11   10.85    2.76   0
  -1 -13 -15   50.10    5.46   0
  -1  -9 -14   -2.05    3.69   0
  -1  -8 -13  133.07    4.09   0
  -1  -3  -8    9.84    1.82   0
   0 -14 -13    4.92    5.23   0
   0 -12 -13    1.80    4.84   0
   0 -11 -13    5.86    4.37   0
   0 -10 -13   22.59    3.89   0
   0  -7 -11    3.46    3.42   0
   0  -5  -9   28.45    2.76   0
   1 -10 -11  151.76    5.19   0
   1  -8 -10    3.86    3.55   0
   1  -7  -9   21.03    2.66   0
   1  -5  -7   -1.58    2.10   0
   1  -3  -4  144.93    2.51   0
   2 -15  -9   -2.58    4.73   0
   2 -13 -10   10.29    4.78   0
   2 -12 -10  110.02    5.19   0
   2 -10  -9   -0.26    3.43   0
   2  -8  -8  193.83    4.73   0
   2  -6  -6    1.04    2.59   0
   3 -10  -7  557.73    7.21   0
   4 -14  -5    2.38    4.28   0
   4 -13  -5   -3.34    3.91   0
   4 -12  -5   -0.84    3.56   0
   4  -7  -2  389.60    4.79   0
   4  -5   1    3.24    1.54   0
   5 -12  -2    3.05    3.41   0
   5 -11  -2    8.65    2.98   0
   5  -6   3    8.81    1.87   0
  -8 -10 -21   -0.33    5.04   0
  -8  -9 -21    2.25    4.36   0
  -8  -6 -19    2.89    3.57   0
  -7  -9 -20    2.91    4.66   0
  -7  -7 -19  378.77    7.24   0
  -6 -11 -20    1.90    5.33   0
  -6 -10 -20   15.31    5.11   0
  -6  -5 -17    2.33    3.22   0
  -5 -10 -19   38.34    5.41   0
  -5  -9 -19   17.94    4.48   0
  -5  -8 -18   15.64    3.99   0
  -5  -6 -17   34.69    3.55   0
  -5  -5 -16    8.36    2.94   0
  -5  -4 -15   79.17    3.36   0
  -5   1  -7 1037.33    3.36   0
  -4 -12 -19   16.14    5.07   0
  -4 -10 -18    7.93    4.61   0
  -4  -9 -18  137.77    5.86   0
  -3 -12 -18   57.10    5.60   0
  -3 -10 -17  129.61    5.80   0
  -3  -9 -17  314.35    7.07   0
  -3  -6 -15   29.01    3.36   0
  -3  -2 -10    0.08    1.70   0
  -2 -10 -16   36.87    4.79   0
  -2  -8 -15    1.12    3.60   0
  -2  -3 -10  181.51    3.24   0
  -1 -12 -15    5.29    3.66   0
  -1 -11 -15   12.67    4.77   0
  -1 -10 -15  759.15    9.78   0
  -1  -8 -14    4.10    3.29   0
  -1  -7 -13  170.56    4.84   0
  -1  -6 -12    1.59    3.40   0
  -1  -4 -10   20.48    2.32   0
   0 -14 -14   15.44    5.48   0
   0 -12 -14  170.28    6.60   0
   0 -11 -14  139.70    5.59   0
   0  -9 -13   -4.59    3.54   0
   0  -8 -12  103.77    3.74   0
   0  -4  -8   39.15    2.27   0
   1 -14 -12   -0.88    4.74   0
   1 -13 -12    0.01    3.57   0
   1 -12 -12    5.03    4.41   0
   1 -11 -12    1.92    4.22   0
   1 -10 -12    7.52    3.53   0
   1  -4  -6   78.93    2.41   0
   2 -10 -10  177.27    5.20   0
   2  -9  -9    2.19    3.22   0
   3 -16  -8   -5.47    4.71   0
   3 -14  -8    3.84    4.74   0
   3 -12  -8    8.12    4.08   0
   3 -11  -8   20.88    3.94   0
   3  -8  -6    0.38    3.04   0
   3  -6  -4    2.68    2.36   0
   4 -15  -6    2.31    4.85   0
   4 -13  -6   40.87    4.50   0
   4 -12  -6    5.65    3.74   0
   4 -10  -5   33.53    3.30   0
   4  -6  -1   19.22    2.16   0
   5 -12  -3   73.76    4.18   0
   5 -10  -2   19.45    2.70   0
   5  -8   0   39.64    2.53   0
   5  -7   1   -1.30    2.45   0
  -8  -7 -20    5.06    4.03   0
  -7 -10 -21   46.22    5.50   0
  -7  -9 -21   59.85    5.04   0
  -7  -8 -20   19.87    4.32   0
  -7  -6 -19   60.41    4.21   0
  -7  -5 -18   -1.40    3.01   0
  -7  -1 -13    3.77    2.10   0
  -6  -9 -20   59.01    5.32   0
  -6  -7 -19    4.10    3.82   0
  -6  -6 -18   61.05    4.07   0
  -6  -4 -16   64.56    3.24   0
  -6   3  -3   20.83    0.75   0
  -5 -11 -20    5.57    5.24   0
  -5 -10 -20    9.59    4.66   0
  -5  -8 -19    6.64    3.88   0
  -5  -7 -18    4.24    3.73   0
  -5  -1 -11  105.46    2.55   0
  -4 -10 -19   28.41    5.26   0
  -4  -8 -18  165.39    5.68   0
  -4  -7 -17   25.49    3.87   0
  -4  -3 -13   98.48    3.46   0
  -3 -11 -18    0.57    5.10   0
  -3 -10 -18    7.13    4.90   0
  -3  -8 -17  255.78    6.19   0
  -3  -7 -16   -2.23    3.34   0
  -3   2  -1  126.58    1.17   0
  -2 -12 -17   15.56    5.18   0
  -2 -11 -17    7.49    4.96   0
  -2 -10 -17   18.65    4.50   0
  -2  -9 -16  197.50    5.18   0
  -2  -7 -15    7.66    3.38   0
  -2  -6 -14   28.59    3.45   0
  -2  -5 -13    3.51    3.39   0
  -1 -12 -16   12.16    5.16   0
  -1  -9 -15   55.56    4.37   0
  -1  -2  -7 1452.61    6.25   0
   0 -13 -15    9.21    4.90   0
   0  -6 -11    6.82    3.48   0
   0  -2  -5   10.24    1.63   0
   1 -13 -13    6.53    5.10   0
   1 -12 -13   13.42    4.70   0
   1 -11 -13   23.27    4.21   0
   1  -8 -11   11.11    3.50   0
   1  -5  -8    4.65    2.29   0
   2 -15 -11    0.05    5.09   0
   2 -14 -11    5.20    5.01   0
   2 -13 -11    2.65    4.82   0
   2 -12 -11   18.71    4.63   0
   2 -11 -11    1.21    4.06   0
   2  -9 -10  298.76    5.74   0
   2  -4  -4 1865.48    7.47   0
   2  -3  -2  553.44    3.55   0
   3 -15  -9   72.75    5.88   0
   3 -14  -9   97.76    5.84   0
   3 -12  -9    6.01    4.16   0
   3 -10  -8   -0.71    3.22   0
   3  -8  -7    1.74    3.25   0
   3  -4  -1 2089.64    6.89   0
   4 -14  -7   -2.83    4.02   0
   4 -11  -6  101.53    4.37   0
   4 -10  -6    0.11    2.83   0
   4  -9  -5    1.19    2.90   0
   5 -13  -4   12.98    3.96   0
   5 -11  -3   75.20    3.74   0
   5  -8  -1   75.24    3.25   0
  -8  -9 -22   59.41    5.40   0
  -7 -10 -22    2.19    4.52   0
  -7  -8 -21   19.63    4.96   0
  -7  -7 -20    2.68    3.96   0
  -6 -10 -21    3.84    4.93   0
  -6  -8 -20    2.37    4.22   0
  -6  -2 -14  321.83    4.51   0
  -5  -9 -20    3.99    4.66   0
  -5  -5 -17   -2.75    3.16   0
  -4 -11 -20   10.34    5.25   0
  -4  -9 -19   18.47    4.62   0
  -4  -6 -17    8.46    3.22   0
  -4  -5 -16  130.87    4.04   0
  -4  -1 -10  139.74    2.42   0
  -3 -11 -19    5.62    5.17   0
  -3  -9 -18   11.12    4.46   0
  -3  -3 -12   29.91    2.89   0
  -2 -12 -18   26.99    5.73   0
  -2 -11 -18    2.85    4.61   0
  -2  -1  -7    1.63    1.31   0
  -1 -13 -17   11.98    5.47   0
  -1 -10 -16    6.07    4.34   0
  -1  -8 -15  256.89    5.72   0
  -1  -3  -9  189.53    3.11   0
  -1  -1  -5 1521.74    4.97   0
   0 -12 -15    2.33    3.59   0
   0 -11 -15    3.71    4.63   0
   0  -9 -14  109.62    4.80   0
   0  -3  -7   -0.69    1.27   0
   1 -14 -14   -2.07    5.33   0
   1 -13 -14    4.70    5.10   0
   1 -12 -14    3.93    4.51   0
   1  -3  -5  265.31    3.19   0
   2 -14 -12   24.99    5.34   0
   2 -13 -12   17.93    5.07   0
   2 -12 -12  183.64    6.28   0
   2 -10 -11   23.42    3.93   0
   2  -5  -6  281.43    3.82   0
   3 -15 -10    9.63    5.07   0
   3 -14 -10    9.50    4.88   0
   3 -12 -10   18.36    4.41   0
   3 -10  -9 1610.93   11.81   0
   3  -9  -8   -1.34    3.20   0
   3  -3   1  414.24    2.53   0
   4 -11  -7   12.23    3.59   0
   4  -5   0  991.11    5.25   0
   5 -11  -4    1.42    3.02   0
   5  -7   0    2.25    2.63   0
  -8  -8 -22   52.61    4.96   0
  -7  -9 -22    6.12    4.68   0
  -7  -6 -20   13.66    4.06   0
  -7  -5 -19   71.61    4.18   0
  -7  -2 -15   15.16    2.15   0
  -6  -9 -21    6.82    4.75   0
  -6  -7 -20    4.95    3.98   0
  -6  -6 -19    2.25    3.44   0
  -6  -5 -18   71.67    3.78   0
  -5 -10 -21   79.62    5.90   0
  -5  -8 -20   -5.76    4.24   0
  -5  -6 -18    4.37    3.07   0
  -5  -4 -16    6.47    2.69   0
  -4  -8 -19    6.64    4.17   0
  -4  -2 -12   -0.46    2.32   0
  -3 -10 -19   51.18    5.42   0
  -3  -8 -18    4.54    3.99   0
  -3  -6 -16   49.52    3.57   0
  -2 -12 -19   33.65    5.44   0
  -2 -10 -18   68.99    5.33   0
  -2  -3 -11    4.45    2.17   0
  -1 -11 -17   -0.40    4.79   0
  -1 -10 -17  177.62    5.95   0
  -1  -9 -16   -2.96    3.90   0
  -1  -4 -11  271.15    4.28   0
   0 -13 -16   10.21    5.32   0
   0 -12 -16   11.29    5.11   0
   0 -11 -16  159.21    6.10   0
   0  -8 -14    1.71    3.39   0
   0  -7 -13   -0.99    3.42   0
   0  -6 -12   75.18    4.12   0
   0  -4  -9   72.87    2.22   0
   1 -11 -14   -3.65    4.31   0
   1  -9 -13   17.82    3.70   0
   1  -8 -12    1.84    3.24   0
   1  -4  -7  676.28    5.21   0
   2 -14 -13   21.75    5.33   0
   2 -13 -13   12.53    5.12   0
   2  -9 -11    6.30    3.38   0
   2  -8 -10  320.28    5.59   0
   2  -7  -9   -2.47    3.31   0
   3 -15 -11  214.13    7.44   0
   3 -14 -11   24.52    5.17   0
   3 -13 -11   34.71    5.06   0
   3 -11 -10    0.27    3.96   0
   3  -9  -9    2.55    3.19   0
   3  -8  -8    2.38    3.16   0
   4 -16  -8    3.58    4.96   0
   4 -15  -8  207.11    7.05   0
   4 -14  -8    2.20    4.12   0
   4 -13  -8  107.40    5.48   0
   4 -12  -8   46.13    4.45   0
   4 -11  -8   31.48    3.61   0
   4  -9  -6  111.56    3.97   0
   4  -7  -4  873.37    6.91   0
   4  -4   2  245.14    2.23   0
   5 -12  -5   -0.72    3.52   0
   5 -11  -5    6.14    3.16   0
   5 -10  -4    6.37    2.71   0
   5  -8  -2   14.44    2.56   0
   5  -5   4   51.28    1.62   0
  -8  -9 -23    3.91    4.63   0
  -7  -8 -22   14.39    4.50   0
  -7  -7 -21    4.12    4.04   0
  -7  -4 -18   46.14    3.22   0
  -6 -10 -22   39.08    5.05   0
  -6  -9 -22  125.44    5.88   0
  -6  -8 -21    0.18    4.22   0
  -5  -9 -21   30.45    5.01   0
  -4 -11 -21    1.94    5.14   0
  -4  -9 -20   50.16    5.20   0
  -4  -6 -18    1.11    2.98   0
  -3 -11 -20   -1.06    5.11   0
  -3 -10 -20    3.51    4.56   0
  -3  -9 -19   -0.72    4.40   0
  -3  -1  -9    5.55    1.31   0
  -2 -11 -19    8.94    5.14   0
  -2  -9 -18  230.02    6.40   0
  -1 -12 -18    2.83    5.28   0
  -1 -11 -18   12.60    4.97   0
  -1  -9 -17    6.76    3.73   0
  -1  -8 -16   10.25    3.71   0
  -1  -6 -14    1.74    3.34   0
  -1  -5 -13   10.69    3.34   0
   0 -13 -17    1.48    5.41   0
   0 -12 -17    0.48    5.02   0
   0 -10 -16   16.57    4.33   0
   1 -12 -15    0.31    4.86   0
   1 -10 -14    4.27    2.84   0
   1  -7 -12   -0.38    3.31   0
   1  -2  -3   80.93    1.39   0
   2 -14 -14    4.15    4.81   0
   2 -12 -13    1.47    3.40   0
   2  -8 -11   15.85    3.45   0
   2  -5  -7    0.73    2.08   0
   2  -4  -5    8.39    1.74   0
   2  -2   0 1587.92    4.06   0
   3 -15 -12   -8.39    4.68   0
   3 -12 -11   24.24    4.21   0
   3 -11 -11  538.08    8.14   0
   3 -10 -10   -1.61    3.32   0
   3  -6  -6    8.88    2.76   0
   3  -4  -2  122.43    2.19   0
   4 -16  -9    4.89    4.56   0
   4 -14  -9   -1.64    4.73   0
   4 -13  -9   12.09    4.57   0
   4 -12  -9   23.52    4.29   0
   4  -9  -7   -0.98    2.99   0
   5 -12  -6    4.57    3.62   0
   5  -9  -4    2.14    3.01   0
   5  -7  -1   81.10    3.29   0
   5  -6   1   40.87    2.37   0
   6 -10  -1    1.52    2.46   0
   6  -8   2   99.99    2.63   0
  -7  -9 -23   23.60    5.12   0
  -7  -1 -14   -0.85    1.94   0
  -7   3  -4   20.71    0.76   0
  -6 -10 -23    4.84    4.91   0
  -6  -7 -21    0.93    3.87   0
  -6  -6 -20   27.26    3.81   0
  -6  -5 -19    1.75    3.03   0
  -6  -2 -15   14.37    2.49   0
  -6  -1 -13   15.29    1.95   0
  -5 -10 -22    4.88    5.03   0
  -5  -8 -21    5.74    4.38   0
  -5  -7 -20    1.95    3.84   0
  -5  -6 -19    2.46    3.41   0
  -5  -5 -18   28.52    3.23   0
  -5  -4 -17   11.57    2.75   0
  -5  -1 -12   30.73    2.17   0
  -4 -11 -22    0.53    4.88   0
  -4 -10 -21   11.11    3.76   0
  -4  -9 -21    4.64    4.31   0
  -4  -8 -20    7.69    4.16   0
  -4  -7 -19   -3.48    3.39   0
  -4  -5 -17    4.15    2.94   0
  -4  -4 -16   29.66    2.98   0
  -3  -9 -20    0.32    4.24   0
  -3  -8 -19    4.58    4.05   0
  -3  -7 -18    3.67    3.61   0
  -3  -5 -16   51.12    3.54   0
  -2 -12 -20   14.14    5.56   0
  -2 -11 -20    8.04    4.78   0
  -2 -10 -19    2.55    4.44   0
  -2  -7 -17   15.60    3.62   0
  -2  -6 -16  214.17    5.04   0
  -1 -10 -18   21.12    4.67   0
  -1  -3 -10    6.57    1.91   0
  -1  -2  -8    2.43    1.61   0
   0 -11 -17   -2.19    4.69   0
   0  -9 -16  358.80    6.89   0
   0  -8 -15    5.69    3.40   0
   0  -7 -14    0.75    3.35   0
   0  -4 -10   56.08    2.63   0
   0  -3  -8 1057.70    6.09   0
   0  -2  -6  119.39    2.34   0
   1 -12 -16   -5.84    4.91   0
   1 -10 -15  134.70    5.42   0
   1  -9 -14    1.32    3.34   0
   1  -6 -11  267.99    5.24   0
   2 -12 -14   76.99    5.62   0
   2 -11 -14    1.09    3.97   0
   2 -10 -13    3.51    3.89   0
   2  -3  -3    1.59    1.44   0
   3 -13 -12    4.35    4.48   0
   3 -12 -12   -2.86    4.34   0
   3  -9 -10   19.07    3.44   0
   3  -8  -9  204.76    4.78   0
   4 -12 -10   89.11    5.07   0
   4 -11  -9   10.68    3.80   0
   4  -6  -3    0.36    2.33   0
   5 -13  -7   -4.56    4.01   0
   5 -12  -7    9.05    3.77   0
   5 -11  -6   -0.55    3.17   0
   6 -11  -3   -0.50    3.41   0
   6 -10  -2   20.91    3.13   0
  -7  -8 -23  107.97    5.64   0
  -7  -7 -22   -5.02    3.95   0
  -7  -5 -20   16.47    3.42   0
  -7  -4 -19    1.52    2.81   0
  -7   1 -10   95.40    1.75   0
  -6  -9 -23   12.42    4.79   0
  -5  -9 -22    8.61    4.78   0
  -4  -7 -20   30.87    3.90   0
  -4  -2 -13   30.74    2.62   0
  -4  -1 -11    3.20    1.69   0
  -3 -10 -21   85.35    5.74   0
  -3  -4 -15    0.78    2.89   0
  -2  -9 -19   18.22    4.21   0
  -2  -5 -15    1.93    3.08   0
  -2  -3 -12  924.49    6.64   0
  -2  -2 -10  327.03    3.60   0
  -1 -11 -19   53.85    5.57   0
  -1  -9 -18    7.21    4.17   0
  -1  -6 -15   72.73    3.92   0
   0 -12 -18   44.45    5.57   0
   0 -10 -17    3.93    3.95   0
   1 -12 -17   46.55    5.21   0
   1 -11 -16    3.86    4.65   0
   1  -9 -15  238.19    5.87   0
   1  -8 -14    1.96    3.44   0
   1  -3  -6  184.51    2.60   0
   2 -14 -15    2.83    4.89   0
   2 -12 -15   31.93    5.21   0
   2 -10 -14  124.66    5.19   0
   2  -8 -12   39.20    3.66   0
   2  -7 -11   24.02    3.49   0
   3 -14 -13   12.66    4.80   0
   3 -13 -13   22.39    5.06   0
   3 -12 -13  129.27    5.92   0
   3 -11 -12   14.79    3.10   0
   3 -10 -12   -3.00    3.33   0
   3  -5  -5  195.99    3.24   0
   4 -15 -11    6.08    5.06   0
   4 -14 -11   29.73    5.08   0
   4 -13 -11    4.61    4.55   0
   4 -11 -10  336.57    6.64   0
   4 -10  -9   12.52    3.40   0
   4  -8  -7    8.92    3.14   0
   5 -13  -8    1.24    4.15   0
   5 -12  -8    3.44    3.80   0
   5 -11  -7   24.24    3.63   0
   5 -10  -6    3.15    2.93   0
   5  -9  -5    0.99    2.68   0
   5  -5   3  437.61    3.17   0
   6  -7   3   26.79    2.03   0
  -7  -9 -24   -4.32    4.68   0
  -6  -7 -22   -1.30    3.83   0
  -6  -6 -21   31.95    3.95   0
  -6  -3 -17    2.38    2.28   0
  -5  -9 -23   20.44    4.89   0
  -5  -8 -22   24.99    4.61   0
  -5  -7 -21   47.10    4.42   0
  -5  -6 -20    2.08    3.45   0
  -4  -9 -22  105.22    5.80   0
  -4  -8 -21   25.35    4.49   0
  -4  -5 -18   51.61    3.43   0
  -3 -11 -22   26.26    5.46   0
  -3  -9 -21   10.11    4.57   0
  -3  -8 -20    8.97    4.20   0
  -3  -7 -19    8.01    2.69   0
  -3  -6 -18   -2.21    2.97   0
  -3  -5 -17    8.13    3.06   0
  -3  -2 -12    2.06    2.15   0
  -2 -11 -21   20.27    5.45   0
  -2  -9 -20   37.83    4.93   0
  -2  -8 -19    6.79    3.99   0
  -2  -6 -17  117.62    4.30   0
  -2  -1  -8  361.75    3.08   0
  -1 -12 -20    4.16    5.10   0
  -1 -11 -20   19.00    5.34   0
  -1 -10 -19  144.04    5.28   0
  -1  -8 -18    3.86    3.48   0
  -1  -7 -17   11.60    3.27   0
  -1  -5 -14   -1.22    3.03   0
  -1  -1  -6   31.68    1.56   0
   0 -12 -19    5.85    5.30   0
   0 -10 -18    0.43    4.35   0
   0  -9 -17    5.24    3.95   0
   0  -8 -16   99.29    3.80   0
   0  -7 -15   56.60    3.76   0
   0  -6 -14    2.96    3.26   0
   1 -13 -18    9.54    5.22   0
   1 -11 -17  173.50    6.44   0
   1 -10 -16   -1.21    2.85   0
   1  -6 -12   15.71    3.49   0
   2 -12 -16   12.96    4.69   0
   2 -11 -15    2.92    4.41   0
   2  -5  -8  845.31    6.22   0
   2  -4  -6  154.15    2.83   0
   3 -14 -14   -1.38    5.08   0
   3 -13 -14    2.14    4.81   0
   3 -12 -14   -3.50    4.23   0
   3 -11 -13  161.46    5.77   0
   3  -7  -9   41.65    3.66   0
   3  -4  -3    1.22    1.43   0
   3  -3   0   10.68    1.04   0
   4 -13 -12   46.55    5.14   0
   4 -12 -11   -2.65    3.80   0
   4  -9  -9   -0.12    3.10   0
   4  -6  -4 2519.87   10.27   0
   4  -5  -2    2.61    1.58   0
   5 -12  -9   14.02    4.34   0
   5 -11  -8    1.07    3.49   0
   5 -10  -7   74.45    3.76   0
   5  -6   0   32.56    2.13   0
   6 -12  -5    1.06    3.44   0
   6 -11  -4   22.60    3.21   0
   6 -10  -3    0.57    2.60   0
   6  -8   0   16.85    2.16   0
  -7  -9 -25    6.58    4.39   0
  -7  -6 -22    5.71    3.84   0
  -6  -4 -19    9.48    2.75   0
  -6  -1 -14   11.19    2.29   0
  -5  -7 -22    8.45    3.69   0
  -5  -4 -18    0.72    2.59   0
  -5  -2 -15   -0.08    2.59   0
  -5  -1 -13  159.04    3.24   0
  -4 -10 -23   54.53    5.24   0
  -4  -8 -22   86.08    5.17   0
  -4  -7 -21    3.97    3.85   0
  -4  -6 -20   41.25    3.60   0
  -4  -4 -17   10.97    2.79   0
  -3 -10 -22    5.93    4.58   0
  -3  -8 -21   20.63    4.36   0
  -3  -7 -20    4.04    3.76   0
  -2 -11 -22   65.23    5.86   0
  -2  -3 -13    0.92    2.54   0
  -1  -9 -19   21.48    4.13   0
  -1  -6 -16   49.09    3.70   0
  -1  -2  -9 1687.94    7.19   0
   0  -9 -18  166.04    5.67   0
   0  -8 -17   -2.75    3.49   0
   0  -7 -16  279.47    5.65   0
   0  -5 -13   -1.88    3.22   0
   0  -4 -11   78.63    2.51   0
   0  -3  -9   12.84    1.40   0
   1 -12 -18   -1.28    4.92   0
   1 -10 -17  146.74    5.73   0
   1  -9 -16    5.08    3.79   0
   1  -8 -15   41.03    3.68   0
   1  -2  -4    9.09    1.44   0
   2 -13 -17    5.12    5.06   0
   2 -11 -16  329.41    7.53   0
   2 -10 -15   -0.27    3.94   0
   2  -9 -14   -1.71    2.45   0
   2  -8 -13    4.73    2.27   0
   2  -7 -12   58.78    3.75   0
   2  -3  -4  213.85    2.73   0
   2  -1   4 1038.38    1.89   0
   3 -13 -15    6.46    4.94   0
   3 -10 -13   38.96    4.17   0
   3  -9 -12    3.65    3.31   0
   3  -8 -11   43.80    3.59   0
   3  -5  -6   17.04    2.11   0
   4 -13 -13   -2.66    4.29   0
   4 -12 -12   -0.29    4.17   0
   4 -10 -11    8.36    3.32   0
   4  -8  -8   55.43    2.80   0
   4  -6  -5    6.60    2.66   0
   5 -15 -10    7.41    4.68   0
   5 -14 -10   18.26    4.77   0
   5 -10  -8   22.87    3.30   0
   5  -7  -3 1745.51    8.96   0
   5  -6  -1  148.60    3.23   0
   6 -11  -5   -0.90    2.99   0
   6 -10  -4   79.59    3.44   0
   6  -9  -3    6.41    2.73   0
   6  -8  -1   44.50    2.83   0
   6  -7   2 2008.53    8.03   0
  -6  -9 -25    0.13    4.40   0
  -6  -8 -24   35.55    4.78   0
  -6  -7 -23   -1.81    3.99   0
  -6  -6 -22   81.30    4.51   0
  -6  -5 -21    6.45    3.31   0
  -6  -3 -18   -3.89    2.28   0
  -5  -9 -24   11.42    4.70   0
  -5  -5 -20   -0.48    3.08   0
  -5  -3 -17   67.81    2.97   0
  -4 -10 -24    3.90    4.86   0
  -4  -9 -23   -8.21    4.55   0
  -4  -5 -19    5.66    2.95   0
  -4  -2 -14   55.32    2.78   0
  -4  -1 -12  368.87    4.01   0
  -3  -9 -22    6.15    4.36   0
  -3  -6 -19  305.61    5.82   0
  -3  -5 -18    6.77    2.98   0
  -3   2   0    0.85    0.80   0
  -2 -10 -22   53.20    5.50   0
  -2  -9 -21   -3.75    4.52   0
  -2  -8 -20  103.85    4.91   0
  -2  -7 -19    0.59    3.31   0
  -2  -6 -18   -2.70    3.09   0
  -1  -9 -20   20.76    4.51   0
  -1  -8 -19    3.19    3.85   0
  -1  -7 -18   -0.91    3.38   0
   0 -10 -19   -5.14    4.16   0
   0  -6 -15   27.89    3.51   0
   0  -2  -7   34.69    1.97   0
   0  -1  -4  517.45    2.75   0
   1 -12 -19   85.68    6.14   0
   1 -10 -18    7.65    4.11   0
   1  -3  -7  441.81    3.84   0
   2 -12 -17    1.54    4.88   0
   2 -11 -17    2.90    4.33   0
   2 -10 -16   -0.51    4.03   0
   2  -8 -14   12.48    3.35   0
   2  -6 -11    1.77    3.40   0
   2  -4  -7    8.68    1.84   0
   3 -14 -16   -2.26    4.65   0
   3 -13 -16    5.59    4.95   0
   3 -12 -15    3.81    4.65   0
   3 -11 -15   30.32    4.28   0
   3 -10 -14   -2.49    3.83   0
   3  -7 -10   22.76    3.30   0
   3  -4  -4   83.49    2.32   0
   4 -14 -14   29.22    5.23   0
   4 -12 -13    1.06    4.29   0
   4  -5  -3    1.39    1.66   0
   5 -15 -11    8.51    4.78   0
   5 -13 -11   15.41    4.53   0
   5 -12 -10   -5.11    3.90   0
   5  -9  -7  168.47    4.29   0
   5  -5   2   89.28    1.95   0
   6 -13  -8   70.78    4.81   0
   6 -12  -7    3.39    3.50   0
   6 -11  -6    0.58    3.04   0
   6 -10  -5    3.20    2.77   0
   6  -7   1   -3.28    2.13   0
  -5  -7 -23   83.98    4.91   0
  -5  -4 -19  108.40    3.76   0
  -4  -9 -24   16.76    4.79   0
  -4  -8 -23    9.09    4.42   0
  -4  -7 -22    3.64    3.91   0
  -4  -6 -21   -0.09    3.44   0
  -4  -4 -18  158.80    4.04   0
  -3  -8 -22   47.70    4.72   0
  -3  -7 -21  115.13    4.98   0
  -3  -6 -20    3.35    3.38   0
  -3  -2 -13  381.19    4.47   0
  -2  -9 -22   12.10    4.70   0
  -2  -7 -20   72.43    4.46   0
  -1 -11 -22   12.07    5.28   0
  -1  -6 -17   40.35    3.55   0
  -1  -3 -12    8.76    2.26   0
   0 -11 -21   -3.59    4.49   0
   0  -9 -19    0.91    4.10   0
   0  -5 -14    0.51    3.19   0
   0  -3 -10    0.16    1.80   0
   1 -12 -20   22.71    5.30   0
   1 -11 -19   52.12    5.35   0
   2 -12 -18   54.88    5.56   0
   2 -10 -17    2.13    3.77   0
   2  -2  -1   74.11    1.27   0
   3 -13 -17   12.11    4.66   0
   3 -12 -16    5.10    4.73   0
   3  -8 -12    5.24    2.39   0
   3  -5  -7   16.04    2.23   0
   4 -12 -14   -0.43    4.44   0
   4 -11 -13   12.91    4.13   0
   4 -10 -12    3.90    3.63   0
   4  -9 -11   12.57    3.31   0
   4  -7  -8    3.86    3.03   0
   4  -6  -6  157.56    3.77   0
   4  -4   0  110.98    1.90   0
   5 -12 -11   10.83    4.27   0
   5 -11 -10    1.83    3.34   0
   5  -9  -8   15.89    3.03   0
   5  -6  -2    1.34    2.50   0
   6 -14  -9    6.13    4.26   0
   6 -11  -7    0.02    3.23   0
   6 -10  -6    5.08    2.81   0
   6  -9  -4  392.19    5.27   0
  -6  -9 -26   20.10    4.83   0
  -6  -7 -24    3.20    3.97   0
  -6  -6 -23   11.32    3.75   0
  -6  -5 -22    8.59    3.34   0
  -6  -1 -15   88.21    2.74   0
  -5  -9 -25   45.71    4.86   0
  -5  -3 -18    0.37    2.62   0
  -5  -2 -16    4.40    2.14   0
  -4  -5 -20   38.96    3.41   0
  -3 -10 -24   -1.79    4.43   0
  -3  -5 -19   92.27    3.87   0
  -3  -1 -11  478.44    3.96   0
  -3   0  -8   94.22    1.49   0
  -2 -10 -23   -5.88    4.37   0
  -2  -6 -19    9.54    3.29   0
  -2  -4 -16   17.45    3.15   0
  -2   0  -6 5154.28    8.18   0
  -1 -11 -23    3.61    4.98   0
  -1 -10 -22   16.50    4.93   0
  -1  -9 -21  444.49    8.35   0
  -1  -8 -20   -4.81    3.62   0
  -1  -7 -19  198.94    5.40   0
  -1  -6 -18    0.59    2.96   0
  -1  -1  -7 8782.84   13.29   0
   0  -9 -20  215.15    6.31   0
   0  -8 -19    6.49    3.80   0
   1 -11 -20   -2.83    4.83   0
   1  -9 -18    5.49    3.62   0
   1  -7 -16   13.70    3.34   0
   2 -12 -19   30.24    5.29   0
   2  -8 -15   13.88    3.24   0
   2  -7 -14   25.37    3.36   0
   2  -4  -8  110.03    2.72   0
   2  -3  -5   18.38    1.80   0
   3 -12 -17   32.24    5.16   0
   3 -11 -16    1.72    4.43   0
   3 -10 -15   36.21    3.30   0
   3  -8 -13   -1.55    3.11   0
   3  -3  -1 1400.09    4.98   0
   4 -12 -15    1.76    4.52   0
   4 -10 -13    4.82    3.71   0
   4  -9 -12    9.32    3.27   0
   4  -5  -4  799.24    5.49   0
   5 -12 -12   -3.64    4.13   0
   5 -11 -11   12.79    3.88   0
   5 -10 -10    1.50    3.19   0
   5  -8  -7   27.55    2.97   0
   5  -5   1  255.78    2.83   0
   6 -14 -10   14.32    4.43   0
   6 -13 -10  217.94    6.37   0
   6 -11  -8   72.40    4.13   0
   6 -10  -7   15.83    3.02   0
   6  -9  -5  105.88    3.46   0
   6  -6   4  148.64    2.19   0
  -6  -8 -26   43.88    4.68   0
  -6  -7 -25    5.29    4.37   0
  -6  -4 -21    5.70    2.84   0
  -6  -3 -19    6.48    2.44   0
  -5  -9 -26   -2.40    4.51   0
  -5  -8 -25   38.31    4.78   0
  -5  -6 -23   17.94    3.82   0
  -5  -4 -20    1.88    2.64   0
  -5  -1 -14    1.98    1.90   0
  -4  -9 -25   37.68    5.03   0
  -4  -7 -23    6.37    3.94   0
  -4  -6 -22  110.54    4.70   0
  -4  -4 -19    3.68    2.65   0
  -4  -3 -17    1.51    2.37   0
  -4   0 -10  302.74    2.82   0
  -3 -10 -25    6.55    5.09   0
  -3  -9 -24    2.19    4.61   0
  -3  -8 -23    5.80    4.06   0
  -3  -7 -22   -2.95    3.81   0
  -3  -6 -21  112.37    4.61   0
  -3  -4 -18    4.16    2.74   0
  -2 -10 -24   27.96    5.17   0
  -2  -9 -23   32.29    4.98   0
  -2  -8 -22  269.67    6.83   0
  -2  -2 -12  239.15    3.51   0
  -1 -10 -23   21.92    5.00   0
  -1  -9 -22   12.31    4.67   0
  -1  -8 -21  175.14    5.78   0
  -1  -4 -15   11.28    3.10   0
   0 -11 -22    2.72    4.86   0
   0  -7 -18    3.27    3.28   0
   0  -6 -17   11.51    3.10   0
   0  -2  -8  206.32    2.88   0
   1 -12 -21   19.28    4.92   0
   1  -9 -19   71.03    4.73   0
   1  -8 -18   14.98    3.72   0
   1  -5 -13    5.00    3.34   0
   1  -4 -11  157.90    3.48   0
   1  -2  -5 3274.79    8.30   0
   2 -12 -20   28.51    4.91   0
   2 -11 -19    4.02    4.55   0
   2 -10 -18    3.02    4.16   0
   2  -8 -16  114.15    4.46   0
   3 -12 -18    3.30    4.77   0
   3 -11 -17   -7.19    4.39   0
   3  -7 -12    2.05    3.15   0
   3  -5  -8  100.03    3.05   0
   3  -4  -5   47.57    1.95   0
   4 -11 -15    9.18    4.26   0
   4 -10 -14   43.59    4.24   0
   4  -6  -7   13.96    2.97   0
   4  -4  -1   46.27    1.63   0
   5 -14 -14   -1.00    4.68   0
   5 -12 -13   -3.24    4.10   0
   5 -11 -12    4.58    3.84   0
   5 -10 -11   22.47    3.62   0
   5  -8  -8   86.62    3.64   0
   6 -14 -11   -1.08    4.34   0
   6 -11  -9   -2.04    3.41   0
   6  -7  -1  125.61    3.15   0
   6  -6   3  142.34    2.35   0
  -6  -6 -24   18.58    3.85   0
  -6  -5 -23    1.75    3.28   0
  -5  -5 -22    8.37    3.28   0
  -4  -9 -26   79.77    5.32   0
  -4  -8 -25   19.87    4.60   0
  -4  -7 -24   -2.94    3.51   0
  -4  -5 -21    1.55    3.02   0
  -3  -9 -25   26.30    4.92   0
  -3  -8 -24    0.83    4.34   0
  -3  -7 -23  381.89    7.23   0
  -3  -5 -20   30.28    3.26   0
  -3  -2 -14   21.98    2.59   0
  -2  -9 -24   36.95    5.05   0
  -2  -8 -23    3.14    4.29   0
  -2  -6 -20   24.66    2.70   0
  -1  -7 -20   16.77    2.81   0
  -1  -6 -19  146.43    4.57   0
  -1  -5 -17   30.15    2.51   0
  -1  -3 -13   83.60    2.57   0
   0 -11 -23   -1.28    4.86   0
   0  -9 -21    5.54    4.35   0
   0  -8 -20   63.47    4.50   0
   0  -3 -11    4.47    1.41   0
   2 -11 -20  203.20    6.95   0
   2 -10 -19    7.10    4.42   0
   2  -7 -15   20.11    3.37   0
   2  -4  -9   91.87    2.70   0
   3 -12 -19   14.07    4.59   0
   3 -11 -18   28.84    4.93   0
   3 -10 -17    3.02    4.07   0
   3  -9 -16    2.14    3.59   0
   3  -7 -13  263.39    5.22   0
   3  -6 -11  187.41    4.55   0
   3  -3  -2   24.76    1.60   0
   4 -13 -17    2.14    4.82   0
   4 -12 -16    0.78    3.31   0
   4 -11 -16    4.09    4.07   0
   4  -9 -13    6.74    2.50   0
   4  -8 -12    5.99    3.12   0
   5 -14 -15   47.78    5.36   0
   5 -13 -15    4.46    4.26   0
   5 -12 -14   36.93    4.75   0
   5 -11 -13   92.18    4.90   0
   5  -9 -10   -0.46    2.12   0
   5  -8  -9  195.83    4.43   0
   5  -5   0   11.59    1.72   0
   6 -14 -12   16.98    4.60   0
   6 -13 -12  125.41    5.67   0
   6 -12 -11    0.28    3.79   0
   6 -11 -10    5.43    3.54   0
   6 -10  -8    4.55    2.84   0
   6  -9  -7    9.29    2.71   0
   7 -11  -6   10.60    3.11   0
   7 -10  -4   15.86    2.76   0
  -6  -8 -27    0.56    4.42   0
  -5  -8 -26    1.98    4.00   0
  -5  -7 -25    3.43    4.04   0
  -5  -4 -21  117.76    3.99   0
  -4  -4 -20   49.58    3.18   0
  -4  -3 -18    5.78    2.36   0
  -3  -6 -22   11.75    3.63   0
  -3  -4 -19   -2.56    2.59   0
  -3  -3 -17    3.70    2.56   0
  -2  -7 -22    8.42    3.57   0
  -2  -6 -21   17.78    3.55   0
  -2  -5 -19   30.61    2.56   0
  -2  -1 -10  335.43    3.24   0
  -1 -10 -24   17.61    4.99   0
  -1  -9 -23  124.09    5.70   0
  -1  -8 -22    4.81    4.10   0
  -1  -7 -21  150.17    5.20   0
  -1  -4 -16   26.03    3.23   0
   0  -9 -22    3.32    4.40   0
   0  -8 -21   -2.85    3.82   0
   0  -6 -18  173.47    4.69   0
   0  -5 -16  152.92    4.35   0
   0  -1  -5   17.75    1.22   0
   1 -11 -22    8.27    4.91   0
   1 -10 -21  139.49    5.23   0
   1  -9 -20    2.98    2.88   0
   1  -7 -18    9.46    3.25   0
   1  -5 -14    3.84    3.15   0
   1  -3  -9   97.49    2.18   0
   2 -12 -21    0.85    4.58   0
   2 -10 -20  191.64    6.19   0
   2  -7 -16    4.36    3.03   0
   2  -3  -6  807.88    4.88   0
   2  -2  -2  337.03    2.40   0
   2  -1   5    4.07    0.57   0
   3 -11 -19  146.49    5.96   0
   3  -8 -15  151.55    4.68   0
   3  -5  -9  105.18    3.27   0
   3  -4  -6   34.26    1.92   0
   4 -13 -18   12.36    5.10   0
   4 -12 -17    4.90    4.29   0
   4 -10 -15   -2.43    2.65   0
   4  -9 -14   31.90    3.80   0
   4  -7 -11    1.54    2.92   0
   5 -13 -16    2.71    4.26   0
   5 -11 -14   45.73    4.49   0
   5 -10 -13  198.05    5.52   0
   5  -9 -11    6.72    3.08   0
   6 -14 -13   -2.88    4.46   0
   6 -13 -13    0.91    4.33   0
   6 -11 -11    1.91    3.56   0
   6 -10  -9   38.15    3.46   0
   6  -6   2   45.29    2.01   0
   7 -12  -8   -3.10    3.42   0
   7 -11  -7   33.64    3.50   0
   7 -10  -5  390.86    5.71   0
  -6  -1 -16  114.84    2.72   0
  -5  -7 -26   -0.94    3.99   0
  -5  -5 -23  106.95    4.46   0
  -4  -9 -27   -1.57    4.52   0
  -4  -8 -26   -1.22    4.23   0
  -4  -7 -25   -2.34    4.03   0
  -4  -5 -22    1.97    3.17   0
  -3  -8 -25   27.32    4.67   0
  -3  -7 -24   17.78    4.11   0
  -3  -5 -21    9.54    3.05   0
  -3  -2 -15   95.09    3.13   0
  -3   0  -9    1.68    1.14   0
  -2  -9 -25    1.56    4.56   0
  -2  -8 -24  121.72    5.73   0
  -2  -7 -23    5.28    3.89   0
  -2  -5 -20   65.98    3.64   0
  -2  -4 -18   11.40    2.89   0
  -1 -10 -25   26.22    5.06   0
  -1  -8 -23   63.27    4.97   0
  -1  -6 -20   17.67    3.46   0
  -1  -1  -8    7.20    1.38   0
   0  -3 -12  734.74    5.87   0
   0  -2  -9   77.38    2.17   0
   1 -11 -23   -1.98    4.77   0
   1  -9 -21  388.79    7.76   0
   1  -8 -20   -3.23    3.66   0
   2 -11 -21    0.12    3.39   0
   2  -9 -19   -4.65    2.64   0
   2  -8 -18    9.39    3.55   0
   2  -4 -10  467.49    4.88   0
   3 -12 -20   -0.39    4.41   0
   3  -9 -17   33.97    3.82   0
   3  -6 -12   24.96    3.29   0
   4 -12 -18   -5.04    4.56   0
   4 -11 -17   -3.02    3.99   0
   4  -9 -15    8.87    3.56   0
   4  -8 -13    2.25    2.24   0
   4  -4  -2  388.80    3.28   0
   5 -13 -17    3.69    4.32   0
   5 -12 -16   -2.96    4.37   0
   5 -11 -15  254.67    6.51   0
   5 -10 -14    2.02    3.34   0
   5  -8 -10   11.00    2.89   0
   5  -7  -8    2.32    2.78   0
   5  -5  -1   34.17    1.74   0
   5  -4   6   12.45    0.63   0
   6 -14 -14   73.31    5.47   0
   6 -13 -14   10.88    4.44   0
   6 -12 -13    1.52    3.99   0
   6 -11 -12    7.60    3.89   0
   6 -10 -10   63.11    3.89   0
   6  -8  -6   37.79    2.78   0
   6  -7  -3    2.83    2.13   0
   7 -13 -10    3.81    3.98   0
   7 -12  -9   27.55    3.87   0
   7 -11  -8   -1.75    3.19   0
   7 -10  -6   19.01    2.91   0
   7  -9  -4   18.20    2.93   0
  -5  -4 -22   -2.75    2.76   0
  -5  -3 -20    0.39    2.33   0
  -4  -8 -27    3.62    3.93   0
  -4  -6 -24   92.00    4.64   0
  -4  -4 -21   11.14    2.80   0
  -4  -1 -14  434.92    4.37   0
  -4   0 -11   -0.78    1.51   0
  -3  -9 -27    1.88    4.49   0
  -3  -6 -23    4.75    3.61   0
  -3  -4 -20    6.17    2.66   0
  -3  -3 -18    5.57    2.74   0
  -2  -9 -26   34.87    4.98   0
  -2  -8 -25   24.78    4.64   0
  -2  -6 -22   83.39    4.36   0
  -2   0  -7    1.67    1.09   0
  -1 -10 -26   -1.68    4.18   0
  -1  -9 -25    4.42    4.19   0
  -1  -7 -22    2.32    3.50   0
  -1  -5 -19  228.68    5.03   0
  -1  -4 -17  105.21    3.81   0
  -1  -2 -12    2.11    1.78   0
  -1   0  -4    1.13    0.42   0
   0 -10 -24    6.87    3.49   0
   0  -9 -23   18.93    3.51   0
   0  -8 -22  160.62    5.68   0
   0  -7 -21   -0.46    3.60   0
   0  -6 -19    2.65    3.04   0
   0  -4 -15    3.68    2.99   0
   1 -10 -23   11.63    4.74   0
   1  -9 -22    3.79    4.32   0
   1  -7 -19   54.85    3.94   0
   2 -11 -22   10.09    4.87   0
   2 -10 -21    8.24    4.20   0
   2  -8 -19   18.27    3.73   0
   2  -5 -13   38.02    3.49   0
   3 -12 -21    0.93    4.77   0
   3 -11 -20    1.50    4.33   0
   3 -10 -19  207.63    6.19   0
   3  -9 -18   10.25    3.84   0
   3  -7 -15  275.84    5.39   0
   3  -6 -13  182.93    4.57   0
   3  -4  -7    5.99    1.75   0
   3  -3  -3 1856.05    6.41   0
   4 -12 -19    6.05    4.68   0
   4 -10 -17    2.87    3.96   0
   4  -9 -16    9.42    3.65   0
   4  -8 -14  241.94    5.27   0
   4  -7 -12    3.46    3.05   0
   4  -5  -7   17.15    2.31   0
   4  -4  -3   -0.73    1.61   0
   5 -13 -18    1.06    4.31   0
   5 -11 -16   13.06    4.43   0
   5  -9 -13    7.28    3.23   0
   5  -8 -11    4.71    2.94   0
   5  -7  -9   84.83    3.54   0
   5  -6  -6    2.42    2.60   0
   5  -5  -2   14.68    2.00   0
   6 -13 -15    1.39    4.35   0
   6 -12 -14   79.51    5.05   0
   6 -11 -13   11.07    3.88   0
   6 -10 -11   20.82    3.50   0
   6  -9  -9    1.53    2.58   0
   7 -14 -12   23.57    4.50   0
   7 -13 -11   77.33    4.93   0
   7 -12 -10    8.39    3.75   0
   7 -11  -9   51.44    3.84   0
   7  -8  -1    1.69    1.81   0
  -5  -8 -28    0.76    4.33   0
  -5  -7 -27   24.28    4.28   0
  -5  -5 -24    0.78    3.29   0
  -4  -7 -26  293.30    7.05   0
  -4  -6 -25   14.32    3.74   0
  -4  -5 -23    1.96    2.95   0
  -3  -7 -25   62.22    4.81   0
  -3  -6 -24    2.16    3.73   0
  -3  -5 -22   24.47    3.38   0
  -3  -1 -13   11.95    1.94   0
  -2  -7 -24   -4.80    3.79   0
  -2  -2 -14   17.84    2.52   0
  -1  -8 -24   37.29    4.43   0
   0 -10 -25   14.36    4.84   0
   0  -9 -24   11.53    4.51   0
   0  -8 -23   65.89    4.90   0
   0  -5 -18  579.56    6.91   0
   0  -4 -16   70.76    3.39   0
   0  -2 -10 1275.60    6.53   0
   0  -1  -6 4916.66    9.49   0
   1 -10 -24    6.69    4.65   0
   1  -8 -21  223.55    5.40   0
   1  -7 -20  107.66    4.57   0
   1  -6 -18    3.72    3.01   0
   1  -5 -16   14.02    3.19   0
   1  -2  -7    6.17    1.73   0
   2  -9 -21    3.18    4.13   0
   2  -7 -18  154.30    4.68   0
   2  -5 -14  230.59    4.73   0
   2  -4 -11  192.07    3.68   0
   2  -2  -3   14.29    1.21   0
   2  -1   6   40.33    0.86   0
   3 -11 -21  120.49    6.06   0
   3  -9 -19   30.43    4.13   0
   4 -11 -19   11.28    4.56   0
   4 -10 -18   48.69    4.57   0
   4  -9 -17    4.00    3.38   0
   4  -8 -15   12.54    3.21   0
   4  -7 -13   -1.34    2.94   0
   5 -13 -19    7.17    4.34   0
   5 -12 -18   12.37    4.63   0
   5 -11 -17   36.26    4.69   0
   5  -9 -14   22.25    3.58   0
   5  -8 -12    1.52    2.91   0
   6 -14 -16    2.26    4.03   0
   6 -13 -16   25.83    4.75   0
   6 -12 -15   20.75    4.47   0
   6 -11 -14  175.97    5.78   0
   6 -10 -12   22.71    3.61   0
   6  -8  -8   37.41    2.90   0
   6  -6  -1   21.36    2.24   0
   7 -14 -13   22.51    4.56   0
   7 -13 -13    9.93    4.54   0
   7 -13 -12    1.72    4.02   0
   7 -11 -10   31.99    3.69   0
   7 -10  -8    5.91    2.99   0
   7  -8  -2   24.66    2.17   0
  -5  -8 -29   -0.13    4.18   0
  -5  -4 -23    2.45    2.95   0
  -5  -1 -16    5.25    1.80   0
  -5   2  -4    1.75    0.28   0
  -4  -7 -27   10.50    4.17   0
  -4  -5 -24   40.62    3.76   0
  -4  -3 -20    7.29    2.40   0
  -4  -1 -15   -0.47    2.39   0
  -3  -8 -27  201.22    6.61   0
  -3  -7 -26    5.90    4.07   0
  -3  -3 -19   43.98    3.13   0
  -2  -9 -27    3.57    4.20   0
  -2  -7 -25   18.73    4.26   0
  -1  -9 -26    9.76    4.62   0
  -1  -6 -22   14.71    3.52   0
  -1  -5 -20    4.91    2.97   0
  -1  -4 -18   44.97    3.25   0
  -1  -1  -9  181.99    2.47   0
   0 -10 -26   83.56    5.84   0
   0  -7 -22   11.14    3.78   0
   1  -9 -23    3.54    3.21   0
   1  -8 -22   13.32    4.00   0
   1  -6 -19  238.11    5.23   0
   1  -3 -11  150.31    2.74   0
   2 -11 -24   15.59    4.69   0
   2 -10 -23    2.00    4.47   0
   2  -9 -22   -0.30    3.85   0
   2  -6 -17   44.46    3.36   0
   2  -3  -8  997.67    5.91   0
   3 -11 -22   15.42    4.74   0
   3 -10 -21   -3.25    4.29   0
   3  -9 -20    4.91    3.87   0
   3  -8 -18   -2.12    3.33   0
   3  -6 -14   20.47    3.11   0
   3  -3  -4   88.93    2.01   0
   3  -2   5  284.93    0.73   0
   4 -12 -21   29.00    5.21   0
   4 -11 -20   -3.55    4.44   0
   4 -10 -19   17.70    4.38   0
   4  -8 -16  200.58    5.16   0
   4  -7 -14    1.26    2.95   0
   4  -6 -11    2.22    2.89   0
   4  -5  -8   53.74    2.76   0
   4  -4  -4 2617.64    8.75   0
   5 -12 -19   13.25    4.67   0
   5 -11 -18    5.46    4.06   0
   5  -9 -15  181.03    5.23   0
   5  -8 -13   35.05    3.30   0
   5  -7 -10    1.66    2.72   0
   5  -5  -3  149.96    2.71   0
   5  -4   5    0.39    0.63   0
   6 -13 -17   -0.77    4.38   0
   6 -12 -16    6.10    4.35   0
   6 -11 -15    1.53    3.90   0
   6 -10 -13   24.54    3.73   0
   6  -9 -11    4.83    2.91   0
   6  -8  -9   20.91    2.86   0
   7 -14 -14   14.24    4.31   0
   7 -13 -14    0.54    4.16   0
   7 -12 -12   20.18    3.83   0
   7 -11 -11   27.90    3.77   0
   7 -10  -9    7.84    2.97   0
   7  -9  -7   32.54    2.89   0
  -5  -7 -28   12.03    4.15   0
  -4  -8 -29   18.26    4.22   0
  -3  -8 -28   14.09    4.46   0
  -3  -6 -25  229.23    6.09   0
  -3   0 -10    6.21    1.07   0
  -2  -8 -27    0.72    4.27   0
  -2  -6 -24    6.06    3.58   0
  -2  -5 -22    3.36    3.12   0
  -2  -4 -20    0.42    2.63   0
  -2  -2 -15    2.88    2.49   0
  -2  -1 -12  120.61    2.62   0
  -1  -9 -27   15.13    4.67   0
  -1  -8 -26    8.04    4.05   0
  -1  -7 -24   12.71    3.83   0
  -1  -5 -21    8.49    3.00   0
   0  -8 -24   16.17    3.34   0
   0  -7 -23    1.50    3.71   0
   0  -5 -19   44.57    3.40   0
   0  -2 -11    6.47    1.66   0
   1 -10 -25   96.38    5.61   0
   1  -9 -24   15.76    4.57   0
   1  -8 -23   -3.90    3.98   0
   1  -7 -21   66.40    4.02   0
   1  -5 -17  371.85    5.37   0
   1  -4 -15  177.66    4.35   0
   1  -3 -12  185.54    3.34   0
   1  -2  -8   73.97    2.17   0
   2 -10 -24   10.33    4.58   0
   2  -8 -21    2.13    3.70   0
   2  -7 -19   13.61    2.51   0
   2  -5 -15    2.14    2.97   0
   2  -2  -4   36.02    1.47   0
   3 -11 -23    3.10    4.75   0
   3 -10 -22   23.69    4.67   0
   3  -8 -19  103.58    4.60   0
   3  -5 -12   12.66    2.26   0
   3  -4  -9   15.90    2.02   0
   4 -10 -20   72.70    5.11   0
   4  -6 -12   71.43    3.49   0
   4  -5  -9   71.15    3.05   0
   5 -12 -20    8.78    4.65   0
   5 -11 -19  231.53    6.65   0
   5 -10 -17    4.97    3.86   0
   5  -8 -14   13.43    3.12   0
   5  -5  -4   16.41    1.95   0
   5  -4   4   21.53    0.86   0
   6 -13 -18    0.91    4.47   0
   6 -11 -16   43.77    4.58   0
   6 -10 -14   83.35    4.47   0
   6  -9 -12   40.68    3.43   0
   7 -13 -15   15.56    4.42   0
   7 -12 -14    1.74    3.97   0
   7 -11 -12   42.10    4.14   0
   7 -10 -10   10.71    3.25   0
   7  -9  -8    1.87    2.50   0
  -6   0 -15   -0.12    1.67   0
  -5  -4 -24    3.54    3.04   0
  -5  -3 -22   55.01    3.14   0
  -5  -1 -17  213.95    3.43   0
  -4  -5 -25   24.06    3.57   0
  -3  -7 -27    1.30    4.03   0
  -3  -5 -24    6.48    3.31   0
  -3  -4 -22    2.29    2.71   0
  -3  -3 -20   13.29    2.51   0
  -3  -1 -14   24.23    2.18   0
  -2  -7 -26  256.10    6.70   0
  -2  -5 -23   65.90    3.90   0
  -2  -4 -21   29.33    2.99   0
  -2   0  -8  727.89    3.69   0
  -1  -7 -25  438.50    7.93   0
  -1  -4 -19   -1.45    2.54   0
  -1  -3 -17    6.35    2.57   0
  -1  -1 -10   19.19    1.48   0
   0  -9 -26   -0.58    3.25   0
   0  -8 -25    0.89    4.20   0
   0  -5 -20   35.32    3.27   0
   0  -1  -7  206.63    2.42   0
   1 -10 -26   -0.98    4.55   0
   1  -9 -25   13.32    4.51   0
   1  -7 -22   52.45    4.21   0
   1  -6 -20   -0.17    2.98   0
   2  -9 -23    8.64    4.04   0
   2  -8 -22   83.93    4.74   0
   2  -7 -20   64.02    4.05   0
   2  -3  -9  274.02    3.30   0
   3 -11 -24   -0.73    4.26   0
   3 -10 -23   27.93    4.76   0
   3  -9 -21   14.00    3.18   0
   3  -7 -18   -1.15    3.11   0
   3  -6 -16    2.31    2.95   0
   3  -4 -10    2.41    1.95   0
   3  -3  -5  781.98    4.71   0
   4 -11 -22   -0.35    4.53   0
   4  -9 -19    0.73    3.72   0
   4  -8 -17    1.18    2.29   0
   4  -7 -15   16.60    3.01   0
   4  -6 -13    1.05    2.84   0
   4  -4  -5   68.91    2.06   0
   4  -3   9    4.96    0.61   0
   4  -3  10    0.84    0.76   0
   5 -12 -21   14.92    4.78   0
   5 -11 -20   13.08    4.34   0
   5 -10 -18    1.16    3.98   0
   5  -5  -5  389.87    4.23   0
   6 -13 -19   11.89    4.34   0
   6 -12 -18   57.08    5.20   0
   6 -11 -17    4.00    4.14   0
   6 -10 -15   25.27    3.92   0
   6  -9 -13    6.89    3.20   0
   6  -8 -11    4.66    2.75   0
   6  -7  -8   16.58    2.64   0
   6  -6  -3    5.37    2.02   0
   7 -13 -16   -3.24    4.14   0
   7 -11 -13  181.33    5.57   0
   7 -10 -11  103.92    4.30   0
   7  -9  -9   -0.03    2.57   0
   7  -7  -1   30.66    2.24   0
   7  -7   0    8.73    1.63   0
   8 -12 -11   -2.10    3.50   0
  -5   0 -14  232.76    2.98   0
  -4  -4 -24   34.11    3.63   0
  -4  -2 -19    2.16    2.04   0
  -3  -8 -29   -1.36    4.23   0
  -2  -8 -28   70.16    5.20   0
  -2  -6 -25   13.66    3.62   0
  -2  -3 -19   22.06    2.69   0
  -1  -9 -28    3.43    3.43   0
  -1  -8 -27   11.20    4.41   0
  -1  -7 -26    4.53    3.83   0
  -1  -6 -24    5.75    3.54   0
  -1  -5 -22    0.83    3.05   0
  -1  -4 -20   38.00    3.11   0
  -1  -2 -14   -0.09    2.22   0
  -1   0  -5    5.55    0.73   0
   0  -7 -24   98.51    4.70   0
   0  -2 -12  133.24    2.76   0
   1  -9 -26    5.43    4.46   0
   1  -8 -24   48.61    3.78   0
   1  -7 -23   44.38    4.16   0
   2 -10 -25    5.53    3.36   0
   2  -9 -24   10.38    4.36   0
   2  -8 -23    2.56    3.70   0
   2  -7 -21   18.29    3.59   0
   2  -6 -19    1.30    2.81   0
   3  -5 -14   92.32    3.71   0
   3  -2   8    0.39    0.56   0
   4 -11 -23    2.54    4.54   0
   4  -9 -20    6.31    3.85   0
   4  -7 -16    3.88    2.95   0
   4  -6 -14  156.95    4.12   0
   5 -10 -19  183.12    6.04   0
   5  -9 -17   43.39    3.21   0
   5  -8 -15  138.25    4.01   0
   5  -7 -13  336.07    5.57   0
   5  -6 -10    6.43    2.79   0
   5  -5  -6  151.27    3.38   0
   5  -4   3  366.95    2.25   0
   6 -12 -19   -5.31    4.32   0
   6 -11 -18   22.49    4.43   0
   6 -10 -16   24.10    4.01   0
   6  -8 -12    1.50    2.76   0
   6  -7  -9   84.52    3.39   0
   6  -6  -4   37.71    2.42   0
   7 -13 -17    2.09    4.33   0
   7 -12 -16    5.22    4.17   0
   7 -11 -14    2.29    3.73   0
   7 -10 -13   72.89    3.98   0
   7 -10 -12   -1.17    2.99   0
   7  -9 -10   -2.88    2.66   0
   7  -8  -7   85.33    3.12   0
   7  -7  -2    6.71    2.11   0
   8 -13 -14   24.95    4.66   0
   8 -12 -12   18.12    3.85   0
   8 -11 -10   14.18    3.39   0
   8 -10  -7    6.99    2.74   0
  -5  -1 -18    2.00    2.05   0
  -4  -6 -28    3.89    3.73   0
  -4  -5 -26  125.49    4.80   0
  -4   0 -13    1.88    1.87   0
  -3  -5 -25    1.47    3.32   0
  -3  -3 -21   74.92    3.21   0
  -3  -1 -15   76.46    2.62   0
  -3   0 -11    0.49    1.13   0
  -2  -8 -29   10.44    4.38   0
  -2  -6 -26   75.15    4.62   0
  -2  -5 -24    1.89    3.26   0
  -2  -4 -22  162.78    4.34   0
  -2  -1 -13    0.17    1.70   0
  -1  -8 -28    2.43    4.26   0
  -1  -6 -25  212.97    5.58   0
  -1  -5 -23   33.61    3.51   0
   0  -7 -25   16.82    4.24   0
   0  -6 -23   39.42    3.62   0
   0  -4 -19   65.88    3.42   0
   1  -8 -25  109.00    5.44   0
   2 -10 -26   -1.58    4.16   0
   2  -7 -22  108.04    4.49   0
   2  -5 -17   37.04    3.29   0
   2  -2  -5    0.23    0.95   0
   3  -6 -17   16.14    2.95   0
   3  -4 -11   33.14    2.55   0
   3  -3  -6  194.22    2.56   0
   4 -10 -22  136.20    5.12   0
   4  -9 -21   11.70    3.97   0
   4  -8 -19   13.73    3.58   0
   4  -7 -17    3.99    2.95   0
   4  -4  -7   54.94    2.18   0
   5 -11 -21   39.08    3.92   0
   5 -10 -20   25.43    4.48   0
   5  -9 -18    1.23    3.36   0
   5  -4   2   24.48    1.02   0
   6 -11 -19   41.36    4.79   0
   6 -10 -17   38.44    4.23   0
   6  -9 -15   -0.25    3.32   0
   6  -8 -13    0.02    2.85   0
   6  -7 -10  211.50    4.40   0
   6  -6  -5    5.91    2.24   0
   7 -13 -18    5.89    4.39   0
   7 -12 -17   22.89    4.42   0
   7 -11 -16   10.85    3.78   0
   7 -11 -15  102.77    4.76   0
   7 -10 -14    8.73    3.52   0
   7  -9 -11    4.21    2.81   0
   7  -8  -8    2.60    2.32   0
   7  -7  -3    0.25    1.82   0
   8 -14 -16   -3.42    4.21   0
   8 -13 -15    9.17    4.21   0
   8 -12 -13    0.23    3.70   0
   8 -11 -11    0.12    3.28   0
   8 -10  -9    0.32    2.80   0
   8  -9  -5    7.32    2.31   0
  -5  -2 -21   52.24    2.76   0
  -5   0 -15    0.66    1.74   0
  -4  -5 -27   12.15    3.56   0
  -4  -4 -25   -1.20    2.96   0
  -4  -2 -20  273.85    4.34   0
  -4  -1 -17   15.19    1.97   0
  -3  -7 -29    2.28    4.01   0
  -3  -6 -28   -1.49    4.20   0
  -3  -5 -26    3.46    3.35   0
  -3  -2 -19  158.03    3.80   0
  -2  -8 -30    2.16    3.94   0
  -2  -7 -28  128.78    5.65   0
  -2   0  -9    0.96    1.18   0
  -1  -7 -27   -2.17    4.00   0
  -1  -4 -21   39.81    3.14   0
  -1  -2 -15   16.54    2.44   0
  -1  -1 -11  536.54    4.15   0
   0  -8 -27   -0.83    3.85   0
   0  -7 -26  164.36    5.82   0
   0  -6 -24    7.52    3.56   0
   0  -1  -8  147.27    2.24   0
   1  -9 -27    0.13    4.05   0
   1  -8 -26    7.88    4.27   0
   1  -7 -24   -4.61    3.89   0
   1  -6 -22   -1.43    2.27   0
   1  -5 -20    1.00    2.79   0
   2  -9 -26   33.99    4.86   0
   2  -8 -24    5.05    4.07   0
   2  -5 -18   -0.78    2.80   0
   2  -4 -15   24.23    3.06   0
   2  -3 -11  156.24    3.07   0
   2  -2  -6 1446.08    6.02   0
   3 -10 -25  227.56    6.99   0
   3  -9 -24    0.62    4.02   0
   3  -8 -22    2.58    3.44   0
   3  -7 -20   29.13    2.77   0
   3  -5 -15   83.94    3.00   0
   3  -3  -7  930.75    5.53   0
   3  -2   3    2.69    0.41   0
   4 -10 -23    7.39    4.11   0
   4  -9 -22   11.66    4.16   0
   4  -8 -20    1.95    3.53   0
   4  -7 -18  339.46    6.05   0
   4  -6 -15    1.58    2.87   0
   4  -5 -12  104.11    3.63   0
   4  -3   1   12.15    0.86   0
   5 -11 -22    1.93    3.27   0
   5  -9 -19    1.76    3.42   0
   5  -8 -17   31.84    3.43   0
   5  -7 -15  383.09    5.97   0
   5  -6 -12    1.55    2.80   0
   5  -5  -7   50.42    2.68   0
   5  -4   0    2.10    1.08   0
   5  -4   1    4.15    0.99   0
   6 -10 -18   10.28    4.05   0
   6  -9 -16   67.97    4.22   0
   6  -8 -14  372.20    6.04   0
   6  -7 -11    2.41    2.67   0
   6  -6  -6   47.76    2.69   0
   6  -5   3   39.39    1.47   0
   6  -5   4   45.61    1.29   0
   6  -5   5   79.70    1.31   0
   6  -5   6    6.47    0.82   0
   7 -11 -17   14.71    4.13   0
   7 -10 -15   42.92    4.02   0
   7  -9 -12   -2.70    2.78   0
   7  -8  -9   49.59    2.99   0
   7  -7  -4    1.41    1.90   0
   8 -13 -16    6.74    4.17   0
   8 -12 -15    1.99    3.56   0
   8 -12 -14   65.79    4.65   0
   8 -11 -12    1.76    3.40   0
   8 -10 -10   -1.94    2.89   0
   8  -9  -7   11.27    2.50   0
   8  -9  -6    1.24    2.32   0
  -4  -3 -23    0.93    2.55   0
  -3  -7 -30   -4.73    4.04   0
  -3  -3 -22    0.60    2.39   0
  -3  -1 -16    1.73    2.00   0
  -2  -4 -23    0.81    2.72   0
  -2  -3 -21    2.36    2.70   0
  -2  -1 -14   23.13    2.11   0
  -1  -8 -29   18.64    4.17   0
  -1  -7 -28    1.74    3.98   0
  -1  -6 -26   12.20    3.74   0
  -1  -5 -24    5.81    3.25   0
  -1  -4 -22    5.04    2.71   0
  -1   0  -6   62.01    1.37   0
   0  -6 -25    4.54    3.59   0
   0  -4 -20    3.53    2.70   0
   0  -3 -17    1.02    2.75   0
   1  -9 -28    7.02    4.45   0
   1  -8 -27   16.12    4.41   0
   1  -7 -25  691.05    9.37   0
   1  -4 -18    9.09    2.72   0
   2  -9 -27    9.39    4.19   0
   2  -7 -23   -0.11    3.31   0
   2  -6 -21   18.05    3.34   0
   2  -4 -16  549.82    6.24   0
   2  -3 -12  482.53    4.89   0
   3  -9 -25   78.85    5.28   0
   3  -8 -23   18.96    4.17   0
   3  -7 -21    7.34    3.42   0
   3  -3  -8  392.79    3.91   0
   4 -10 -24    0.54    4.04   0
   4  -9 -23   -0.45    4.06   0
   4  -8 -21    4.15    3.59   0
   4  -7 -19    0.17    3.12   0
   4  -6 -16  144.07    4.24   0
   4  -4  -8  105.06    2.35   0
   5 -11 -23   68.24    4.39   0
   5  -9 -20   -0.73    3.48   0
   5  -5  -8    5.12    2.42   0
   5  -4  -1  165.12    2.25   0
   6 -11 -21   -2.21    4.41   0
   6  -9 -17    1.93    3.26   0
   6  -8 -15    8.74    3.18   0
   6  -5   1   12.67    1.50   0
   6  -5   2  568.18    3.50   0
   7 -12 -19   -0.18    4.27   0
   7 -10 -16   51.47    4.20   0
   7  -9 -14   10.11    3.25   0
   7  -9 -13    2.94    2.80   0
   7  -8 -11   26.96    2.76   0
   7  -8 -10    2.55    2.48   0
   8 -12 -16   -1.25    3.94   0
   8 -11 -14   20.81    3.94   0
   8 -10 -12   15.08    3.07   0
  -4  -4 -26    8.82    3.11   0
  -4  -2 -21   -1.07    2.11   0
  -4  -1 -18    5.10    1.85   0
  -3  -7 -31    3.56    4.45   0
  -3  -5 -27  222.23    5.74   0
  -3  -2 -20   26.73    2.38   0
  -3   0 -12  193.72    2.55   0
  -2  -7 -30    3.92    3.75   0
  -2  -6 -28   -5.81    3.82   0
  -2  -5 -26  330.87    6.49   0
  -2  -4 -24    9.47    3.02   0
  -1  -8 -30    0.26    4.02   0
  -1  -6 -27  172.65    5.68   0
  -1  -5 -25   12.13    3.40   0
  -1  -3 -20   10.05    2.46   0
  -1  -1 -12   29.53    1.74   0
   0  -8 -29    6.55    4.29   0
   0  -7 -27    8.77    3.80   0
   0  -5 -23  113.93    4.18   0
   0  -4 -21   13.49    2.87   0
   0  -3 -18    2.55    2.68   0
   0  -1  -9   22.17    1.56   0
   1  -7 -26  -11.48    3.95   0
   1  -6 -24    8.37    3.53   0
   1  -4 -19   58.16    3.32   0
   1  -2 -11   71.57    2.23   0
   2  -7 -24  198.03    5.77   0
   2  -6 -22   27.60    3.55   0
   2  -2  -7   28.09    1.78   0
   3  -9 -26    2.96    4.29   0
   3  -8 -24    3.27    3.97   0
   3  -7 -22   47.56    4.01   0
   3  -6 -20    1.33    3.02   0
   3  -2   2    8.90    0.60   0
   4 -10 -25    5.63    4.53   0
   4  -9 -24  205.98    6.47   0
   4  -8 -22  104.86    4.85   0
   4  -5 -14  223.10    4.61   0
   4  -4  -9   24.76    2.17   0
   4  -3  -1   18.22    1.05   0
   5 -10 -23  217.48    6.66   0
   5  -7 -17  106.14    4.06   0
   5  -4  -2   27.31    1.57   0
   6 -11 -22  136.34    6.10   0
   6  -9 -18    1.75    3.30   0
   6  -7 -13   14.87    2.86   0
   6  -5  -1   52.45    2.11   0
   7 -12 -21   14.35    4.24   0
   7 -12 -20   18.16    4.25   0
   7 -11 -19   30.61    4.55   0
   7 -10 -17    2.37    3.76   0
   7  -8 -12    3.96    2.66   0
   8 -13 -18    0.30    4.03   0
   8 -12 -17    4.05    4.04   0
   8 -11 -15   25.48    3.95   0
   8 -10 -13    7.43    3.35   0
   8  -9  -9    0.31    2.50   0
  -5   0 -16   63.27    2.26   0
  -3  -6 -30    5.70    3.63   0
  -3  -5 -28    2.73    3.41   0
  -3  -4 -26   -1.99    3.33   0
  -3  -1 -17  450.52    4.74   0
  -2  -6 -29   19.75    4.05   0
  -2  -5 -27   73.50    4.32   0
  -2  -3 -22  140.26    3.87   0
  -2  -2 -19   10.35    2.27   0
  -2  -1 -15    1.83    2.05   0
  -2   0 -10   81.27    1.66   0
  -1  -4 -23    0.71    2.70   0
  -1  -1 -13  251.31    3.31   0
   0  -6 -26  217.73    5.89   0
   0  -5 -24    9.95    3.33   0
   0  -2 -15   19.13    2.50   0
   1  -8 -28   18.17    4.18   0
   1  -6 -25  299.04    6.26   0
   1  -5 -22   16.95    3.07   0
   1  -3 -16   51.11    3.14   0
   1  -2 -12    3.29    1.67   0
   1  -1  -5    2.89    1.02   0
   2  -8 -27   47.01    4.79   0
   2  -7 -25   58.51    4.46   0
   2  -6 -23    0.07    3.29   0
   2  -5 -20  106.54    3.84   0
   2  -3 -13   74.32    2.38   0
   2  -2  -8 3760.59   10.38   0
   3  -9 -27    1.31    4.27   0
   3  -8 -25    9.03    3.99   0
   3  -7 -23   45.59    4.06   0
   3  -5 -18   -0.53    2.77   0
   3  -4 -14   10.14    2.95   0
   3  -3  -9   56.40    1.81   0
   4  -8 -23    5.89    3.88   0
   4  -7 -21    5.10    3.36   0
   4  -5 -15    3.32    2.86   0
   4  -4 -10  812.44    6.24   0
   4  -3  -2   39.42    1.29   0
   5 -10 -24    2.89    4.34   0
   5  -9 -22    5.94    3.81   0
   5  -8 -20   -1.46    3.49   0
   5  -4  -3 1280.39    5.94   0
   6 -10 -21    7.93    3.90   0
   6  -9 -20   48.97    4.16   0
   6  -9 -19    0.67    2.57   0
   6  -8 -17  137.52    4.71   0
   6  -6 -10  331.28    4.90   0
   6  -5  -3   30.03    2.29   0
   6  -5  -2  338.80    3.48   0
   7 -11 -20   36.47    4.62   0
   7 -10 -18   13.46    4.04   0
   7  -9 -16    2.11    3.35   0
   7  -8 -13   60.09    3.41   0
   7  -6   0   45.34    2.01   0
   7  -6   1  781.47    4.73   0
   7  -6   2   23.81    1.51   0
   8 -12 -19    2.08    4.56   0
   8 -12 -18    6.21    4.08   0
   8 -11 -16   28.54    4.15   0
   8 -10 -14  310.34    6.25   0
   8  -9 -11    8.14    2.87   0
   8  -8  -6   12.84    2.14   0
   9 -13 -16    0.97    3.98   0
   9 -12 -14   16.40    3.87   0
   9 -11 -12   -2.93    3.73   0
  -4   0 -15   -0.87    1.89   0
  -3  -2 -21   29.34    2.47   0
  -2  -7 -31    6.90    4.11   0
  -2  -4 -25    7.16    3.06   0
  -1  -6 -28   -1.53    3.44   0
  -1  -5 -26    3.94    3.38   0
  -1  -4 -24    7.02    2.94   0
  -1  -3 -21   11.68    2.58   0
  -1   0  -7    1.92    0.95   0
   0  -7 -29    3.42    4.05   0
   0  -6 -27    1.40    3.63   0
   0  -5 -25    0.34    3.23   0
   0  -3 -19    0.33    2.50   0
   0  -1 -10  171.27    2.50   0
   1  -8 -29   -2.90    4.18   0
   1  -5 -23  326.63    6.04   0
   1  -4 -20   60.51    3.24   0
   1  -3 -17   36.48    2.97   0
   2  -8 -28   76.08    4.97   0
   2  -7 -26  141.56    5.56   0
   2  -6 -24   98.80    4.34   0
   2  -5 -21    1.64    2.79   0
   3  -8 -26    5.68    4.15   0
   3  -7 -24   -2.26    3.54   0
   3  -5 -19   50.36    3.25   0
   3  -2   0    1.25    0.78   0
   4  -9 -26   29.26    4.65   0
   4  -6 -19    7.25    2.79   0
   4  -5 -16    3.59    2.70   0
   4  -3  -3  299.62    2.76   0
   5 -10 -25   34.34    4.84   0
   5  -9 -23    5.17    3.80   0
   5  -8 -21   78.43    4.51   0
   5  -6 -16    0.97    2.69   0
   6 -10 -23   -2.15    3.85   0
   6  -9 -21    0.69    3.91   0
   6  -8 -18    4.66    3.37   0
   6  -6 -11   82.86    3.38   0
   6  -5  -5   -0.31    2.31   0
   6  -5  -4 2595.79    9.51   0
   7 -11 -21    4.32    4.24   0
   7 -10 -20    3.55    3.75   0
   7 -10 -19   -5.94    3.53   0
   7  -9 -17   78.16    4.39   0
   7  -8 -14   24.74    3.14   0
   7  -7 -10   -1.22    2.37   0
   7  -6  -2   -1.69    1.85   0
   7  -6  -1   31.19    1.78   0
   8 -12 -20    0.56    4.09   0
   8 -11 -18   39.02    4.44   0
   8 -10 -16   32.46    3.87   0
   8 -10 -15    6.78    3.47   0
   8  -9 -13    6.62    3.06   0
   8  -8  -8    4.49    2.28   0
   9 -13 -17    1.41    4.04   0
   9 -12 -16   -0.57    3.49   0
   9 -12 -15   11.81    3.88   0
   9 -10 -10    5.44    2.93   0
  -5   0 -17    0.58    1.75   0
  -3  -5 -29   11.54    3.60   0
  -3  -4 -27  131.15    4.63   0
  -2  -6 -30   30.15    4.22   0
  -2  -5 -28  101.15    4.65   0
  -2  -4 -26    5.15    3.09   0
  -2  -3 -23    5.89    2.56   0
  -2  -2 -20   85.48    3.03   0
  -2   0 -11    1.34    1.11   0
  -1  -6 -29   42.08    4.42   0
  -1  -5 -27   28.00    3.75   0
  -1  -3 -22    4.24    2.48   0
  -1  -1 -14   19.97    2.01   0
   0  -7 -30    6.88    3.78   0
   0  -6 -28   41.01    4.28   0
   0  -4 -23    5.25    2.88   0
   0  -3 -20   40.78    2.97   0
   0  -1 -11   41.88    1.74   0
   1  -8 -30    1.73    3.83   0
   1  -7 -28   13.67    3.93   0
   1  -6 -26   40.15    4.17   0
   1  -5 -24    8.66    3.29   0
   1  -4 -21    9.64    2.78   0
   1  -2 -13  206.12    3.37   0
   1  -1  -6   18.06    1.08   0
   2  -4 -19  193.38    4.46   0
   3  -8 -27   36.04    4.63   0
   3  -7 -25  264.01    6.47   0
   3  -6 -22   38.86    2.88   0
   3  -4 -16   22.42    2.93   0
   3  -3 -11 1686.93    8.41   0
   3  -2  -1   18.29    1.03   0
   4  -9 -27    9.27    4.10   0
   4  -8 -25    6.21    4.03   0
   4  -7 -23   -6.54    3.09   0
   4  -5 -17   30.52    2.99   0
   4  -3  -5  104.09    2.09   0
   4  -3  -4 2412.57    7.71   0
   5  -9 -24   -0.46    3.78   0
   5  -8 -22    7.13    3.92   0
   5  -7 -20    6.81    3.32   0
   5  -6 -17   95.41    3.77   0
   5  -5 -13    3.33    2.64   0
   5  -5 -12   15.25    2.03   0
   5  -4  -6  406.82    4.03   0
   6 -10 -24   61.92    5.05   0
   6  -9 -22   97.94    5.12   0
   6  -8 -19    4.02    3.49   0
   6  -7 -16   16.57    3.01   0
   6  -6 -12    3.23    2.54   0
   6  -5  -6  206.89    3.50   0
   7  -9 -18   -2.40    3.51   0
   7  -8 -16   -1.67    2.80   0
   7  -8 -15   92.16    4.05   0
   7  -7 -12    3.88    2.55   0
   7  -6  -5  282.73    4.08   0
   7  -6  -4   20.97    2.03   0
   8 -11 -19   -3.25    3.89   0
   8 -10 -17   85.35    4.68   0
   8  -9 -14   50.35    3.70   0
   8  -8 -10  152.24    3.93   0
   8  -8  -9  104.40    3.46   0
   9 -13 -18    2.73    3.61   0
   9 -12 -17    5.61    3.95   0
   9 -11 -15   98.08    4.81   0
   9 -11 -14    7.92    3.67   0
   9 -10 -12    4.38    3.15   0
   9 -10 -11   10.89    3.10   0
  -4   0 -16  151.91    2.94   0
  -3  -5 -30    4.38    3.52   0
  -3  -4 -28   70.64    3.87   0
  -3  -3 -25   48.31    3.31   0
  -3  -2 -22   18.58    2.41   0
  -3   0 -14    4.71    1.90   0
  -2  -6 -31    4.90    3.84   0
  -2  -5 -29    4.85    3.60   0
  -2  -3 -24  194.73    4.51   0
  -2  -2 -21    4.20    2.63   0
  -2  -1 -17    0.55    2.04   0
  -1  -5 -28   21.00    3.68   0
  -1   0  -8   63.07    1.48   0
   0  -5 -26  351.32    6.47   0
   0  -4 -24   -0.17    2.86   0
   1  -6 -27  166.23    5.61   0
   1  -5 -25   47.79    3.81   0
   1  -4 -22   38.40    3.15   0
   1  -2 -14   50.80    2.48   0
   1  -1  -7 1436.86    5.64   0
   2  -5 -23    7.64    3.19   0
   2  -4 -20  304.69    5.27   0
   2  -3 -16  337.25    4.99   0
   2  -2 -10  971.27    5.84   0
   3  -7 -26    0.34    3.93   0
   3  -6 -23  205.53    5.24   0
   3  -5 -20    7.03    2.14   0
   3  -4 -17   39.26    3.13   0
   3  -2  -2    1.14    0.90   0
   4  -6 -21   73.05    3.91   0
   4  -5 -18    3.23    2.62   0
   4  -3  -6 2202.77    8.08   0
   5  -9 -25   16.06    4.07   0
   5  -8 -23  193.11    5.78   0
   5  -7 -21   39.37    3.79   0
   5  -6 -18    2.07    2.78   0
   5  -5 -14    0.11    2.58   0
   6  -9 -23    0.67    4.02   0
   6  -8 -21  139.67    5.04   0
   6  -8 -20   34.81    3.71   0
   6  -7 -18  366.26    6.15   0
   6  -7 -17   14.88    2.37   0
   6  -6 -14  270.49    4.93   0
   6  -6 -13   42.15    2.49   0
   6  -5  -8  189.33    3.72   0
   6  -5  -7    0.91    2.21   0
   7 -10 -22    7.81    4.21   0
   7  -9 -19  107.38    4.15   0
   7  -8 -17   -2.65    3.14   0
   7  -7 -13   12.53    2.70   0
   7  -6  -6   92.72    2.84   0
   8 -11 -21    2.36    3.79   0
   8 -11 -20   -1.48    3.97   0
   8 -10 -18   13.97    3.97   0
   8  -9 -15    0.38    3.19   0
   8  -8 -12   16.08    2.59   0
   8  -8 -11    2.68    2.49   0
   8  -7  -4   65.89    2.70   0
   8  -7  -3   47.13    2.34   0
   8  -7  -2    9.09    1.63   0
   9 -12 -19    2.14    3.75   0
   9 -11 -16    1.81    3.64   0
   9 -10 -13   94.46    4.19   0
   9  -9  -9   13.65    2.65   0
   9  -9  -8   12.00    2.55   0
  -5   0 -18    9.04    1.87   0
  -3  -3 -26   15.17    2.98   0
  -2  -6 -32   24.84    3.95   0
  -2  -4 -27   -0.97    2.79   0
  -2   0 -12 1270.66    5.86   0
  -1  -4 -26   14.69    3.22   0
  -1  -3 -23   89.62    3.50   0
  -1  -2 -20    2.26    2.56   0
   0  -7 -31    0.03    3.69   0
   0  -6 -29    5.64    3.59   0
   0  -5 -27    6.57    3.46   0
   0  -1 -12   16.14    1.58   0
   1  -7 -30    3.36    4.14   0
   1  -6 -28    6.35    3.89   0
   1  -1  -8   27.92    1.65   0
   2  -7 -28   38.66    3.59   0
   2  -6 -26   49.55    4.18   0
   2  -2 -11   52.98    2.07   0
   3  -8 -29    0.42    4.19   0
   3  -7 -27   38.64    4.19   0
   3  -5 -21   34.16    3.08   0
   3  -2  -4   10.33    1.28   0
   3  -2  -3    1.37    1.09   0
   4  -8 -27   21.99    4.38   0
   4  -7 -24   22.44    3.00   0
   4  -6 -22   22.51    3.39   0
   4  -4 -14   87.29    3.51   0
   4  -3  -7   85.93    2.17   0
   5  -9 -27  144.75    5.93   0
   5  -9 -26    1.07    3.07   0
   5  -8 -24   35.01    4.08   0
   5  -7 -22   11.09    3.48   0
   5  -6 -19  543.31    7.11   0
   5  -5 -15  157.56    4.01   0
   5  -4  -9    1.59    2.03   0
   5  -4  -8   35.12    2.23   0
   6  -9 -24   17.94    4.13   0
   6  -8 -22  114.42    5.08   0
   6  -7 -19   48.77    3.77   0
   6  -6 -15   -1.53    2.60   0
   7 -10 -23   -0.64    4.10   0
   7  -9 -21   76.15    4.73   0
   7  -8 -18   10.45    3.41   0
   7  -7 -14   16.26    2.85   0
   8 -11 -22   56.00    4.92   0
   8 -10 -20    7.88    3.99   0
   8 -10 -19   18.03    3.79   0
   8  -9 -17    1.32    3.36   0
   9 -12 -20   -0.41    4.06   0
   9 -11 -18   36.38    4.34   0
   9 -11 -17   14.77    3.65   0
   9 -10 -15  182.00    5.26   0
   9  -9 -11  108.98    3.92   0
   9  -9 -10  128.32    3.98   0
  -5   2  -2   34.18    0.71   0
  -4  -1 -21   40.05    2.35   0
  -4   0 -17    0.63    1.87   0
  -3  -4 -29   13.56    3.45   0
  -3   0 -15    1.05    1.66   0
  -2  -4 -28    8.50    3.33   0
  -2  -2 -22  471.42    5.77   0
  -1  -5 -29    8.64    3.68   0
  -1  -4 -27  301.86    6.04   0
  -1  -3 -24    1.25    2.54   0
  -1  -1 -16   15.94    2.29   0
   0  -5 -28   88.36    4.51   0
   0  -4 -25    7.02    2.81   0
   0  -3 -22  144.13    3.96   0
   0  -2 -18   75.82    3.10   0
   1  -7 -31    2.71    4.00   0
   1  -6 -29   57.77    4.54   0
   1  -5 -26   18.71    3.36   0
   1  -3 -20   11.56    2.59   0
   2  -7 -29   73.18    4.71   0
   2  -6 -27   17.13    3.96   0
   2  -4 -21   54.62    2.74   0
   2  -3 -17    6.06    1.92   0
   2  -2 -12  331.63    3.89   0
   3  -7 -28   14.77    3.90   0
   3  -6 -25  152.27    5.15   0
   3  -4 -19   11.00    2.76   0
   3  -2  -5   11.14    1.30   0
   4  -8 -28  217.63    6.73   0
   4  -7 -25   23.36    3.14   0
   4  -6 -23   22.92    3.47   0
   4  -5 -20   65.93    3.42   0
   4  -4 -15   -2.30    2.73   0
   4  -3  -8 2287.22    8.89   0
   5  -8 -25    5.62    2.94   0
   5  -7 -23   69.92    4.25   0
   5  -6 -20   41.18    3.47   0
   5  -5 -16   -0.55    2.72   0
   6  -9 -25    6.48    4.19   0
   6  -8 -23    9.56    3.90   0
   6  -7 -20  487.19    7.26   0
   6  -6 -16   18.91    2.86   0
   6  -5 -11    6.49    2.53   0
   7 -10 -24    3.26    4.25   0
   7  -8 -19  266.62    5.97   0
   7  -7 -16    7.43    2.85   0
   7  -7 -15  180.95    4.13   0
   7  -6 -10   24.65    2.55   0
   8 -10 -21    3.13    3.85   0
   8  -9 -18    6.68    3.50   0
   8  -8 -15   10.84    3.07   0
   8  -7  -9   34.51    2.57   0
   8  -7  -8  129.57    3.32   0
   9 -11 -19   20.05    4.11   0
   9 -10 -17   19.23    3.71   0
   9 -10 -16    3.49    3.43   0
   9  -9 -13  134.24    4.38   0
  10 -11 -14   12.96    3.58   0
  -4  -1 -22   45.84    2.80   0
  -3  -3 -27   39.80    3.35   0
  -3  -2 -24    1.20    2.33   0
  -2  -4 -29    7.43    3.33   0
  -2  -3 -26    0.88    2.77   0
  -2  -2 -23   14.74    2.42   0
  -2   0 -13   -0.71    1.35   0
  -1  -6 -32   -3.60    3.71   0
  -1  -5 -30   11.42    3.68   0
  -1  -3 -25  102.95    3.72   0
  -1  -2 -21   14.06    2.42   0
   0  -6 -31    5.42    3.87   0
   0  -5 -29   12.63    3.76   0
   0  -3 -23   15.72    2.71   0
   1  -6 -30   22.45    3.90   0
   1  -5 -27  149.55    5.11   0
   1  -4 -24   36.33    3.16   0
   1  -1  -9  199.29    2.47   0
   2  -7 -30    0.10    4.02   0
   2  -6 -28   33.80    4.21   0
   2  -5 -25    9.72    2.49   0
   2  -4 -22  110.00    3.88   0
   2  -3 -18  698.97    6.80   0
   2  -2 -13    0.00    1.77   0
   3  -7 -29  333.26    7.31   0
   3  -6 -26    2.45    3.65   0
   3  -5 -23  185.73    4.96   0
   3  -4 -20   18.59    2.82   0
   3  -2  -6   51.18    1.77   0
   4  -8 -29    1.56    4.26   0
   4  -7 -27   -5.66    3.57   0
   4  -7 -26  233.32    5.73   0
   4  -6 -24   22.18    3.57   0
   4  -5 -21   37.98    3.30   0
   4  -4 -16  351.12    5.20   0
   4  -3 -10 1600.42    8.03   0
   4  -3  -9   31.41    1.55   0
   5  -8 -27   30.70    4.22   0
   5  -7 -24   19.57    3.86   0
   5  -6 -21  217.77    5.22   0
   5  -5 -17   -0.88    2.48   0
   6  -9 -26   70.40    5.11   0
   6  -7 -21   -0.66    3.32   0
   6  -6 -17   22.14    2.97   0
   6  -5 -12  669.81    6.49   0
   7  -9 -23    2.69    3.98   0
   7  -8 -21   10.86    3.62   0
   7  -8 -20   10.35    2.62   0
   7  -7 -17   13.05    3.08   0
   7  -6 -12    8.46    2.46   0
   8 -10 -22   -3.83    3.96   0
   8  -9 -20    5.10    3.76   0
   8  -9 -19   -0.27    3.23   0
   8  -8 -16   49.60    3.61   0
   8  -7 -11    1.74    2.32   0
   8  -7 -10   31.63    2.60   0
   9 -11 -20   -3.29    3.59   0
   9 -10 -18    3.36    3.63   0
   9  -9 -14   10.72    3.20   0
   9  -8  -8    3.31    2.18   0
   9  -8  -7   88.39    3.03   0
   9  -8  -6   14.50    2.15   0
  10 -12 -19   -1.68    3.69   0
  10 -12 -18   48.90    4.50   0
  10 -11 -16   47.12    4.14   0
  -4   0 -18  533.66    4.84   0
  -3  -1 -21 1744.89    9.63   0
  -2  -5 -32   32.83    3.99   0
  -2  -3 -27    1.18    2.88   0
  -2   0 -14 1238.36    6.43   0
  -1  -6 -33    5.76    3.92   0
  -1  -4 -28   -0.64    2.88   0
  -1  -2 -22    0.31    2.23   0
  -1   0 -10  189.99    2.31   0
   0  -2 -20  593.83    6.20   0
   1  -5 -28   42.37    3.98   0
   1  -3 -22    4.45    2.59   0
   2  -7 -31    0.33    4.05   0
   2  -6 -29   -0.81    3.62   0
   2  -5 -26  490.45    7.39   0
   2  -4 -23    6.30    2.94   0
   2  -3 -19    0.16    2.52   0
   2  -2 -14    0.77    1.97   0
   3  -6 -27  156.16    5.46   0
   3  -5 -24   -4.49    3.10   0
   3  -3 -16  245.15    4.42   0
   3  -2  -8  161.92    2.58   0
   3  -2  -7 1642.16    6.68   0
   4  -7 -28   24.75    4.02   0
   4  -6 -25   -1.94    3.35   0
   4  -5 -22   88.60    3.93   0
   4  -3 -11   35.81    2.22   0
   5  -8 -28   -0.68    4.11   0
   5  -5 -18   12.68    2.81   0
   5  -4 -13  473.76    5.58   0
   6  -8 -25   13.99    4.14   0
   6  -7 -22    6.18    3.44   0
   6  -6 -19    9.71    3.01   0
   6  -6 -18  348.27    5.50   0
   6  -5 -13    5.81    2.62   0
   7  -9 -25   30.52    4.43   0
   7  -9 -24   25.84    3.37   0
   7  -8 -22   13.26    3.85   0
   7  -7 -19   56.92    3.83   0
   7  -7 -18   19.03    3.31   0
   7  -6 -13  799.35    7.45   0
   8 -10 -24   68.17    5.03   0
   8 -10 -23   23.21    3.37   0
   8  -8 -18  107.36    4.44   0
   8  -7 -12  252.26    4.69   0
   9 -11 -22   26.90    4.54   0
   9 -10 -20    3.09    3.77   0
   9 -10 -19    0.81    3.37   0
   9  -9 -17  109.00    4.91   0
   9  -9 -16    6.49    3.33   0
   9  -8 -11   72.33    3.33   0
   9  -8 -10    6.56    2.42   0
  10 -11 -18   15.86    3.90   0
  10 -11 -17   -2.13    3.59   0
  10 -10 -14   44.88    3.70   0
  10 -10 -13   27.65    3.44   0
  -3  -1 -22    8.11    2.45   0
  -3   0 -17    0.94    2.01   0
  -2  -2 -24    1.22    2.35   0
  -2  -1 -20   44.87    2.44   0
  -1  -5 -32    0.02    3.29   0
  -1  -4 -29    3.68    3.36   0
  -1  -2 -23   84.92    3.43   0
  -1   0 -11    0.13    1.11   0
   0  -6 -33   -1.39    3.81   0
   0  -4 -28   70.81    4.07   0
   0  -1 -15    9.77    2.04   0
   1  -6 -31    4.39    2.87   0
   1  -5 -29   16.47    3.82   0
   1  -4 -26   34.03    3.52   0
   1  -3 -23  288.92    5.18   0
   1  -1 -11 1568.38    7.04   0
   2  -6 -30    4.35    3.83   0
   2  -5 -27   23.94    3.74   0
   2  -4 -24  142.64    4.47   0
   3  -7 -30    0.69    2.97   0
   3  -6 -28    8.31    3.83   0
   3  -5 -25   73.57    4.12   0
   3  -4 -22    3.21    2.68   0
   3  -3 -17   66.21    3.16   0
   3  -2  -9   59.11    1.98   0
   4  -7 -29   20.39    3.93   0
   4  -6 -26   -0.13    3.42   0
   4  -5 -23   -0.51    3.00   0
   4  -4 -19   12.08    2.65   0
   4  -4 -18   21.18    2.25   0
   5  -8 -29   48.62    4.75   0
   5  -7 -26   -1.23    3.82   0
   5  -5 -20   23.25    2.89   0
   5  -5 -19  256.15    4.94   0
   5  -4 -14   11.19    2.75   0
   6  -7 -24    3.80    3.40   0
   6  -7 -23   25.39    3.62   0
   6  -5 -15   27.24    2.89   0
   7  -8 -23   34.13    4.18   0
   7  -5  -4    5.91    2.04   0
   8  -9 -22   36.07    4.34   0
   8  -8 -19    6.68    3.48   0
   8  -7 -15   -1.58    2.59   0
   9 -10 -21   34.53    4.30   0
   9  -9 -18   -5.24    3.30   0
   9  -8 -13  115.01    3.98   0
   9  -8 -12   10.36    2.67   0
  10 -11 -20   -2.07    3.50   0
  10 -11 -19    6.56    3.86   0
  10 -10 -16    6.19    3.40   0
  10 -10 -15    0.23    3.24   0
  10  -9 -10   -1.21    2.54   0
  -4   0 -19   -1.08    1.58   0
  -3  -2 -26    5.21    2.59   0
  -2  -4 -31    1.50    3.31   0
  -2  -3 -28  299.13    5.84   0
  -2  -1 -21    5.85    1.97   0
  -2   0 -15    1.25    1.70   0
  -1  -3 -27   51.46    3.49   0
  -1   0 -12   12.65    1.35   0
   0  -5 -31   22.10    3.91   0
   0  -4 -29    7.72    3.07   0
   0  -1 -16    5.82    2.21   0
   0   0  -5    0.48    0.64   0
   1  -6 -32    9.65    3.69   0
   1  -5 -30    3.14    3.62   0
   1  -4 -27  131.29    4.63   0
   1  -3 -24    2.74    2.51   0
   1  -2 -19 1368.48    8.93   0
   1  -1 -12   62.79    2.04   0
   2  -6 -31   -0.52    3.80   0
   2  -5 -28  106.21    4.83   0
   2  -4 -25   33.54    3.41   0
   2  -3 -21   23.13    2.78   0
   3  -7 -31   -1.41    2.95   0
   3  -6 -29   -2.23    3.74   0
   3  -5 -26    4.02    3.38   0
   3  -3 -18   53.33    3.04   0
   4  -4 -20  483.66    6.33   0
   5  -7 -27  182.34    5.79   0
   5  -6 -24    8.51    3.23   0
   5  -4 -16    1.85    2.52   0
   6  -8 -28   55.83    4.65   0
   6  -8 -27   11.33    3.91   0
   6  -7 -25    5.37    3.71   0
   6  -6 -21   -2.92    2.98   0
   6  -5 -17  100.54    3.63   0
   6  -4  -7    0.10    1.84   0
   6  -4  -6  202.30    3.13   0
   6  -4  -5   17.16    1.71   0
   6  -4  -4  201.45    2.80   0
   6  -4  -3  155.50    2.40   0
   7  -8 -25   26.71    3.95   0
   7  -7 -21    1.44    3.29   0
   7  -6 -17  211.29    4.70   0
   7  -6 -16    1.77    2.49   0
   7  -5  -7   25.33    2.27   0
   7  -5  -6    4.12    1.95   0
   7  -5  -5    4.79    1.84   0
   7  -5  -2   54.73    1.92   0
   7  -5  -1  101.40    2.29   0
   8  -9 -24    4.69    3.96   0
   8  -8 -21   -1.16    3.51   0
   8  -8 -20  140.83    4.41   0
   8  -7 -17    1.55    2.68   0
   8  -7 -16   92.17    3.88   0
   8  -6  -5   -0.57    1.68   0
   8  -6  -4    5.09    1.65   0
   8  -6  -3    6.32    1.81   0
   9 -10 -23   22.69    4.31   0
   9 -10 -22    5.33    3.66   0
   9  -9 -19   66.85    4.42   0
   9  -8 -16   -4.67    3.32   0
   9  -8 -15   19.90    3.14   0
  10 -11 -21   24.10    4.22   0
  10 -10 -18    4.98    3.61   0
  10 -10 -17    6.31    3.54   0
  10  -9 -13   -1.47    2.84   0
  -3  -1 -23  151.10    3.57   0
  -3   0 -18    0.21    1.60   0
  -2  -3 -29    2.05    2.96   0
  -2  -2 -26  173.93    4.35   0
  -1  -5 -33    1.89    3.46   0
  -1  -4 -31    8.09    3.49   0
  -1  -3 -28   32.32    3.37   0
  -1  -2 -24    1.82    2.33   0
  -1  -1 -20   -0.24    2.31   0
   0  -5 -32   11.59    3.76   0
   0  -3 -26   25.41    3.12   0
   0  -2 -22  857.44    7.64   0
   0   0  -6  255.67    2.09   0
   1  -6 -33    1.47    3.41   0
   1  -5 -31    5.32    3.73   0
   1  -4 -28    5.01    3.26   0
   1  -2 -20   71.49    3.12   0
   2  -6 -32   21.58    4.13   0
   2  -5 -29    5.06    3.66   0
   2  -3 -22  164.13    4.17   0
   3  -6 -30   15.01    4.00   0
   3  -5 -27    4.00    3.51   0
   3  -4 -24    0.74    2.97   0
   4  -6 -28   36.04    4.19   0
   4  -5 -25   -0.96    3.19   0
   4  -4 -21    1.51    2.63   0
   5  -7 -28    7.09    2.96   0
   5  -6 -25  173.02    4.86   0
   5  -5 -22    5.33    2.96   0
   5  -4 -17   11.05    2.67   0
   6  -6 -23    8.04    3.05   0
   6  -6 -22   -1.17    2.84   0
   6  -4  -9   36.48    2.47   0
   6  -4   0    3.35    1.11   0
   7  -8 -26   12.21    4.07   0
   7  -7 -23   24.94    3.86   0
   7  -7 -22    8.41    3.20   0
   7  -6 -19  460.21    6.63   0
   7  -6 -18   29.90    3.27   0
   7  -5 -11   10.90    2.46   0
   7  -5   0   72.85    1.89   0
   7  -5   1   32.00    1.59   0
   8  -9 -25   -0.21    3.97   0
   8  -8 -22   52.81    4.33   0
   8  -7 -18   82.32    3.97   0
   8  -6 -11   66.78    2.95   0
   8  -6 -10   48.28    2.68   0
   8  -6  -9   13.57    2.13   0
   8  -6  -1    7.02    1.33   0
   8  -6   0  169.71    2.59   0
   9  -9 -22    3.44    3.52   0
   9  -9 -21   11.41    3.86   0
   9  -8 -17   15.60    3.29   0
   9  -7 -10   25.78    2.70   0
   9  -7  -9    8.60    2.13   0
   9  -7  -8    0.12    1.87   0
   9  -7  -7  132.21    3.18   0
   9  -7  -4   22.25    1.93   0
  10 -10 -20   -2.27    3.60   0
  10 -10 -19   11.99    3.74   0
  10  -9 -16   48.08    4.06   0
  10  -9 -15   -2.23    3.03   0
  -6   2  -8  189.08    0.85   0
  -3   0 -19    0.05    1.93   0
  -2  -3 -30    3.36    3.14   0
  -2  -1 -22    4.23    1.96   0
  -2   0 -17    3.46    2.08   0
  -1  -5 -34    3.38    3.68   0
  -1  -4 -32    8.83    3.28   0
  -1  -3 -29    0.19    2.83   0
  -1  -2 -25  214.77    4.59   0
   0  -5 -33    0.48    3.61   0
   0  -2 -23   10.25    2.47   0
   0   0  -8 3671.04    8.39   0
   0   0  -7   -0.99    0.98   0
   1  -5 -32    3.65    3.66   0
   1  -4 -29    8.43    3.35   0
   1  -3 -25    4.50    2.57   0
   1  -2 -21   35.10    2.77   0
   2  -5 -30   18.71    3.86   0
   2  -4 -27   11.55    3.32   0
   2  -3 -23   13.41    2.71   0
   2  -2 -18  629.09    6.23   0
   2  -1  -6  178.40    2.21   0
   2  -1  -5   10.26    0.84   0
   2  -1  -4  262.61    2.09   0
   2  -1  -3   43.49    1.02   0
   2  -1  -2  327.66    1.93   0
   3  -6 -31   32.30    4.27   0
   3  -5 -28    4.69    3.62   0
   3  -4 -25  861.50    9.00   0
   3  -2 -13  260.64    3.75   0
   4  -6 -29   -0.10    3.81   0
   4  -5 -26  125.14    4.74   0
   4  -4 -22  252.49    5.12   0
   4  -3 -17   21.90    2.71   0
   4  -3 -16  508.06    5.85   0
   5  -7 -30    5.88    4.08   0
   5  -5 -23   73.41    3.89   0
   5  -4 -18   10.38    2.69   0
   5  -3  -9  185.46    3.08   0
   5  -3  -8  205.25    3.08   0
   5  -3  -7 1081.60    6.07   0
   5  -3  -6    2.99    1.36   0
   5  -3  -5 1353.49    6.19   0
   5  -3  -4  148.12    2.22   0
   5  -3  -3   15.14    1.16   0
   6  -6 -24   -0.18    3.19   0
   6  -4 -12    2.01    2.40   0
   6  -4   1    6.47    1.10   0
   7  -8 -27    2.07    4.02   0
   7  -7 -24   -0.27    3.46   0
   7  -5 -14    9.00    2.33   0
   8  -9 -26   14.05    3.32   0
   8  -8 -23   -1.34    2.74   0
   8  -7 -20   79.24    4.11   0
   8  -7 -19   22.37    3.18   0
   8  -6 -14   84.74    3.35   0
   8  -6 -13   13.45    2.51   0
   9  -8 -19   -0.30    3.21   0
   9  -8 -18    5.78    3.10   0
   9  -7 -13  237.60    4.68   0
   9  -7 -12   51.08    3.00   0
   9  -7 -11   35.13    2.68   0
  10 -10 -22   47.11    4.46   0
  10 -10 -21   25.51    4.08   0
  10  -9 -18   58.60    4.05   0
  10  -8 -10   17.87    2.87   0
  10  -8  -9   24.39    2.88   0
  11 -11 -20    3.46    4.22   0
  11 -11 -19   13.73    3.87   0
  11 -10 -15   18.29    3.39   0
  -2  -2 -27   -0.95    2.61   0
  -2  -1 -23   10.76    2.14   0
  -1  -1 -21 1279.23    8.48   0
  -1   0 -14    0.82    1.52   0
   0  -5 -34    1.96    3.65   0
   0  -4 -31   -1.48    3.39   0
   0  -3 -28   44.02    3.48   0
   0   0  -9   -1.36    1.04   0
   1  -5 -33    4.94    3.70   0
   1  -4 -30    3.99    3.42   0
   1  -3 -26   28.28    3.19   0
   1  -2 -22   19.84    2.59   0
   2  -4 -28  192.21    5.30   0
   2  -3 -24   46.31    3.26   0
   2  -2 -19    1.11    2.37   0
   2  -1  -9   37.85    1.71   0
   2  -1  -8 1382.61    5.90   0
   2  -1  -1   -0.06    0.38   0
   3  -6 -32   -0.10    3.88   0
   3  -5 -29    1.38    3.60   0
   3  -4 -26   11.39    3.33   0
   3  -3 -22   23.26    2.67   0
   3  -3 -21   42.31    2.49   0
   4  -6 -30    5.28    3.88   0
   4  -5 -27   -2.06    3.37   0
   4  -4 -23    4.74    2.87   0
   4  -3 -18  311.00    4.93   0
   5  -6 -28    5.38    3.63   0
   5  -5 -24    0.32    3.04   0
   5  -4 -19  185.76    4.00   0
   5  -3 -11  139.68    3.12   0
   5  -3 -10    8.89    1.90   0
   5  -3  -1  588.26    3.34   0
   6  -7 -28   42.22    4.50   0
   6  -6 -25    1.56    3.43   0
   6  -5 -21   -2.87    2.80   0
   6  -4 -14  326.18    4.85   0
   6  -4 -13   29.38    2.60   0
   7  -7 -26   -0.18    3.46   0
   7  -7 -25   24.60    4.00   0
   7  -6 -22   -2.82    2.83   0
   7  -6 -21   32.71    3.46   0
   7  -5 -16   11.69    2.57   0
   7  -5 -15    9.33    2.54   0
   7  -5   2   10.19    1.11   0
   8  -8 -25    2.29    3.82   0
   8  -7 -22    5.07    3.26   0
   8  -7 -21   -3.10    3.20   0
   8  -6 -15   29.45    2.87   0
   9  -9 -25   16.55    4.15   0
   9  -9 -24    1.53    3.90   0
   9  -8 -21    4.56    3.57   0
   9  -8 -20   -0.75    3.03   0
   9  -7 -16    4.66    2.58   0
   9  -7 -15   50.23    3.29   0
  10 -10 -23   15.31    4.11   0
  10  -9 -19   34.68    3.95   0
  10  -8 -14  352.67    5.83   0
  10  -8 -12   85.62    3.53   0
  10  -8 -11    5.08    2.48   0
  11 -10 -16    2.53    3.28   0
  -4   1 -15   -1.16    1.45   0
  -2  -1 -24  119.34    3.36   0
  -2   0 -18   29.99    2.03   0
  -1  -4 -33    8.76    3.27   0
  -1  -3 -30   28.32    3.24   0
  -1  -1 -22   24.63    2.37   0
  -1   0 -15   -2.42    1.68   0
   0  -4 -32    1.80    3.41   0
   0  -3 -29   52.02    3.67   0
   0  -2 -25    4.62    2.46   0
   0   0 -10 6242.98   12.16   0
   1  -5 -34    7.88    3.56   0
   1  -4 -31    3.58    3.44   0
   1  -3 -27   69.55    3.77   0
   1  -2 -23  298.69    4.98   0
   2  -5 -32   -0.80    3.62   0
   2  -4 -29    1.59    3.40   0
   2  -3 -25    3.17    2.91   0
   2  -1 -10  442.08    3.72   0
   3  -5 -30    7.98    3.44   0
   3  -4 -27  409.50    6.84   0
   3  -3 -23  218.85    4.69   0
   3  -2 -16  155.22    3.68   0
   4  -5 -28    4.08    3.56   0
   4  -4 -25   54.27    3.48   0
   4  -4 -24   14.98    2.89   0
   4  -3 -19    3.48    2.56   0
   5  -5 -26   25.45    3.57   0
   5  -5 -25   32.84    2.82   0
   5  -4 -21   52.82    3.21   0
   5  -3 -14   43.11    2.82   0
   5  -3   0   26.57    1.02   0
   6  -6 -27    5.47    3.39   0
   6  -5 -22  175.63    4.77   0
   6  -4 -15    3.87    1.73   0
   6  -4   2   22.46    1.06   0
   7  -7 -27  150.25    5.59   0
   7  -6 -23   78.51    4.15   0
   7  -5 -18   -0.31    2.40   0
   8  -8 -27   18.55    4.18   0
   8  -8 -26    7.93    3.73   0
   8  -7 -23   18.49    3.68   0
   8  -6 -17   41.02    3.26   0
   9  -8 -23   10.54    3.81   0
   9  -7 -18    3.51    3.00   0
   9  -7 -17   47.05    3.45   0
  10  -9 -21   -0.25    3.58   0
  10  -8 -17   15.02    3.00   0
  10  -8 -16   24.38    3.25   0
  10  -8 -15    9.60    3.05   0
  11 -10 -20   -0.18    3.58   0
  11 -10 -19   -0.11    3.51   0
  11  -9 -14   24.53    3.53   0
  -3   1 -13   13.86    1.48   0
  -2  -1 -25    0.18    2.18   0
  -1  -2 -28   55.75    3.39   0
  -1  -1 -23  121.76    3.35   0
   0  -4 -33   44.65    4.06   0
   0  -3 -30    4.73    3.23   0
   0  -2 -26   59.67    3.30   0
   0  -1 -21   -1.61    2.10   0
   0   0 -12  982.32    5.40   0
   0   0 -11    0.25    1.12   0
   1  -4 -32    4.89    3.57   0
   1  -3 -28   17.15    3.23   0
   1  -2 -24    2.14    2.40   0
   2  -5 -33   -2.49    3.61   0
   2  -4 -30   30.49    3.81   0
   2  -3 -26  618.40    7.64   0
   2  -1 -13  194.74    3.10   0
   3  -5 -31    3.82    3.45   0
   3  -4 -28   -2.73    3.23   0
   3  -3 -24   15.18    2.91   0
   3  -2 -18   -0.74    2.50   0
   4  -5 -29    4.60    3.41   0
   4  -3 -21   15.94    2.64   0
   4  -3 -20   45.43    2.92   0
   4  -2 -11   -1.65    1.56   0
   4  -2 -10   14.11    1.64   0
   4  -2  -9   36.70    1.79   0
   4  -2  -8  546.38    4.27   0
   4  -2  -7   21.28    1.50   0
   4  -2  -6  685.56    4.34   0
   4  -2  -5   84.94    1.83   0
   4  -2  -4   50.37    1.44   0
   5  -5 -27    2.45    3.46   0
   5  -4 -23  107.08    3.87   0
   5  -4 -22    4.26    2.77   0
   5  -3 -15  935.45    7.39   0
   6  -6 -28    7.25    3.77   0
   7  -7 -28    7.28    3.96   0
   7  -6 -24    9.03    3.48   0
   7  -5 -19  527.14    6.77   0
   8  -7 -25   33.50    4.13   0
   8  -7 -24   -4.53    3.28   0
   8  -6 -20   19.49    3.22   0
   9  -8 -25   10.76    3.66   0
   9  -8 -24    6.08    3.81   0
   9  -7 -20    7.69    3.23   0
   9  -7 -19  102.77    4.31   0
  10  -9 -24   -0.67    3.50   0
  10  -9 -23   24.46    4.07   0
  10  -8 -19   66.99    4.10   0
  10  -8 -18    1.18    3.17   0
  11 -10 -22   41.29    4.35   0
  11  -9 -17   10.61    3.38   0
  11  -9 -16   -1.53    3.06   0
  11  -9 -15  102.51    4.20   0
  -6   2  -9  495.13    1.67   0
  -6   2  -3   12.92    0.57   0
  -3   0 -22   25.73    2.09   0
  -3   1 -14   26.44    1.74   0
  -2  -1 -26  151.93    4.10   0
  -1  -3 -32    4.11    3.16   0
  -1  -2 -29   29.07    3.35   0
  -1  -1 -24    2.44    2.19   0
  -1   0 -17    1.33    1.85   0
   0  -4 -34   15.94    3.83   0
   0  -3 -31    0.47    3.06   0
   0  -1 -22   61.55    2.80   0
   0   0 -13   -1.66    1.33   0
   1  -4 -33   16.65    3.72   0
   1  -2 -25    7.75    2.53   0
   2  -5 -34    7.55    3.66   0
   2  -4 -31    6.25    3.52   0
   2  -2 -22  224.26    4.14   0
   2  -1   0  422.68    1.60   0
   3  -5 -32   15.35    2.99   0
   3  -4 -29    2.85    3.44   0
   3  -3 -25  140.46    4.34   0
   3  -2 -19 1190.16    8.56   0
   4  -5 -30   65.13    3.77   0
   4  -4 -27    4.46    3.21   0
   4  -3 -22   11.21    2.61   0
   4  -2 -12   24.67    1.99   0
   4  -2  -3   66.92    1.42   0
   5  -6 -31   45.99    4.28   0
   5  -5 -28   20.86    3.80   0
   5  -3 -17  303.92    4.81   0
   5  -3   1    4.40    0.69   0
   6  -6 -29   -0.24    3.80   0
   6  -5 -25   17.55    3.44   0
   6  -4 -20  439.59    6.14   0
   7  -7 -29   72.37    4.77   0
   7  -6 -26    5.04    3.62   0
   7  -5 -20    6.82    2.05   0
   7  -4  -8   10.39    2.11   0
   8  -6 -22   67.61    3.98   0
   8  -5 -14    1.74    2.21   0
   8  -5 -11    4.31    2.21   0
   8  -5  -7   71.98    2.54   0
   8  -5  -6   82.61    2.47   0
   8  -5  -5   -1.15    1.97   0
   9  -8 -26   95.83    5.19   0
   9  -7 -22    3.85    3.42   0
   9  -7 -21   -5.66    3.24   0
   9  -6 -14    2.15    2.35   0
   9  -6 -12   65.51    2.93   0
   9  -6 -11    7.23    2.18   0
   9  -6 -10   10.65    2.13   0
   9  -6  -9    2.88    1.90   0
   9  -6  -8   23.05    2.06   0
   9  -6  -5   85.56    2.60   0
  10  -8 -21    8.30    3.64   0
  10  -8 -20   22.96    3.76   0
  10  -7 -13  141.34    4.15   0
  10  -7 -12    4.02    2.35   0
  10  -7 -11    0.98    2.16   0
  10  -7 -10   74.70    2.96   0
  10  -7  -9    9.98    2.14   0
  10  -7  -8  221.29    4.17   0
  10  -7  -7   66.67    2.83   0
  11  -9 -20    4.52    3.27   0
  11  -9 -19   27.32    3.76   0
  11  -9 -18   35.54    3.84   0
  -4   1 -17   13.48    1.38   0
  -3   0 -23   -0.32    2.10   0
  -2  -1 -27   30.76    3.14   0
  -1  -1 -25  476.47    5.91   0
   0  -4 -35   17.05    3.72   0
   0  -3 -32   -0.45    3.19   0
   0  -2 -28   61.79    3.47   0
   0  -1 -23   19.42    2.34   0
   0   0 -15   -2.72    1.67   0
   0   0 -14 1098.76    6.19   0
   1  -3 -30    4.05    3.13   0
   1  -2 -26   -0.89    2.57   0
   1  -1 -20   75.40    2.94   0
   1  -1   5 1339.09    3.19   0
   2  -3 -29   34.76    3.35   0
   2  -3 -28   65.16    3.65   0
   3  -4 -30   16.51    3.68   0
   3  -3 -26   -0.46    2.90   0
   3  -2 -21   13.38    2.50   0
   4  -5 -32   61.16    4.52   0
   4  -4 -28   89.03    4.44   0
   4  -3 -23    5.88    2.70   0
   4  -2 -16    0.73    2.35   0
   4  -2  -2  433.06    2.74   0
   5  -5 -30   -4.17    3.27   0
   5  -5 -29    5.41    3.44   0
   5  -4 -25  199.21    5.08   0
   5  -3 -19   35.71    2.78   0
   6  -6 -30    1.75    3.73   0
   6  -5 -27    3.91    3.47   0
   6  -5 -26  140.43    4.84   0
   6  -4 -21   67.19    3.50   0
   6  -4   3    5.08    0.75   0
   7  -6 -27   15.94    3.83   0
   7  -5 -23    5.40    3.05   0
   7  -5 -22    2.43    2.74   0
   7  -4 -15   78.39    3.19   0
   7  -4 -14   21.01    2.50   0
   7  -4 -13    7.71    2.36   0
   7  -4  -7   84.85    2.59   0
   7  -4  -6    4.82    1.78   0
   7  -4  -5   77.73    2.25   0
   8  -7 -28   20.75    4.17   0
   8  -7 -27   40.36    3.48   0
   8  -6 -24   39.69    3.91   0
   8  -6 -23    9.28    3.35   0
   8  -5 -16   14.88    2.67   0
   8  -5 -15   21.81    2.61   0
   8  -5  -4  410.45    4.04   0
   8  -5  -3   -1.66    1.62   0
   9  -7 -24    1.95    3.54   0
   9  -7 -23   19.58    3.76   0
   9  -6 -17  113.84    3.97   0
   9  -6 -15    0.22    2.26   0
   9  -6  -4    1.85    1.51   0
   9  -6  -3  343.09    3.86   0
  10  -7 -17   55.63    3.58   0
  10  -7 -16   -0.75    2.74   0
  10  -7 -15  167.68    4.42   0
  11  -9 -22   58.61    4.41   0
  11  -9 -21   25.28    3.97   0
  11  -8 -15    1.02    3.13   0
  11  -8 -13    7.72    2.73   0
  11  -8 -12    9.95    2.65   0
  11  -8 -11   10.51    2.54   0
  12 -10 -20   30.03    3.77   0
  12 -10 -18   10.31    3.61   0
  -4   1 -18    6.36    1.34   0
  -3   1 -16    0.51    1.65   0
  -2   1 -11   49.18    1.43   0
  -2   1 -10  340.03    2.55   0
  -1  -1 -26   11.90    2.43   0
   0  -3 -33   -1.27    3.21   0
   0  -2 -29    6.75    2.86   0
   0  -1 -24   48.44    2.81   0
   1  -4 -35    0.80    3.64   0
   1  -3 -31   19.00    3.49   0
   1  -2 -27  155.74    4.39   0
   1  -1 -22    5.01    2.13   0
   2  -4 -33    2.41    3.52   0
   2  -3 -30   10.82    3.26   0
   2  -2 -25    3.37    2.63   0
   2  -1 -18 1101.80    7.66   0
   3  -4 -32   23.09    3.64   0
   3  -3 -28    9.66    2.93   0
   3  -2 -22   24.80    2.70   0
   4  -4 -29    0.24    3.41   0
   4  -3 -25   30.00    3.27   0
   5  -4 -27   36.87    3.72   0
   5  -4 -26   -0.69    2.15   0
   5  -3 -20   25.12    2.18   0
   6  -6 -31   -2.20    2.75   0
   6  -5 -28    9.69    3.54   0
   6  -4 -23    3.58    2.84   0
   6  -3 -14    9.23    2.40   0
   6  -3  -9   95.75    2.62   0
   6  -3  -8    9.94    1.75   0
   6  -3  -7    0.24    1.48   0
   7  -6 -29   83.15    4.84   0
   7  -5 -25   10.87    3.34   0
   7  -5 -24    3.32    3.09   0
   7  -4 -18   -1.61    2.29   0
   7  -4 -17   59.36    3.14   0
   7  -4 -16   -0.10    2.35   0
   7  -4  -4   46.18    1.88   0
   8  -6 -25    0.29    3.44   0
   8  -5 -19   -3.13    2.67   0
   8  -5  -2  112.38    2.38   0
   9  -7 -26    2.42    3.46   0
   9  -7 -25    1.40    3.63   0
   9  -6 -20   14.31    3.16   0
   9  -6 -19   78.16    3.84   0
   9  -6 -18   27.28    2.46   0
  10  -8 -24   13.14    3.64   0
  10  -7 -20   70.50    4.04   0
  10  -7 -19   48.55    3.69   0
  11  -9 -24   25.32    4.12   0
  11  -9 -23    4.05    3.71   0
  11  -8 -19  295.42    6.44   0
  11  -8 -18   18.39    3.51   0
  11  -8 -17   11.52    3.15   0
  11  -8 -16  111.73    4.27   0
  12 -10 -22    0.77    3.67   0
  12 -10 -21   -0.51    3.56   0
  -6   2 -10    4.94    0.62   0
  -2   0 -23   -4.73    1.89   0
  -2   1 -13   -1.05    1.29   0
  -2   1 -12  119.11    1.89   0
  -1  -1 -27  173.03    4.22   0
  -1   0 -21    1.29    1.80   0
   0  -3 -34   19.67    3.57   0
   0  -2 -30   28.19    3.26   0
   0  -1 -25  103.39    3.41   0
   0   0 -17    2.57    1.97   0
   1  -2 -28   37.25    3.26   0
   1  -1 -23    7.44    2.23   0
   1   0 -10  582.33    3.98   0
   1   0  -9   -0.12    1.14   0
   2  -4 -34    2.61    3.58   0
   2  -3 -31   18.87    3.51   0
   2  -1 -19   81.32    3.06   0
   3  -4 -33    6.34    3.62   0
   3  -3 -29    2.02    3.09   0
   3  -2 -24    4.00    2.42   0
   3  -2 -23  548.67    6.54   0
   3  -1 -11   20.16    1.61   0
   3  -1  -9  499.05    3.98   0
   3  -1  -8   13.37    1.44   0
   3  -1  -7  571.14    3.90   0
   4  -4 -31    6.97    3.57   0
   4  -4 -30    1.25    2.54   0
   4  -3 -26  749.55    8.38   0
   5  -5 -32    0.54    3.80   0
   5  -4 -28   -1.94    3.23   0
   5  -3 -22    1.76    2.47   0
   5  -3   2   81.82    1.07   0
   6  -5 -29    3.72    3.57   0
   6  -4 -24   12.40    2.82   0
   6  -3 -17   52.74    2.95   0
   6  -3 -15    0.05    2.28   0
   6  -3  -6   86.57    2.12   0
   6  -3  -5    0.90    1.25   0
   7  -6 -30    1.13    3.78   0
   7  -5 -26   -0.93    3.26   0
   7  -4 -20   20.98    2.80   0
   7  -4  -2   23.17    1.62   0
   8  -6 -27    5.48    3.66   0
   8  -5 -22   54.41    3.46   0
   8  -5 -21    1.23    2.90   0
   8  -5 -20  209.67    4.52   0
   8  -5  -1    1.98    1.38   0
   9  -7 -27  196.65    6.06   0
   9  -6 -22   31.12    3.58   0
   9  -6 -21   82.65    4.07   0
  10  -7 -22   26.41    3.74   0
  10  -7 -21   11.01    3.45   0
  11  -8 -20   17.21    3.62   0
  12  -9 -19   17.39    3.56   0
  12  -9 -18   24.88    3.60   0
  12  -9 -17   49.13    3.81   0
  12  -9 -16   18.24    3.34   0
  -6   2 -11  188.45    1.49   0
  -3   1 -18    1.24    1.66   0
  -2   0 -24   36.86    2.36   0
  -2   1 -14   23.27    1.50   0
  -1  -1 -28   39.46    3.01   0
   0  -2 -31   20.25    3.11   0
   0  -1 -26   12.46    2.48   0
   1  -3 -33   14.39    3.27   0
   1  -2 -29   39.19    3.33   0
   1   0 -14    2.50    1.45   0
   1   0 -13   -0.77    1.32   0
   1   0 -12    1.31    1.27   0
   1   0 -11    0.32    1.20   0
   1   0  -8  386.11    3.00   0
   1   0  -7    1.26    1.07   0
   2  -4 -35    5.49    3.39   0
   2  -3 -32   14.60    3.46   0
   2  -2 -27   24.96    3.07   0
   2  -1 -21   34.02    2.63   0
   3  -4 -34    5.39    3.60   0
   3  -3 -30    1.90    3.25   0
   3  -2 -25  425.44    6.16   0
   3  -1 -14   65.81    2.42   0
   3  -1  -6    8.04    1.21   0
   4  -4 -32    5.79    3.60   0
   4  -3 -28   46.34    3.42   0
   4  -3 -27    2.53    3.03   0
   4  -2 -21   62.51    3.13   0
   5  -4 -30   11.46    3.48   0
   5  -4 -29  358.66    6.91   0
   5  -2  -9 2523.94    9.36   0
   6  -5 -31   -2.71    3.63   0
   6  -3 -19   -3.21    2.21   0
   6  -3 -18   23.26    2.65   0
   7  -5 -28   14.02    3.63   0
   7  -4 -22    4.42    2.77   0
   7  -4 -21  340.34    5.72   0
   8  -6 -29   14.44    4.00   0
   8  -6 -28   56.83    4.35   0
   8  -5 -24    6.29    3.17   0
   8  -5 -23   13.93    3.23   0
   9  -7 -28    8.87    3.02   0
   9  -6 -25   -1.03    3.17   0
   9  -6 -23    5.49    2.53   0
   9  -5 -14    3.85    2.27   0
   9  -5 -13  218.83    4.19   0
  10  -7 -25  101.30    4.75   0
  10  -7 -24   -1.43    3.52   0
  10  -7 -23   54.01    4.01   0
  10  -6 -16   10.70    2.48   0
  10  -6 -15    8.75    2.48   0
  10  -6 -14    7.08    2.38   0
  10  -6 -13   28.39    2.59   0
  10  -6 -12   17.10    2.35   0
  10  -6 -11    3.88    2.07   0
  11  -8 -24   35.18    4.14   0
  11  -8 -23    3.46    3.58   0
  11  -8 -22    2.40    2.58   0
  12  -9 -23   15.48    4.20   0
  12  -9 -22   -0.12    3.44   0
  12  -9 -21    0.12    3.46   0
  -3   1 -19   23.98    1.88   0
  -2   0 -25   -1.13    2.00   0
  -2   1 -16    3.58    1.84   0
  -2   1 -15    0.03    1.41   0
  -1  -1 -29    8.43    2.65   0
  -1   0 -23   -3.26    1.85   0
   0  -2 -32   50.36    3.61   0
   0   0 -20  465.66    5.06   0
   1  -3 -35   88.81    4.84   0
   1  -2 -31    1.43    2.71   0
   1  -1 -25  148.16    3.83   0
   1   0 -16  183.80    3.27   0
   1   0 -15   -1.48    1.71   0
   1   0  -6   55.76    1.33   0
   2  -3 -33    0.55    3.39   0
   2  -2 -28    1.37    2.01   0
   2  -1 -23    2.77    2.13   0
   2  -1 -22  155.51    3.76   0
   3  -3 -31    1.72    3.30   0
   3  -2 -26    0.41    2.73   0
   3  -1 -18   66.90    2.88   0
   3  -1  -5  389.74    2.91   0
   4  -4 -33   12.24    3.72   0
   4  -3 -29    3.26    3.28   0
   4  -2 -23    3.75    2.41   0
   4  -2 -22    7.99    2.35   0
   4  -2   0 1669.17    4.34   0
   5  -4 -31  177.85    5.58   0
   5  -3 -25    0.64    1.97   0
   5  -2 -17   53.90    2.91   0
   5  -2 -15  758.09    6.51   0
   5  -2  -8   28.79    1.65   0
   5  -2  -7  498.22    4.00   0
   6  -4 -28   72.66    4.22   0
   6  -3 -22   69.58    3.23   0
   6  -3 -20  149.82    3.61   0
   6  -3  -3   12.75    1.14   0
   7  -5 -29    2.68    3.60   0
   7  -4 -24    7.04    3.01   0
   7  -4  -1  180.76    2.40   0
   8  -5 -26   -1.30    3.07   0
   8  -5   0  260.60    2.76   0
   8  -4 -15   -1.38    2.22   0
   8  -4 -14  166.81    3.80   0
   8  -4 -13    7.68    2.25   0
   8  -4 -12  696.42    6.36   0
   8  -4 -11   11.58    2.22   0
   9  -6 -27    8.41    3.44   0
   9  -6 -26   26.68    3.89   0
   9  -5 -19    1.56    2.70   0
   9  -5 -18    6.66    2.69   0
   9  -5 -17   36.38    2.93   0
   9  -5 -10    2.43    1.90   0
  10  -7 -27   -0.70    3.74   0
  10  -6 -20   31.77    3.38   0
  10  -6 -19   34.53    3.41   0
  10  -6 -18   33.78    3.23   0
  10  -6 -17   -1.11    2.66   0
  10  -6  -9   -1.52    1.73   0
  10  -6  -8   23.58    2.07   0
  11  -8 -25   56.57    4.58   0
  11  -7 -20  104.54    4.31   0
  11  -7 -19   15.43    3.28   0
  11  -7 -18   81.58    3.95   0
  11  -7 -17    7.43    2.94   0
  11  -7 -16   22.38    3.04   0
  11  -7 -15  341.09    5.74   0
  11  -7 -14   -1.01    2.55   0
  11  -7 -13   29.66    2.81   0
  11  -7 -12    2.33    2.30   0
  11  -7 -10    2.03    2.20   0
  12  -8 -17    4.66    3.33   0
  12  -8 -15   37.40    3.30   0
  -3   1 -20    0.45    1.47   0
  -3   1   0    2.70    0.49   0
  -2   1 -17    1.85    1.50   0
   0  -2 -33   58.95    3.87   0
   0  -1 -29    2.65    2.90   0
   0  -1 -28    6.14    2.59   0
   0   0 -22  600.98    5.93   0
   0   0 -21   -1.68    1.85   0
   1  -2 -32   13.44    3.25   0
   1  -1 -27  122.50    3.76   0
   1  -1 -26   -1.63    2.41   0
   1   0  -5    0.20    0.73   0
   2  -3 -34    6.99    3.46   0
   2  -2 -30   -0.11    2.90   0
   2  -1 -24    2.82    2.28   0
   3  -2 -27  306.69    5.57   0
   3  -1  -4   53.54    1.32   0
   4  -4 -34   35.78    4.15   0
   4  -3 -30  159.02    5.10   0
   5  -4 -32    7.19    3.67   0
   5  -3 -28    3.60    2.87   0
   5  -3 -27   28.77    3.37   0
   5  -2 -20   68.06    3.09   0
   5  -2 -19  275.44    4.65   0
   5  -2 -18   -2.78    1.54   0
   6  -4 -30    1.21    3.23   0
   6  -4 -29   26.80    3.80   0
   6  -4   4    2.20    0.61   0
   6  -3 -24   46.88    3.29   0
   6  -3 -23    1.78    2.62   0
   6  -3  -2    1.37    1.09   0
   7  -5 -31   58.44    4.50   0
   7  -4 -26   21.90    3.45   0
   7  -3 -15   64.11    2.89   0
   7  -3 -13 1497.23    8.91   0
   8  -5 -28  114.60    4.72   0
   8  -5 -27    0.51    3.42   0
   8  -4 -19   13.27    2.62   0
   8  -4  -7   18.28    2.23   0
   9  -6 -28   51.59    4.54   0
   9  -5 -22   16.60    3.22   0
   9  -5 -20   79.09    3.62   0
   9  -5  -6   19.95    1.80   0
  10  -6 -23    1.15    3.35   0
  10  -6 -22  132.42    4.79   0
  10  -6 -21    6.23    3.19   0
  11  -7 -23   27.04    3.83   0
  11  -7 -22   79.94    4.40   0
  11  -7 -21  130.70    4.88   0
  12  -8 -22   56.20    4.02   0
  12  -8 -21   80.44    4.43   0
  12  -8 -20   92.08    4.44   0
  12  -8 -18   36.78    3.60   0
  -2   1 -19    7.44    1.90   0
  -2   1 -18   51.73    2.01   0
  -1   0 -25    1.28    2.02   0
  -1   1 -13  255.11    2.92   0
  -1   1 -12   28.78    1.45   0
  -1   1 -11  562.20    3.63   0
  -1   1 -10   19.39    1.20   0
   0  -1 -30   11.19    2.80   0
   0   0 -23   -0.42    1.87   0
   1  -2 -33    2.56    3.17   0
   1   0 -20   11.27    2.09   0
   2  -3 -35   11.50    3.61   0
   2  -2 -31   37.73    3.50   0
   2  -1 -26   49.19    2.94   0
   2  -1 -25   31.76    2.75   0
   2  -1   1    4.88    0.28   0
   3  -3 -34   39.43    3.98   0
   3  -3 -33   14.09    3.35   0
   3  -1 -22    0.76    2.23   0
   3  -1 -21  155.56    3.73   0
   4  -3 -32    0.83    3.39   0
   4  -3 -31   10.47    3.24   0
   5  -4 -33   69.55    4.40   0
   5  -3 -29    1.24    3.26   0
   5  -2 -22   37.89    2.80   0
   5  -2 -21  246.78    4.62   0
   5  -2  -5  465.46    3.53   0
   6  -4 -31    4.92    3.65   0
   6  -3 -26  115.40    4.11   0
   6  -3 -25    6.78    2.90   0
   7  -4 -28    4.09    3.40   0
   7  -4 -27    1.44    3.28   0
   7  -3 -20    0.71    2.25   0
   7  -3 -19   13.14    2.48   0
   7  -3 -18   26.67    2.62   0
   7  -3 -16   -1.80    1.63   0
   7  -3  -9    0.78    1.94   0
   8  -5   1    6.95    1.12   0
   8  -4 -23    3.65    2.83   0
   8  -4 -22   17.79    2.99   0
   8  -4  -6  438.72    4.30   0
   9  -6 -29  270.22    6.34   0
   9  -5 -25    5.71    3.17   0
   9  -5 -24   61.64    3.94   0
   9  -5 -23    0.82    2.80   0
   9  -5  -5   16.56    1.64   0
  10  -6 -25   30.70    3.93   0
  10  -6 -24    1.54    3.39   0
  11  -7 -26   75.00    4.46   0
  12  -8 -23    5.62    3.54   0
  13  -9 -22   19.07    3.78   0
  13  -9 -21    8.50    3.57   0
  -1   0 -27   -0.71    2.49   0
  -1   0 -26   25.85    2.45   0
  -1   1 -16   17.12    1.98   0
  -1   1 -15  147.59    2.57   0
  -1   1 -14   21.41    1.50   0
  -1   1  -9  188.50    1.94   0
  -1   1  -8    8.11    0.95   0
   0  -1 -31    5.38    2.83   0
   0   0 -25   -0.51    2.29   0
   0   0 -24  135.07    3.42   0
   1  -2 -34   57.78    3.93   0
   1  -1 -29    0.30    2.60   0
   1   0 -22   14.98    2.18   0
   1   0 -21   -0.48    1.97   0
   1   0  -4   52.05    0.86   0
   2  -2 -32  112.21    4.52   0
   2  -1 -27   22.29    2.87   0
   2   0 -15   -2.03    1.72   0
   2   0 -14 2048.70    8.70   0
   2   0 -13   -2.12    1.37   0
   2   0 -12   -0.84    1.28   0
   3  -3 -35   99.29    4.78   0
   3  -2 -30   16.31    3.32   0
   3  -1 -24   -1.41    2.36   0
   3  -1  -3  783.38    3.45   0
   4  -2 -28   53.83    3.53   0
   4  -2 -27   -0.02    2.58   0
   4  -1 -18   99.42    3.20   0
   4  -1 -17    8.92    2.28   0
   4  -1 -16  177.33    3.63   0
   4  -1 -13   27.54    1.58   0
   4  -1 -11   99.90    2.35   0
   4  -1 -10   85.39    2.13   0
   5  -3 -31    8.83    3.23   0
   5  -3 -30    2.84    3.36   0
   5  -2 -24   21.65    2.82   0
   5  -2 -23   43.91    2.88   0
   6  -4 -33    6.37    3.67   0
   6  -4 -32   23.86    3.90   0
   6  -3 -27   10.28    3.12   0
   6  -3  -1   25.62    1.16   0
   6  -2 -15   40.22    2.65   0
   6  -2 -14  690.25    6.15   0
   7  -4 -30    1.81    3.41   0
   7  -4 -29  367.48    7.03   0
   7  -3 -22   18.04    2.80   0
   7  -3  -8    0.04    1.70   0
   7  -3  -7   77.86    2.33   0
   8  -4 -25   45.89    3.71   0
   8  -4  -5   55.26    2.06   0
   9  -5 -27    6.82    3.52   0
   9  -5 -26    4.36    3.43   0
   9  -5  -4    6.42    1.43   0
  10  -6 -27   24.46    3.98   0
  10  -5 -18  168.06    4.43   0
  10  -5 -17   11.10    2.70   0
  10  -5 -15   76.01    3.20   0
  10  -5 -14   56.34    2.88   0
  10  -5 -13   46.14    2.59   0
  11  -6 -20   -5.64    2.65   0
  11  -6 -19  274.03    5.68   0
  11  -6 -18    5.71    2.95   0
  11  -6 -17   96.79    3.83   0
  11  -6 -16    1.53    2.64   0
  11  -6 -14    4.98    2.48   0
  12  -7 -16    2.87    2.80   0
  12  -7 -15   23.86    2.79   0
  -5   2 -12   40.70    1.16   0
  -1   0 -28   38.81    2.82   0
  -1   1 -18    5.18    1.66   0
   0   0 -26  550.12    6.24   0
   1  -2 -35   10.55    3.43   0
   1  -1 -30    3.59    2.81   0
   1   0 -23   -0.85    1.90   0
   2  -2 -34   18.87    3.47   0
   2  -2 -33   -1.92    2.87   0
   2   0 -19   -1.19    2.11   0
   2   0 -10 2049.92    7.48   0
   2   0  -9   -0.28    1.22   0
   3  -2 -32   55.82    3.91   0
   3  -1 -26   27.33    2.76   0
   3  -1 -25  847.21    8.06   0
   4  -2 -29    3.01    2.99   0
   4  -1 -21   47.04    2.77   0
   5  -3 -32    4.95    3.56   0
   5  -3   3  164.37    1.16   0
   5  -2 -26    5.76    2.83   0
   5  -2 -25  140.30    4.10   0
   5  -2  -3  121.47    1.84   0
   6  -3 -29   30.52    3.62   0
   6  -3 -28   17.91    2.66   0
   6  -2 -21   -1.99    2.13   0
   6  -2 -20    6.02    2.38   0
   6  -2 -17    3.74    1.62   0
   7  -3 -25   -0.14    2.77   0
   7  -3 -24    2.92    2.76   0
   7  -3  -6  163.81    2.75   0
   8  -4 -28   48.58    3.79   0
   8  -4 -27   -0.57    3.22   0
   8  -4 -26    7.01    2.44   0
   8  -4  -4  178.64    2.75   0
   9  -5 -29  355.42    7.21   0
   9  -5 -28   35.90    4.18   0
   9  -5  -3    1.21    1.27   0
   9  -4 -21  103.27    3.82   0
   9  -4 -20    0.66    2.71   0
   9  -4 -19  306.24    5.38   0
   9  -4 -18   24.65    2.74   0
   9  -4 -16    6.31    2.37   0
   9  -4 -15   15.68    2.40   0
   9  -4 -13  187.22    3.86   0
   9  -4 -12  184.26    3.74   0
  10  -5 -22   -2.16    2.99   0
  10  -5 -21   32.74    3.40   0
  10  -5 -12   24.91    2.34   0
  10  -5 -11    0.10    1.91   0
  11  -6 -24   15.39    3.62   0
  11  -6 -23   48.33    3.96   0
  11  -6 -22   24.83    3.60   0
  11  -6 -11  159.99    3.71   0
  11  -6 -10    8.91    2.09   0
  12  -7 -24   -0.96    3.15   0
  12  -7 -23   16.63    3.60   0
  12  -7 -22   40.56    3.87   0
  12  -7 -13   20.88    2.71   0
  12  -7 -12   20.90    2.69   0
  13  -8 -22    0.73    3.19   0
  13  -8 -21   -0.63    3.26   0
  13  -8 -20    0.90    3.22   0
  13  -8 -19   71.10    4.08   0
  13  -8 -18   -0.74    3.02   0
  13  -8 -17    5.31    3.09   0
  -5   2 -13  343.62    2.43   0
  -5   2 -10   15.83    0.70   0
  -2   1 -23   11.83    1.83   0
  -1   1  -7 8625.52   10.35   0
   0   0 -27   -0.75    2.26   0
   1  -1 -32   13.12    3.10   0
   1  -1 -31  183.94    4.77   0
   1   0 -25    1.46    2.11   0
   1   0 -24    6.79    2.10   0
   2  -2 -35   14.00    3.44   0
   2  -1 -29   -0.43    2.46   0
   2   0 -21   -0.96    2.06   0
   2   0 -20   73.02    2.84   0
   2   0  -8 1096.33    5.07   0
   3  -2 -33    9.27    3.31   0
   3  -1 -27   90.48    3.68   0
   3  -1  -2    1.18    0.82   0
   4  -2 -30   36.21    2.90   0
   4  -1 -24  197.43    4.28   0
   4  -1 -22   10.55    2.25   0
   5  -3 -34    7.13    3.35   0
   5  -3 -33   70.16    4.40   0
   6  -3 -31   18.42    3.69   0
   6  -3 -30  280.29    6.13   0
   6  -2 -24   91.08    3.51   0
   6  -2 -23    3.96    2.52   0
   6  -2 -22   40.95    2.86   0
   6  -2  -9    0.59    1.50   0
   6  -2  -8   29.37    1.69   0
   7  -4 -32   30.22    3.21   0
   7  -4   1   10.62    1.02   0
   7  -3 -27  144.87    4.74   0
   8  -4 -30    3.21    3.28   0
   8  -4 -29   30.27    3.89   0
   8  -3 -20   63.93    3.24   0
   8  -3 -18   33.86    2.77   0
   8  -3 -17   11.93    2.38   0
   8  -3 -15   79.32    2.98   0
   8  -3 -14  234.09    4.12   0
   8  -3 -13    3.68    2.18   0
   9  -5  -2    0.84    1.41   0
   9  -4 -23   18.40    3.16   0
   9  -4 -22   45.79    3.43   0
   9  -4 -11   12.16    2.03   0
   9  -4 -10   39.04    2.30   0
  10  -5 -26   87.42    4.52   0
  10  -5 -24  103.03    4.38   0
  10  -5  -9    8.69    1.82   0
  11  -6 -26   39.35    4.15   0
  11  -6  -9    6.15    1.96   0
  11  -6  -8   13.70    1.92   0
  13  -8 -23   -0.49    3.16   0
  -5   2  -9   48.56    0.72   0
  -3   1  -1   94.77    0.76   0
  -1   1 -22   23.69    1.95   0
   0   0 -29    0.16    2.41   0
   0   0 -28   93.54    3.47   0
   0   1 -17   61.26    2.28   0
   0   1 -16    3.31    1.69   0
   0   1 -15   10.82    1.61   0
   0   1 -14  110.79    2.24   0
   1  -1 -33   25.62    3.29   0
   1   0 -27    2.36    2.15   0
   1   0 -26    3.74    2.22   0
   2  -1 -31    1.05    2.79   0
   2   0 -23    1.01    2.07   0
   2   0 -22    6.22    2.02   0
   2   0  -7    1.20    1.07   0
   3  -2 -35  113.74    4.61   0
   3  -2 -34   15.37    3.51   0
   3  -1 -29    4.26    2.89   0
   3  -1 -28   19.72    2.85   0
   4  -2 -33   10.58    3.16   0
   4  -2 -32    0.91    3.21   0
   4  -1 -26  189.95    4.55   0
   4  -1 -25   23.37    2.83   0
   5  -2 -30    2.72    3.20   0
   5  -2 -29  202.01    5.24   0
   5  -1 -19  132.83    3.51   0
   5  -1 -18   35.21    2.54   0
   5  -1 -17   10.07    2.25   0
   5  -1 -16    0.62    2.16   0
   6  -3 -33   35.76    3.76   0
   6  -3 -32    6.46    3.51   0
   6  -3   0    0.77    0.81   0
   6  -2  -7    0.53    1.30   0
   7  -3 -29   13.87    3.41   0
   7  -3 -28   26.58    2.82   0
   8  -4 -31    9.29    3.64   0
   8  -3 -21   -0.66    1.77   0
   8  -3 -12   19.92    2.21   0
   9  -4 -26   20.89    3.54   0
   9  -4 -25    8.28    2.43   0
  10  -5 -29   -3.44    3.60   0
  10  -5 -28  332.57    7.02   0
  12  -6 -20  164.02    5.08   0
  12  -6 -19   17.74    2.90   0
  -1   1 -24    2.46    2.09   0
  -1   1  -6   13.90    0.60   0
   0   0 -30   70.30    3.35   0
   0   1 -11   40.73    1.39   0
   0   1 -10  165.22    2.17   0
   1  -1 -34   -0.32    2.94   0
   1   0 -28    3.64    2.42   0
   2  -1 -33    0.78    2.79   0
   2  -1 -32   19.18    3.24   0
   2   0 -26  676.04    7.18   0
   2   0 -25   -1.44    2.16   0
   2   0  -6 9999.99   13.28   0
   3  -2 -36    0.01    3.44   0
   3  -1 -31  133.07    4.31   0
   3  -1 -30    1.93    2.93   0
   3   0 -21    0.37    1.92   0
   3   0 -19    1.46    2.04   0
   3   0 -18   11.32    2.27   0
   3   0 -14   98.27    2.51   0
   3   0 -13    0.20    1.44   0
   3   0 -12    8.41    1.43   0
   4  -2 -34    8.29    3.38   0
   4  -1 -28    5.21    2.80   0
   4  -1 -27   13.52    2.86   0
   4  -1  -5  180.02    2.16   0
   5  -2 -31   27.29    3.58   0
   5  -1 -23  227.26    4.50   0
   5  -1 -21   10.89    2.35   0
   5  -1 -20    8.70    1.76   0
   5  -1 -12    1.87    1.59   0
   5  -1 -11   64.43    2.13   0
   6  -2 -28    9.39    3.14   0
   6  -2  -6   69.61    1.82   0
   7  -3 -31   16.53    3.75   0
   7  -3 -30   17.66    2.80   0
   7  -2 -21   43.19    2.79   0
   7  -2 -19   13.77    2.41   0
   7  -2 -18   19.28    2.45   0
   7  -2 -17   26.38    2.51   0
   7  -2 -16    0.94    2.19   0
   7  -2 -14   33.33    2.45   0
   8  -4  -2    2.58    1.40   0
   8  -3 -27    2.27    3.14   0
   8  -3 -25   32.66    3.14   0
   9  -5  -1   68.70    1.85   0
   9  -4 -29  434.79    7.65   0
   9  -4 -28   84.06    4.40   0
   9  -4  -7  340.77    4.04   0
  10  -4 -22   13.66    2.82   0
  10  -4 -21   60.44    3.56   0
  10  -4 -20  435.86    6.41   0
  10  -4 -19   -6.63    2.58   0
  10  -4 -17   -2.44    2.40   0
  10  -4 -16  208.61    4.33   0
  10  -4 -15    6.55    2.18   0
  11  -5 -25   12.32    3.28   0
  11  -5 -24   21.25    3.58   0
  11  -5 -23    4.64    3.27   0
  11  -5 -22    3.96    3.17   0
  11  -5 -21   54.22    3.65   0
  11  -5 -19  106.06    3.88   0
  11  -5 -17   -2.53    2.52   0
  11  -5 -16    1.31    2.48   0
  11  -5 -14   -1.52    2.19   0
  12  -6 -26   11.33    3.38   0
  12  -6 -25    1.78    3.45   0
  12  -6 -24   31.34    3.90   0
  12  -6 -23   -2.49    3.24   0
  12  -6 -22  153.43    5.02   0
  12  -6 -21    7.07    3.05   0
  12  -6 -16   10.53    2.75   0
  12  -6 -15    5.74    2.53   0
  12  -6 -14    0.60    2.35   0
  12  -6 -13   16.27    2.53   0
  13  -7 -24   -3.04    3.30   0
  13  -7 -23   -0.27    3.40   0
  13  -7 -22    0.43    3.29   0
  13  -7 -21   83.37    4.31   0
  13  -7 -20   15.26    3.31   0
  13  -7 -19   14.90    3.25   0
  13  -7 -18   12.00    3.02   0
  13  -7 -16   58.03    3.50   0
  13  -7 -15  213.43    4.92   0
  14  -8 -22    3.49    3.40   0
  14  -8 -21   23.63    3.68   0
   0   1 -21    0.00    1.68   0
   0   1  -9   26.59    1.13   0
   1   0 -30    7.77    2.67   0
   1   0 -29   -0.09    2.48   0
   2  -1 -34    1.00    3.02   0
   2   0 -27    0.72    2.44   0
   3   0 -24   28.75    2.47   0
   3   0 -23   -0.92    2.10   0
   3   0 -11   -0.15    1.27   0
   4  -2 -35    4.77    3.34   0
   4  -1 -30   58.96    3.46   0
   4  -1 -29    2.44    2.90   0
   5  -2 -33    3.55    3.42   0
   5  -1 -26   14.61    2.78   0
   5  -1 -25   26.76    2.88   0
   5  -1 -24   -0.43    2.22   0
   5  -1 -10    0.50    1.32   0
   5  -1  -9  250.86    3.09   0
   6  -2 -29    5.47    3.00   0
   6  -2  -5   48.28    1.70   0
   7  -4   2    6.57    0.92   0
   7  -3 -33   57.60    4.34   0
   7  -3 -32   -2.19    2.51   0
   7  -3  -3    3.14    1.14   0
   7  -2 -26    8.98    2.70   0
   7  -2 -24    2.26    2.62   0
   7  -2 -23   26.89    2.25   0
   8  -3 -29   43.27    3.83   0
   8  -3 -28  128.02    4.61   0
   8  -3  -8  258.72    3.62   0
   9  -4  -6   46.23    1.99   0
   9  -3 -22    2.40    2.50   0
   9  -3 -21  405.99    6.08   0
   9  -3 -20   22.83    2.81   0
   9  -3 -19   41.14    2.93   0
   9  -3 -18   26.64    2.62   0
   9  -3 -17   16.13    2.43   0
  10  -5  -5   43.06    1.87   0
  10  -4 -26   14.56    3.52   0
  10  -4 -25    2.11    3.15   0
  10  -4 -24    3.32    3.15   0
  10  -4 -23   27.03    3.10   0
  10  -4 -13   76.75    2.97   0
  10  -4 -12    5.46    2.00   0
  11  -5 -28   -1.02    3.47   0
  11  -5 -27    7.01    3.70   0
  11  -5 -26    8.80    3.54   0
  11  -5 -12   -0.51    2.02   0
  11  -5 -11  253.86    4.22   0
  12  -6 -12   48.46    2.77   0
  12  -6 -11    1.98    2.07   0
  -1   1 -26   12.26    2.15   0
   0   1 -25  100.24    3.20   0
   1   0 -31    0.49    2.60   0
   1   1 -20   75.02    2.60   0
   1   1 -16   -2.47    1.72   0
   1   1 -14   -0.22    1.40   0
   2   0 -29    3.41    2.56   0
   2   0 -28   61.91    3.08   0
   3  -1 -34   -1.99    3.02   0
   3  -1 -33    8.45    3.19   0
   3  -1  -1  604.12    2.51   0
   3   0 -25   -1.56    2.20   0
   3   0  -9    1.26    1.22   0
   4  -1 -31   10.94    3.17   0
   4  -1  -4  949.17    4.27   0
   5  -2 -34    3.22    3.09   0
   5  -1 -28   13.06    2.92   0
   5  -1 -27   -0.57    2.67   0
   5  -1  -8   15.25    1.38   0
   6  -1 -21   -2.03    2.15   0
   6  -1 -19   86.84    3.20   0
   6  -1 -18   18.64    2.49   0
   6  -1 -16   21.69    2.34   0
   7  -2 -28    1.11    3.11   0
   7  -2 -27   21.80    3.19   0
   7  -2  -9  497.27    4.62   0
   8  -4  -1   14.15    1.39   0
   8  -3 -32    8.74    3.48   0
   8  -3 -31    3.08    3.46   0
   8  -3 -30  160.10    4.72   0
   8  -3  -7  162.85    2.95   0
   9  -4  -5  236.96    3.19   0
   9  -3 -26   21.90    3.36   0
   9  -3 -25   38.05    3.48   0
   9  -3 -24   -0.25    2.84   0
   9  -3 -23    1.25    1.95   0
   9  -3 -14   13.49    2.20   0
  10  -4 -29    6.48    3.55   0
  10  -4 -28  315.88    6.67   0
  10  -4 -27   73.85    3.69   0
  10  -4 -11    5.52    1.94   0
  10  -4 -10   87.63    2.86   0
  11  -5  -9  238.04    3.98   0
  -4   2 -10   78.11    1.10   0
  -3   2 -18    7.88    1.49   0
  -3   2 -17   61.59    1.86   0
  -3   2 -16   -1.53    1.27   0
  -3   2 -14   21.77    1.40   0
   0   1 -27   26.50    2.63   0
   0   1  -8  150.09    1.79   0
   1   0 -32   70.53    3.64   0
   1   1 -23    4.39    1.86   0
   1   1 -22    5.59    1.90   0
   1   1 -21  585.25    5.63   0
   1   1 -13  429.97    3.77   0
   1   1 -12   62.01    1.73   0
   2   0 -31   -3.78    2.67   0
   3   0 -27   -0.13    2.43   0
   4  -1 -33    2.73    3.12   0
   4  -1 -32   17.48    3.09   0
   4   0 -24 1511.15   10.11   0
   4   0 -23   -2.68    2.20   0
   4   0 -22   31.03    2.52   0
   4   0 -21    0.05    2.10   0
   4   0 -20   78.64    2.81   0
   4   0 -19    1.00    1.44   0
   4   0 -17    3.53    1.49   0
   4   0 -13   -0.72    1.44   0
   5  -1 -29   -1.44    2.58   0
   6  -3   1    0.42    0.66   0
   6  -2 -34   41.45    3.99   0
   6  -2 -33   23.15    3.48   0
   6  -1 -25   28.47    2.90   0
   6  -1 -24   13.83    2.63   0
   6  -1 -23   16.98    1.96   0
   7  -3  -2  159.36    2.20   0
   7  -2 -31   11.36    3.39   0
   7  -2  -8    6.03    1.61   0
   8  -3  -6  409.69    4.02   0
   8  -2 -25   37.33    3.24   0
   8  -2 -23   -1.36    2.50   0
   8  -2 -22   59.90    3.22   0
   8  -2 -21   54.85    3.08   0
   8  -2 -20    0.74    2.16   0
   8  -2 -15    0.10    2.08   0
   9  -4  -4    0.48    1.55   0
   9  -3 -30    3.19    3.31   0
   9  -3 -29    1.90    3.35   0
   9  -3 -28   19.89    3.52   0
   9  -3 -27   12.71    2.53   0
   9  -3 -12   15.09    2.08   0
  10  -4  -9  114.12    2.84   0
  11  -5  -8  102.11    2.77   0
  11  -4 -24  136.26    4.75   0
  11  -4 -23  147.09    4.76   0
  11  -4 -22   15.51    3.13   0
  11  -4 -21   90.83    3.91   0
  11  -4 -19  563.65    7.07   0
  11  -4 -18   91.25    3.66   0
  11  -4 -17  220.46    4.52   0
  12  -5 -26  130.54    5.02   0
  12  -5 -25  130.68    5.02   0
  12  -5 -24   62.26    4.13   0
  12  -5 -20   -2.57    2.79   0
  12  -5 -18  117.68    4.04   0
  12  -5 -17    6.34    2.67   0
  12  -5 -16    2.58    2.47   0
  12  -5 -15    4.95    2.62   0
  13  -6 -25  118.39    4.93   0
  13  -6 -24   -5.10    3.24   0
  13  -6 -23   -2.24    3.18   0
  13  -6 -22    7.07    3.07   0
  13  -6 -19    0.41    2.82   0
  13  -6 -18   13.14    3.01   0
  13  -6 -17   48.79    3.35   0
  13  -6 -16   62.52    3.40   0
  13  -6 -15    3.43    2.74   0
  14  -7 -22    7.56    3.39   0
  14  -7 -21   34.72    3.67   0
  14  -7 -20   50.15    3.83   0
  14  -7 -19  104.51    4.31   0
  -3   2 -20   26.16    1.60   0
   1   1 -24   10.18    2.03   0
   2   0 -33   -2.01    3.03   0
   2   0 -32  240.61    5.32   0
   2   1 -20  646.69    5.85   0
   3  -1 -37    0.98    3.04   0
   3  -1 -36    6.43    3.31   0
   3   0 -30   52.43    3.34   0
   4  -1 -35   12.99    3.46   0
   4  -1 -34   55.65    3.95   0
   4   0 -27    0.27    2.51   0
   4   0 -26    5.93    2.52   0
   4   0 -25   -4.66    2.37   0
   5  -1 -31   22.48    3.16   0
   6  -1 -29   10.11    2.92   0
   6  -1 -28  186.85    4.84   0
   6  -1 -11    2.40    1.63   0
   7  -2 -33   10.78    3.49   0
   7  -2 -32   -0.98    3.27   0
   8  -2 -29    2.55    3.00   0
   8  -2 -28  317.87    6.21   0
   8  -2 -27   22.18    3.38   0
   8  -2 -26   71.95    3.15   0
   8  -2 -14   19.22    1.73   0
   8  -2 -13    8.25    2.15   0
   9  -3 -31    3.77    3.48   0
   9  -3 -10  238.59    3.76   0
  10  -3 -25    8.73    3.15   0
  10  -3 -24    2.42    3.01   0
  10  -3 -23    8.98    2.90   0
  10  -3 -20  333.97    5.61   0
  10  -3 -19  141.70    4.03   0
  10  -3 -18  123.37    3.75   0
  10  -3 -17   14.40    2.32   0
  11  -4 -29    2.20    3.54   0
  11  -4 -28   -2.41    3.32   0
  11  -4 -27   71.24    4.34   0
  11  -4 -26  333.24    6.67   0
  11  -4 -25   19.62    2.80   0
  11  -4 -16   34.80    2.83   0
  11  -4 -15  270.32    4.70   0
  11  -4 -14    2.56    2.10   0
  12  -5 -14  134.53    3.78   0
  12  -5 -13    2.35    2.13   0
  13  -6 -14    4.40    2.44   0
  -2   2 -19    9.38    1.41   0
  -2   2 -18   72.83    2.00   0
  -2   2 -17  127.40    2.33   0
  -2   2 -16  560.25    4.14   0
  -2   2 -15    3.00    1.47   0
   0   1 -29    8.02    2.42   0
   0   1  -7  208.42    1.90   0
   1   1 -28   49.44    2.89   0
   1   1 -10  132.40    2.02   0
   2   0 -34    9.45    2.99   0
   2   0  -4 6863.33    9.52   0
   2   1 -24    3.44    1.98   0
   2   1 -22  162.30    3.51   0
   2   1 -21   31.41    2.21   0
   2   1 -15    9.87    1.75   0
   3   0 -32   11.84    3.03   0
   3   0 -31    1.38    2.69   0
   3   0  -7   -0.49    1.17   0
   4  -1 -36    3.60    3.38   0
   4  -1  -3  100.17    1.54   0
   4   0 -29   -3.01    2.60   0
   4   0 -28   89.21    3.69   0
   4   0 -11   -0.09    1.31   0
   5  -1 -34    0.04    3.18   0
   5  -1 -33   22.06    3.27   0
   5  -1  -6    1.86    1.11   0
   5   0 -24   41.96    2.72   0
   5   0 -22   42.91    2.66   0
   5   0 -20   14.69    2.26   0
   5   0 -18   -1.04    2.08   0
   5   0 -17    0.33    2.03   0
   6  -4   5    2.71    0.40   0
   6  -2  -3   -0.94    1.07   0
   6  -1 -31   61.27    3.93   0
   7  -1 -26    0.06    2.48   0
   7  -1 -25  319.59    5.58   0
   7  -1 -24   15.46    2.73   0
   7  -1 -23   50.32    3.02   0
   7  -1 -22   -0.26    2.30   0
   7  -1 -21    2.87    2.24   0
   7  -1 -19  155.95    3.74   0
   7  -1 -18    3.05    2.18   0
   7  -1 -17  153.30    3.63   0
   7  -1 -16   34.92    2.45   0
   8  -4   0  105.33    1.83   0
   8  -2 -31   14.71    3.50   0
   8  -2 -30   23.02    3.56   0
   8  -2 -12    6.53    1.51   0
   9  -2 -23   30.71    2.84   0
   9  -2 -22   22.00    2.83   0
   9  -2 -20   18.13    2.46   0
  10  -3 -29   34.82    3.83   0
  10  -3 -26    6.55    2.42   0
  10  -3 -16  121.65    3.50   0
  10  -3 -15    8.38    2.19   0
  10  -3 -14   -0.25    2.01   0
  12  -5 -11    5.12    2.29   0
  14  -6 -24  126.21    4.77   0
  14  -6 -23    8.19    3.12   0
  -2   2 -13    5.57    1.20   0
   1   1 -30    4.46    2.43   0
   1   1 -29   -1.10    2.30   0
   1   1  -9  188.50    2.22   0
   2   0 -35    0.18    2.93   0
   2   1 -27   25.87    2.61   0
   2   1 -25   40.69    2.47   0
   3   0 -34   16.38    3.16   0
   3   0 -33   -4.70    2.77   0
   4  -2   2 3536.36    4.57   0
   4   0 -31    6.69    2.94   0
   4   0 -30    0.28    2.51   0
   4   0 -10   25.67    1.24   0
   5  -1 -35    2.59    2.98   0
   5   0 -28    1.15    2.44   0
   5   0 -27   -1.04    2.56   0
   5   0 -26   11.69    2.64   0
   5   0 -25   -1.85    2.17   0
   5   0 -16    8.85    1.67   0
   6  -1 -33   27.19    3.59   0
   6  -1 -32    2.64    2.97   0
   6  -1  -9    3.16    1.42   0
   7  -3  -1  153.22    2.00   0
   7  -2  -6   26.13    1.59   0
   7  -1 -29    5.91    3.13   0
   7  -1 -28    9.78    3.10   0
   7  -1 -27   14.57    2.80   0
   7  -1 -15  208.05    3.80   0
   7  -1 -14   13.15    2.17   0
   8  -2 -32   -2.26    2.42   0
   9  -2 -29   35.88    3.50   0
   9  -2 -26  255.55    5.58   0
   9  -2 -25  193.78    4.79   0
   9  -2 -24    8.28    2.08   0
   9  -2 -19    9.05    1.80   0
   9  -2 -17   63.21    2.90   0
  10  -3 -30   -1.81    2.42   0
  11  -4 -11    1.07    1.83   0
  12  -5 -10   19.60    2.08   0
  12  -4 -26   -2.49    3.26   0
  12  -4 -24    8.85    3.31   0
  12  -4 -22   36.65    3.51   0
  12  -4 -21    8.58    2.96   0
  12  -4 -20    3.61    2.78   0
  12  -4 -19   58.37    3.36   0
  12  -4 -18   -0.86    2.34   0
  13  -5 -26   -5.29    3.38   0
  13  -5 -25    2.08    3.10   0
  13  -5 -24   41.09    3.63   0
  13  -5 -23   37.03    2.96   0
  13  -5 -22  111.67    4.33   0
  13  -5 -21    3.61    2.88   0
  13  -5 -20  162.49    4.76   0
  13  -5 -19   -2.96    2.67   0
  13  -5 -17   55.51    3.31   0
  14  -6 -21   -0.56    2.78   0
  14  -6 -20   10.35    3.13   0
  14  -6 -19    0.86    2.85   0
  14  -6 -18   30.81    3.21   0
  14  -6 -17   -0.42    2.69   0
  15  -7 -22   29.99    3.69   0
  -2   2 -12  251.07    2.39   0
  -1   2 -24    0.37    1.91   0
  -1   2 -23  116.14    2.78   0
  -1   2 -22    1.25    1.51   0
  -1   2 -19   89.81    2.28   0
  -1   2 -18    6.91    1.48   0
  -1   2 -15   15.31    1.70   0
   0   1  -6 4776.58    7.66   0
   2   1 -30    2.01    2.67   0
   2   1 -29   -1.08    2.36   0
   2   1 -28  142.90    3.88   0
   2   1 -12 1944.59    7.58   0
   2   1 -11    5.01    1.14   0
   3  -3   7  110.64    0.97   0
   3   0 -36    6.94    3.35   0
   3   0 -35    3.58    3.01   0
   3   0  -6  138.68    1.93   0
   3   1 -26   27.31    2.47   0
   3   1 -24   -0.69    2.06   0
   3   1 -23  300.37    4.60   0
   3   1 -22   -0.64    1.95   0
   3   1 -21  154.30    3.39   0
   3   1 -20   81.43    2.77   0
   3   1 -19  247.04    3.92   0
   3   1 -18   69.36    2.62   0
   4   0 -34    7.77    3.35   0
   4   0 -33    0.98    3.05   0
   4   0 -32  122.35    4.25   0
   4   0  -9   -0.17    1.20   0
   5  -2   0   19.24    0.82   0
   5   0 -30    2.44    2.90   0
   5   0 -29    1.29    2.73   0
   6  -1 -35   -0.33    3.14   0
   6  -1 -34    9.67    3.15   0
   6   0 -23    0.72    2.17   0
   6   0 -22   31.58    2.55   0
   6   0 -21    1.60    2.11   0
   6   0 -20   56.01    2.77   0
   7  -1 -32    3.83    3.33   0
   7  -1 -31  530.81    7.82   0
   7  -1 -30   43.40    3.09   0
   7  -1 -13  158.10    3.27   0
   8  -1 -26   26.03    2.88   0
   8  -1 -25   40.74    3.16   0
   8  -1 -24   29.66    2.93   0
   8  -1 -22    3.06    2.38   0
   8  -1 -21    5.11    2.34   0
   8  -1 -20   13.64    2.34   0
   8  -1 -19   30.88    2.46   0
   9  -4  -2    1.36    1.27   0
   9  -3  -7  577.79    4.91   0
   9  -2 -31   42.19    3.97   0
   9  -2 -15   25.57    2.28   0
   9  -2 -14    2.85    1.99   0
  11  -3 -29   42.91    3.93   0
  11  -3 -28   17.82    3.53   0
  11  -3 -27    1.48    3.34   0
  11  -3 -26   21.75    3.47   0
  11  -3 -25  101.97    4.40   0
  11  -3 -24  505.08    7.36   0
  11  -3 -23   15.72    3.27   0
  11  -3 -22   89.18    3.88   0
  11  -3 -21   76.35    3.62   0
  11  -3 -20    2.03    2.63   0
  11  -3 -19   66.95    3.36   0
  12  -5  -9    5.91    1.85   0
  12  -4 -17   40.34    3.02   0
  12  -4 -16   23.31    2.69   0
  13  -5 -16   50.02    3.16   0
  13  -5 -15   32.29    2.79   0
  13  -5 -14    2.49    2.50   0
  -3   1  -2    5.21    0.31   0
  -1   2 -14    1.03    1.17   0
   0   2 -21   -0.29    1.58   0
   1   1  -8   25.41    1.18   0
   2   1 -32   21.80    2.77   0
   2   1 -31   -1.08    2.51   0
   3   0 -37   -2.92    2.98   0
   3   1 -28   18.19    2.65   0
   4   0 -35    0.70    2.98   0
   4   0  -8 1379.62    6.08   0
   5   0 -33    0.78    3.02   0
   5   0 -32    3.45    3.04   0
   5   0 -31    0.73    2.70   0
   5   0 -12    5.62    1.15   0
   5   0 -11   -1.62    1.28   0
   6  -2  -2  845.86    4.09   0
   6   0 -29   -2.65    2.60   0
   6   0 -28   42.28    3.24   0
   6   0 -25    1.10    2.26   0
   6   0 -19   -0.21    1.51   0
   6   0 -17    1.77    1.99   0
   7  -1 -34   -2.35    3.47   0
   7  -1 -33   21.50    3.33   0
   8  -3  -3   34.69    1.52   0
   8  -2  -8   13.39    1.83   0
   8  -1 -30    7.63    3.23   0
   8  -1 -29   35.11    3.47   0
   8  -1 -28   68.33    3.86   0
   8  -1 -27    4.76    2.75   0
   8  -1 -18   18.38    2.26   0
   8  -1 -16   22.84    2.31   0
   9  -3  -6   19.54    1.69   0
   9  -2 -12    0.21    1.92   0
  10  -4  -5   -1.43    1.30   0
  10  -3 -10 1013.27    7.08   0
  10  -2 -29    1.96    3.02   0
  10  -2 -28    5.23    3.19   0
  10  -2 -27   33.81    3.52   0
  10  -2 -26   14.22    3.10   0
  10  -2 -25    6.64    2.99   0
  10  -2 -24   87.03    3.84   0
  10  -2 -23   84.64    3.73   0
  10  -2 -22    2.89    2.64   0
  10  -2 -21   37.80    3.03   0
  10  -2 -20   21.84    2.74   0
  10  -2 -19    3.67    2.39   0
  11  -4  -9  551.77    5.38   0
  11  -3 -17   -0.64    2.13   0
  11  -3 -16   28.76    2.56   0
  11  -3 -15  201.77    4.08   0
  12  -4 -14  443.97    5.74   0
  13  -5 -13    0.54    2.20   0
  14  -5 -24   72.26    4.16   0
  14  -5 -23    1.39    3.14   0
  14  -5 -22  123.10    4.56   0
  14  -5 -21   -2.53    3.21   0
  15  -6 -22    4.86    3.02   0
  -4   2  -8   60.53    0.71   0
  -1   2 -13 1083.51    5.14   0
   0   2 -25    9.66    1.91   0
   0   2 -24    7.98    1.79   0
   0   2 -16  632.74    4.74   0
   2   0  -3   -0.99    0.47   0
   2   1 -33    1.19    2.68   0
   2   1 -10  428.43    3.44   0
   3  -1   0    2.48    0.52   0
   3   0  -5    1.70    0.92   0
   3   1 -30    2.21    2.53   0
   4  -1  -2  129.54    1.51   0
   4   0 -36    0.34    2.82   0
   4   1 -28    5.87    2.33   0
   4   1 -27   14.94    2.57   0
   4   1 -23   13.71    2.17   0
   4   1 -22    9.45    2.06   0
   4   1 -20  276.09    4.23   0
   4   1 -18  102.13    2.91   0
   4   1 -17    9.81    2.02   0
   5  -1  -4   31.85    1.22   0
   5   0 -35    0.53    3.08   0
   5   0 -34   55.44    3.84   0
   6  -1  -7   -1.52    1.14   0
   6   0 -32  556.21    7.72   0
   6   0 -31    1.78    2.99   0
   6   0 -30   34.95    3.43   0
   6   0 -15    1.20    2.06   0
   7  -3   0    1.81    0.87   0
   7  -1 -10    9.05    1.84   0
   8  -4   1    0.06    0.89   0
   8  -2  -7    4.18    1.89   0
   8  -1 -33   -0.48    3.32   0
   8  -1 -31   23.34    3.35   0
   8  -1 -14   60.23    2.58   0
   9  -2 -11   74.34    2.59   0
   9  -1 -24  115.98    3.88   0
  10  -3  -9   52.42    2.24   0
  10  -2 -30    3.35    3.12   0
  11  -4  -8   -1.67    1.52   0
  11  -3 -14    0.49    1.99   0
  12  -4 -12  143.29    3.45   0
  12  -3 -28   22.50    3.61   0
  12  -3 -26   49.58    3.89   0
  12  -3 -25   23.17    3.45   0
  12  -3 -24  132.34    4.62   0
  12  -3 -23   -0.37    3.01   0
  12  -3 -22  146.24    4.56   0
  12  -3 -21   13.96    2.71   0
  13  -5 -12    1.52    2.11   0
  13  -4 -26   -2.69    2.35   0
  13  -4 -25   27.74    2.88   0
  13  -4 -21   22.62    3.22   0
  13  -4 -20    0.81    2.72   0
  13  -4 -19   18.44    2.88   0
  14  -5 -20   28.37    3.34   0
  14  -5 -18    8.17    2.76   0
  15  -6 -20   -2.19    2.87   0
   0   2 -15   20.58    1.59   0
   1   1  -7 1379.53    4.82   0
   1   2 -26    1.62    1.90   0
   1   2 -25    8.57    1.94   0
   1   2 -24    1.84    1.79   0
   1   2 -23  292.05    4.21   0
   1   2 -22   22.09    1.98   0
   1   2 -21   38.21    2.10   0
   1   2 -20   72.87    2.42   0
   2   1  -9   38.02    1.42   0
   3   1 -34   -1.85    2.55   0
   3   1 -33    7.30    2.89   0
   3   1 -32   -2.13    2.37   0
   3   1 -12   83.82    2.05   0
   4  -4   8    4.81    0.53   0
   4   0  -7    0.08    1.14   0
   4   1 -31   11.08    2.80   0
   4   1 -30   56.94    3.32   0
   4   1 -29   -0.21    2.53   0
   5   0 -36    1.37    3.01   0
   5   0 -10    6.31    1.02   0
   6   0 -34  139.08    4.85   0
   6   0 -33   -1.32    3.12   0
   7  -2  -4   22.73    1.30   0
   7  -1  -9  104.81    2.45   0
   7   0 -30   -0.54    2.98   0
   7   0 -29    0.25    2.89   0
   7   0 -28   45.74    3.42   0
   7   0 -27    0.69    2.66   0
   7   0 -26   94.94    3.61   0
   7   0 -25    1.95    1.79   0
   7   0 -24   14.80    1.97   0
   7   0 -23   -1.28    1.59   0
   7   0 -22   -0.27    1.56   0
   7   0 -21    0.43    2.01   0
   7   0 -20  132.14    3.50   0
   8  -1 -13   19.53    2.11   0
   9  -4  -1  171.71    2.33   0
   9  -3  -5  310.35    3.45   0
   9  -1 -31   32.35    3.66   0
   9  -1 -30   29.99    3.53   0
   9  -1 -28    2.35    3.02   0
   9  -1 -27   18.66    3.00   0
   9  -1 -26   29.05    2.61   0
   9  -1 -23  219.20    4.43   0
   9  -1 -22   23.28    2.14   0
   9  -1 -21    0.31    2.33   0
   9  -1 -20    0.36    2.28   0
   9  -1 -19   75.42    3.05   0
  10  -2 -15    3.54    2.09   0
  10  -2 -14  466.52    5.40   0
  11  -3 -13  159.87    3.51   0
  11  -3 -12    0.86    1.84   0
  11  -2 -28   15.85    3.37   0
  11  -2 -26   38.01    3.58   0
  11  -2 -25    0.16    3.01   0
  11  -2 -23   81.03    3.75   0
  11  -2 -22   40.76    3.05   0
  12  -4 -11    2.03    1.86   0
  12  -3 -20  151.27    4.34   0
  12  -3 -19  109.39    3.86   0
  12  -3 -18  292.47    5.21   0
  13  -4 -18    2.51    2.37   0
  13  -4 -17   23.29    2.78   0
  13  -4 -16    8.44    2.52   0
  14  -5 -17    4.27    2.69   0
  -1   2 -11  126.02    1.83   0
   0   2 -13   38.65    1.45   0
   1   2 -29   42.57    2.75   0
   1   2 -28   40.70    2.68   0
   1   2 -17  307.96    3.74   0
   1   2 -16   18.29    1.78   0
   2   2 -25    6.95    2.01   0
   2   2 -24   52.23    2.48   0
   2   2 -23   28.53    2.16   0
   2   2 -22  222.35    3.78   0
   2   2 -21    9.13    1.83   0
   3   1 -35   18.75    3.11   0
   3   1 -11   21.88    1.43   0
   4   1 -34   59.57    3.87   0
   4   1 -33    0.08    2.82   0
   4   1 -32   18.18    3.03   0
   5   0  -9    0.55    1.22   0
   5   1 -30    1.94    2.47   0
   5   1 -29   -1.11    2.55   0
   5   1 -28    9.06    2.66   0
   5   1 -27    2.92    2.48   0
   5   1 -26   12.19    2.56   0
   5   1 -25   26.17    2.51   0
   5   1 -24   -0.24    1.59   0
   5   1 -23  232.64    4.08   0
   5   1 -22  135.29    3.19   0
   5   1 -20   10.90    2.14   0
   5   1 -18   32.42    2.34   0
   6   0 -35   -1.74    2.87   0
   7   0 -32  102.90    4.42   0
   7   0 -31    2.05    2.89   0
   7   0 -17    0.88    2.03   0
   9  -1 -32    1.21    3.10   0
   9  -1 -17  411.68    5.33   0
   9  -1 -16   -2.07    1.98   0
  10  -2 -13  120.81    3.19   0
  11  -3 -11    5.43    1.82   0
  11  -2 -20  282.39    5.23   0
  11  -2 -19  454.59    6.17   0
  11  -2 -18   -3.07    2.13   0
  12  -4 -10  309.88    4.38   0
  12  -3 -17   43.96    2.95   0
  13  -4 -15   63.58    3.07   0
  13  -4 -14    3.12    2.47   0
  14  -5 -15   35.77    2.88   0
  14  -4 -24   44.10    3.76   0
  14  -4 -23   48.58    3.74   0
  14  -4 -22   36.83    3.50   0
  15  -5 -24   75.49    4.27   0
  15  -5 -23    0.39    3.18   0
  15  -5 -21   64.13    3.84   0
   0   1  -5   17.45    0.67   0
   1   2 -15  144.53    2.61   0
   2   1  -8 1271.49    5.23   0
   2   2 -30    1.86    2.58   0
   2   2 -29   24.93    2.64   0
   2   2 -28    2.74    2.27   0
   2   2 -27   24.05    2.46   0
   2   2 -26  213.45    4.05   0
   2   2 -20   14.22    1.86   0
   2   2 -19    2.06    1.77   0
   3   1 -10    0.90    1.14   0
   4   0  -6 8629.51   13.69   0
   4   1 -36    6.14    3.02   0
   4   1 -35   11.24    3.12   0
   5   0  -8   64.65    1.73   0
   5   1 -32    9.91    3.01   0
   5   1 -31   19.87    3.10   0
   5   1 -17    9.32    2.10   0
   5   1 -16    2.84    2.02   0
   6  -2  -1    9.23    0.90   0
   6   0 -11    0.35    1.50   0
   6   1 -27    6.20    2.41   0
   6   1 -26    4.30    2.49   0
   6   1 -24   12.02    2.41   0
   6   1 -23   18.97    2.34   0
   7  -2  -3   15.94    1.31   0
   7  -1  -8    4.73    1.46   0
   7   0 -34    1.29    2.32   0
   7   0 -15    0.17    1.92   0
   7   0 -14    9.44    1.92   0
   8   0 -32  342.83    6.48   0
   8   0 -31   -8.30    3.18   0
   8   0 -30 1221.50   10.97   0
   8   0 -29   -5.60    3.05   0
   8   0 -28  205.26    5.08   0
   8   0 -27   -2.72    2.59   0
   8   0 -26  349.71    5.57   0
   8   0 -25   -3.81    1.80   0
   8   0 -24  648.85    7.09   0
   8   0 -23   -1.60    2.17   0
   8   0 -22    8.49    2.37   0
   8   0 -20   16.76    2.24   0
   9  -3  -4  118.44    2.27   0
  10  -4  -3   -0.57    1.09   0
  10  -2 -12   93.64    2.85   0
  10  -1 -31    4.19    3.30   0
  10  -1 -30   10.91    3.35   0
  10  -1 -29    8.23    3.21   0
  10  -1 -27   -2.42    2.71   0
  10  -1 -26   10.42    2.85   0
  10  -1 -25   69.47    3.56   0
  10  -1 -24    4.27    2.77   0
  10  -1 -23  284.79    5.37   0
  10  -1 -22   -3.75    2.48   0
  11  -3 -10    0.71    1.69   0
  11  -2 -17   65.39    3.04   0
  11  -2 -16   15.40    2.20   0
  12  -3 -15    5.40    2.26   0
  12  -3 -14  366.22    5.14   0
  12  -2 -28    0.58    2.95   0
  12  -2 -27    1.86    2.92   0
  12  -2 -26   66.02    3.75   0
  13  -4 -13  376.21    5.27   0
  13  -3 -26   36.55    2.99   0
  13  -3 -23   13.61    3.19   0
  13  -3 -22   79.17    3.90   0
  13  -3 -21   64.45    3.64   0
  13  -3 -20    0.71    2.52   0
  14  -4 -21    0.51    2.69   0
  14  -4 -19    3.43    2.70   0
  15  -5 -20   19.77    3.18   0
  15  -5 -19   57.27    3.55   0
  -1   2 -10    1.47    0.88   0
   1   1  -6   23.21    0.95   0
   2   2 -31   40.74    2.96   0
   3   0  -4   13.14    0.72   0
   3   2 -30   16.78    2.91   0
   3   2 -29   16.66    2.61   0
   3   2 -26   -0.36    2.13   0
   3   2 -24    2.45    2.00   0
   3   2 -22   20.99    2.14   0
   3   2 -21   13.87    2.02   0
   3   2 -20  104.06    2.90   0
   4   1 -37    0.35    2.99   0
   4   1 -12  149.98    2.61   0
   5  -2   1  752.83    2.78   0
   5   1 -36    4.92    2.97   0
   5   1 -35    2.33    3.05   0
   5   1 -34   -3.33    2.89   0
   6  -1  -5   77.58    1.69   0
   6   0 -10   19.31    1.59   0
   6   1 -32   -2.60    2.89   0
   6   1 -31   61.39    3.69   0
   6   1 -30   63.90    3.66   0
   6   1 -29   13.15    2.89   0
   6   1 -28  191.21    4.26   0
   6   1 -22  251.29    4.20   0
   6   1 -21   -2.97    1.98   0
   6   1 -20  272.09    4.39   0
   6   1 -19   88.62    2.94   0
   7  -1  -7   43.93    1.73   0
   7   0 -13    0.95    1.88   0
   8   0 -33   -4.45    2.91   0
   8   0 -19   -1.81    1.46   0
   8   0 -18  133.39    3.37   0
   8   0 -17    2.08    1.94   0
   9  -1 -14  124.41    3.09   0
   9  -1 -13  244.06    3.95   0
   9   0 -27   -0.38    2.62   0
  10  -2 -11   18.78    2.01   0
  10  -1 -19   17.86    2.50   0
  10  -1 -18   24.63    2.45   0
  11  -4  -5  385.50    4.11   0
  12  -4  -8  608.69    5.64   0
  12  -3 -13   49.59    2.57   0
  12  -2 -25   -2.89    2.18   0
  12  -2 -21  138.68    4.22   0
  13  -4 -12   26.66    2.36   0
  13  -3 -19    1.01    2.58   0
  13  -3 -18    7.23    2.58   0
  14  -4 -18    8.25    2.63   0
  14  -4 -17    5.86    2.54   0
   0   2 -11    8.55    0.99   0
   1   2 -13  200.04    2.62   0
   2   2 -15   91.74    2.36   0
   3   1  -9  501.85    3.71   0
   3   2 -33   11.07    2.60   0
   3   2 -31  142.86    4.17   0
   3   2 -19 1185.93    7.56   0
   3   2 -18   -1.89    1.87   0
   4  -1  -1   21.88    0.79   0
   4   1 -11   98.20    2.14   0
   4   2 -29    3.64    2.29   0
   4   2 -28   54.51    3.05   0
   4   2 -26  121.08    3.56   0
   4   2 -25   47.06    2.74   0
   4   2 -24  317.97    4.80   0
   4   2 -23    5.79    2.02   0
   4   2 -22   11.69    1.97   0
   5   0  -7   -0.24    1.08   0
   6   1 -33   28.67    3.18   0
   6   1 -17   29.30    2.29   0
   7   1 -30   38.36    3.46   0
   7   1 -29    1.51    2.84   0
   7   1 -28    7.49    2.76   0
   7   1 -27   12.67    2.76   0
   7   1 -26    0.76    2.52   0
   7   1 -24   13.56    2.52   0
   7   1 -23   53.66    2.91   0
   8  -3  -1    0.77    1.15   0
   8   0 -16  210.51    3.86   0
   9  -4   0   -0.34    0.97   0
   9  -3  -3    0.74    1.40   0
   9  -2  -7  269.69    3.46   0
   9  -1 -12  211.35    3.65   0
   9   0 -32    4.63    3.27   0
   9   0 -30  198.07    5.30   0
   9   0 -29    1.66    2.86   0
   9   0 -28  199.36    4.66   0
   9   0 -26   -0.06    2.02   0
   9   0 -25    0.55    1.81   0
   9   0 -22  104.07    3.55   0
   9   0 -21    0.23    2.22   0
  10  -4  -2   73.53    1.88   0
  10  -2 -10   42.46    2.15   0
  10  -1 -16   46.29    2.57   0
  11  -2 -14    2.37    1.95   0
  11  -1 -28   22.23    3.35   0
  11  -1 -27    9.90    3.14   0
  11  -1 -26   12.60    3.15   0
  11  -1 -25  218.95    5.20   0
  11  -1 -24   48.91    3.50   0
  11  -1 -23    4.20    2.74   0
  11  -1 -22  133.35    4.10   0
  12  -3 -12  303.51    4.51   0
  12  -2 -20    6.87    1.93   0
  12  -2 -19   60.86    3.25   0
  12  -2 -18   91.34    3.47   0
  13  -4 -11  393.11    5.08   0
  13  -3 -17   13.52    2.59   0
  13  -3 -16   17.08    2.53   0
  14  -4 -16    0.48    2.42   0
  14  -4 -15    1.91    2.35   0
  14  -3 -26   19.64    3.53   0
  14  -3 -25   22.36    3.52   0
  14  -3 -24    0.07    3.05   0
  14  -3 -23   -1.95    2.94   0
  15  -4 -24   13.50    3.30   0
  15  -4 -23   29.13    3.45   0
  15  -4 -22   16.36    3.20   0
  15  -4 -21   65.35    3.62   0
  16  -5 -22  170.90    5.13   0
  16  -5 -21    6.70    3.09   0
  -2   3 -20  127.68    2.41   0
   2   1  -7    3.15    1.01   0
   2   2 -14    0.20    1.39   0
   3   2 -34   20.48    3.00   0
   4   0  -5   -0.27    1.02   0
   4   2 -33    5.59    2.79   0
   4   2 -32    0.09    2.67   0
   4   2 -31   13.82    2.74   0
   4   2 -30   39.62    3.02   0
   4   2 -20  239.88    3.91   0
   4   2 -19   43.28    2.25   0
   6  -1  -4  115.18    1.84   0
   6   0  -9    0.36    1.27   0
   6   1 -16   20.26    2.21   0
   7   1 -34    2.96    3.06   0
   7   1 -33   25.31    3.39   0
   7   1 -32    0.31    3.09   0
   7   1 -22   -0.68    1.50   0
   7   1 -20   82.37    2.95   0
   8   0 -15   -2.89    1.83   0
   8   0 -14   72.53    2.63   0
   9  -1 -11   80.50    2.63   0
   9   0 -20   23.34    1.96   0
   9   0 -19   -2.38    1.99   0
   9   0 -18    2.32    1.92   0
  10  -2  -9   17.38    1.82   0
  10   0 -30    5.30    2.92   0
  10   0 -29   -2.08    2.83   0
  10   0 -28    4.56    2.98   0
  10   0 -27    1.63    2.69   0
  11  -3  -8   30.67    1.94   0
  11  -2 -13   66.56    2.60   0
  11  -1 -21   61.03    3.16   0
  11  -1 -20   50.50    3.08   0
  11  -1 -19   50.55    2.98   0
  12  -4  -7   -1.25    1.48   0
  12  -3 -11    0.05    1.73   0
  12  -2 -17   43.47    2.87   0
  13  -4 -10   11.66    1.99   0
  13  -2 -27    0.70    2.92   0
  13  -2 -26    1.82    3.06   0
  13  -2 -25   -0.24    3.02   0
  13  -2 -24    4.75    3.04   0
  13  -2 -23   17.96    3.16   0
  13  -2 -22   67.57    3.53   0
  14  -3 -22   57.63    3.49   0
  14  -3 -21   21.55    3.13   0
  14  -3 -20    7.62    2.81   0
  15  -4 -20   24.46    3.19   0
  15  -4 -19   -0.44    2.73   0
   4   1 -10   83.92    1.77   0
   6   1 -15    8.12    1.57   0
   7   1 -19  151.72    3.26   0
  10   0 -31   -2.36    2.24   0
  10   0 -25   -1.27    1.99   0
 -13 -13 -16    5.09    4.41   0
 -13 -13 -15    8.78    4.55   0
 -13 -12 -18   -2.76    4.62   0
 -13 -11 -20    3.00    4.47   0
 -12 -15  -8   12.11    5.00   0
 -12 -14 -11   -3.60    4.71   0
 -12 -12 -17    5.59    3.44   0
 -12 -12 -16   -0.92    4.08   0
 -12 -11 -19   -1.39    3.94   0
 -12 -10 -20   12.22    3.98   0
 -11 -17   8   -2.29    3.94   0
 -11 -16  -1   -1.79    4.59   0
 -11 -16   0    8.81    4.80   0
 -11 -15  -6    1.67    4.63   0
 -11 -15  -5   -0.29    4.46   0
 -11 -14 -10    0.78    4.21   0
 -11 -13 -13   48.73    4.91   0
 -11 -13 -12    5.38    4.27   0
 -11 -10 -19    5.56    4.01   0
 -11  -9 -21   33.86    4.21   0
 -10 -16   3    6.16    4.07   0
 -10 -16   4   78.05    5.37   0
 -10 -16   5    2.56    4.27   0
 -10 -16   6   81.52    5.06   0
 -10 -15  -3    9.59    4.30   0
 -10 -15  -2   12.31    4.36   0
 -10 -14  -7   -2.90    4.32   0
 -10 -13 -11    1.12    3.93   0
 -10 -13 -10   26.98    4.33   0
 -10 -11 -16    3.15    3.76   0
 -10  -9 -19    5.69    4.08   0
 -10  -8 -21    9.52    3.62   0
  -9 -15   1   -2.00    3.98   0
  -9 -15   2    2.78    3.97   0
  -9 -15   3    6.02    3.73   0
  -9 -14  -5    4.52    3.06   0
  -9 -14  -4    4.63    4.14   0
  -9 -13  -8    8.06    4.15   0
  -9 -10 -16    5.70    3.93   0
  -9  -7 -21  189.46    5.46   0
  -8 -15   8   79.71    4.44   0
  -8 -15   9    7.33    3.58   0
  -8 -14  -1   -2.21    3.66   0
  -8 -11 -12    4.50    3.90   0
  -8 -10 -14   11.09    3.84   0
  -8  -7 -19    7.99    3.30   0
  -7 -14   6   12.88    3.61   0
  -7 -14   7   34.75    3.87   0
  -7 -14   8    4.06    3.37   0
  -7 -14   9  223.62    5.73   0
  -7 -14  10   -0.00    3.36   0
  -7 -13  -2   12.95    2.99   0
  -7 -13  -1   97.39    4.79   0
  -7 -12  -6    9.24    3.81   0
  -7 -12  -5    2.80    3.42   0
  -7 -11  -9  125.59    4.98   0
  -7 -10 -12    6.11    3.57   0
  -7  -9 -14    1.08    3.36   0
  -7  -8 -16    4.29    3.20   0
  -7  -5 -20   22.15    2.88   0
  -6 -13   6    5.04    3.16   0
  -6 -13   7    0.04    3.18   0
  -6 -13   8   76.51    4.05   0
  -6 -13   9    1.22    3.02   0
  -6 -13  10  237.04    5.56   0
  -6 -12  -2   46.22    3.72   0
  -6 -12  -1    3.20    3.38   0
  -6 -11  -6   14.83    3.45   0
  -6 -11  -5    8.75    3.13   0
  -6 -10  -9    0.13    3.21   0
  -6  -9 -11   12.01    3.03   0
  -6  -4 -19    6.78    2.26   0
  -5 -12   6    7.42    3.00   0
  -5  -8 -11  152.52    4.27   0
  -5  -6 -14   -0.96    2.41   0
  -4 -11   9   11.95    2.51   0
  -4 -11  11    4.12    2.35   0
  -4 -10   0   56.60    3.24   0
  -4 -10   1    2.34    2.57   0
  -4  -8  -7    3.73    2.71   0
  -4  -5 -13   35.81    2.73   0
  -4  -4 -14   -0.41    2.08   0
  -4  -3 -15  150.18    3.42   0
  -4  -2 -16  373.77    4.17   0
  -3  -9   2   10.88    2.34   0
  -3  -6  -8    0.61    2.50   0
  -3  -4 -11   19.73    2.31   0
  -3  -3 -12   30.15    2.46   0
  -3  -2 -13  386.48    4.06   0
  -2  -7   1    8.13    2.23   0
  -2  -6  -3    1.37    1.39   0
  -2  -5  -5   47.98    2.18   0
  -1  -5   2   22.33    1.49   0
  -1  -4  -1 3383.77    9.68   0
  -1  -2  -5 1899.29    6.17   0
 -14 -11 -20   69.57    5.67   0
 -13 -13 -14    5.36    4.96   0
 -13 -11 -19   20.22    4.75   0
 -12 -17   7    2.80    4.35   0
 -12 -17   8   22.23    4.82   0
 -12 -17   9   -2.24    4.25   0
 -12 -16  -2   11.55    4.93   0
 -12 -16  -1    8.38    4.98   0
 -12 -15  -7    2.64    3.49   0
 -12 -13 -13    1.84    4.53   0
 -12 -12 -15   -0.31    4.13   0
 -12 -11 -18   10.81    4.09   0
 -11 -16   1   62.36    5.14   0
 -11 -16   2    9.82    4.55   0
 -11 -16   3    5.27    4.59   0
 -11 -15  -4    0.26    4.57   0
 -11 -15  -3    1.49    4.02   0
 -11 -14  -8    1.46    4.56   0
 -11 -13 -11   26.19    4.86   0
 -11 -12 -14    3.24    4.31   0
 -11 -11 -16   -1.09    4.11   0
 -11 -10 -18    1.88    3.91   0
 -11  -9 -20    4.53    3.81   0
 -10 -16   7    0.40    3.83   0
 -10 -16   8   76.70    5.14   0
 -10 -16   9   -2.30    3.99   0
 -10 -15  -1   -2.32    4.22   0
 -10 -15   0    4.14    4.19   0
 -10 -14  -6  103.63    5.48   0
 -10 -14  -5    0.30    4.24   0
 -10 -13  -9    3.83    4.21   0
 -10 -12 -12    1.10    4.13   0
 -10 -11 -15    5.36    3.78   0
 -10 -10 -17    6.30    3.94   0
 -10  -8 -20   57.72    4.33   0
  -9 -15   4   15.70    4.07   0
  -9 -15   5    1.26    4.00   0
  -9 -15   6    7.31    3.89   0
  -9 -14  -3   48.67    4.49   0
  -9 -14  -2    4.73    4.06   0
  -9 -13  -6    3.62    3.91   0
  -9 -12 -10   19.56    4.16   0
  -9 -11 -13    4.00    3.95   0
  -9  -8 -19   -1.55    3.24   0
  -9  -7 -20    0.60    3.25   0
  -8 -14   2   54.79    4.52   0
  -8 -14   3    4.40    3.79   0
  -8 -13  -3    3.72    3.84   0
  -8 -12  -8  363.58    7.30   0
  -8 -11 -11    9.22    3.67   0
  -8 -11 -10    7.12    3.63   0
  -8  -9 -15   30.27    4.00   0
  -8  -8 -17    1.08    3.35   0
  -8  -6 -20  102.17    4.18   0
  -7 -13   0    3.39    2.77   0
  -7 -13   2   11.03    3.49   0
  -7 -12  -4   -3.26    3.61   0
  -7 -11  -8    3.42    3.51   0
  -7  -9 -13   -1.29    3.34   0
  -7  -5 -19   67.98    3.60   0
  -6 -12   0  227.01    5.70   0
  -6 -12   1    4.70    3.32   0
  -6 -10  -8   89.41    4.21   0
  -6  -9 -10   19.12    3.06   0
  -6  -5 -17    0.72    2.65   0
  -5  -7 -12    0.34    2.54   0
  -5  -4 -16    4.15    2.04   0
  -5  -3 -17   65.34    2.84   0
  -5  -2 -18   64.96    2.39   0
  -4 -10   3    2.29    2.51   0
  -4  -9  -3   35.78    3.02   0
  -4  -8  -6  527.43    6.46   0
  -4  -7  -9   30.44    2.25   0
  -4  -6 -11    6.52    1.77   0
  -3  -9   4    7.90    2.24   0
  -3  -9   5  407.01    5.26   0
  -3  -9   6   -1.26    2.13   0
  -3  -7  -4    2.82    2.61   0
  -3  -6  -7    1.45    2.56   0
  -2  -7   2    9.41    2.18   0
  -2  -7   3   23.30    2.36   0
  -2  -6  -2  856.46    6.34   0
  -2  -3  -8    5.45    1.40   0
  -2  -1 -10  325.72    2.87   0
  -1  -5   3   -0.82    1.22   0
  -1  -3  -3  366.17    3.22   0
 -14 -12 -17   -3.30    4.73   0
 -14 -11 -19    0.45    4.58   0
 -13 -14 -10    0.70    4.89   0
 -13 -13 -13   45.86    5.48   0
 -13 -12 -16    6.07    4.24   0
 -12 -16   0   31.03    4.72   0
 -12 -16   1    3.84    4.58   0
 -12 -16   2    9.38    4.33   0
 -12 -15  -5    8.26    4.80   0
 -12 -15  -4   11.40    4.87   0
 -12 -14  -9    3.88    4.31   0
 -12 -14  -8   38.89    5.16   0
 -12 -13 -12    9.79    4.71   0
 -12 -12 -14   14.07    4.72   0
 -12 -11 -17   14.07    4.18   0
 -12 -10 -19    0.06    3.66   0
 -12  -9 -20   81.23    4.88   0
 -11 -16   4    2.35    4.02   0
 -11 -16   5    4.31    4.42   0
 -11 -16   6   12.87    4.60   0
 -11 -16   7   -0.67    3.82   0
 -11 -15  -2    2.07    4.42   0
 -11 -15  -1    8.18    4.15   0
 -11 -14  -6   -0.40    4.27   0
 -11 -13 -10    1.61    4.38   0
 -11 -12 -13   12.56    4.36   0
 -11 -11 -15   10.93    4.26   0
 -11 -10 -17   -1.21    3.61   0
 -10 -15   2   73.31    5.21   0
 -10 -15   3    1.51    3.76   0
 -10 -14  -3    8.96    3.94   0
 -10 -13  -8   46.34    4.83   0
 -10 -12 -11    4.96    4.23   0
 -10 -11 -14   22.52    4.06   0
 -10 -10 -16   -3.21    3.85   0
  -9 -15   7   38.11    4.16   0
  -9 -15   8    6.24    3.81   0
  -9 -15   9    6.13    3.67   0
  -9 -15  10    0.80    3.66   0
  -9 -14  -1   34.05    4.22   0
  -9 -14   0    0.00    3.97   0
  -9 -13  -5  106.88    5.32   0
  -9 -12  -9   49.04    4.60   0
  -9 -11 -12    6.37    4.01   0
  -9 -10 -14   -2.93    3.86   0
  -9  -9 -16    0.58    3.65   0
  -8 -14   4    1.12    3.41   0
  -8 -14   5   11.98    3.79   0
  -8 -14   6   18.57    3.85   0
  -8 -14   7    0.02    3.27   0
  -8 -13  -1    3.95    3.61   0
  -8 -11  -9    4.50    3.81   0
  -8  -6 -19   -0.70    2.91   0
  -7 -13   3    1.45    3.41   0
  -7 -13   5   13.06    3.20   0
  -7 -12  -3    7.45    3.53   0
  -7 -12  -2   11.41    3.60   0
  -7 -11  -7  221.38    5.68   0
  -7  -9 -12   18.19    3.49   0
  -7  -8 -14   16.97    3.37   0
  -6 -12   2   74.39    3.91   0
  -6 -12   4   13.40    3.03   0
  -6 -11  -3    3.20    3.13   0
  -6  -4 -18  154.53    3.78   0
  -5  -8  -9    0.42    2.63   0
  -5  -7 -11   -1.72    2.50   0
  -5  -6 -13   40.33    2.91   0
  -4 -10   5   32.81    2.77   0
  -4  -9  -2    7.17    1.99   0
  -4  -9  -1   18.41    2.74   0
  -4  -8  -5    3.33    2.77   0
  -4  -7  -8  228.65    4.61   0
  -4  -4 -13   28.82    2.48   0
  -4  -2 -15    6.58    2.03   0
  -4  -1 -16   25.53    1.65   0
  -3  -9   7   58.76    2.66   0
  -3  -9   8   -0.59    1.88   0
  -3  -9   9    3.80    1.91   0
  -3  -9  10   19.98    2.03   0
  -3  -9  11   56.88    2.40   0
  -3  -9  12    3.88    1.69   0
  -3  -8   0    0.82    2.42   0
  -3  -8   1   61.65    3.01   0
  -3  -6  -6   20.20    2.63   0
  -3  -4 -10    6.85    2.01   0
  -2  -6  -1   -1.78    1.76   0
  -2  -4  -6  328.75    3.72   0
  -2  -2  -9    7.62    1.19   0
  -1  -5   4    4.00    1.21   0
  -1  -5   5   15.47    1.31   0
  -1  -4   0    4.53    1.36   0
  -1  -2  -4   10.52    1.11   0
 -14 -12 -16    8.92    4.98   0
 -14 -11 -18    2.66    4.66   0
 -14 -10 -20   29.72    4.90   0
 -13 -14  -9    4.00    4.86   0
 -13 -13 -12   11.97    4.89   0
 -13 -12 -15    2.03    4.28   0
 -13 -11 -17    2.53    4.49   0
 -13 -10 -19   49.83    4.99   0
 -12 -16   3   12.64    4.73   0
 -12 -16   4    8.49    4.64   0
 -12 -16   5    3.24    4.09   0
 -12 -15  -3   11.83    4.77   0
 -12 -15  -2    5.84    4.55   0
 -12 -14  -7   -0.02    4.50   0
 -12 -13 -11    0.72    3.18   0
 -12 -13 -10   59.03    5.39   0
 -12 -12 -13   -0.39    4.34   0
 -12 -11 -16    4.18    4.00   0
 -12 -10 -18   49.11    4.70   0
 -11 -16   8    3.23    3.86   0
 -11 -16   9   -2.22    4.12   0
 -11 -15   0   -0.50    4.44   0
 -11 -15   1   15.27    4.62   0
 -11 -14  -5   -0.39    4.37   0
 -11 -14  -4    4.96    4.10   0
 -11 -13  -9   22.95    4.43   0
 -11 -13  -8   -0.17    3.93   0
 -11 -12 -12    4.38    4.22   0
 -11 -11 -14   -4.23    4.05   0
 -11  -9 -18   -3.65    3.69   0
 -11  -8 -20   -0.63    3.52   0
 -10 -15   4   -0.88    3.98   0
 -10 -15   5    2.90    4.09   0
 -10 -15   6   -0.42    3.85   0
 -10 -13  -6   10.54    4.19   0
 -10 -12 -10   20.59    4.34   0
 -10 -11 -13   47.70    4.52   0
 -10 -10 -15    3.45    3.90   0
 -10  -9 -17    3.77    3.79   0
 -10  -8 -19    7.85    3.34   0
 -10  -7 -20   30.09    3.74   0
  -9 -14   1  132.84    5.35   0
  -9 -14   3  250.83    6.49   0
  -9 -13  -4   18.12    4.22   0
  -9 -13  -3  104.95    5.29   0
  -9 -12  -8    0.41    3.63   0
  -9 -12  -7    6.11    3.70   0
  -9 -11 -11   12.96    3.81   0
  -9 -10 -13    9.32    3.92   0
  -9  -9 -15    5.95    3.62   0
  -9  -8 -17   -0.41    3.35   0
  -9  -6 -20   11.34    3.22   0
  -8 -14   8   33.00    3.83   0
  -8 -14   9   -0.49    3.39   0
  -8 -14  10   38.31    3.87   0
  -8 -13   0    5.88    3.82   0
  -8 -13   1    4.74    3.77   0
  -8 -12  -5    0.27    3.75   0
  -8 -12  -4    1.90    3.45   0
  -8 -11  -8   34.72    4.11   0
  -8 -10 -11   12.60    3.66   0
  -8  -8 -15    1.79    3.05   0
  -8  -7 -17    2.86    3.09   0
  -7 -13   6    6.43    3.30   0
  -7 -13   7   59.68    3.97   0
  -7 -13   8    3.77    3.17   0
  -7 -13   9   95.85    4.09   0
  -7 -12  -1   48.62    4.14   0
  -7 -12   0   -2.38    3.10   0
  -7 -11  -5  184.72    5.36   0
  -7 -10  -8   -2.00    3.01   0
  -7  -9 -11    1.29    3.17   0
  -7  -5 -18   -0.12    2.45   0
  -7  -4 -19    4.97    2.65   0
  -6 -12   5   -3.04    2.98   0
  -6 -12   6   11.73    3.15   0
  -6 -12   7    0.58    2.94   0
  -6 -11  -2   25.23    2.63   0
  -6 -11  -1   16.30    3.28   0
  -6 -10  -5    7.19    3.12   0
  -6  -7 -13   25.49    2.96   0
  -6  -6 -15    1.22    1.81   0
  -6  -5 -16   26.89    2.64   0
  -5  -9  -5    6.73    2.68   0
  -5  -8  -8    5.93    2.56   0
  -5  -7 -10    2.82    2.57   0
  -5  -6 -12    0.28    2.41   0
  -5  -5 -14    4.21    2.32   0
  -4 -10   6    2.85    2.19   0
  -4 -10   8  239.67    4.44   0
  -4 -10   9   15.52    2.33   0
  -4 -10  10  293.46    4.88   0
  -4 -10  11   14.02    2.54   0
  -4  -8  -4    6.49    2.60   0
  -4  -7  -7   84.67    3.45   0
  -4  -6  -9   21.16    2.70   0
  -4  -5 -11   -1.20    2.43   0
  -4  -3 -14    2.94    1.96   0
  -3  -7  -2   29.43    2.87   0
  -3  -6  -5    7.27    2.41   0
  -2  -7   6  468.43    4.77   0
  -2  -7   7    1.67    1.87   0
  -2  -6   0  287.85    3.86   0
  -2  -5  -3    1.08    1.58   0
  -2  -3  -7   73.60    1.99   0
  -1  -5   6   15.20    1.24   0
  -1  -4   1  520.95    3.85   0
  -1  -3  -2    2.11    0.96   0
 -14 -13 -12   16.02    5.13   0
 -14 -12 -15    5.22    4.33   0
 -14 -11 -17   18.04    4.86   0
 -13 -15  -4    3.67    3.63   0
 -13 -15  -3    1.84    4.78   0
 -13 -14  -8   -0.43    3.46   0
 -13 -14  -7    4.25    4.84   0
 -13 -12 -14   14.87    3.52   0
 -13 -12 -13    3.01    4.23   0
 -13 -11 -16   -1.20    4.46   0
 -13 -10 -18   -0.46    4.25   0
 -13  -9 -20    2.67    4.04   0
 -12 -16   6    2.10    4.08   0
 -12 -16   7   -1.77    4.36   0
 -12 -16   8   15.38    4.63   0
 -12 -16   9    1.70    3.91   0
 -12 -15  -1    3.53    4.51   0
 -12 -15   0   20.69    4.90   0
 -12 -14  -6   10.98    4.24   0
 -12 -13  -9   -1.10    4.54   0
 -12 -12 -12    4.97    4.44   0
 -12 -11 -15    5.84    3.95   0
 -12  -9 -19    5.44    3.74   0
 -11 -15   2    0.47    4.28   0
 -11 -15   3   33.25    4.72   0
 -11 -15   4   10.05    4.07   0
 -11 -14  -3    0.31    4.35   0
 -11 -12 -11   45.61    3.87   0
 -11 -12 -10   14.24    4.21   0
 -11 -11 -13   29.31    4.46   0
 -10 -15   7    1.91    3.67   0
 -10 -15   8   31.66    4.27   0
 -10 -15   9    3.76    3.93   0
 -10 -15  10    6.72    3.78   0
 -10 -14  -1   12.79    3.18   0
 -10 -14   0   -0.35    4.13   0
 -10 -14   1   22.49    4.02   0
 -10 -13  -5    0.87    4.00   0
 -10 -12  -9   -2.30    3.74   0
 -10 -12  -8  255.69    6.73   0
 -10 -11 -12  117.96    4.77   0
 -10 -11 -11   32.33    4.25   0
 -10 -10 -14   31.77    4.32   0
 -10  -8 -18   32.61    3.97   0
  -9 -14   4    4.64    3.90   0
  -9 -14   5  255.14    6.56   0
  -9 -14   6   12.75    3.70   0
  -9 -13  -2   -2.02    3.90   0
  -9 -13  -1  126.85    5.27   0
  -9 -11 -10    5.58    2.96   0
  -9 -11  -9  200.03    5.92   0
  -9  -9 -14   -4.84    3.31   0
  -9  -8 -16   -0.41    3.17   0
  -9  -7 -18    3.38    3.18   0
  -8 -13   2    1.62    3.67   0
  -8 -12  -3    4.03    3.60   0
  -8 -11  -7   25.74    3.84   0
  -8  -7 -16    8.35    2.92   0
  -7 -13  10    6.76    2.86   0
  -7 -13  11  101.80    4.32   0
  -7 -12   1   15.21    3.63   0
  -7 -12   2    2.32    3.05   0
  -7 -11  -4   -0.38    3.28   0
  -7 -10  -7   33.64    3.66   0
  -7  -9 -10    5.30    3.16   0
  -6 -12   9   -1.88    2.83   0
  -6 -12  10  102.43    3.96   0
  -6 -11   0   60.57    3.79   0
  -6 -11   1    8.52    3.14   0
  -6 -10  -4  207.93    5.11   0
  -6  -7 -12   93.61    3.73   0
  -6  -6 -14   47.64    3.03   0
  -6  -4 -17    2.74    2.11   0
  -6  -3 -18    0.11    1.97   0
  -5 -11   8    2.71    2.51   0
  -5 -11   9  129.65    3.86   0
  -5 -11  10    4.68    2.51   0
  -5 -10   1   30.58    3.01   0
  -5  -9  -4   23.60    2.80   0
  -5  -5 -13   24.90    2.61   0
  -5  -3 -16    7.83    1.91   0
  -4  -9   1   16.82    2.56   0
  -4  -9   2  228.77    4.48   0
  -4  -8  -3    1.34    2.50   0
  -4  -7  -6  585.54    6.50   0
  -4  -4 -12  337.18    4.63   0
  -3  -8   3   32.59    2.60   0
  -3  -8   4    3.24    2.24   0
  -3  -7  -1  583.29    6.03   0
  -3  -5  -7   11.25    2.14   0
  -3  -4  -9   32.70    2.14   0
  -2  -7   8    0.76    1.75   0
  -2  -7   9    1.40    1.68   0
  -2  -7  11   26.19    1.94   0
  -2  -7  12   54.76    2.10   0
  -2  -7  13    6.93    1.51   0
  -2  -6   1   78.05    2.37   0
  -2  -5  -2 1606.95    7.96   0
  -2  -4  -5   43.14    1.60   0
  -2  -2  -8  289.58    2.98   0
  -1  -5   7    0.72    1.02   0
  -1  -5   8    4.39    1.20   0
  -1  -5   9  148.88    2.19   0
  -1  -5  13    1.23    1.09   0
  -1  -4   2   23.57    1.42   0
 -15 -11 -17   13.15    4.95   0
 -15 -10 -19   85.74    5.83   0
 -14 -12 -14   49.91    5.08   0
 -14 -12 -13    3.22    4.34   0
 -14 -11 -16   35.28    5.10   0
 -14 -10 -18   88.20    5.61   0
 -13 -16   5    2.91    4.68   0
 -13 -16   6   12.44    4.82   0
 -13 -16   7   10.00    4.86   0
 -13 -15  -2    1.83    4.40   0
 -13 -15  -1    0.43    4.68   0
 -13 -13 -10    3.26    3.29   0
 -13 -12 -12    5.03    4.64   0
 -13 -10 -17   -0.12    4.18   0
 -13  -9 -19  140.32    5.81   0
 -12 -15   1    3.45    4.52   0
 -12 -15   2   75.28    5.59   0
 -12 -14  -4   21.26    4.89   0
 -12 -14  -3   -5.08    4.07   0
 -12 -12 -11    5.61    4.33   0
 -12 -11 -14    2.72    3.91   0
 -12 -10 -16    2.28    4.04   0
 -12  -9 -18   11.87    4.12   0
 -11 -15   5   11.38    4.34   0
 -11 -15   6    7.32    4.23   0
 -11 -15   7   16.35    3.93   0
 -11 -14  -2    0.52    3.98   0
 -11 -14  -1    2.77    4.14   0
 -11 -12  -9   25.17    4.48   0
 -11 -10 -15    3.90    2.90   0
 -11  -9 -17   21.26    3.78   0
 -10 -14   2   11.87    4.13   0
 -10 -14   3   -4.15    3.92   0
 -10 -13  -4   25.64    3.40   0
 -10 -12  -7    4.56    4.02   0
 -10 -10 -13   -0.98    3.87   0
 -10  -9 -15   -2.32    3.70   0
 -10  -8 -17    2.79    3.58   0
 -10  -7 -19    2.01    3.35   0
  -9 -14   7  140.32    5.34   0
  -9 -14   8   25.00    3.90   0
  -9 -14   9   80.31    4.55   0
  -9 -14  10    0.83    3.46   0
  -9 -14  11    0.60    3.71   0
  -9 -13   0    4.66    3.76   0
  -9 -12  -5   62.89    4.66   0
  -9 -11  -8    6.02    3.89   0
  -9  -7 -17  215.15    5.35   0
  -9  -6 -19   33.84    3.39   0
  -8 -13   4   30.49    3.70   0
  -8 -13   5    1.79    3.51   0
  -8 -13   6   26.48    3.79   0
  -8 -12  -2   81.04    4.65   0
  -8 -12  -1    2.76    3.73   0
  -8 -10  -9   -1.51    3.46   0
  -8  -9 -12   70.26    3.51   0
  -8  -8 -14   15.82    3.40   0
  -7 -12   3   22.83    3.57   0
  -7 -12   4    0.37    3.20   0
  -7 -11  -2   21.36    3.51   0
  -7 -10  -6    5.33    3.17   0
  -7  -9  -9    3.31    3.05   0
  -7  -8 -12   -0.81    2.82   0
  -7  -4 -18   49.50    2.97   0
  -6 -11   3    2.18    3.00   0
  -6  -6 -13    1.54    2.34   0
  -6  -5 -15    5.13    2.30   0
  -5 -10   3  308.95    5.38   0
  -5  -9  -3  121.34    3.87   0
  -5  -9  -2   57.10    3.20   0
  -5  -7  -9   21.51    2.22   0
  -5  -6 -11   -0.83    2.37   0
  -5  -1 -17  204.42    3.30   0
  -4  -9   3    0.40    2.27   0
  -4  -9   4  580.01    6.43   0
  -4  -8  -2   19.02    2.71   0
  -4  -7  -5   98.52    3.62   0
  -4  -6  -8  168.12    3.92   0
  -4  -3 -13   97.85    2.87   0
  -4  -1 -15   -0.01    1.43   0
  -3  -8   5   15.23    2.32   0
  -3  -8   6   -0.64    2.05   0
  -3  -7   0    7.79    2.45   0
  -3  -3 -10   44.58    2.06   0
  -2  -6   2   28.07    1.55   0
  -2  -6   3   28.14    1.94   0
  -2  -4  -4 1822.97    8.02   0
  -2  -3  -6  677.96    4.71   0
  -1  -5  10   -0.32    0.94   0
  -1  -5  11  149.31    2.06   0
  -1  -5  12   31.08    1.28   0
  -1  -3  -1  338.95    2.97   0
  -1  -2  -3  629.55    3.51   0
 -15 -11 -16    1.68    4.75   0
 -15 -10 -18   -1.05    4.56   0
 -14 -14  -6    3.88    4.97   0
 -14 -13 -10   13.61    4.66   0
 -14 -13  -9   -0.15    4.33   0
 -14 -11 -15   -2.43    4.56   0
 -14 -10 -17    6.58    4.42   0
 -14  -9 -19    3.95    4.24   0
 -13 -16   8   16.57    4.35   0
 -13 -16   9    5.83    4.57   0
 -13 -16  10    2.47    4.60   0
 -13 -15   0   15.79    4.49   0
 -13 -15   1   10.58    4.83   0
 -13 -15   2    4.91    4.32   0
 -13 -14  -5   26.65    3.93   0
 -13 -14  -4   -2.74    4.46   0
 -13 -13  -8    3.96    4.63   0
 -13 -10 -16   14.19    4.41   0
 -12 -15   3   35.77    4.62   0
 -12 -15   4   16.41    4.66   0
 -12 -15   5    7.64    4.52   0
 -12 -14  -2   13.53    4.56   0
 -12 -13  -7    1.11    3.16   0
 -12 -13  -6   50.69    5.02   0
 -12 -11 -13    7.83    3.91   0
 -12 -10 -15   14.05    4.22   0
 -12  -9 -17   -3.61    3.88   0
 -12  -8 -19   -3.68    3.62   0
 -11 -15   8    3.89    3.74   0
 -11 -15   9    7.34    3.96   0
 -11 -15  10    1.69    3.96   0
 -11 -15  11    5.01    4.02   0
 -11 -14   0    3.52    3.86   0
 -11 -14   1    3.56    4.14   0
 -11 -13  -5   30.78    3.60   0
 -11 -12  -8    8.02    4.31   0
 -11 -10 -14   16.94    3.89   0
 -11  -9 -16    1.87    3.79   0
 -11  -8 -18   13.24    3.47   0
 -10 -14   4  150.03    5.77   0
 -10 -14   5    9.53    3.99   0
 -10 -14   6   16.72    3.76   0
 -10 -13  -2   -1.07    3.93   0
 -10 -11  -9    4.51    3.99   0
 -10  -9 -14   44.28    4.34   0
 -10  -8 -16   27.47    3.78   0
 -10  -7 -18   -3.06    3.16   0
  -9 -13   2    2.68    3.80   0
  -9 -13   3  176.41    5.57   0
  -9 -12  -4    7.43    2.87   0
  -9 -12  -3    1.78    3.74   0
  -9 -11  -7  335.93    6.99   0
  -9 -10 -10   -3.05    3.65   0
  -9  -9 -13   24.71    3.57   0
  -9  -8 -15  102.23    4.54   0
  -9  -6 -18   16.07    3.23   0
  -8 -13   7    5.13    3.08   0
  -8 -13   8   27.78    3.74   0
  -8 -13   9   24.24    3.65   0
  -8 -13  10   52.22    3.95   0
  -8 -13  11   12.57    3.58   0
  -8 -12   1   -0.46    3.19   0
  -8 -11  -5   80.97    3.73   0
  -8 -10  -8  606.06    8.38   0
  -8  -9 -11   -2.35    3.02   0
  -8  -8 -13   -0.68    3.18   0
  -7 -12   5    8.10    3.30   0
  -7 -12   6    5.37    3.14   0
  -7 -12   7   26.97    3.38   0
  -7 -11  -1  415.52    6.90   0
  -7 -10  -5    2.44    3.12   0
  -7  -9  -8    6.12    3.07   0
  -7  -6 -15   35.31    3.03   0
  -6  -8  -8   15.28    2.83   0
  -6  -4 -16   69.14    2.92   0
  -6  -3 -17    4.70    1.91   0
  -5 -10   4    7.20    2.60   0
  -5 -10   5  407.80    5.89   0
  -5  -7  -8   29.83    2.92   0
  -5  -6 -10    1.38    2.51   0
  -5  -5 -12  171.39    3.96   0
  -5  -3 -15   47.59    2.43   0
  -4  -9   5    1.70    2.27   0
  -4  -9   6  131.05    3.53   0
  -4  -8   0    4.98    2.46   0
  -4  -7  -4   -2.14    2.65   0
  -4  -6  -7   35.96    2.98   0
  -4  -5  -9   75.30    3.07   0
  -4  -4 -11   35.50    2.61   0
  -3  -8   7    2.02    1.97   0
  -3  -8   8    2.86    1.89   0
  -3  -8   9  202.89    3.56   0
  -3  -8  10    5.02    2.05   0
  -3  -7   1  207.84    3.96   0
  -3  -6  -3  574.72    5.69   0
  -3  -4  -8    4.81    1.28   0
  -3  -1 -12   10.71    1.28   0
  -2  -6   4   56.74    2.17   0
  -2  -5  -1   -0.25    1.07   0
  -1  -4   3  743.92    4.33   0
 -16 -10 -18    9.89    4.40   0
 -15 -12 -12    0.51    4.91   0
 -15 -11 -15   31.77    5.19   0
 -15 -10 -17   -0.13    4.51   0
 -14 -12 -11    0.39    4.75   0
 -14 -11 -14   -0.20    4.54   0
 -14  -9 -18    9.62    4.41   0
 -13 -15   3    7.50    4.67   0
 -13 -15   4   -0.15    4.54   0
 -13 -14  -3    0.93    4.51   0
 -13 -14  -2    2.61    4.50   0
 -13 -13  -6   -1.73    4.15   0
 -13 -12 -10   -1.37    4.42   0
 -13 -11 -13   24.81    4.68   0
 -13  -9 -17    6.31    4.04   0
 -12 -15   6   23.03    4.26   0
 -12 -15   7    2.97    4.29   0
 -12 -15   8   27.67    4.64   0
 -12 -15   9    5.60    3.94   0
 -12 -14  -1    5.17    4.09   0
 -12 -14   0    7.72    4.30   0
 -12 -13  -5    5.94    4.28   0
 -12 -12  -9    0.70    3.98   0
 -12 -12  -8  216.00    6.69   0
 -12 -11 -12    0.60    2.98   0
 -12 -11 -11    4.79    3.89   0
 -12 -10 -14    3.17    4.04   0
 -12  -9 -16    9.85    3.99   0
 -11 -14   2    0.34    3.76   0
 -11 -14   3   31.01    4.57   0
 -11 -14   4    5.94    3.76   0
 -11 -13  -2   27.97    4.22   0
 -11 -12  -7    4.77    4.18   0
 -11  -9 -15    2.72    3.77   0
 -11  -8 -17   23.38    3.92   0
 -10 -14   7    5.51    3.87   0
 -10 -14   8   10.49    3.94   0
 -10 -14   9    1.77    3.64   0
 -10 -14  10    0.84    3.28   0
 -10 -13   0    2.05    3.98   0
 -10 -13   1    2.36    3.61   0
 -10 -12  -5   15.97    3.89   0
 -10 -11  -8    2.77    3.76   0
 -10 -10 -11    8.20    3.91   0
 -10  -9 -13   19.19    3.70   0
 -10  -7 -17    1.78    3.01   0
  -9 -13   4    3.08    3.72   0
  -9 -13   5  156.11    5.44   0
  -9 -12  -2    0.36    3.74   0
  -9 -12  -1  142.38    5.20   0
  -9 -11  -6    1.60    3.73   0
  -9 -10  -9   16.97    3.75   0
  -9  -8 -14    4.63    3.33   0
  -9  -7 -16   15.24    3.42   0
  -8 -12   2    3.41    3.44   0
  -8 -12   3    3.31    3.15   0
  -8 -11  -3   -0.07    3.32   0
  -8 -10  -7    1.50    3.37   0
  -8  -9 -10    3.45    2.99   0
  -7 -12   8    0.08    2.95   0
  -7 -12   9   32.30    3.31   0
  -7 -12  11   19.30    3.13   0
  -7 -12  12   19.17    3.41   0
  -7 -11   0    3.77    2.27   0
  -7 -11   1  224.26    5.46   0
  -7 -10  -4    6.05    3.10   0
  -7  -9  -7    6.38    3.00   0
  -7  -5 -16   -1.17    2.20   0
  -6  -8  -7   -1.78    2.53   0
  -6  -7 -10    5.34    2.58   0
  -6  -5 -14   13.75    2.34   0
  -6  -4 -15   21.96    2.61   0
  -5 -10   6    0.78    2.38   0
  -5 -10   7   69.18    3.17   0
  -5 -10   8   22.01    2.60   0
  -5  -9   0    1.15    2.48   0
  -4  -9   7    0.09    2.12   0
  -4  -9   8  208.12    4.01   0
  -4  -9   9   -0.58    1.90   0
  -4  -8   1   12.08    2.60   0
  -4  -7  -3   90.12    3.42   0
  -4  -6  -6  155.09    3.86   0
  -3  -8  11   43.07    2.14   0
  -3  -8  12    6.09    1.65   0
  -3  -8  13   -0.07    1.45   0
  -3  -7   2   10.19    2.36   0
  -3  -6  -2   39.27    2.45   0
  -3  -5  -5  594.69    5.47   0
  -3  -4  -7   -0.60    1.63   0
  -3  -3  -9  435.39    4.27   0
  -2  -6   5    1.25    1.60   0
  -2  -5   0 1974.51    8.56   0
  -2  -2  -7    6.07    1.23   0
  -1  -4   4    0.51    1.05   0
  -1  -3   0   -1.76    1.07   0
 -16 -10 -17    5.07    4.94   0
 -15 -12 -11   -1.25    4.86   0
 -15 -11 -14    6.57    4.78   0
 -15 -10 -16   -6.41    4.34   0
 -14 -15   2    0.10    4.40   0
 -14 -15   3    5.65    4.78   0
 -14 -15   4   13.83    4.60   0
 -14 -14  -3    5.66    4.77   0
 -14 -14  -2   -0.05    4.26   0
 -14 -13  -7    1.07    4.74   0
 -14 -11 -13   22.90    4.98   0
 -14 -10 -15    0.05    4.42   0
 -14  -9 -17    4.37    4.33   0
 -13 -15   5   29.98    4.55   0
 -13 -15   6    3.03    4.44   0
 -13 -15   7   45.54    5.18   0
 -13 -14  -1   28.14    4.95   0
 -13 -14   0   -1.88    4.09   0
 -13 -12  -9   20.74    4.57   0
 -13 -11 -12   -1.57    4.23   0
 -13 -10 -14   23.56    4.44   0
 -13  -9 -16    3.22    3.67   0
 -13  -8 -18    2.93    3.81   0
 -12 -15  10   50.10    4.89   0
 -12 -15  11   -0.58    4.09   0
 -12 -14   1   11.14    4.10   0
 -12 -14   2   67.32    5.23   0
 -12 -13  -4   17.69    4.29   0
 -12 -13  -3   40.05    4.81   0
 -12 -11 -10   14.54    4.32   0
 -12  -9 -15    2.48    3.87   0
 -12  -8 -17    0.41    3.70   0
 -12  -7 -19    8.35    3.68   0
 -11 -14   5   -0.40    3.95   0
 -11 -14   6   32.56    4.34   0
 -11 -14   7    6.36    3.80   0
 -11 -13  -1   -0.16    4.10   0
 -11 -10 -12   -1.96    3.58   0
 -11  -9 -14    2.17    3.73   0
 -11  -8 -16   -1.77    3.58   0
 -11  -7 -18   11.45    3.55   0
 -10 -14  11    4.31    3.55   0
 -10 -13   2    2.50    3.84   0
 -10 -13   3   34.99    4.07   0
 -10 -12  -3   13.73    3.90   0
 -10 -11  -7   19.45    4.07   0
 -10 -10 -10    7.63    3.86   0
 -10  -8 -15    5.59    3.26   0
 -10  -6 -18    0.89    3.06   0
  -9 -13   6   -0.88    3.29   0
  -9 -13   7   32.91    3.97   0
  -9 -13   8   -1.24    3.43   0
  -9 -12   0   -1.82    3.58   0
  -9 -11  -5  111.09    4.81   0
  -9 -11  -4    9.22    3.49   0
  -9 -10  -8   10.79    3.74   0
  -9  -7 -15   -0.39    3.09   0
  -9  -6 -17    4.54    2.99   0
  -8 -12   4  139.43    4.94   0
  -8 -12   5    4.20    3.28   0
  -8 -11  -2   10.11    3.41   0
  -8 -11  -1   12.79    3.48   0
  -8  -5 -17    0.84    2.51   0
  -8  -4 -18   16.24    2.89   0
  -7 -11   2   -0.25    3.02   0
  -7 -11   3   77.81    3.99   0
  -7 -10  -3   18.12    2.98   0
  -7 -10  -2    2.65    2.96   0
  -7  -9  -6    3.18    2.98   0
  -7  -5 -15   -1.23    2.32   0
  -7  -3 -18  104.73    3.24   0
  -6 -11  12    5.77    2.69   0
  -6  -8  -6    5.49    2.62   0
  -6  -7  -9    0.15    2.53   0
  -6  -6 -11    8.30    2.52   0
  -6  -2 -17  118.47    3.12   0
  -5 -10   9  156.61    3.88   0
  -5 -10  10    1.55    2.15   0
  -5 -10  11   21.18    2.44   0
  -5 -10  12    4.30    2.21   0
  -5  -9   1    7.93    2.45   0
  -5  -9   2    4.72    2.46   0
  -5  -8  -3    5.27    2.63   0
  -5  -7  -6   -0.90    2.58   0
  -5  -5 -11   27.94    2.58   0
  -5  -3 -14   93.20    2.85   0
  -5  -2 -15    0.86    2.00   0
  -4  -9  10  524.38    5.70   0
  -4  -9  11   13.51    2.01   0
  -4  -9  12    7.70    1.88   0
  -4  -9  13    9.04    1.91   0
  -4  -7  -2    5.79    2.66   0
  -4  -5  -8   29.86    2.61   0
  -4  -4 -10  204.88    3.79   0
  -4  -1 -14  431.03    4.06   0
  -3  -7   3  172.86    3.61   0
  -3  -7   4   33.32    2.51   0
  -3  -6  -1   44.29    2.45   0
  -3  -5  -4    5.22    1.85   0
  -3  -2 -10    0.88    1.33   0
  -2  -6   6    3.12    1.59   0
  -2  -6   7    7.86    1.63   0
  -2  -5   1   15.31    1.61   0
  -2  -3  -5   49.17    1.54   0
  -1  -4   5   62.77    1.60   0
 -16 -10 -16    6.31    4.87   0
 -15 -13  -7    1.05    5.09   0
 -15 -12 -10   -1.18    4.78   0
 -15 -11 -13   16.22    4.95   0
 -15 -10 -15    2.83    4.59   0
 -15  -9 -17   -1.80    4.45   0
 -14 -15   5   22.59    5.12   0
 -14 -15   6    0.29    4.65   0
 -14 -13  -6   -0.50    3.38   0
 -14 -13  -5    0.11    4.57   0
 -14 -12  -9    2.36    4.69   0
 -14 -11 -12   29.40    5.01   0
 -14  -9 -16    9.42    3.85   0
 -14  -8 -18   13.35    3.82   0
 -13 -15   8   -0.76    3.96   0
 -13 -15   9   23.73    4.74   0
 -13 -15  10   -0.70    4.33   0
 -13 -15  11   25.75    4.65   0
 -13 -14   1   40.48    4.99   0
 -13 -14   2    9.91    4.22   0
 -13 -13  -4   15.00    4.49   0
 -13 -13  -3   14.57    4.38   0
 -13 -12  -8    3.88    4.00   0
 -13 -10 -13   63.58    5.03   0
 -12 -14   3   19.59    3.55   0
 -12 -14   4   27.48    4.62   0
 -12 -14   5   -1.89    3.84   0
 -12 -13  -2   30.27    4.58   0
 -12 -13  -1    8.62    3.92   0
 -12 -12  -6   34.17    4.62   0
 -12 -11  -9   13.33    4.24   0
 -12 -10 -12   14.67    4.31   0
 -12  -7 -18    4.96    3.57   0
 -11 -14   8    2.42    3.97   0
 -11 -14   9   31.33    4.26   0
 -11 -14  10    4.27    3.86   0
 -11 -14  11    8.90    4.14   0
 -11 -13   0    6.37    3.78   0
 -11 -13   1   23.35    4.29   0
 -11 -10 -11   28.99    4.03   0
 -11  -9 -13   30.45    4.18   0
 -11  -8 -15    5.14    3.67   0
 -11  -7 -17    6.41    3.49   0
 -10 -13   4  108.11    5.15   0
 -10 -13   5   32.48    4.20   0
 -10 -12  -2   25.93    4.17   0
 -10 -12  -1   10.35    3.96   0
 -10 -11  -6   42.80    4.32   0
 -10 -10  -9   -0.21    3.72   0
 -10  -9 -12   22.54    3.71   0
 -10  -7 -16   20.56    3.59   0
  -9 -13   9   78.29    4.26   0
  -9 -13  10    2.63    3.32   0
  -9 -13  11   21.99    3.55   0
  -9 -13  12    5.35    3.36   0
  -9 -12   1  382.20    7.19   0
  -9 -11  -3   -0.27    3.39   0
  -9  -9 -10    7.41    3.46   0
  -9  -6 -16    2.65    2.89   0
  -8 -12   6   63.55    4.10   0
  -8 -12   7    6.17    3.20   0
  -8 -12   8  160.10    4.87   0
  -8 -11   0  197.99    5.40   0
  -8 -10  -4   16.72    3.39   0
  -8  -8 -10   12.20    2.94   0
  -8  -5 -16  227.24    5.00   0
  -7 -11   4   10.08    3.09   0
  -7 -11   5  114.40    4.26   0
  -7  -6 -13    4.48    2.54   0
  -7  -4 -16   22.46    2.48   0
  -6  -7  -8   38.16    3.03   0
  -6  -4 -14    1.53    2.14   0
  -5  -9   3  292.49    4.99   0
  -5  -8  -2    2.87    2.57   0
  -5  -7  -5  166.97    4.17   0
  -5  -6  -8    3.57    2.57   0
  -5  -5 -10  188.48    4.09   0
  -5  -4 -12   38.50    2.61   0
  -5  -1 -16    4.79    1.54   0
  -4  -8   3    3.77    2.31   0
  -4  -7  -1   28.29    2.78   0
  -4  -6  -5    1.88    1.77   0
  -4  -5  -7   18.58    2.38   0
  -3  -7   5  902.68    6.79   0
  -3  -6   0    0.87    1.93   0
  -3  -4  -6   -0.51    1.57   0
  -3  -1 -11  504.00    3.90   0
  -2  -6   8  296.11    3.50   0
  -2  -6   9    1.77    1.84   0
  -2  -5   2   90.89    2.26   0
  -2  -4  -2  221.13    2.86   0
  -1  -3   1 1578.11    5.72   0
 -16 -11 -12   26.49    4.91   0
 -16 -10 -15    6.15    4.79   0
 -16  -9 -17   -2.33    4.51   0
 -15 -12  -9    1.37    4.76   0
 -15 -11 -12    3.99    4.28   0
 -15 -10 -14   21.49    4.88   0
 -15  -9 -16    3.48    4.47   0
 -14 -15   7    7.50    4.29   0
 -14 -15   8   64.39    5.48   0
 -14 -15   9    1.18    4.58   0
 -14 -15  10   -1.61    4.08   0
 -14 -14   0    2.31    3.40   0
 -14 -14   1    6.28    4.60   0
 -14 -13  -4    6.59    4.69   0
 -14 -12  -8   82.47    5.82   0
 -14 -12  -7   -6.69    4.12   0
 -14 -10 -13    2.35    4.36   0
 -13 -14   3   62.38    5.39   0
 -13 -14   4   -0.36    4.52   0
 -13 -13  -2    7.28    4.38   0
 -13 -12  -6   13.10    4.60   0
 -13 -11 -10   -5.29    3.86   0
 -13 -11  -9  194.83    6.45   0
 -13  -9 -15   19.02    3.93   0
 -13  -8 -17    5.35    3.52   0
 -12 -14   6   -0.51    3.97   0
 -12 -14   7   -0.00    3.98   0
 -12 -14   8   28.01    4.22   0
 -12 -13   0    3.17    4.23   0
 -12 -12  -5    2.22    4.06   0
 -12 -11  -8    3.10    4.09   0
 -12 -10 -11    4.57    4.20   0
 -12  -8 -16   15.49    3.61   0
 -11 -14  12    0.42    3.68   0
 -11 -13   2    5.76    3.80   0
 -11 -13   3  308.67    7.27   0
 -11 -12  -3    8.13    3.86   0
 -11 -12  -2    9.18    4.05   0
 -11 -11  -7  202.56    5.66   0
 -11 -11  -6   10.12    4.08   0
 -11 -10 -10    5.56    3.70   0
 -11  -9 -12   -3.90    3.74   0
 -11  -6 -18   -0.11    3.20   0
 -10 -13   6  101.96    4.80   0
 -10 -13   7    3.76    3.69   0
 -10 -13   8   20.23    3.86   0
 -10 -12   0  174.57    5.80   0
 -10  -9 -11    1.44    3.22   0
 -10  -8 -13    3.96    3.45   0
 -10  -7 -15    4.37    3.23   0
 -10  -6 -17   39.65    3.60   0
  -9 -12   3   89.55    4.44   0
  -9 -12   4   22.44    3.87   0
  -9 -11  -2    3.10    3.55   0
  -9 -10  -6   49.18    4.01   0
  -9  -7 -14   24.51    3.16   0
  -8 -12   9    6.65    3.25   0
  -8 -12  10  171.52    4.95   0
  -8 -12  11   -4.42    2.97   0
  -8 -11   1   -0.15    2.98   0
  -8 -11   2  155.47    4.96   0
  -8 -10  -3    1.08    3.08   0
  -8  -4 -17    4.85    2.43   0
  -7 -11   6   15.99    2.85   0
  -7 -11   8   -0.40    2.83   0
  -7 -10   0   -2.36    2.87   0
  -7  -7 -10    0.91    2.60   0
  -7  -3 -17  146.95    3.58   0
  -6 -10   5    3.79    2.57   0
  -6 -10   6    0.04    2.47   0
  -6  -9  -1   15.11    2.63   0
  -6  -6 -10    4.39    2.48   0
  -6  -5 -12  146.35    3.76   0
  -6  -3 -15   16.64    2.09   0
  -5  -9   4    4.14    2.25   0
  -5  -9   5    1.14    2.32   0
  -5  -8  -1  298.47    5.07   0
  -5  -6  -7  112.97    3.66   0
  -5  -3 -13   14.23    2.14   0
  -4  -8   5    0.83    2.16   0
  -4  -7   0  358.19    5.08   0
  -4  -6  -4  534.31    5.85   0
  -4  -4  -9  185.31    3.59   0
  -4  -2 -12   -1.21    1.99   0
  -3  -7   6    2.44    2.05   0
  -3  -6   1  917.07    6.65   0
  -2  -6  10   20.19    1.63   0
  -2  -6  11    0.28    1.63   0
  -2  -6  12   -1.08    1.51   0
  -2  -6  13  111.56    2.27   0
  -2  -6  14  100.89    2.13   0
  -2  -5   3   15.71    1.48   0
  -2  -4  -1   28.00    1.70   0
  -2  -3  -4 2112.58    7.89   0
  -2  -2  -6  829.54    4.68   0
 -17  -9 -17   -6.06    4.34   0
 -16 -11 -11   25.19    5.27   0
 -16 -10 -14   13.28    4.91   0
 -16  -9 -16    2.03    4.55   0
 -15 -14   1   13.08    5.04   0
 -15 -12  -8   -0.13    4.29   0
 -15 -12  -7    0.73    4.31   0
 -15 -11 -11   -1.17    4.25   0
 -15 -11 -10    2.79    4.32   0
 -15 -10 -13   14.33    4.79   0
 -15  -9 -15   25.41    4.42   0
 -15  -8 -17    5.11    4.51   0
 -14 -15  11   32.48    4.55   0
 -14 -15  12    4.46    4.52   0
 -14 -14   2    3.78    3.29   0
 -14 -14   3   14.18    4.68   0
 -14 -14   4    8.50    4.28   0
 -14 -13  -3    1.38    4.21   0
 -14 -13  -2    5.01    4.54   0
 -14 -12  -6    4.68    4.56   0
 -14 -11 -10    2.93    4.01   0
 -14 -10 -12    3.47    4.45   0
 -14  -9 -15    3.88    3.94   0
 -14  -8 -17    6.87    3.99   0
 -13 -14   5    1.05    4.30   0
 -13 -14   6   -0.36    4.36   0
 -13 -14   7   28.20    4.37   0
 -13 -13  -1   44.08    4.87   0
 -13 -13   0    2.41    4.22   0
 -13 -12  -5   56.33    5.03   0
 -13 -10 -11   52.14    4.88   0
 -13  -8 -16   10.04    3.96   0
 -13  -7 -18   15.72    3.82   0
 -12 -14   9    3.44    4.04   0
 -12 -14  10    9.33    3.92   0
 -12 -14  11   -0.19    3.82   0
 -12 -14  12   46.52    4.26   0
 -12 -13   1   -3.44    3.74   0
 -12 -13   2   16.75    4.33   0
 -12  -9 -13   -0.74    3.51   0
 -12  -8 -15    8.84    3.78   0
 -12  -7 -17   -2.71    3.47   0
 -11 -13   4    5.25    3.71   0
 -11 -13   5   70.48    4.91   0
 -11 -13   6    9.09    3.68   0
 -11 -11  -5   14.25    4.01   0
 -11 -10  -9   74.94    4.05   0
 -11  -9 -11  230.10    6.26   0
 -11  -8 -14    1.24    3.33   0
 -11  -7 -16    1.68    3.03   0
 -10 -13   9   19.49    3.50   0
 -10 -13  10  108.63    4.89   0
 -10 -13  11   35.72    3.97   0
 -10 -13  12   61.44    4.24   0
 -10 -12   1   -3.77    2.78   0
 -10 -12   2  221.81    6.20   0
 -10 -11  -3    0.42    3.53   0
 -10 -10  -7    7.27    3.75   0
 -10  -9 -10   17.98    3.67   0
 -10  -8 -12    2.35    3.51   0
 -10  -6 -16   23.50    3.34   0
 -10  -5 -18    0.70    2.89   0
  -9 -12   5   87.60    4.41   0
  -9 -12   6   -1.00    3.31   0
  -9 -12   7   38.78    3.67   0
  -9 -11  -1   45.99    3.21   0
  -9 -11   0    8.78    3.46   0
  -9 -10  -5   -0.66    3.10   0
  -9  -9  -8    0.28    3.17   0
  -9  -8 -11   13.86    2.52   0
  -9  -4 -18    9.99    2.72   0
  -8 -11   3    5.42    3.23   0
  -8 -11   4  251.36    5.71   0
  -8 -10  -2   -0.69    3.00   0
  -8  -9  -6  207.39    5.09   0
  -8  -8  -9    4.31    2.75   0
  -8  -5 -15    1.33    2.47   0
  -7  -7  -9    1.21    2.54   0
  -7  -4 -15   28.17    2.51   0
  -6 -10   9   38.12    3.09   0
  -6  -9   1    6.41    2.55   0
  -6  -8  -3    5.21    2.47   0
  -6  -6  -9    5.71    2.53   0
  -6  -4 -13   23.98    2.46   0
  -6  -2 -16  151.44    3.20   0
  -5  -9   6    5.93    2.24   0
  -5  -9   7  174.19    3.91   0
  -5  -5  -9    1.93    2.34   0
  -5  -4 -11   13.73    2.40   0
  -5  -2 -14   16.50    1.92   0
  -4  -8   6   13.09    2.25   0
  -4  -8   7   11.80    2.17   0
  -4  -7   1   37.14    2.73   0
  -4  -6  -3   13.55    2.51   0
  -4  -5  -6  259.78    4.18   0
  -4  -3 -10   -0.66    1.85   0
  -4  -1 -13    1.55    1.74   0
  -3  -7   9   40.15    2.43   0
  -3  -6   2    0.26    1.84   0
  -3  -5  -2  133.49    2.89   0
  -3  -2  -9  142.97    2.47   0
  -1  -4   7  706.48    3.84   0
  -1  -3   2   33.14    1.30   0
 -17  -9 -16   -1.88    4.69   0
 -16 -12  -7   -3.90    4.89   0
 -16 -11 -10   53.82    5.69   0
 -16 -10 -13    0.11    4.67   0
 -16  -9 -15   -2.47    4.55   0
 -16  -8 -17    2.34    4.44   0
 -15 -15  12   13.46    4.88   0
 -15 -15  13   40.09    5.49   0
 -15 -14   2    7.63    3.61   0
 -15 -14   3    7.63    4.93   0
 -15 -14   4   10.12    4.49   0
 -15 -13  -3   81.97    5.02   0
 -15 -13  -2    2.73    4.84   0
 -15 -12  -6    0.69    4.61   0
 -15 -11  -9   64.13    5.24   0
 -14 -14   5    5.74    4.68   0
 -14 -14   6   54.13    5.39   0
 -14 -13  -1    7.12    4.53   0
 -14 -13   0   22.40    4.41   0
 -14 -12  -5    0.42    4.61   0
 -14 -11  -9   -0.56    3.28   0
 -14 -11  -8   25.03    4.53   0
 -14  -9 -14   59.24    4.91   0
 -14  -8 -16    5.07    3.95   0
 -13 -14   8    1.59    4.30   0
 -13 -14   9    8.51    4.38   0
 -13 -14  10    1.34    3.70   0
 -13 -13   1  117.08    5.89   0
 -13 -13   2    1.18    4.07   0
 -13 -12  -3   29.40    4.32   0
 -13 -11  -7   20.10    4.55   0
 -13 -10 -10   -4.54    4.04   0
 -13  -9 -13    5.27    4.00   0
 -13  -8 -15   -2.97    3.77   0
 -13  -7 -17   -4.48    3.55   0
 -12 -13   3    5.55    3.80   0
 -12 -13   4   51.34    4.74   0
 -12 -12  -2   40.59    4.63   0
 -12 -12  -1   14.05    3.97   0
 -12 -10  -9    6.20    4.07   0
 -12  -9 -12   38.92    4.13   0
 -12  -8 -14    5.06    3.79   0
 -12  -7 -16    1.82    3.45   0
 -12  -6 -18   20.49    3.61   0
 -11 -13   7   11.60    3.96   0
 -11 -13   8   -1.75    3.70   0
 -11 -13   9   37.25    3.97   0
 -11 -12   1  106.93    5.28   0
 -11 -10  -7  230.74    6.21   0
 -11  -9 -10    4.12    3.85   0
 -11  -8 -13  108.43    4.84   0
 -11  -7 -15   -1.95    3.39   0
 -11  -6 -17   15.01    3.44   0
 -10 -12   3   -0.33    3.44   0
 -10 -12   4  224.29    6.11   0
 -10 -11  -2  169.43    5.59   0
 -10 -10  -6   53.70    4.06   0
 -10  -9  -9    6.80    3.63   0
 -10  -8 -11    4.59    3.15   0
 -10  -7 -14    5.07    2.96   0
 -10  -5 -17   -0.71    3.04   0
  -9 -12   8   24.23    3.54   0
  -9 -12   9    7.47    3.38   0
  -9 -12  10    0.01    2.98   0
  -9 -11   1   73.41    4.26   0
  -9 -11   2    1.46    3.09   0
  -9 -10  -3    2.58    3.29   0
  -9  -9  -7    7.23    3.25   0
  -9  -8 -10   -0.48    3.10   0
  -8 -11   5   12.59    3.25   0
  -8 -11   6   72.35    3.96   0
  -8 -10  -1    3.91    2.79   0
  -8 -10   0    2.11    2.75   0
  -8  -9  -5   27.17    3.12   0
  -8  -4 -16   29.32    2.66   0
  -7  -7  -8    1.33    2.50   0
  -7  -6 -11   24.84    2.67   0
  -7  -5 -13  260.32    4.80   0
  -7  -3 -16   56.81    2.65   0
  -6 -10  10   60.18    3.06   0
  -6 -10  11   22.88    2.56   0
  -6 -10  13   24.64    2.80   0
  -6  -9   2  146.53    4.04   0
  -6  -8  -2   89.52    3.48   0
  -6  -7  -6    8.88    2.64   0
  -6  -3 -14   66.54    2.90   0
  -5  -9   8   16.88    2.34   0
  -5  -9  10    0.66    1.99   0
  -5  -8   2   14.69    2.58   0
  -5  -6  -6   -4.48    2.41   0
  -5  -3 -12    1.79    2.07   0
  -5  -1 -15    5.27    1.59   0
  -5   0 -16   65.51    1.93   0
  -4  -8   8   50.55    2.51   0
  -4  -8   9   40.30    2.34   0
  -4  -8  10   90.95    2.93   0
  -4  -7   2  374.89    5.00   0
  -4  -6  -2  293.47    4.43   0
  -4  -4  -8    4.28    1.91   0
  -3  -7  10   21.52    1.92   0
  -3  -7  11  195.92    3.20   0
  -3  -3  -7  111.26    2.40   0
  -2  -5   4 2950.71    9.83   0
  -2  -4   0 2206.72    8.33   0
  -2  -3  -3    1.80    1.42   0
  -2  -1  -7    0.28    1.08   0
  -1  -4   8   42.48    1.16   0
 -17 -10 -12    0.57    4.44   0
 -17  -9 -15    1.60    4.76   0
 -16 -12  -6   31.76    5.43   0
 -16 -11  -9   -3.57    4.79   0
 -16 -10 -12   32.28    5.20   0
 -16  -9 -14    6.47    4.66   0
 -16  -8 -16   -0.70    3.97   0
 -15 -14   5    6.08    4.81   0
 -15 -14   6    3.06    4.73   0
 -15 -13   0   -0.15    4.73   0
 -15 -12  -5    7.59    4.79   0
 -15 -11  -8    3.03    4.62   0
 -15 -10 -11  147.27    6.51   0
 -15  -9 -14   16.17    4.22   0
 -15  -8 -16   -3.97    3.98   0
 -14 -14   8   35.96    4.85   0
 -14 -14   9   -1.34    4.38   0
 -14 -13   1   14.73    4.78   0
 -14 -12  -4  108.70    5.80   0
 -14 -12  -3    6.06    4.09   0
 -14 -11  -7    8.54    4.49   0
 -14  -9 -13   35.64    4.62   0
 -14  -8 -15   12.90    4.13   0
 -13 -14  11    2.85    3.79   0
 -13 -14  12   17.86    4.39   0
 -13 -14  13    4.25    4.17   0
 -13 -13   3  166.90    6.26   0
 -13 -13   4    0.99    3.86   0
 -13  -9 -12    1.70    3.96   0
 -13  -8 -14   -0.45    3.77   0
 -13  -7 -16    3.11    3.68   0
 -12 -13   5   16.33    3.25   0
 -12 -13   6   34.74    4.41   0
 -12 -13   7    2.94    3.90   0
 -12 -12   0   34.77    4.61   0
 -12 -11  -4  158.88    5.92   0
 -12 -10  -8   63.41    4.80   0
 -12  -9 -11   -4.52    3.76   0
 -12  -8 -13    0.16    3.65   0
 -12  -7 -15    7.56    3.36   0
 -12  -6 -17   12.15    3.50   0
 -11 -13  10    1.14    3.60   0
 -11 -13  11   78.52    4.63   0
 -11 -13  12    0.95    3.53   0
 -11 -13  13   59.65    4.14   0
 -11 -12   2   42.48    4.47   0
 -11 -11  -3    2.25    3.79   0
 -11 -11  -2    8.85    3.62   0
 -11 -10  -6    6.67    3.89   0
 -11  -9  -9   32.40    3.90   0
 -11  -8 -12    7.33    3.54   0
 -11  -7 -14   -0.52    3.28   0
 -11  -6 -16   -0.92    3.12   0
 -10 -12   5    5.09    3.40   0
 -10 -12   6   24.07    3.92   0
 -10 -12   7   22.49    3.58   0
 -10 -11   0  337.29    6.98   0
 -10 -10  -5   10.80    2.63   0
 -10  -7 -13    8.51    3.28   0
 -10  -6 -15   13.34    3.14   0
  -9 -12  11  177.37    5.11   0
  -9 -12  12   31.84    3.59   0
  -9 -12  13   85.78    4.16   0
  -9 -11   3   94.83    4.47   0
  -9 -10  -2   10.43    3.35   0
  -9  -9  -6   17.03    3.32   0
  -9  -4 -17  178.91    4.41   0
  -8 -11   7   -3.29    2.91   0
  -8 -11   8  100.29    4.14   0
  -8 -11   9    0.49    3.14   0
  -8 -10   1    0.91    2.93   0
  -8  -9  -3   15.25    2.86   0
  -8  -5 -14   94.59    3.56   0
  -7  -8  -4   -1.48    2.43   0
  -7  -6 -10    1.87    2.43   0
  -7  -5 -12   -3.33    2.29   0
  -7  -4 -14   20.27    2.34   0
  -7  -2 -17   62.09    2.56   0
  -6  -9   3    1.67    2.33   0
  -6  -9   4  386.99    5.73   0
  -6  -8  -1    3.93    2.52   0
  -6  -7  -5   28.95    2.89   0
  -6  -6  -8  311.64    5.06   0
  -6  -5 -10  184.37    4.04   0
  -6  -4 -12   26.86    2.51   0
  -6  -2 -15   12.38    2.16   0
  -5  -9  12    1.60    1.92   0
  -5  -9  13    6.80    2.02   0
  -5  -5  -8   38.74    2.30   0
  -5  -4 -10  177.56    3.70   0
  -4  -8  11    3.45    1.75   0
  -4  -8  12    9.46    1.78   0
  -4  -7   3  133.05    3.43   0
  -4  -5  -5    2.21    1.48   0
  -4  -2 -11   41.77    2.05   0
  -3  -7  14   19.69    1.57   0
  -3  -6   4    0.72    1.81   0
  -3  -5  -1  933.46    6.38   0
  -3  -4  -4   80.67    2.31   0
  -2  -5   5    5.36    1.32   0
  -2  -2  -5   27.23    1.48   0
  -1  -3   3  580.78    3.41   0
 -17 -10 -11   50.21    5.32   0
 -17  -9 -14    1.06    4.71   0
 -17  -8 -16    4.62    4.68   0
 -16 -13  -1    2.28    3.56   0
 -16 -13   0    2.67    4.99   0
 -16 -12  -5   -2.46    4.36   0
 -16 -12  -4   58.10    5.77   0
 -16 -11  -8   35.62    5.30   0
 -16 -10 -11    5.66    4.77   0
 -16  -9 -13    2.26    4.59   0
 -15 -14   7   57.32    5.10   0
 -15 -14   8   11.35    4.78   0
 -15 -14   9   51.95    5.38   0
 -15 -12  -3   -2.14    4.70   0
 -15 -10 -10    7.05    4.59   0
 -15  -9 -13    7.47    4.13   0
 -15  -8 -15    2.88    4.20   0
 -15  -7 -17    6.65    4.17   0
 -14 -14  10   18.63    4.22   0
 -14 -14  11   -0.40    4.33   0
 -14 -14  12    3.14    4.24   0
 -14 -14  13   11.86    4.34   0
 -14 -13   2    4.65    3.40   0
 -14 -13   3    1.35    4.41   0
 -14 -13   4    1.79    4.10   0
 -14 -12  -2   25.41    4.89   0
 -14 -11  -6   42.55    4.96   0
 -14 -10  -9    2.54    4.25   0
 -14  -9 -12   39.99    4.68   0
 -14  -8 -14   90.37    5.20   0
 -14  -7 -16    8.78    3.88   0
 -13 -13   5    6.02    4.15   0
 -13 -13   6   -0.45    4.05   0
 -13 -10  -8    4.98    4.13   0
 -13  -9 -11    5.64    4.02   0
 -13  -8 -13   15.34    3.78   0
 -13  -6 -17   11.67    3.33   0
 -12 -13   8   31.74    4.29   0
 -12 -13   9    3.69    3.96   0
 -12 -13  10    3.05    3.80   0
 -12 -12   1   -1.37    3.83   0
 -12 -12   2  206.85    6.42   0
 -12 -11  -3    9.24    4.08   0
 -12 -10  -7   -0.73    3.88   0
 -12  -9 -10    4.72    3.89   0
 -11 -12   4   86.11    4.96   0
 -11 -12   5  553.49    8.77   0
 -11 -10  -5  354.10    7.26   0
 -11  -9  -8   22.15    3.74   0
 -11  -8 -11    7.61    3.56   0
 -11  -5 -17   39.19    3.59   0
 -10 -12   8    1.18    3.41   0
 -10 -12   9   -2.95    3.37   0
 -10 -12  10   26.09    4.02   0
 -10 -11   1   62.90    4.47   0
 -10 -11   2  577.91    8.41   0
 -10 -10  -3   15.81    3.58   0
 -10  -9  -7   12.80    3.48   0
 -10  -8 -10    2.09    3.06   0
 -10  -7 -12   87.85    4.22   0
 -10  -6 -14  128.21    4.47   0
 -10  -5 -16   72.28    3.77   0
  -9 -11   4    1.26    3.01   0
  -9 -11   5    6.49    3.42   0
  -9 -10  -1   40.10    3.71   0
  -9  -9  -5   57.59    3.82   0
  -9  -8  -8   17.79    3.27   0
  -9  -7 -11   13.12    2.34   0
  -8 -11  10   16.99    3.06   0
  -8 -11  11    0.05    2.78   0
  -8 -11  12    2.67    2.85   0
  -8 -10   3    0.15    2.71   0
  -8  -9  -2    4.42    2.90   0
  -8  -6 -11    3.85    2.59   0
  -8  -5 -13   34.77    2.78   0
  -8  -4 -15    1.85    2.24   0
  -7  -8  -3  372.36    5.82   0
  -7  -3 -15  139.72    3.42   0
  -6  -9   5  102.45    3.57   0
  -6  -9   6   21.97    2.50   0
  -6  -8   0   16.23    2.66   0
  -6  -7  -4  189.33    4.35   0
  -6  -1 -16  111.40    2.82   0
  -5  -8   4   21.96    2.47   0
  -5  -7  -1    1.57    2.56   0
  -5  -6  -4   18.42    2.67   0
  -5  -5  -7    4.72    2.40   0
  -5  -2 -13  364.69    4.32   0
  -4  -7   4  830.69    6.86   0
  -4  -6  -1   31.40    2.56   0
  -4  -5  -4   66.07    2.65   0
  -4  -3  -9    5.20    1.74   0
  -4  -1 -12  374.73    3.84   0
  -3  -6   5  260.52    3.70   0
  -3  -5   0   19.92    1.80   0
  -3  -3  -6   27.13    1.67   0
  -2  -5   6  273.62    3.13   0
  -2  -4   1   59.59    1.88   0
 -18  -8 -15   23.46    4.75   0
 -17 -11  -8   -0.05    3.53   0
 -17 -11  -7    3.60    4.94   0
 -17 -10 -10   11.38    5.04   0
 -17  -9 -13    4.90    4.80   0
 -17  -8 -15   -0.67    4.55   0
 -16 -13   2   44.30    5.57   0
 -16 -12  -3    3.96    4.74   0
 -16 -11  -7    0.51    4.77   0
 -16 -10 -10   -0.07    4.70   0
 -16  -9 -12   35.44    4.73   0
 -16  -8 -15    3.05    4.02   0
 -15 -14  10    2.22    4.21   0
 -15 -14  11    6.41    4.61   0
 -15 -14  12    5.28    4.58   0
 -15 -14  13   -5.40    4.39   0
 -15 -14  14   10.98    4.90   0
 -15 -13   3   -5.39    4.45   0
 -15 -13   4    3.96    4.22   0
 -15 -12  -2   13.10    4.83   0
 -15 -11  -6    4.14    4.59   0
 -15 -10  -9   36.43    4.99   0
 -15  -8 -14    4.45    4.07   0
 -15  -7 -16    4.60    3.98   0
 -14 -13   5    5.17    4.41   0
 -14 -13   6    3.47    4.05   0
 -14 -12  -1    2.53    4.27   0
 -14 -12   0   94.68    5.35   0
 -14 -11  -5   -2.54    4.31   0
 -14  -9 -11    2.62    4.06   0
 -14  -8 -13    6.44    3.76   0
 -13 -13   7   36.83    4.30   0
 -13 -13   8   12.31    4.27   0
 -13 -13   9   64.29    4.65   0
 -13 -12   1    0.15    4.05   0
 -13 -12   2    5.86    4.01   0
 -13 -11  -4   32.95    3.57   0
 -12 -13  11    1.60    3.58   0
 -12 -13  12    3.45    3.64   0
 -12 -13  13    1.44    3.61   0
 -12 -12   3    8.93    4.12   0
 -12 -12   4  235.12    6.65   0
 -12 -11  -2   33.13    4.34   0
 -12 -10  -6   -0.81    3.52   0
 -12  -9  -9   40.26    4.35   0
 -12  -7 -14    0.52    3.48   0
 -12  -6 -16   24.05    3.51   0
 -11 -12   6   -4.02    3.75   0
 -11 -12   7  244.95    6.38   0
 -11 -11   0   -2.01    3.73   0
 -11 -11   1   60.67    4.33   0
 -11 -10  -4   -0.57    3.55   0
 -11  -9  -7   20.04    3.66   0
 -11  -8 -10    8.74    3.67   0
 -11  -7 -13    4.48    3.19   0
 -11  -6 -15   12.21    3.14   0
 -10 -12  11    0.77    3.33   0
 -10 -12  12   73.06    4.14   0
 -10 -12  13    1.83    3.25   0
 -10 -11   3   40.90    4.02   0
 -10 -10  -2   -2.35    3.27   0
 -10  -9  -6   -0.53    3.27   0
 -10  -7 -11    0.78    2.88   0
  -9 -11   6    0.63    3.02   0
  -9 -11   7   96.90    4.33   0
  -9 -10   0   10.76    3.01   0
  -9 -10   1   48.53    3.75   0
  -9  -9  -4   67.32    3.93   0
  -9  -8  -7    5.34    3.02   0
  -9  -7 -10    2.72    3.00   0
  -9  -4 -16    6.89    2.45   0
  -8 -11  13   18.79    2.83   0
  -8 -10   4  291.26    5.74   0
  -8  -3 -16  157.65    3.77   0
  -7 -10  10   11.10    2.66   0
  -7 -10  11  105.64    3.88   0
  -7  -9   2   16.34    2.84   0
  -7  -8  -2   36.62    2.90   0
  -7  -7  -6   37.95    2.98   0
  -7  -6  -9   15.70    2.08   0
  -7  -5 -11  183.33    4.13   0
  -7  -4 -13   -0.50    2.13   0
  -7  -2 -16   27.05    2.11   0
  -6  -9   7    9.51    2.40   0
  -6  -9   8  190.15    4.31   0
  -6  -8   1   49.16    3.03   0
  -6  -5  -9  112.71    3.51   0
  -6  -4 -11    6.16    2.24   0
  -6  -3 -13    2.67    1.95   0
  -5  -8   5  364.58    5.09   0
  -5  -8   6   36.58    2.56   0
  -5  -7   0   -1.70    2.37   0
  -5  -4  -9   87.92    3.01   0
  -5  -3 -11  685.47    6.00   0
  -5  -1 -14    0.80    1.52   0
  -5   0 -15    1.93    1.48   0
  -4  -7   5  123.30    3.27   0
  -3  -6   6   14.19    1.90   0
  -2  -5   7   -0.38    1.18   0
 -17 -11  -6    1.73    4.94   0
 -17 -10  -9   39.37    5.53   0
 -17  -9 -12    2.49    4.70   0
 -17  -8 -14   -4.34    4.55   0
 -16 -14  11   -0.07    4.75   0
 -16 -14  12    4.57    4.80   0
 -16 -14  13   14.89    4.99   0
 -16 -14  14    0.75    4.21   0
 -16 -13   3   -0.26    4.46   0
 -16 -13   4   12.09    4.96   0
 -16 -12  -1   -6.27    4.73   0
 -16 -10  -9    7.08    4.34   0
 -16  -9 -11   -0.56    4.14   0
 -16  -8 -14   -0.20    4.40   0
 -16  -7 -16    2.02    4.35   0
 -15 -13   5   13.60    4.76   0
 -15 -13   6    0.69    4.50   0
 -15 -12  -1   -1.97    4.16   0
 -15 -12   0   10.69    4.63   0
 -15 -11  -5   25.32    4.46   0
 -15 -11  -4    6.53    4.24   0
 -15 -10  -8   -0.26    4.38   0
 -15  -8 -13    1.26    4.09   0
 -15  -7 -15    6.47    3.67   0
 -14 -13   7   -0.45    4.23   0
 -14 -13   8    4.36    4.29   0
 -14 -12   1   -1.48    4.36   0
 -14 -10  -7   24.34    4.51   0
 -14  -9 -10   -4.06    4.02   0
 -14  -7 -15    2.03    3.45   0
 -13 -13  10    3.49    3.93   0
 -13 -13  11   38.43    4.54   0
 -13 -13  12    2.97    3.89   0
 -13 -13  13    2.57    3.56   0
 -13 -12   3   20.21    4.47   0
 -13 -10  -6    4.95    4.11   0
 -13  -9  -9   69.04    4.87   0
 -13  -7 -14    8.86    3.75   0
 -12 -12   5   44.52    4.55   0
 -12 -12   6   23.30    4.18   0
 -12 -11  -1  103.24    4.46   0
 -12 -10  -4    0.49    3.51   0
 -12  -9  -8   10.84    3.90   0
 -12  -7 -13   13.39    3.60   0
 -12  -6 -15  114.84    4.71   0
 -12  -5 -17   17.15    3.42   0
 -11 -12   8    1.64    3.37   0
 -11 -12   9  167.26    5.61   0
 -11 -12  10    0.90    3.57   0
 -11 -11   2    1.44    3.81   0
 -11  -9  -6   45.36    4.00   0
 -11  -8  -9   22.84    3.48   0
 -11  -7 -12    9.21    3.37   0
 -11  -6 -14   -1.88    3.07   0
 -11  -5 -16    6.45    3.07   0
 -10 -11   4    1.47    3.23   0
 -10 -11   5    6.57    3.46   0
 -10 -10  -1   -2.19    3.25   0
 -10  -9  -5   22.15    3.54   0
 -10  -8  -8    7.27    3.26   0
 -10  -6 -13    2.47    2.97   0
  -9 -11   8   12.59    3.10   0
  -9 -11   9    8.08    3.24   0
  -9 -11  10    9.21    3.13   0
  -9 -10   2    0.33    3.09   0
  -9  -9  -3   12.99    2.96   0
  -9  -8  -6   57.05    3.67   0
  -8 -10   5    1.90    2.65   0
  -8 -10   6   33.27    3.36   0
  -8  -6 -10   26.04    2.83   0
  -8  -4 -14  138.21    3.75   0
  -7 -10  12   -0.85    2.34   0
  -7 -10  13   74.33    3.36   0
  -7 -10  14    9.37    2.52   0
  -7  -9   3  584.85    7.07   0
  -7  -9   4   16.62    2.74   0
  -7  -8  -1  135.69    3.94   0
  -7  -7  -5   64.01    3.35   0
  -7  -6  -8    0.29    2.40   0
  -7  -3 -14   16.82    2.12   0
  -6  -9   9    0.08    2.22   0
  -6  -8   2  338.79    5.28   0
  -6  -5  -8  218.73    4.28   0
  -5  -8   7   24.99    2.37   0
  -5  -8   8   79.82    2.95   0
  -5  -7   1   79.52    3.16   0
  -5  -5  -6   64.98    2.97   0
  -4  -7   6  178.66    3.61   0
  -4  -7   7    3.41    2.04   0
  -4  -6   1   18.59    2.26   0
  -4  -5  -3    1.06    1.88   0
  -4  -3  -8   23.34    1.85   0
  -4  -2 -10   79.65    2.26   0
  -4   0 -13    0.01    1.17   0
  -3  -6   7  447.69    4.50   0
  -3  -5   1  294.32    3.67   0
  -3  -3  -5    6.39    1.44   0
  -3  -1  -9    2.46    1.30   0
  -2  -5   8  824.50    4.98   0
  -2  -4   2  148.60    2.25   0
  -2  -2  -4  903.09    4.72   0
 -18  -9 -11   -2.16    4.98   0
 -17 -12  -1   -2.13    4.84   0
 -17 -11  -5   38.55    5.58   0
 -17 -10  -8   -1.24    4.88   0
 -17  -9 -11   -1.53    4.69   0
 -17  -8 -13   44.73    5.28   0
 -16 -13   6   65.05    5.76   0
 -16 -12   0   34.01    5.30   0
 -16 -11  -4   29.65    5.17   0
 -16 -10  -8   23.72    4.60   0
 -16 -10  -7   12.45    4.29   0
 -16  -9 -10   18.66    4.48   0
 -16  -8 -13    4.40    4.35   0
 -16  -7 -15    1.54    4.25   0
 -15 -13   8   -4.47    4.49   0
 -15 -13   9    2.95    4.12   0
 -15 -12   1   21.25    4.63   0
 -15 -12   2    3.08    4.04   0
 -15 -11  -3   59.09    5.19   0
 -15  -9 -10    7.07    4.27   0
 -15  -8 -12   68.63    5.08   0
 -14 -13   9    2.44    3.93   0
 -14 -13  10   -0.46    4.18   0
 -14 -13  11   12.82    4.32   0
 -14 -13  12    3.31    3.87   0
 -14 -12   2  137.94    5.28   0
 -14 -12   3    3.39    4.40   0
 -14 -11  -2   -0.45    4.19   0
 -14 -10  -6    2.46    4.11   0
 -14  -8 -12   13.73    3.13   0
 -14  -7 -14    7.41    3.93   0
 -14  -6 -16    0.20    3.58   0
 -13 -13  14    2.22    3.76   0
 -13 -12   4   48.66    4.56   0
 -13 -12   5   75.60    5.15   0
 -13 -11  -1   -0.07    3.92   0
 -13 -11   0    7.64    3.78   0
 -13  -9  -8   -3.04    3.89   0
 -13  -8 -11   14.68    3.99   0
 -13  -7 -13    7.39    3.74   0
 -13  -6 -15   10.06    3.61   0
 -12 -12   7   14.06    3.98   0
 -12 -12   8   15.75    3.94   0
 -12 -11   1  188.87    6.09   0
 -12 -10  -3    2.80    3.79   0
 -12  -9  -7    0.92    3.78   0
 -12  -8 -10   10.09    3.54   0
 -12  -7 -12    1.95    3.53   0
 -12  -6 -14    9.19    3.27   0
 -12  -5 -16   28.50    3.45   0
 -11 -12  11   30.63    3.69   0
 -11 -12  12    4.37    3.49   0
 -11 -12  13    0.26    3.36   0
 -11 -12  14    0.40    3.32   0
 -11 -11   3  571.67    8.70   0
 -11 -11   4   43.38    4.31   0
 -11 -10  -2   10.14    3.49   0
 -11 -10  -1   15.00    3.57   0
 -11  -9  -5   93.89    4.64   0
 -11  -8  -8   -2.96    3.21   0
 -11  -7 -11    5.26    3.37   0
 -11  -6 -13   53.20    3.60   0
 -10 -11   6    8.44    3.17   0
 -10 -11   7    6.99    3.40   0
 -10 -10   0   29.91    2.88   0
 -10 -10   1   -2.38    3.24   0
 -10  -9  -4   -0.38    2.96   0
 -10  -8  -7   41.66    3.69   0
 -10  -7 -10  206.61    5.29   0
 -10  -6 -12  111.24    4.27   0
  -9 -11  11    5.59    2.77   0
  -9 -11  12   -4.42    2.91   0
  -9 -11  13  136.21    4.50   0
  -9 -10   3   43.14    3.63   0
  -9 -10   4    5.82    3.15   0
  -9  -9  -2   -0.14    2.09   0
  -9  -9  -1   27.08    3.10   0
  -9  -8  -5    6.95    2.94   0
  -9  -4 -15   10.41    2.48   0
  -8  -6  -9    2.20    2.50   0
  -8  -3 -15   -0.30    2.02   0
  -7  -9   5   82.38    3.47   0
  -7  -8   0   56.29    3.19   0
  -7  -7  -4   28.92    2.83   0
  -7  -6  -7   17.67    2.64   0
  -7  -4 -12   97.06    3.26   0
  -7  -2 -15   17.47    2.24   0
  -6  -9  11    6.99    2.14   0
  -6  -9  12   42.04    2.59   0
  -6  -9  13    7.45    2.12   0
  -6  -9  14   33.37    2.76   0
  -6  -8   3   17.26    2.59   0
  -6  -7  -1   -2.61    2.29   0
  -6  -6  -5   15.90    2.69   0
  -6  -4 -10  182.02    3.84   0
  -6  -3 -12  161.42    3.48   0
  -6  -1 -15   91.41    2.65   0
  -5  -8   9  199.44    3.84   0
  -5  -8  10    9.27    2.27   0
  -5  -7   2   43.94    2.79   0
  -5  -6  -2   34.50    2.75   0
  -5  -5  -5   77.33    3.10   0
  -5  -4  -8  108.74    3.14   0
  -5  -3 -10    9.69    2.15   0
  -4  -7   8    3.01    1.94   0
  -4  -6   2  924.49    6.89   0
  -4  -5  -2   20.21    2.05   0
  -3  -2  -7  353.18    3.46   0
  -2  -5   9   11.58    1.27   0
  -2  -4   3   66.34    1.82   0
  -2  -3  -1    1.28    1.40   0
 -18  -9 -10   21.41    5.27   0
 -18  -8 -13    1.68    4.36   0
 -17 -12   0    1.91    3.67   0
 -17 -12   1   -2.59    4.90   0
 -17 -11  -4   -4.25    4.41   0
 -17 -10  -7   12.01    4.96   0
 -17  -9 -10    4.84    4.72   0
 -17  -8 -12   13.23    4.37   0
 -16 -13   7   -0.08    4.28   0
 -16 -13   9    7.17    4.82   0
 -16 -12   1    2.16    4.21   0
 -16 -11  -3    8.08    4.72   0
 -16 -10  -6    1.62    4.55   0
 -16  -9  -9   22.62    4.80   0
 -16  -8 -12    7.35    4.43   0
 -16  -7 -14   22.57    4.53   0
 -15 -13  11   15.45    4.63   0
 -15 -11  -2    0.25    4.38   0
 -15  -9  -9    3.17    4.22   0
 -15  -8 -11    6.54    3.92   0
 -15  -7 -14   21.70    4.10   0
 -14 -13  13    2.93    4.09   0
 -14 -13  14   13.36    4.36   0
 -14 -12   4   37.01    4.42   0
 -14 -12   5    3.25    4.13   0
 -14 -11  -1   12.77    4.23   0
 -14 -10  -5    3.83    4.09   0
 -14  -8 -11    2.81    3.65   0
 -14  -7 -13   -0.08    3.79   0
 -14  -6 -15   15.94    3.87   0
 -13 -12   6    6.98    3.74   0
 -13 -12   7   31.28    4.48   0
 -13 -12   8    0.07    3.61   0
 -13 -11   1   34.65    4.50   0
 -13 -10  -4    4.18    3.72   0
 -13 -10  -3    0.72    3.62   0
 -13  -8 -10    4.84    3.84   0
 -13  -7 -12    6.96    3.77   0
 -13  -5 -16   20.33    3.84   0
 -12 -12   9    8.13    3.57   0
 -12 -12  10  102.29    5.03   0
 -12 -12  11    9.04    3.83   0
 -12 -12  12   41.85    4.45   0
 -12 -11   2   42.84    3.56   0
 -12 -11   3   36.55    4.36   0
 -12 -10  -2    2.26    3.58   0
 -12  -9  -6  256.73    6.50   0
 -12  -8  -9   -2.57    3.62   0
 -12  -7 -11    4.11    3.32   0
 -11 -11   5    9.41    3.74   0
 -11 -11   6   32.27    4.01   0
 -11 -10   0   11.08    3.77   0
 -11  -9  -4   36.31    3.89   0
 -11  -7 -10    2.64    3.32   0
 -10 -11   8   16.30    3.18   0
 -10 -11   9   15.19    3.40   0
 -10 -11  10   20.09    3.46   0
 -10 -10   2    3.92    3.26   0
 -10  -9  -2   39.75    3.48   0
 -10  -8  -6    3.23    3.06   0
  -9 -10   5    6.59    3.07   0
  -9 -10   6   -1.71    2.73   0
  -9  -9   0   15.25    3.13   0
  -9  -8  -4   42.85    3.42   0
  -9  -5 -12   16.82    2.67   0
  -9  -4 -14   -1.10    2.32   0
  -9  -3 -16   -1.33    2.17   0
  -8  -4 -13   45.24    2.81   0
  -8  -2 -16   57.98    2.95   0
  -7  -9   6   -1.44    2.41   0
  -7  -9   7   35.74    2.87   0
  -7  -8   1    0.03    2.43   0
  -7  -5  -9   18.99    2.59   0
  -7  -3 -13   20.74    2.21   0
  -6  -8   4  563.25    6.37   0
  -6  -8   5   47.80    2.83   0
  -6  -6  -4  146.86    3.89   0
  -6  -5  -7   33.67    2.70   0
  -5  -8  11    4.32    1.85   0
  -5  -8  12   -0.47    1.72   0
  -5  -8  13   37.25    2.46   0
  -5  -1 -13  165.41    2.92   0
  -4  -7   9   79.56    2.64   0
  -4  -7  10   89.83    2.66   0
  -4  -6   3   -0.97    1.97   0
  -4  -1 -11    3.75    1.36   0
  -3  -6  10    7.80    1.99   0
  -3  -5   3  298.93    3.63   0
  -2  -5  11    1.54    1.36   0
 -18 -10  -6   18.12    5.41   0
 -18  -9  -9    2.13    4.94   0
 -18  -8 -12    1.04    4.79   0
 -18  -7 -14   -0.93    4.73   0
 -17 -12   2   -4.58    4.77   0
 -17 -12   3    2.88    4.99   0
 -17 -11  -2    3.15    4.92   0
 -17 -10  -6    4.43    4.84   0
 -17  -9  -9   39.09    5.27   0
 -17  -8 -11   -1.39    4.12   0
 -17  -7 -14    0.64    4.45   0
 -16 -13  10    5.55    4.26   0
 -16 -13  12    6.14    4.66   0
 -16 -13  13    3.56    4.84   0
 -16 -12   3   16.24    4.89   0
 -16 -12   4    1.21    4.66   0
 -16 -11  -2    6.28    4.18   0
 -16 -10  -5   -7.55    4.41   0
 -16  -9  -8   70.14    5.38   0
 -16  -8 -11    3.67    4.36   0
 -16  -7 -13   12.64    4.00   0
 -16  -6 -15   32.62    4.73   0
 -15 -13  13   42.86    4.99   0
 -15 -13  15   84.98    5.54   0
 -15 -12   5    4.61    4.46   0
 -15 -11  -1   21.78    4.41   0
 -15 -11   0    6.80    4.47   0
 -15 -10  -4    2.22    4.25   0
 -15  -9  -8   -0.22    4.18   0
 -15  -8 -10   10.26    3.93   0
 -15  -7 -13    9.22    4.05   0
 -15  -6 -15   -0.70    3.73   0
 -14 -12   6   16.65    4.03   0
 -14 -12   7   -0.81    4.06   0
 -14 -11   1   61.04    4.97   0
 -14 -10  -4   45.03    3.83   0
 -14 -10  -3    6.75    4.11   0
 -13 -12   9   58.01    4.71   0
 -13 -12  10   11.74    4.02   0
 -13 -11   2   14.57    4.14   0
 -13 -11   3   33.49    4.40   0
 -13  -9  -6   -4.23    3.85   0
 -13  -6 -14    3.85    3.30   0
 -12 -12  13    1.07    3.53   0
 -12 -12  14    7.22    3.62   0
 -12 -12  15    6.29    3.68   0
 -12 -11   4  159.19    5.71   0
 -12 -11   5    3.34    3.84   0
 -12 -10  -1   55.62    4.49   0
 -12  -9  -5   16.04    3.93   0
 -12  -8  -8  152.47    5.43   0
 -12  -6 -13    6.11    3.42   0
 -12  -5 -15   -2.46    3.10   0
 -11 -11   7    2.17    3.54   0
 -11 -11   8   -0.83    3.49   0
 -11 -10   1  379.85    7.16   0
 -11  -9  -3   -2.66    3.28   0
 -11  -8  -7   10.07    3.18   0
 -11  -6 -12   32.47    3.52   0
 -10 -11  11   33.85    3.65   0
 -10 -11  12   52.45    3.75   0
 -10 -11  13    0.32    3.14   0
 -10 -10   3   33.51    3.49   0
 -10 -10   4   16.82    3.48   0
 -10  -9  -1   28.48    3.50   0
 -10  -8  -5   61.06    3.82   0
 -10  -7  -8  272.66    5.79   0
 -10  -6 -11    4.06    2.76   0
  -9 -10   7    3.63    2.98   0
  -9  -9   1   63.33    3.66   0
  -9  -8  -3   69.54    3.76   0
  -8  -7  -5   84.11    3.52   0
  -8  -6  -8  431.86    6.08   0
  -8  -5 -10   63.94    3.18   0
  -8  -3 -14    3.89    2.04   0
  -7  -9   8    0.61    2.32   0
  -7  -9   9    2.35    2.31   0
  -7  -8   2   26.69    2.72   0
  -7  -1 -16    1.94    1.63   0
  -6  -8   6   35.53    2.67   0
  -6  -7   0 1142.90    8.61   0
  -6  -4  -9    5.89    2.26   0
  -6  -3 -11   27.65    2.35   0
  -6  -2 -13   12.04    1.92   0
  -5  -8  14   12.86    1.84   0
  -5  -7   4   90.62    3.19   0
  -5  -5  -4   52.23    2.78   0
  -5  -4  -7   83.48    2.48   0
  -5  -3  -9   43.20    2.42   0
  -5   0 -14  228.38    3.13   0
  -4  -7  11    3.46    1.69   0
  -4  -7  12    3.92    1.63   0
  -4  -7  13    2.41    1.83   0
  -4  -6   4 2400.80   10.58   0
  -4  -5  -1    3.63    1.75   0
  -4  -4  -4  230.12    3.49   0
  -4  -2  -9   16.62    1.60   0
  -3  -6  12   22.42    1.90   0
  -3  -3  -4   24.45    1.58   0
  -2  -5  12   16.01    1.44   0
  -2  -5  13   34.41    1.54   0
  -2  -4   4 1831.38    7.10   0
  -2  -3   0   96.59    2.03   0
  -2  -2  -3    8.53    1.18   0
 -19  -7 -13    9.48    5.03   0
 -18 -10  -5    0.65    4.96   0
 -18  -9  -8   28.53    5.34   0
 -18  -8 -11    2.48    4.79   0
 -18  -7 -13   -1.02    4.60   0
 -17 -13  12   10.16    4.78   0
 -17 -12   4    3.87    4.82   0
 -17 -12   5    3.93    4.89   0
 -17 -11  -1   17.80    5.16   0
 -17 -11   0    9.65    4.60   0
 -17 -10  -5   22.13    4.56   0
 -17 -10  -4    6.50    4.26   0
 -17  -9  -8   -6.28    4.63   0
 -17  -7 -13   11.55    4.48   0
 -16 -13  14    1.13    4.51   0
 -16 -13  15    3.24    4.57   0
 -16 -12   5    5.63    4.69   0
 -16 -12   6   41.73    5.19   0
 -16 -11   0    5.97    4.56   0
 -16 -10  -4   16.63    4.87   0
 -16  -9  -7   -2.55    4.42   0
 -16  -8 -10    5.61    4.29   0
 -15 -12   6   -0.85    3.05   0
 -15 -12   7    3.83    4.38   0
 -15 -12   8   20.77    4.24   0
 -15 -11   1   52.24    5.01   0
 -15 -10  -3    1.44    4.20   0
 -15  -9  -7   45.74    4.56   0
 -15  -7 -12   22.12    4.39   0
 -15  -6 -14    2.10    3.81   0
 -14 -12   8    5.24    3.05   0
 -14 -12   9   11.84    4.24   0
 -14 -12  10    6.23    4.12   0
 -14 -11   2   -1.27    4.03   0
 -14  -9  -6   17.56    4.27   0
 -14  -8  -9    9.48    4.08   0
 -14  -7 -11   21.84    3.86   0
 -14  -6 -14    4.29    3.38   0
 -13 -12  11  120.66    5.19   0
 -13 -12  12   -1.79    3.73   0
 -13 -12  13   68.72    4.72   0
 -13 -12  14    9.17    3.84   0
 -13 -11   4   49.50    4.61   0
 -13 -10  -1    2.20    3.85   0
 -13  -9  -5   33.59    4.33   0
 -13  -8  -8    4.80    3.84   0
 -13  -7 -11   97.24    4.73   0
 -13  -6 -13    5.40    3.46   0
 -13  -5 -15   61.26    4.10   0
 -12 -11   6  286.80    6.80   0
 -12 -11   7   49.25    4.45   0
 -12 -10   0   18.31    3.10   0
 -12 -10   1  158.07    5.62   0
 -12  -9  -4   25.77    3.78   0
 -12  -8  -7    6.67    3.63   0
 -12  -7 -10   22.71    3.71   0
 -12  -6 -12    0.43    3.30   0
 -12  -5 -14  539.83    7.84   0
 -12  -4 -16    2.43    3.09   0
 -11 -11   9   14.05    3.62   0
 -11 -11  10   -0.30    3.37   0
 -11 -11  11    5.28    3.09   0
 -11 -10   2   18.08    3.42   0
 -11 -10   3   97.89    4.65   0
 -11  -8  -6   14.13    3.23   0
 -11  -7  -9    8.34    3.17   0
 -11  -6 -11    7.31    3.17   0
 -10 -11  15   -1.46    3.05   0
 -10 -10   5    8.18    3.36   0
 -10 -10   6   10.42    3.08   0
 -10  -9   0   29.75    3.47   0
 -10  -8  -4   12.55    3.18   0
 -10  -3 -16   46.65    3.09   0
  -9 -10   8   50.82    3.36   0
  -9 -10   9   43.63    3.46   0
  -9 -10  10    3.52    2.65   0
  -9  -9   2    0.56    2.82   0
  -9  -4 -13  146.06    3.96   0
  -8  -7  -4  108.68    3.77   0
  -8  -6  -7    8.48    2.57   0
  -8  -4 -12   58.16    2.93   0
  -7  -9  10   -1.08    2.25   0
  -7  -9  11    4.05    2.27   0
  -7  -8   3   -0.31    2.35   0
  -7  -7  -2    4.76    1.87   0
  -7  -6  -5   14.23    2.70   0
  -7  -5  -8   29.38    2.72   0
  -7  -4 -10   11.49    2.30   0
  -7  -2 -14   21.22    2.02   0
  -6  -8   7   43.81    2.70   0
  -6  -8   8   34.11    2.49   0
  -6  -5  -6    5.10    2.38   0
  -6  -1 -14   11.64    1.68   0
  -5  -4  -6   13.20    2.12   0
  -4  -7  14   -1.38    1.44   0
  -4  -6   5    7.08    1.96   0
  -4  -5   0  960.81    6.66   0
  -3  -6  13  173.84    2.73   0
  -3  -6  14   18.04    1.65   0
  -3  -5   4    1.84    1.43   0
  -3  -2  -6   58.76    1.78   0
  -2  -5  14  220.15    2.53   0
 -19  -8 -10   -0.12    5.04   0
 -19  -7 -12    5.18    4.53   0
 -18  -9  -7    2.74    4.91   0
 -18  -8 -10   -5.16    4.69   0
 -18  -7 -12    3.23    4.68   0
 -17 -13  15   10.63    4.82   0
 -17 -13  16   20.18    5.10   0
 -17 -12   6    2.26    4.80   0
 -17 -11   1   21.83    5.12   0
 -17 -10  -3    1.56    4.60   0
 -17  -9  -7   28.35    5.11   0
 -17  -8 -10   25.91    3.87   0
 -17  -7 -12    0.05    4.34   0
 -17  -6 -14    2.60    4.33   0
 -16 -12   7    6.46    4.71   0
 -16 -12   8    3.74    4.70   0
 -16 -11   2    6.25    4.61   0
 -16 -10  -3    5.41    4.43   0
 -16  -9  -6    8.77    4.54   0
 -16  -8  -9   -0.82    4.16   0
 -16  -7 -12    0.19    3.74   0
 -15 -12  10    0.44    4.27   0
 -15 -11   2    3.02    3.14   0
 -15 -11   3   63.33    5.23   0
 -15 -10  -2   23.29    4.48   0
 -15  -9  -6    3.96    4.01   0
 -15  -9  -5   19.09    4.28   0
 -15  -8  -9   21.04    4.09   0
 -15  -7 -11   32.84    4.45   0
 -14 -12  11    4.84    3.71   0
 -14 -12  12   -2.60    3.88   0
 -14 -12  13    2.50    3.85   0
 -14 -12  14   26.45    4.64   0
 -14 -11   4    4.94    4.07   0
 -14 -11   5    3.01    3.78   0
 -14  -9  -5   17.14    4.28   0
 -14  -8  -8   -2.94    3.90   0
 -14  -6 -13    0.49    3.65   0
 -14  -5 -15    3.90    3.51   0
 -13 -12  15   67.50    4.39   0
 -13 -11   6    5.92    3.87   0
 -13 -10   0   22.50    4.13   0
 -13 -10   1    2.30    3.57   0
 -13  -9  -4    2.61    3.81   0
 -13  -8  -7    3.08    3.69   0
 -13  -7 -10    3.20    3.74   0
 -13  -6 -12    4.79    3.54   0
 -13  -5 -14   50.77    3.90   0
 -12 -11   8   15.28    3.88   0
 -12 -11   9    8.84    3.70   0
 -12  -9  -3    1.65    2.62   0
 -12  -9  -2   -0.19    3.32   0
 -12  -8  -6    1.46    3.58   0
 -12  -7  -9   18.25    3.68   0
 -11 -11  12    4.37    3.40   0
 -11 -11  13    8.58    3.43   0
 -11 -11  14    2.17    3.28   0
 -11 -10   4   27.41    3.79   0
 -11  -9  -1   46.50    3.88   0
 -11  -8  -5    2.37    3.23   0
 -11  -7  -8   33.62    3.77   0
 -11  -5 -13  109.76    4.11   0
 -10 -10   7   -0.90    3.11   0
 -10  -9   1   17.80    3.27   0
  -9 -10  13   90.09    4.06   0
  -9  -9   3    2.65    2.63   0
  -9  -9   4   23.69    3.19   0
  -8  -8   1   -0.61    2.39   0
  -8  -6  -6  266.38    4.99   0
  -8  -5  -9   19.98    2.59   0
  -8  -4 -11    0.31    2.22   0
  -8  -3 -13    1.10    2.03   0
  -7  -9  12   -0.16    2.15   0
  -7  -9  13    1.22    2.17   0
  -7  -9  14   11.71    2.36   0
  -7  -9  15   81.12    3.43   0
  -7  -8   4    9.84    2.46   0
  -7  -7  -1   16.13    2.05   0
  -7  -5  -7   15.44    2.55   0
  -7  -3 -12   14.58    2.13   0
  -7  -1 -15    3.48    1.93   0
  -6  -8   9   22.55    2.30   0
  -6  -8  10   10.30    2.37   0
  -6  -7   2   91.83    2.86   0
  -6  -5  -5   80.84    3.16   0
  -6  -4  -8  239.45    4.19   0
  -6  -2 -12    0.81    1.84   0
  -6   0 -15   -2.30    1.48   0
  -5  -7   7  424.15    5.13   0
  -5  -6   1  145.61    3.53   0
  -5  -5  -3  354.45    4.45   0
  -5  -1 -12   28.16    1.87   0
  -4  -4  -3  233.02    3.45   0
  -4  -3  -6  566.10    4.85   0
  -4  -1 -10  141.60    2.56   0
  -3  -5   5  194.41    2.95   0
  -3  -3  -3  274.20    3.23   0
  -2  -1  -5    3.87    1.00   0
 -19  -8  -9   15.57    5.24   0
 -19  -7 -11   60.76    5.42   0
 -18 -11   2    4.75    5.11   0
 -18 -10  -3    0.66    3.56   0
 -18 -10  -2    7.86    5.02   0
 -18  -9  -6    6.59    4.95   0
 -18  -8  -9    1.47    4.76   0
 -17 -12  10   -4.02    4.24   0
 -17 -11   2    6.82    4.28   0
 -17 -10  -2   24.04    5.05   0
 -17  -9  -6   -2.23    4.21   0
 -17  -8  -9    1.31    3.42   0
 -17  -7 -11    4.69    4.47   0
 -17  -6 -13   18.37    4.11   0
 -16 -12   9   -4.23    4.10   0
 -16 -12  11    1.51    4.53   0
 -16 -11   4   18.59    4.45   0
 -16 -10  -2    2.87    3.19   0
 -16 -10  -1   -5.13    4.30   0
 -16  -9  -5   -0.20    4.39   0
 -16  -8  -8   41.29    4.86   0
 -16  -7 -11   16.37    4.32   0
 -16  -6 -13    4.82    4.03   0
 -15 -12  11   13.91    4.10   0
 -15 -12  12   54.20    4.99   0
 -15 -12  13    0.74    4.31   0
 -15 -12  14   15.99    4.10   0
 -15 -11   4    3.13    4.16   0
 -15 -11   5    8.90    4.28   0
 -15 -10  -1    4.27    3.99   0
 -15 -10   0    4.24    3.84   0
 -15  -9  -4    4.23    4.17   0
 -15  -8  -8   12.34    3.91   0
 -15  -7 -10   18.81    4.26   0
 -15  -6 -13    2.27    3.53   0
 -15  -5 -15   -1.27    3.61   0
 -14 -12  15   15.82    4.13   0
 -14 -12  16  168.15    6.17   0
 -14 -11   6   50.42    4.84   0
 -14 -10   0    3.53    3.71   0
 -14 -10   1   20.00    4.25   0
 -14  -9  -4   93.80    5.02   0
 -14  -8  -7   13.42    4.10   0
 -14  -7 -10   36.87    4.05   0
 -14  -5 -14   37.89    4.02   0
 -13 -11   7   -1.45    2.76   0
 -13 -11   9   -2.89    3.46   0
 -13  -9  -3    2.71    3.53   0
 -13  -9  -2   21.92    3.82   0
 -13  -8  -6    9.01    3.73   0
 -13  -7  -9    2.93    3.69   0
 -12 -11  10   28.76    3.73   0
 -12 -11  11    4.93    3.61   0
 -12 -11  12   45.28    4.13   0
 -12 -10   3  109.86    4.87   0
 -12 -10   4   64.40    4.56   0
 -12  -9  -1   69.28    4.50   0
 -12  -7  -8   20.83    3.64   0
 -12  -6 -11    3.49    3.13   0
 -12  -5 -13   19.12    3.42   0
 -12  -4 -15   96.24    4.16   0
 -11 -11  15    6.67    3.07   0
 -11 -10   5    6.04    2.53   0
 -11 -10   6   -0.72    3.30   0
 -11  -9   0   55.17    4.00   0
 -11  -8  -4   18.00    3.42   0
 -11  -7  -7   23.00    3.48   0
 -11  -6 -10    9.72    2.93   0
 -11  -5 -12   61.87    3.71   0
 -10 -10   8   28.22    3.33   0
 -10 -10  10   13.89    2.99   0
 -10  -9   2  262.93    5.76   0
 -10  -9   3   24.96    3.18   0
 -10  -7  -6   15.86    2.32   0
 -10  -4 -13   37.73    3.05   0
 -10  -3 -15   34.87    2.88   0
  -9 -10  14    5.98    2.86   0
  -9 -10  15  190.36    4.82   0
  -9  -6  -7   15.59    2.79   0
  -9  -5 -10    3.99    2.39   0
  -9  -4 -12    0.18    2.31   0
  -9  -3 -14   74.27    3.07   0
  -8  -9   9   -0.75    2.48   0
  -7  -8   5   -1.21    2.18   0
  -7  -8   6    2.96    2.34   0
  -7  -4  -9   52.16    2.84   0
  -7  -2 -13   34.41    2.46   0
  -6  -8  11    2.76    1.91   0
  -6  -8  12    1.16    2.22   0
  -6  -7   3    1.56    1.62   0
  -6  -6  -1   93.80    3.33   0
  -5  -7   8    0.36    1.96   0
  -5  -6   2    1.63    2.28   0
  -5  -2 -10   15.66    1.91   0
  -4  -6   7   13.27    2.03   0
  -4  -5   1    7.62    1.71   0
  -3  -5   6   16.66    1.56   0
  -3  -4   1 2113.85    8.48   0
  -2  -4   6  154.01    2.21   0
  -2  -3   1    3.71    1.29   0
 -19  -9  -5   -3.89    4.89   0
 -19  -8  -8   12.02    5.17   0
 -19  -7 -10    0.64    5.13   0
 -18 -11   3    0.47    4.59   0
 -18 -11   4    3.70    4.96   0
 -18  -9  -5    9.98    4.98   0
 -18  -8  -8   57.99    5.64   0
 -18  -7 -10  120.04    6.03   0
 -18  -6 -13    4.64    4.50   0
 -17 -12  11   59.80    5.58   0
 -17 -12  12   -1.09    4.65   0
 -17 -12  13   -1.71    4.86   0
 -17 -11   4    2.73    4.79   0
 -17 -10  -1    5.57    4.65   0
 -17 -10   0   10.80    4.34   0
 -17  -9  -4   17.10    4.79   0
 -17  -8  -8    3.08    3.25   0
 -17  -8  -7    0.88    4.18   0
 -17  -7 -10   -0.71    4.42   0
 -16 -12  12   48.15    4.88   0
 -16 -12  13   28.71    4.91   0
 -16 -12  14   88.30    5.73   0
 -16 -12  15   -0.70    4.07   0
 -16 -11   5   11.00    4.42   0
 -16  -9  -4   -1.44    4.19   0
 -16  -8  -7    9.56    4.41   0
 -16  -7 -10   54.62    4.93   0
 -16  -6 -12    6.82    4.18   0
 -15 -12  15   15.71    4.33   0
 -15 -12  16   -0.46    4.09   0
 -15 -11   6    4.09    4.17   0
 -15 -11   7   36.41    4.65   0
 -15 -10   1    5.03    4.17   0
 -15  -8  -7    4.90    3.81   0
 -15  -7  -9   42.08    4.31   0
 -15  -6 -12   29.69    4.25   0
 -15  -5 -14   37.57    4.36   0
 -14 -11   7   11.96    3.13   0
 -14 -11   8   34.92    4.60   0
 -14 -11   9    0.27    3.65   0
 -14 -10   2    5.83    4.17   0
 -14  -9  -3   20.89    3.29   0
 -14  -9  -2   -2.51    3.88   0
 -14  -8  -6   -3.46    3.85   0
 -14  -7  -9   25.01    4.17   0
 -14  -6 -11   14.32    3.68   0
 -13 -11  10    7.79    3.83   0
 -13 -11  11    5.02    3.78   0
 -13 -10   3  104.82    5.16   0
 -13 -10   4   41.77    4.15   0
 -13  -8  -5   27.57    4.03   0
 -13  -6 -11   37.78    3.77   0
 -13  -5 -13    1.71    3.36   0
 -13  -4 -15  285.36    6.15   0
 -12 -11  13   25.85    3.77   0
 -12 -11  14   63.24    4.30   0
 -12 -11  15   25.26    3.79   0
 -12 -11  16  131.75    5.13   0
 -12 -10   5    2.19    3.67   0
 -12 -10   6   -0.17    3.35   0
 -12  -9   0   85.69    4.58   0
 -12  -8  -4    1.55    3.52   0
 -12  -7  -7   -2.22    3.30   0
 -12  -6 -10    1.62    3.23   0
 -12  -5 -12  193.73    5.28   0
 -12  -4 -14    5.08    2.84   0
 -11 -10   7    2.83    3.31   0
 -11 -10   8   -1.81    3.35   0
 -11  -9   1   -1.28    2.27   0
 -11  -8  -3   23.03    3.27   0
 -11  -7  -6    2.64    3.14   0
 -10 -10  11    9.43    3.10   0
 -10  -9   4    8.28    3.14   0
 -10  -8  -1    9.50    3.04   0
 -10  -7  -5   -1.35    2.84   0
  -9  -5  -9  108.27    3.73   0
  -9  -2 -15   -0.24    2.30   0
  -8  -9  10    7.96    2.42   0
  -8  -9  11    6.36    2.58   0
  -8  -9  12   82.25    3.31   0
  -8  -8   4   19.73    2.62   0
  -8  -7  -1    7.06    2.43   0
  -8  -6  -5   -2.30    2.32   0
  -8  -4 -10   67.89    2.99   0
  -8  -3 -12   95.15    3.32   0
  -8  -2 -14    4.77    1.88   0
  -7  -8   7   85.15    3.28   0
  -7  -7   1   30.73    2.78   0
  -7  -6  -3  453.99    5.87   0
  -7  -5  -6   -0.63    2.29   0
  -7  -3 -11  150.43    3.49   0
  -6  -8  13    0.67    1.83   0
  -6  -8  15    9.31    2.29   0
  -6  -7   5   25.12    2.55   0
  -6  -5  -4   45.45    2.86   0
  -6  -4  -7    7.71    2.17   0
  -6  -1 -13   12.76    1.75   0
  -5  -7   9   85.87    2.80   0
  -5  -7  10    1.69    1.82   0
  -5  -6   3  991.16    7.35   0
  -5   0 -13   -0.39    1.59   0
  -4  -6   8   57.57    2.41   0
  -4  -5   2   -0.61    1.59   0
  -4  -4  -2  245.00    3.47   0
  -4  -3  -5  133.98    2.64   0
  -3  -5   7   12.89    1.71   0
  -3  -3  -2  168.96    2.63   0
  -3  -2  -5  411.17    3.60   0
  -2  -2  -2 1262.24    5.28   0
 -19  -9  -4   11.76    5.27   0
 -19  -8  -7    4.13    5.02   0
 -18 -11   5    4.07    5.08   0
 -18 -11   6    4.49    5.05   0
 -18 -10   0    0.85    4.87   0
 -18  -9  -4    1.94    4.40   0
 -18  -9  -3    3.78    4.44   0
 -18  -8  -7   43.02    5.34   0
 -18  -7  -9    5.80    4.37   0
 -18  -6 -12    3.42    4.59   0
 -17 -12  14    0.90    4.63   0
 -17 -12  15   -3.22    4.69   0
 -17 -12  16   -3.53    4.55   0
 -17 -12  17    1.11    4.22   0
 -17 -11   7   29.48    4.72   0
 -17 -10   1   -1.55    4.54   0
 -17  -9  -3   -6.05    4.30   0
 -17  -8  -6    3.93    4.09   0
 -17  -7  -9    2.90    4.45   0
 -17  -6 -12    0.28    3.79   0
 -16 -12  16   57.97    5.15   0
 -16 -12  17   -1.62    4.45   0
 -16 -11   7    9.04    4.66   0
 -16 -11   8   10.81    4.25   0
 -16 -10   2    7.83    4.39   0
 -16  -9  -3   -3.33    4.20   0
 -16  -8  -6    4.13    4.29   0
 -16  -7  -9   42.10    4.76   0
 -15 -11   9    2.88    4.11   0
 -15 -10   2    8.82    4.31   0
 -15  -9  -2    8.19    4.27   0
 -15  -8  -6    0.11    3.74   0
 -15  -6 -11   47.91    4.51   0
 -15  -5 -13   52.74    4.47   0
 -14 -11  10   44.48    4.54   0
 -14 -11  11   14.77    4.10   0
 -14 -10   3    1.40    4.02   0
 -14 -10   4   -0.82    3.92   0
 -14  -9  -1    1.28    3.91   0
 -14  -7  -8   49.94    4.52   0
 -14  -5 -13   11.89    3.68   0
 -14  -4 -15    2.82    3.54   0
 -13 -11  12   -1.64    3.38   0
 -13 -11  13   32.95    4.14   0
 -13 -11  14   19.38    3.90   0
 -13 -11  15    8.88    3.42   0
 -13 -10   5    8.87    3.81   0
 -13  -9   0  119.79    5.25   0
 -13  -8  -4   -6.47    3.49   0
 -13  -6 -10   30.59    3.83   0
 -13  -5 -12   17.75    3.54   0
 -13  -4 -14    2.17    3.58   0
 -12 -10   7    6.93    3.67   0
 -12  -9   1  130.52    5.05   0
 -12  -8  -3   15.23    3.56   0
 -12  -7  -6   19.64    3.62   0
 -12  -6  -9   21.72    3.65   0
 -11 -10   9    6.74    3.29   0
 -11 -10  10   11.74    3.33   0
 -11  -9   3    2.78    3.23   0
 -11  -8  -2    6.88    2.97   0
 -11  -7  -5   48.01    3.68   0
 -11  -6  -8    3.47    3.07   0
 -11  -5 -11   -0.97    2.63   0
 -10 -10  13   28.14    3.16   0
 -10 -10  14   47.61    3.58   0
 -10  -9   5   13.30    3.18   0
 -10  -8   0   58.19    3.66   0
 -10  -7  -4   19.01    3.14   0
 -10  -4 -12  185.76    4.48   0
 -10  -3 -14   57.64    3.06   0
  -9  -6  -6   79.23    3.06   0
  -9  -4 -11  169.40    4.13   0
  -9  -3 -13   80.85    3.15   0
  -8  -9  13    8.78    2.44   0
  -8  -9  14   49.41    3.03   0
  -8  -9  15   -1.36    2.29   0
  -8  -5  -7    7.91    2.43   0
  -7  -8   8    1.53    2.21   0
  -7  -8   9   46.04    2.75   0
  -7  -7   2    3.73    2.40   0
  -7  -6  -2   19.88    2.71   0
  -7  -5  -5  581.89    6.36   0
  -7  -4  -8    2.15    2.27   0
  -7  -1 -14    1.24    1.86   0
  -6  -7   6  276.73    4.53   0
  -6  -5  -3   36.98    2.77   0
  -6  -4  -6  216.66    3.93   0
  -6  -2 -11  188.74    3.45   0
  -5  -7  12    8.68    1.79   0
  -5  -6   4    2.37    2.12   0
  -5  -4  -4   21.96    2.05   0
  -5  -3  -7    0.42    1.70   0
  -5  -2  -9   46.70    2.15   0
  -5  -1 -11  104.39    2.67   0
  -4  -2  -7    8.63    1.40   0
  -4   0 -11   -0.36    1.29   0
  -3  -4   2  122.78    2.38   0
  -3  -1  -7 2666.33    8.06   0
  -3   0  -9    3.59    0.93   0
  -2  -4   7    8.02    1.07   0
  -2  -3   2  534.58    3.69   0
 -20  -6 -11    4.37    5.12   0
 -19  -9  -3    4.11    3.71   0
 -19  -9  -2   24.09    5.45   0
 -19  -8  -6   24.99    5.32   0
 -19  -7  -9    5.47    4.48   0
 -19  -6 -11   87.81    5.98   0
 -18 -11   8   15.49    5.09   0
 -18 -10   2    3.46    4.87   0
 -18  -9  -2   -4.49    4.75   0
 -18  -8  -6    8.80    4.50   0
 -18  -7  -8   14.67    5.11   0
 -18  -6 -11    2.00    4.37   0
 -17 -11   8    1.76    4.56   0
 -17 -10   2   11.62    4.84   0
 -17 -10   3    1.20    4.08   0
 -17  -9  -2   -3.87    4.33   0
 -17  -8  -5   -0.58    4.12   0
 -17  -7  -8   -1.20    4.26   0
 -17  -6 -11   32.79    4.67   0
 -17  -5 -13   27.04    4.48   0
 -16 -11   9    3.84    4.43   0
 -16 -11  10   -1.05    4.20   0
 -16 -10   3   26.22    4.76   0
 -16  -9  -2    5.44    4.15   0
 -16  -9  -1    8.43    4.17   0
 -16  -8  -5   -0.74    4.25   0
 -16  -7  -8  142.17    6.06   0
 -16  -6 -11    5.25    3.75   0
 -15 -11  11   -0.09    4.02   0
 -15 -11  12   -2.94    3.67   0
 -15 -10   4    8.07    4.32   0
 -15  -9  -1    1.92    4.01   0
 -15  -8  -5   10.67    3.19   0
 -15  -8  -4    2.58    3.76   0
 -15  -7  -8   -0.78    3.64   0
 -15  -6 -10    0.47    3.86   0
 -14 -11  12   18.05    3.95   0
 -14 -11  13    9.19    3.95   0
 -14 -11  14    3.22    3.83   0
 -14 -10   5    1.96    3.93   0
 -14  -8  -4  131.83    5.53   0
 -14  -7  -7   -2.72    3.67   0
 -14  -6 -10   52.28    4.40   0
 -14  -5 -12   10.03    3.57   0
 -14  -4 -14   15.03    3.62   0
 -13 -11  16   15.39    3.73   0
 -13 -10   7    3.97    3.79   0
 -13  -9   1   25.56    4.08   0
 -13  -8  -3   70.02    4.60   0
 -13  -7  -6    6.35    3.60   0
 -13  -6  -9   29.77    3.83   0
 -12 -10   8   27.93    3.67   0
 -12 -10   9    8.99    3.63   0
 -12  -9   3   53.02    4.13   0
 -12  -8  -2   10.46    3.43   0
 -12  -6  -8   27.57    3.38   0
 -12  -5 -11   19.36    3.35   0
 -12  -4 -13   10.96    3.07   0
 -12  -3 -15   37.97    3.45   0
 -11 -10  11    0.71    2.88   0
 -11 -10  12    0.22    3.11   0
 -11 -10  13   13.67    3.36   0
 -11  -9   4    0.77    3.13   0
 -11  -9   5    4.78    3.00   0
 -11  -6  -7   69.22    3.70   0
 -11  -5 -10   27.73    3.35   0
 -10  -9   6  135.63    4.06   0
 -10  -9   7   36.82    3.50   0
 -10  -8   1   34.94    3.32   0
 -10  -2 -15   48.44    3.17   0
  -9  -6  -5   16.04    2.69   0
  -9  -5  -8   14.81    2.59   0
  -9  -4 -10    1.25    2.18   0
  -8  -8   6   10.99    2.53   0
  -8  -6  -3   15.17    2.63   0
  -8  -3 -11   21.64    2.60   0
  -8  -2 -13    1.34    2.15   0
  -8  -1 -15    2.29    1.67   0
  -7  -8  10    1.75    2.12   0
  -7  -8  11   27.31    2.46   0
  -7  -7   3   -1.22    2.19   0
  -7  -6  -1  733.46    7.19   0
  -7  -3 -10  180.84    3.73   0
  -7  -2 -12    2.92    1.81   0
  -6  -7   7   99.18    3.19   0
  -6  -6   1   15.18    1.87   0
  -6   0 -14   25.35    1.67   0
  -5  -7  14   52.04    2.20   0
  -5  -7  15  387.02    4.58   0
  -5  -6   5  729.05    6.27   0
  -4  -6  10   49.65    2.19   0
  -4  -5   3    0.36    1.10   0
  -4  -4  -1  130.98    2.69   0
  -4  -3  -4  307.31    3.60   0
  -4  -1  -9    3.68    1.20   0
  -3  -5   8   98.84    2.21   0
  -2  -4   8   98.95    1.88   0
 -20  -6 -10    7.18    5.22   0
 -19  -8  -5   48.28    5.27   0
 -19  -8  -4    7.20    4.59   0
 -19  -7  -8   12.28    4.56   0
 -19  -6 -10    2.95    4.82   0
 -18 -11   9    3.65    4.93   0
 -18 -11  10    3.05    4.89   0
 -18 -10   3   -3.71    4.30   0
 -18  -9  -1    0.18    4.81   0
 -18  -8  -5   21.28    4.64   0
 -18  -8  -4   18.62    4.61   0
 -18  -6 -10    1.05    4.52   0
 -18  -5 -12   49.53    4.84   0
 -17 -11  10    2.66    4.68   0
 -17 -11  11   14.55    4.87   0
 -17 -10   4   12.70    4.73   0
 -17  -9  -1    5.59    4.43   0
 -17  -9   0   21.07    4.52   0
 -17  -8  -4    6.54    4.54   0
 -17  -7  -7   55.14    4.85   0
 -17  -6 -10   31.66    4.76   0
 -17  -5 -12   11.11    4.32   0
 -16 -11  12   13.64    4.53   0
 -16 -10   4   -1.61    3.86   0
 -16  -9   0    0.13    4.18   0
 -16  -7  -7   16.96    4.36   0
 -16  -6 -10    0.70    3.99   0
 -16  -5 -12   53.16    4.62   0
 -15 -11  13   28.82    4.43   0
 -15 -11  14   18.81    4.21   0
 -15 -11  15    0.22    3.92   0
 -15 -10   5   42.47    4.55   0
 -15 -10   6   11.32    4.24   0
 -15  -9   0   21.09    4.06   0
 -15  -8  -3   11.77    3.86   0
 -15  -7  -7  195.42    6.16   0
 -15  -5 -12    9.44    3.82   0
 -15  -4 -14   -0.27    3.53   0
 -14 -11  16   36.73    4.20   0
 -14 -11  17    3.57    3.79   0
 -14 -10   6   86.18    4.33   0
 -14 -10   7   61.54    4.80   0
 -14  -9   1    3.78    3.93   0
 -14  -9   2   90.36    4.83   0
 -14  -8  -3   40.03    4.37   0
 -14  -7  -6   38.56    4.36   0
 -14  -6  -9    6.76    3.80   0
 -14  -5 -11    4.75    3.92   0
 -13 -10   8    0.11    3.72   0
 -13 -10   9  251.31    6.51   0
 -13  -9   2   35.21    3.97   0
 -13  -9   3  147.18    5.29   0
 -13  -7  -5  114.21    4.77   0
 -13  -6  -8   -4.13    3.20   0
 -13  -5 -11    3.96    3.31   0
 -13  -4 -13  458.68    7.39   0
 -12 -10  10    5.14    3.31   0
 -12 -10  11   64.18    4.22   0
 -12 -10  12   53.51    4.07   0
 -12  -9   4   34.29    3.86   0
 -12  -8  -1   -0.87    3.31   0
 -12  -5 -10    2.77    3.08   0
 -11 -10  14    1.53    3.17   0
 -11 -10  15   20.51    3.43   0
 -11 -10  16    3.04    3.13   0
 -11  -9   6   29.54    3.59   0
 -11  -8   0    3.48    2.24   0
 -11  -8   1  242.66    5.66   0
 -11  -7  -3    1.63    2.76   0
 -10  -9   8  102.37    4.21   0
 -10  -9   9   16.85    3.17   0
 -10  -8   2    0.92    2.83   0
 -10  -4 -11    5.41    2.52   0
 -10  -3 -13   22.43    2.63   0
  -9  -6  -4    7.79    2.55   0
  -9  -5  -7   28.20    2.78   0
  -9  -2 -14    0.45    1.98   0
  -8  -8   7  130.02    3.86   0
  -8  -8   8    4.45    2.42   0
  -8  -7   2    9.08    2.51   0
  -7  -8  12    5.62    2.11   0
  -7  -8  13   57.26    2.75   0
  -7  -7   4    0.43    2.21   0
  -7  -5  -4   26.79    2.64   0
  -7  -4  -7  410.46    5.33   0
  -7   0 -15   -0.36    1.44   0
  -6  -7   8   20.05    2.27   0
  -6  -6   2    9.45    2.46   0
  -6  -5  -2  562.70    5.90   0
  -6  -4  -5    1.17    2.15   0
  -6  -2 -10    4.86    1.95   0
  -6  -1 -12    0.04    1.62   0
  -5  -6   6    1.90    2.02   0
  -5  -4  -3  361.48    4.36   0
  -5  -3  -6    0.73    1.58   0
  -4  -6  11    0.27    1.59   0
  -4  -6  12   73.13    2.51   0
  -4  -5   4  757.78    5.68   0
  -3  -5   9  102.39    2.22   0
  -3  -4   3    1.80    1.29   0
  -3  -2  -4    0.12    1.28   0
 -20  -7  -6    8.44    4.83   0
 -20  -6  -9   14.33    5.15   0
 -20  -5 -11   -0.18    4.56   0
 -19 -10   5   21.11    5.27   0
 -19  -9   0    2.72    5.07   0
 -19  -8  -3   17.85    5.13   0
 -19  -7  -7   36.20    4.98   0
 -19  -7  -6   -0.31    4.41   0
 -19  -6  -9  101.01    6.19   0
 -18 -11  11    2.88    3.55   0
 -18 -11  12    2.11    4.79   0
 -18 -11  13    8.35    4.89   0
 -18 -10   6   37.65    4.84   0
 -18  -9   0    7.53    4.44   0
 -18  -9   1   16.89    4.62   0
 -18  -8  -3   10.26    4.93   0
 -18  -7  -7   15.63    3.70   0
 -18  -7  -6   26.72    4.70   0
 -18  -6  -9    7.12    4.64   0
 -17 -11  12    0.03    4.12   0
 -17 -11  14    6.60    4.60   0
 -17 -10   5   -1.46    4.03   0
 -17 -10   6    0.19    4.60   0
 -17  -8  -3   13.75    4.53   0
 -17  -6  -9  234.37    7.15   0
 -16 -11  14   16.10    4.64   0
 -16 -11  15    2.69    4.18   0
 -16 -11  16   29.77    4.68   0
 -16 -11  17    8.27    3.89   0
 -16 -10   7   17.67    4.49   0
 -16  -8  -3   12.11    4.32   0
 -16  -7  -6   92.94    5.40   0
 -16  -6  -9   40.34    4.59   0
 -16  -5 -11    1.35    3.67   0
 -15 -11  16    3.07    3.77   0
 -15 -11  17  124.97    5.68   0
 -15 -10   7    3.33    4.09   0
 -15 -10   8    6.20    4.12   0
 -15  -9   2   -0.34    3.97   0
 -15  -8  -2   16.08    4.32   0
 -15  -7  -6    7.30    4.09   0
 -15  -5 -11  148.86    5.59   0
 -15  -4 -13   54.93    4.37   0
 -14 -10   8  123.42    5.29   0
 -14 -10   9   -5.45    3.79   0
 -14  -8  -2   29.91    4.23   0
 -14  -7  -5  128.19    5.36   0
 -14  -6  -8   42.24    4.31   0
 -13 -10  10   13.81    3.84   0
 -13 -10  11   54.61    4.36   0
 -13 -10  12   16.78    3.61   0
 -13  -9   4   23.38    4.03   0
 -13  -8  -1    0.48    3.63   0
 -13  -7  -4   17.36    3.46   0
 -13  -5 -10    7.25    3.36   0
 -12 -10  13    0.26    3.39   0
 -12 -10  14   28.71    3.65   0
 -12 -10  15   14.53    3.51   0
 -12  -9   5   -2.57    3.30   0
 -12  -9   6   63.17    4.22   0
 -12  -8   0  106.14    4.63   0
 -12  -7  -4  231.87    5.30   0
 -12  -4 -12   74.56    3.92   0
 -11  -9   7  247.33    5.78   0
 -11  -9   8  112.86    4.57   0
 -11  -8   2   -0.12    3.02   0
 -11  -7  -2   19.77    3.00   0
 -11  -6  -6    9.61    3.04   0
 -10  -9  10   -0.83    2.84   0
 -10  -8   3   29.32    3.03   0
 -10  -8   4    2.47    2.85   0
 -10  -4 -10   15.58    2.67   0
 -10  -2 -14  205.99    4.55   0
  -9  -7   1  343.24    5.64   0
  -9  -6  -3  307.15    5.35   0
  -9  -1 -15  443.27    5.41   0
  -8  -8   9  115.80    3.68   0
  -8  -7   3   49.08    2.98   0
  -8  -5  -5    1.78    2.38   0
  -8  -4  -8    0.15    2.23   0
  -8  -1 -14   -2.58    1.91   0
  -7  -8  14   27.90    2.39   0
  -7  -8  16   -2.84    1.99   0
  -7  -7   5    4.15    1.75   0
  -7  -3  -9   17.04    2.30   0
  -7  -2 -11    0.34    1.84   0
  -6  -7   9   78.06    2.85   0
  -6  -6   3    6.82    2.29   0
  -6  -5  -1   14.07    2.47   0
  -5  -6   7   38.07    2.41   0
  -5  -2  -8   50.66    2.08   0
  -4  -6  13    1.35    1.44   0
  -4  -6  14  163.43    2.98   0
  -4  -5   5   19.84    1.78   0
  -4  -4   0  111.95    2.51   0
  -3  -5  10    0.07    1.29   0
  -2  -4   9   92.16    1.68   0
  -2  -3   3    3.84    1.06   0
 -20  -7  -5    6.98    5.29   0
 -19 -10   6   -3.47    4.52   0
 -19 -10   7    6.96    5.19   0
 -19  -9   2    3.97    5.03   0
 -19  -8  -2   15.35    5.14   0
 -19  -7  -5   30.62    4.91   0
 -19  -6  -8   13.83    4.93   0
 -19  -5 -11    1.86    4.18   0
 -18 -11  14   23.31    4.65   0
 -18 -11  15    6.15    4.80   0
 -18 -11  16   27.14    5.15   0
 -18 -11  17    0.20    4.68   0
 -18 -11  18   25.92    5.33   0
 -18 -10   7    3.11    4.84   0
 -18 -10   8   39.01    4.96   0
 -18  -7  -5    1.93    4.10   0
 -18  -6  -8   11.33    4.59   0
 -18  -5 -11    4.76    4.27   0
 -17 -11  16   -2.00    4.42   0
 -17 -11  17   52.61    5.21   0
 -17 -10   7   15.20    4.57   0
 -17 -10   8   -0.35    4.42   0
 -17  -9   2   27.91    4.76   0
 -17  -8  -2    2.80    4.57   0
 -17  -7  -5    4.14    4.29   0
 -17  -6  -8    7.55    4.36   0
 -17  -5 -11   10.05    3.98   0
 -16 -11  18   38.42    4.88   0
 -16 -10   9   26.41    4.60   0
 -16  -9   2    1.50    3.80   0
 -16  -9   3   12.28    4.46   0
 -16  -8  -2   13.25    4.35   0
 -16  -7  -5    1.74    4.09   0
 -16  -6  -8    3.22    4.16   0
 -16  -4 -13    1.29    3.74   0
 -15 -10   9    1.33    4.03   0
 -15 -10  10   -0.48    3.97   0
 -15  -9   3    7.54    4.04   0
 -15  -7  -5   24.43    4.31   0
 -15  -6  -8   89.14    4.85   0
 -15  -5 -10   -0.74    3.75   0
 -14 -10  10   59.23    4.39   0
 -14 -10  11    8.21    3.93   0
 -14 -10  12   66.44    4.49   0
 -14  -9   4    2.75    3.83   0
 -14  -8   0   33.47    4.03   0
 -14  -7  -4  126.71    5.36   0
 -14  -6  -7    3.62    3.75   0
 -14  -5 -10  347.55    7.05   0
 -13 -10  13   -2.99    3.50   0
 -13 -10  14   11.45    3.71   0
 -13 -10  15   16.55    4.02   0
 -13  -9   6   10.66    3.55   0
 -13  -6  -7   97.32    4.54   0
 -13  -5  -9    1.57    3.03   0
 -13  -4 -12   90.58    4.15   0
 -13  -3 -14   46.81    3.69   0
 -12 -10  17   13.81    3.43   0
 -12  -9   7    3.79    3.39   0
 -12  -8   1   40.67    3.07   0
 -12  -8   2   16.50    3.27   0
 -12  -7  -3   46.82    3.10   0
 -12  -5  -9    8.48    2.94   0
 -12  -4 -11    8.72    3.04   0
 -11  -9   9    2.39    3.14   0
 -11  -9  10   95.06    4.29   0
 -11  -8   3   24.82    3.32   0
 -10  -9  13   -3.29    2.73   0
 -10  -9  14   15.39    3.19   0
 -10  -8   5   20.34    3.08   0
 -10  -5  -7    3.75    2.59   0
 -10  -3 -12  429.31    6.00   0
  -9  -7   2   16.03    2.66   0
  -9  -5  -6   44.93    2.91   0
  -9  -3 -11    2.40    2.15   0
  -9  -2 -13   56.92    2.71   0
  -8  -8  11    2.32    2.26   0
  -8  -7   4   66.65    3.15   0
  -8  -4  -7   32.11    2.58   0
  -8  -2 -12   19.27    2.08   0
  -6  -7  11    2.25    1.85   0
  -6  -3  -7    3.42    2.03   0
  -6   0 -13   -0.45    1.61   0
  -5  -6   8   15.07    2.10   0
  -5  -5   2   15.35    1.99   0
  -5  -4  -2   24.09    1.94   0
  -5  -3  -5   46.86    2.07   0
  -5  -1 -10   12.82    1.58   0
  -4  -6  15    0.67    1.29   0
  -4  -3  -3   93.15    2.27   0
  -4  -1  -8  101.93    2.20   0
  -3  -5  12   11.54    1.59   0
  -3  -4   4   81.34    1.99   0
  -3  -3   0    9.56    1.43   0
  -3  -1  -6   49.91    1.43   0
  -2  -4  10  465.08    3.34   0
 -20  -7  -4    2.91    5.23   0
 -20  -6  -7    1.60    4.87   0
 -20  -5 -10  110.19    6.18   0
 -19 -10   8    0.21    4.62   0
 -19 -10   9    3.30    5.02   0
 -19 -10  10    7.15    4.68   0
 -19  -9   4    0.06    4.49   0
 -19  -8  -1   -1.29    4.88   0
 -19  -7  -4   30.55    5.23   0
 -19  -6  -7   -1.30    4.74   0
 -19  -5 -10    2.96    4.57   0
 -18 -11  19    1.26    4.79   0
 -18 -10   9    2.07    4.63   0
 -18 -10  10    2.88    4.36   0
 -18  -9   3    0.87    4.75   0
 -18  -9   4    1.09    4.17   0
 -18  -7  -4   26.58    4.90   0
 -18  -6  -7    8.40    4.63   0
 -18  -5 -10   92.28    5.59   0
 -18  -4 -12   45.62    4.99   0
 -17 -10   9    7.04    4.52   0
 -17  -9   3   20.58    4.46   0
 -17  -9   4   -1.34    4.30   0
 -17  -8  -1   -0.23    4.29   0
 -17  -6  -7  110.80    5.75   0
 -17  -5 -10   37.83    4.71   0
 -17  -4 -12    1.55    3.89   0
 -16 -10  10    4.16    4.18   0
 -16 -10  11    4.00    4.15   0
 -16  -9   4   54.09    4.95   0
 -16  -8   0   38.27    4.46   0
 -16  -6  -7   76.69    5.09   0
 -16  -5 -10   63.23    4.80   0
 -16  -4 -12   19.63    4.17   0
 -15 -10  11    4.36    3.99   0
 -15 -10  12   11.78    4.13   0
 -15 -10  13    6.95    3.74   0
 -15  -9   4   20.21    3.30   0
 -15  -9   5   46.81    4.69   0
 -15  -8   0   -1.11    3.86   0
 -15  -7  -4    8.08    4.05   0
 -15  -6  -7   -0.13    3.86   0
 -15  -4 -12   -0.60    3.56   0
 -14 -10  13   -2.50    3.72   0
 -14 -10  14  130.13    5.44   0
 -14 -10  15    6.37    3.55   0
 -14  -9   5    2.23    2.80   0
 -14  -9   6   -2.15    3.80   0
 -14  -7  -3   69.47    4.72   0
 -14  -6  -6   15.27    3.66   0
 -14  -5  -9   -7.88    3.38   0
 -13 -10  16   84.12    4.58   0
 -13 -10  17    1.91    3.47   0
 -13  -8   1   17.90    2.92   0
 -13  -7  -3   91.28    4.03   0
 -13  -7  -2    1.88    3.14   0
 -13  -3 -13    1.29    3.00   0
 -12  -9   8   12.54    3.27   0
 -12  -9   9  122.26    4.84   0
 -12  -8   3  121.27    4.71   0
 -12  -7  -2  214.60    5.43   0
 -12  -6  -5   10.37    3.23   0
 -11  -9  12   -1.25    3.13   0
 -11  -8   4   22.47    3.26   0
 -11  -3 -12   20.78    2.82   0
 -11  -2 -14   58.92    3.24   0
 -10  -9  15    0.21    2.80   0
 -10  -9  16   49.53    3.39   0
 -10  -9  17   18.62    3.11   0
 -10  -5  -6    6.92    2.64   0
 -10  -4  -9   -0.36    2.41   0
 -10  -3 -11   20.56    2.88   0
  -9  -7   3   -1.65    2.41   0
  -9  -5  -5    3.75    2.43   0
  -9  -4  -8   -0.21    2.29   0
  -8  -8  12   17.14    2.44   0
  -8  -8  13    8.97    2.36   0
  -8  -8  14   98.69    3.54   0
  -8  -5  -4  114.06    3.16   0
  -7  -7   8   46.97    2.66   0
  -7  -5  -2   12.79    2.55   0
  -7  -4  -5    1.30    2.24   0
  -7   0 -14   -0.82    1.38   0
  -6  -6   5    6.96    2.30   0
  -6  -5   0  114.40    3.28   0
  -6  -1 -11   50.26    2.18   0
  -5  -6   9   21.08    2.10   0
  -4  -5   6  229.42    3.27   0
  -3  -5  13    2.37    1.48   0
  -3  -2  -3    2.36    1.29   0
  -3   0  -8   91.70    1.62   0
  -2  -3   4  205.74    2.32   0
 -20  -8   0   36.76    5.33   0
 -20  -8   1    2.84    4.82   0
 -20  -7  -3   25.00    5.32   0
 -20  -5  -9    1.12    4.40   0
 -19 -10  11   19.70    5.28   0
 -19 -10  12   -1.12    5.00   0
 -19  -9   5   68.92    5.84   0
 -19  -8   1   18.67    4.59   0
 -19  -7  -3   -2.95    4.76   0
 -19  -5  -9    3.34    4.68   0
 -19  -4 -11  204.30    7.23   0
 -18 -10  11    0.11    4.61   0
 -18 -10  12   -1.08    4.70   0
 -18  -9   5    1.93    4.60   0
 -18  -8   0   16.56    4.74   0
 -18  -8   1    8.10    4.42   0
 -18  -7  -3    1.03    4.51   0
 -18  -5  -9   -3.15    4.28   0
 -18  -4 -11    1.62    3.98   0
 -17 -10  12    0.34    4.44   0
 -17 -10  13   30.31    5.00   0
 -17  -9   5   31.27    4.86   0
 -17  -9   6    2.57    4.22   0
 -17  -8   0   -5.12    3.88   0
 -17  -6  -6    5.73    4.30   0
 -17  -5  -9   -2.82    4.14   0
 -17  -4 -11   56.28    4.51   0
 -16 -10  12    1.91    3.81   0
 -16 -10  13    0.76    4.24   0
 -16 -10  14   38.54    4.68   0
 -16  -9   5    8.04    3.93   0
 -16  -9   6    0.80    4.14   0
 -16  -6  -6   95.43    5.30   0
 -16  -5  -9   47.74    4.61   0
 -16  -4 -11   24.81    4.13   0
 -15 -10  14   12.67    4.20   0
 -15 -10  16    2.49    3.70   0
 -15  -9   7  235.99    6.77   0
 -15  -8   1    5.78    3.91   0
 -15  -6  -6   96.26    5.15   0
 -15  -5  -9    4.21    3.49   0
 -15  -4 -11   86.13    4.76   0
 -15  -3 -13    4.80    3.44   0
 -14 -10  16   20.08    3.91   0
 -14 -10  17    9.28    3.76   0
 -14 -10  18   66.06    4.59   0
 -14  -9   7    4.96    3.86   0
 -14  -9   8  154.76    5.69   0
 -14  -8   2   27.56    3.98   0
 -14  -7  -2  238.13    6.38   0
 -14  -5  -8  311.24    6.67   0
 -14  -4 -11   19.31    3.73   0
 -14  -3 -13   57.74    4.03   0
 -13  -9   8    5.33    3.42   0
 -13  -9   9   83.97    4.67   0
 -13  -8   3    0.05    3.41   0
 -13  -7  -1  102.77    4.51   0
 -13  -6  -5  248.24    6.06   0
 -13  -5  -8    1.96    3.27   0
 -12  -9  11   70.45    4.27   0
 -12  -8   4   66.39    4.09   0
 -12  -7  -1    2.46    2.94   0
 -12  -6  -4    0.92    3.10   0
 -12  -5  -7    4.76    3.07   0
 -12  -4 -10   -1.87    2.84   0
 -11  -9  15  100.28    4.09   0
 -11  -8   5  158.49    4.68   0
 -11  -8   6   37.47    3.58   0
 -11  -7   1    1.74    2.66   0
 -11  -6  -3  417.47    6.67   0
 -10  -2 -13   33.17    2.67   0
  -9  -8  10    7.05    2.57   0
  -9  -8  11   73.16    3.39   0
  -9  -7   4   22.18    2.72   0
  -9  -6  -1  379.26    5.78   0
  -9  -4  -7    5.71    2.26   0
  -9  -3 -10   17.40    2.41   0
  -9  -2 -12    6.09    2.01   0
  -9  -1 -14   18.71    2.17   0
  -8  -8  15   13.34    2.39   0
  -8  -8  16   43.91    2.75   0
  -8  -7   6   12.63    2.45   0
  -8  -6   1    9.69    2.52   0
  -8  -5  -3   42.77    2.89   0
  -8  -2 -11    4.26    1.93   0
  -8  -1 -13   -2.41    1.63   0
  -7  -7   9  187.26    3.95   0
  -7  -7  10   -2.12    1.90   0
  -7  -6   3   67.27    3.07   0
  -7  -5  -1   34.65    2.72   0
  -7  -2 -10   81.07    2.75   0
  -7  -1 -12   -0.74    1.65   0
  -6  -7  15   24.12    2.00   0
  -6  -7  16   14.55    1.89   0
  -6  -6   6   44.87    2.57   0
  -6  -4  -3    5.95    2.06   0
  -5  -6  10    2.98    1.82   0
  -5  -3  -4    9.00    1.62   0
  -5  -2  -7   -0.02    1.45   0
  -4  -5   7   14.76    1.68   0
  -4  -3  -2 1328.63    6.87   0
  -4  -2  -5   25.34    1.56   0
  -3  -5  15   79.66    1.95   0
  -2  -2   0 1625.83    5.67   0
 -21  -5  -7   19.13    4.73   0
 -20  -8   2   28.47    5.41   0
 -20  -7  -2   -1.31    4.95   0
 -20  -6  -5   27.40    5.42   0
 -20  -5  -8    5.25    4.87   0
 -19 -10  14   -2.24    4.92   0
 -19 -10  15   16.09    5.18   0
 -19  -9   6    9.43    4.65   0
 -19  -9   7   78.18    6.07   0
 -19  -8   2    4.38    4.91   0
 -19  -7  -2   33.24    5.23   0
 -19  -6  -5   47.12    5.44   0
 -19  -5  -8   27.28    4.91   0
 -19  -4 -10    3.12    4.20   0
 -18 -10  13    3.08    4.25   0
 -18 -10  14    6.97    4.76   0
 -18 -10  15    3.51    4.72   0
 -18 -10  16    4.64    4.97   0
 -18  -9   6   10.16    4.28   0
 -18  -9   7    4.64    4.77   0
 -18  -8   2    9.73    4.71   0
 -18  -7  -2    8.74    4.54   0
 -18  -6  -5    7.88    4.27   0
 -18  -5  -8   82.35    5.46   0
 -17 -10  14    3.70    4.54   0
 -17 -10  16    0.41    4.48   0
 -17  -9   7   93.90    5.75   0
 -17  -8   2    1.87    4.19   0
 -17  -7  -2    7.63    4.33   0
 -17  -5  -8    1.49    4.06   0
 -16 -10  15    8.78    3.87   0
 -16 -10  17    8.40    4.09   0
 -16 -10  18  115.77    5.50   0
 -16  -9   7    9.18    4.34   0
 -16  -9   8   33.79    4.61   0
 -16  -7  -2    8.80    4.15   0
 -16  -6  -5   -2.80    3.97   0
 -16  -5  -8  108.67    5.35   0
 -15 -10  17   50.54    4.50   0
 -15 -10  18    0.05    3.79   0
 -15  -9   8   31.67    4.45   0
 -15  -9   9  113.78    5.24   0
 -15  -8   2   32.32    3.43   0
 -15  -8   3    2.29    3.91   0
 -15  -7  -2    1.82    3.63   0
 -15  -6  -5  126.83    5.48   0
 -15  -5  -8   63.94    4.60   0
 -15  -4 -10    6.68    3.45   0
 -14  -9   9    9.72    3.91   0
 -14  -9  10   77.79    4.58   0
 -14  -8   3    3.64    3.76   0
 -14  -7  -1    5.59    3.79   0
 -14  -6  -5    5.41    3.46   0
 -14  -4 -10    8.64    3.58   0
 -13  -9  10    2.96    3.32   0
 -13  -9  11   20.93    3.83   0
 -13  -8   4    1.97    3.53   0
 -13  -7   0  103.80    4.53   0
 -13  -6  -4   32.81    3.82   0
 -13  -5  -7   43.73    3.86   0
 -13  -4 -10   13.65    3.08   0
 -13  -3 -12   -2.01    3.01   0
 -12  -9  12   -0.23    2.90   0
 -12  -9  13   -0.43    3.17   0
 -12  -9  14   29.35    3.57   0
 -12  -8   5    4.21    3.22   0
 -12  -8   6  100.19    4.32   0
 -12  -7   0   -1.62    2.20   0
 -12  -6  -3  105.38    4.20   0
 -12  -4  -9   -0.12    2.91   0
 -11  -9  16    0.12    2.97   0
 -11  -9  17    7.50    3.03   0
 -11  -8   7   84.35    4.10   0
 -11  -7   2    1.16    2.84   0
 -11  -3 -11    0.53    2.48   0
 -11  -2 -13  201.55    4.57   0
 -10  -5  -5   21.80    2.77   0
 -10  -3 -10  597.64    6.91   0
 -10  -1 -14   48.40    3.02   0
  -9  -8  12    9.54    2.56   0
  -9  -8  13  115.40    3.79   0
  -9  -7   5  169.90    4.28   0
  -9  -6   0    2.80    2.46   0
  -9  -5  -4   17.30    2.05   0
  -8  -7   7    0.63    2.22   0
  -8  -6   2  138.68    3.84   0
  -7  -7  11   19.35    2.25   0
  -7  -6   4   19.00    2.45   0
  -7  -4  -4   -0.55    2.33   0
  -7  -3  -7    5.98    2.18   0
  -6  -6   7  115.83    3.15   0
  -6  -2  -8  171.56    3.28   0
  -6   1 -14   11.18    1.26   0
  -5  -6  11   16.70    1.89   0
  -5  -6  12    1.62    2.01   0
  -5  -5   4   14.76    1.92   0
  -5  -1  -9    2.67    1.41   0
  -5   0 -11    0.76    1.30   0
  -3  -4   6   34.71    1.51   0
  -3  -3   1 1379.55    6.30   0
  -2  -4  12    2.26    1.01   0
 -21  -5  -6   53.02    5.57   0
 -21  -4  -9   -1.68    4.97   0
 -20  -8   3   -2.73    4.69   0
 -20  -8   4   18.81    5.46   0
 -20  -7  -1   -2.75    4.45   0
 -20  -7   0    3.22    4.58   0
 -20  -6  -4   25.70    5.39   0
 -20  -5  -7    3.46    4.87   0
 -20  -4  -9   40.65    5.27   0
 -19 -10  16    6.07    4.48   0
 -19 -10  17   12.32    5.10   0
 -19 -10  18   12.19    5.16   0
 -19  -9   8   -0.90    4.86   0
 -19  -9   9   38.38    5.49   0
 -19  -7  -1   14.86    5.05   0
 -19  -6  -4    3.11    4.83   0
 -19  -5  -7    8.50    4.63   0
 -18 -10  18    4.88    4.78   0
 -18 -10  19    9.20    4.70   0
 -18 -10  20    0.03    4.70   0
 -18  -9   8   10.08    4.85   0
 -18  -9   9    3.18    4.56   0
 -18  -7  -1    1.01    4.72   0
 -18  -5  -7    3.64    4.31   0
 -18  -4 -10   10.09    4.09   0
 -17 -10  17   48.33    4.79   0
 -17 -10  18    8.53    4.43   0
 -17 -10  19   75.78    5.38   0
 -17  -9   8   -3.70    4.05   0
 -17  -7  -1    3.42    4.34   0
 -17  -6  -4    0.05    3.97   0
 -17  -5  -7   16.43    4.36   0
 -17  -4 -10   -1.29    3.95   0
 -16 -10  19   -2.63    3.68   0
 -16  -9  10    7.68    4.20   0
 -16  -8   4    7.34    4.12   0
 -16  -7  -1   10.46    4.18   0
 -16  -6  -4   23.23    4.36   0
 -16  -5  -7   17.72    4.17   0
 -16  -4 -10    4.07    3.78   0
 -16  -3 -12    0.44    3.59   0
 -15  -9  10   19.92    4.23   0
 -15  -9  11   44.27    4.29   0
 -15  -8   4   10.87    3.88   0
 -15  -7  -1   29.01    3.36   0
 -15  -7   0    3.63    3.63   0
 -15  -6  -4   20.40    4.05   0
 -15  -3 -12    5.46    3.53   0
 -14  -9  11    4.28    3.75   0
 -14  -9  12    3.14    3.70   0
 -14  -8   4   68.78    3.87   0
 -14  -8   5   15.46    3.93   0
 -14  -6  -4   -1.90    3.20   0
 -14  -5  -7   12.52    3.68   0
 -14  -4  -9    0.50    3.05   0
 -13  -9  12    1.74    3.27   0
 -13  -9  13  214.06    5.91   0
 -13  -9  14   97.15    4.76   0
 -13  -8   5  150.37    5.05   0
 -13  -4  -9  163.18    5.03   0
 -13  -3 -11   30.24    3.65   0
 -12  -9  15    3.34    3.29   0
 -12  -9  16   17.42    3.34   0
 -12  -9  18   22.23    3.71   0
 -12  -8   7    5.66    3.30   0
 -12  -7   1    6.74    2.33   0
 -12  -7   2    1.02    2.85   0
 -11  -8   8   81.70    4.01   0
 -11  -8   9   71.50    3.88   0
 -11  -7   3    9.86    2.98   0
 -10  -5  -4  391.97    5.99   0
  -9  -8  14   76.48    3.35   0
  -9  -8  15   23.29    2.73   0
  -9  -8  16   -0.26    2.35   0
  -9  -7   6   45.98    3.02   0
  -9  -6   1  225.21    4.71   0
  -9  -5  -3   16.90    2.54   0
  -9  -3  -9    3.75    1.56   0
  -9  -2 -11  476.86    5.75   0
  -9  -1 -13  301.93    4.53   0
  -8  -7   9   31.47    2.65   0
  -8  -6   3    6.12    2.41   0
  -8  -4  -5  116.06    3.51   0
  -8  -2 -10    3.19    1.96   0
  -7  -7  12    4.96    2.00   0
  -7  -5   0   70.52    3.04   0
  -7  -2  -9   39.66    2.41   0
  -7   0 -13    0.20    1.68   0
  -6  -6   8  221.89    3.94   0
  -6  -4  -2   23.19    2.10   0
  -6  -1 -10  324.91    3.95   0
  -6   0 -12  525.50    4.57   0
  -5  -6  13   63.45    2.29   0
  -5  -4   0    2.20    1.15   0
  -4  -5   9   72.00    2.23   0
  -4  -4   3    3.05    1.41   0
  -4  -3  -1   10.80    1.49   0
  -4  -1  -7   31.94    1.45   0
  -3  -1  -5 1183.18    5.22   0
  -2  -4  13   75.38    1.58   0
  -2  -3   5   15.50    1.09   0
 -21  -5  -5    2.78    5.20   0
 -21  -4  -8   -3.71    4.90   0
 -20  -8   5    6.83    5.16   0
 -20  -6  -3    4.76    4.98   0
 -20  -5  -6    3.75    4.86   0
 -20  -4  -8   17.30    4.59   0
 -19  -9  10   28.52    5.30   0
 -19  -8   5   -0.68    4.82   0
 -19  -7   0    3.51    4.41   0
 -19  -7   1    2.76    4.40   0
 -19  -6  -3    9.58    4.85   0
 -18  -9  10   18.14    4.89   0
 -18  -9  11   -1.46    4.60   0
 -18  -8   4   21.02    4.53   0
 -18  -8   5   37.62    4.98   0
 -18  -7   0  107.16    5.92   0
 -18  -5  -6    2.47    4.30   0
 -18  -4  -9   23.23    4.52   0
 -18  -3 -11    2.12    4.12   0
 -17  -9  10    9.56    4.21   0
 -17  -9  11   33.18    4.97   0
 -17  -9  12    6.86    4.17   0
 -17  -8   4    1.30    3.08   0
 -17  -7   0   21.48    4.52   0
 -17  -6  -3   10.17    4.27   0
 -17  -5  -6    4.51    3.81   0
 -17  -4  -9   91.06    5.24   0
 -16  -9  11   -0.87    4.04   0
 -16  -9  12    9.24    4.20   0
 -16  -8   5   -0.54    4.14   0
 -16  -7   0    7.32    4.09   0
 -16  -6  -3   40.38    4.61   0
 -16  -5  -6   20.60    3.92   0
 -16  -4  -9   45.82    4.42   0
 -16  -3 -11   12.13    3.83   0
 -15  -9  12    2.55    3.90   0
 -15  -9  13  104.20    5.30   0
 -15  -8   6   36.71    4.18   0
 -15  -7   1  127.99    5.45   0
 -15  -5  -6    4.29    3.76   0
 -15  -4  -9  136.33    5.31   0
 -15  -3 -11    4.49    3.60   0
 -14  -9  13   68.19    4.58   0
 -14  -9  14    2.87    3.71   0
 -14  -9  15    6.87    3.45   0
 -14  -8   6   -2.40    3.65   0
 -14  -7   1    9.02    3.75   0
 -14  -5  -6  134.71    5.13   0
 -13  -9  16   54.06    4.17   0
 -13  -9  17   18.07    3.66   0
 -13  -9  18   21.04    3.90   0
 -13  -8   7   -1.21    3.47   0
 -13  -7   2  186.23    5.54   0
 -13  -6  -2   -1.25    3.22   0
 -13  -4  -8   22.33    3.44   0
 -13  -2 -13   79.01    3.95   0
 -12  -8   8  177.78    5.20   0
 -12  -8   9   30.54    3.61   0
 -12  -7   3    2.04    3.09   0
 -11  -8  10    1.25    2.95   0
 -11  -8  11   11.65    2.86   0
 -11  -3 -10    1.27    2.33   0
 -11  -2 -12   27.63    2.77   0
 -10  -3  -9   -1.76    2.27   0
  -9  -8  17   15.39    2.61   0
  -9  -6   2   -0.91    2.35   0
  -9  -5  -2   25.42    2.74   0
  -9  -3  -8   14.13    2.39   0
  -8  -7  10   29.92    2.59   0
  -8  -4  -4    6.09    2.22   0
  -8  -3  -7   83.42    3.12   0
  -7  -7  14   15.93    2.11   0
  -7  -7  15  191.05    3.82   0
  -7  -7  16    7.77    2.29   0
  -7  -6   6   87.93    3.16   0
  -7  -5   1   99.83    3.34   0
  -7  -4  -3   65.18    2.97   0
  -7  -3  -6    2.18    2.13   0
  -6  -5   3   28.89    2.39   0
  -6  -4  -1    4.66    1.95   0
  -5  -6  14   17.98    1.73   0
  -5  -6  15   22.06    1.94   0
  -5  -5   6  153.11    3.14   0
  -5  -4   1  144.00    2.89   0
  -5  -3  -3  183.50    3.02   0
  -4  -5  10  445.91    4.27   0
  -4  -2  -4  544.46    4.27   0
  -4   0  -9    0.02    0.94   0
  -3  -4   7    6.69    1.19   0
  -3  -3   2   24.57    1.50   0
 -21  -6  -1   10.19    5.17   0
 -21  -5  -4    9.76    5.20   0
 -21  -4  -7   54.29    5.89   0
 -20  -8   6  146.05    6.86   0
 -20  -8   7   22.30    5.56   0
 -20  -7   2   23.69    5.31   0
 -20  -6  -2   27.79    5.29   0
 -20  -5  -5    3.57    4.83   0
 -20  -4  -7    0.54    4.97   0
 -19  -9  12   23.00    4.77   0
 -19  -9  13   17.21    5.12   0
 -19  -9  14   -5.39    4.72   0
 -19  -8   6   -0.37    4.80   0
 -19  -8   7   23.94    4.75   0
 -19  -7   2   20.95    4.97   0
 -19  -6  -2   14.43    4.87   0
 -19  -5  -5   26.96    4.92   0
 -19  -4  -8   -4.99    4.16   0
 -19  -3 -10    2.16    4.45   0
 -18  -9  12   45.67    4.93   0
 -18  -9  13   -1.94    4.48   0
 -18  -9  14   65.21    5.20   0
 -18  -8   6  135.63    6.38   0
 -18  -8   7    3.02    4.33   0
 -18  -7   1   24.78    4.48   0
 -18  -7   2   34.99    4.78   0
 -18  -6  -2    5.36    4.39   0
 -18  -5  -5    0.53    4.24   0
 -18  -3 -10   90.24    5.68   0
 -17  -9  14    5.04    4.40   0
 -17  -8   6    2.47    4.19   0
 -17  -8   7   40.35    4.67   0
 -17  -7   1    5.56    3.97   0
 -17  -6  -2    5.89    4.22   0
 -17  -5  -5   27.08    4.17   0
 -17  -4  -8    0.61    4.03   0
 -16  -9  13    8.51    4.15   0
 -16  -9  15    8.09    3.97   0
 -16  -8   6   36.22    4.59   0
 -16  -7   1    3.31    2.95   0
 -16  -7   2    0.91    3.98   0
 -16  -6  -2    5.43    4.06   0
 -16  -5  -5    4.69    3.67   0
 -15  -9  16   70.90    4.77   0
 -15  -8   7   58.04    4.66   0
 -15  -6  -2    1.43    3.86   0
 -15  -5  -5    6.09    3.84   0
 -14  -9  16    3.65    3.59   0
 -14  -9  17   25.71    3.92   0
 -14  -9  18  114.09    5.05   0
 -14  -9  19    1.04    3.79   0
 -14  -8   7   23.14    3.76   0
 -14  -8   8   44.67    4.34   0
 -14  -6  -2   -0.27    3.44   0
 -14  -4  -8  390.53    7.17   0
 -14  -3 -10   17.57    3.80   0
 -13  -8   8    1.56    3.09   0
 -13  -8   9   -1.37    3.34   0
 -13  -7   3   56.12    4.07   0
 -13  -6  -1   92.67    4.45   0
 -13  -3 -10   -0.94    2.97   0
 -13  -2 -12   17.23    3.63   0
 -12  -8  10   -2.73    3.24   0
 -12  -8  11   73.52    3.98   0
 -12  -7   4   41.59    3.60   0
 -12  -6  -1    8.07    2.28   0
 -12  -5  -4  510.29    7.39   0
 -11  -8  12   12.16    3.07   0
 -11  -8  13    7.11    3.06   0
 -11  -7   5   35.72    3.29   0
 -11  -3  -9  144.05    4.15   0
 -10  -6   1    0.42    1.85   0
 -10  -2 -11    1.94    2.17   0
  -9  -7   8    0.82    1.76   0
  -9  -7   9    6.14    2.45   0
  -9  -4  -5   23.72    2.61   0
  -9  -2 -10    7.28    2.16   0
  -9  -1 -12    9.60    2.28   0
  -8  -7  12  248.11    4.51   0
  -8  -2  -9   20.34    2.46   0
  -7  -7  17   10.60    2.00   0
  -7  -6   7   59.62    2.84   0
  -7  -2  -8  101.72    2.99   0
  -6  -6  10  319.61    4.42   0
  -6  -3  -4   77.10    2.55   0
  -6  -2  -7  278.42    3.84   0
  -5  -6  16    1.92    1.39   0
  -5  -1  -8    1.20    1.31   0
  -5   1 -12   27.88    1.58   0
  -4  -5  11    2.78    1.50   0
  -2  -4  15   25.97    1.23   0
  -2  -2   1   69.81    1.45   0
 -21  -6   0    3.09    5.31   0
 -21  -5  -3   49.92    5.85   0
 -21  -4  -6   13.82    5.11   0
 -21  -3  -8    8.10    5.25   0
 -20  -8   8  177.40    7.43   0
 -20  -8   9   47.36    5.79   0
 -20  -7   3    3.73    4.55   0
 -20  -7   4    3.85    4.54   0
 -20  -6  -1    5.65    4.52   0
 -20  -5  -4    5.29    4.91   0
 -20  -3  -9   15.57    4.87   0
 -19  -9  15    1.83    4.81   0
 -19  -9  16    2.51    4.96   0
 -19  -9  17   -3.48    4.71   0
 -19  -8   8   11.25    4.82   0
 -19  -8   9   10.43    4.51   0
 -19  -7   3   14.72    4.97   0
 -19  -5  -4    5.52    4.66   0
 -19  -4  -7   12.19    4.59   0
 -18  -9  15   15.40    4.81   0
 -18  -9  16  114.58    6.08   0
 -18  -8   8   85.27    5.74   0
 -18  -7   3    2.96    4.30   0
 -18  -5  -4   19.92    4.22   0
 -18  -4  -7    3.81    4.34   0
 -17  -9  15   23.24    4.34   0
 -17  -9  16   10.29    4.40   0
 -17  -9  18    8.66    4.64   0
 -17  -6  -1   13.99    4.30   0
 -17  -4  -7    9.53    3.85   0
 -17  -3 -10    5.97    3.94   0
 -16  -9  16   41.95    4.59   0
 -16  -9  17    9.89    4.21   0
 -16  -9  18   88.23    5.14   0
 -16  -9  19    2.62    4.25   0
 -16  -8   8  143.63    5.93   0
 -16  -4  -7    3.56    3.54   0
 -16  -3 -10   21.91    4.02   0
 -15  -9  17    1.10    3.48   0
 -15  -9  18    8.28    3.86   0
 -15  -8   8   42.65    4.26   0
 -15  -8   9  217.92    6.42   0
 -15  -6  -1  262.82    6.69   0
 -15  -4  -7   64.17    4.29   0
 -15  -3 -10   47.00    4.06   0
 -15  -2 -12   59.04    4.16   0
 -14  -8   9    7.91    3.72   0
 -14  -8  10    6.36    3.74   0
 -14  -7   3   94.21    4.63   0
 -14  -7   4   19.61    3.63   0
 -14  -6  -1   46.37    4.10   0
 -14  -4  -7   25.99    3.84   0
 -13  -8  10   -1.66    3.33   0
 -13  -8  11    2.33    3.37   0
 -13  -7   4    3.82    3.29   0
 -13  -4  -7   79.24    4.13   0
 -12  -8  12   50.01    3.79   0
 -12  -8  13   31.75    3.32   0
 -12  -7   5   27.01    3.38   0
 -12  -6   0    3.76    2.76   0
 -12  -5  -3   29.37    3.14   0
 -11  -8  14   26.64    3.24   0
 -11  -8  15    1.20    2.85   0
 -11  -7   6   26.41    3.20   0
 -11  -1 -13   82.68    3.30   0
 -10  -6   2    4.00    2.40   0
 -10  -5  -2 1186.56    9.73   0
 -10  -4  -5   65.74    3.23   0
 -10  -3  -8   59.78    3.07   0
  -9  -7  10   31.65    2.76   0
  -9  -6   4    2.50    2.39   0
[truncated: 3,171,467 more chars]
