# Supplementary material for: Silicon‐Based Azo Compound‐Mediated CO Activation and N2 Release
Source: Angew Chem Int Ed Engl. 2025 Sep 26;64(47):e202517538. doi: 10.1002/anie.202517538 (PMC12624318; doi:10.1002/anie.202517538)
Supplement: Supplementary file 2 — Supporting Information [file ANIE-64-e202517538-s003.zip › 5.cif]

data_jd262-3
_audit_creation_date               2025-05-08
_audit_creation_method
;
Olex2 1.5
(compiled 2022.04.07 svn.rca3783a0 for OlexSys, GUI svn.r6498)
;
__shelx_SHELXL_version_number       '2019/2'
loop_
  _audit_author_name
  _audit_author_address
 'Roesky, Peter W.'
;
     Karlsruher Institut fuer Technologie (KIT), CS 
      Institut fuer Anorganische Chemie (AOC)
      Engesserstr. 15, Geb. 30.45
      76131 Karlsruhe 
      Bundesrepublik Deutschland
;
 'Sun, Xiaofei'
;
     Karlsruher Institut fuer Technologie (KIT), CS
      Institut fuer Anorganische Chemie (AOC)
      Engesserstr. 15, Geb. 30.45
      76131 Karlsruhe 
      Bundesrepublik Deutschland
;

_audit_contact_author
;
      Prof. Dr. Peter W. Roesky
      Karlsruher Institut fuer Technologie (KIT), CS
      Institut fuer Anorganische Chemie (AOC)
      Lehrstuhl fuer Anorganische Funktionsmaterialien
      Engesserstr. 15, Geb. 30.45
      76131 Karlsruhe 
      Bundesrepublik Deutschland
;
_audit_contact_author_address      ?
_audit_contact_author_email        ?
_audit_contact_author_fax          '+49 721 60844854'
_audit_contact_author_name         ''
_audit_contact_author_phone        ?
_audit_contact_letter
;
;
_publ_contact_author_id_orcid      ?
_publ_requested_coeditor_name
;
;
#==============================================================================
_publ_requested_journal            'JACS'
_publ_section_abstract
;
;
_publ_section_comment
;
;
_publ_section_experimental
;
;
_publ_section_figure_captions
;
;
_publ_section_references
;
Dolomanov, O.V., Bourhis, L.J., Gildea, R.J, Howard, J.A.K. & Puschmann, H.
 (2009), J. Appl. Cryst. 42, 339-341.

Sheldrick, G.M. (2015). Acta Cryst. A71, 3-8.

Sheldrick, G.M. (2015). Acta Cryst. C71, 3-8.
;
_publ_section_title
;
;
#===================================================
_chemical_name_common              ?
_chemical_name_systematic          ?
_chemical_formula_moiety           'C62 H80 N8 Si2, 1.5(C6 H6)'
_chemical_formula_sum              'C71 H89 N8 Si2'
_chemical_formula_weight           1110.68
_chemical_melting_point            ?
loop_
  _atom_type_symbol
  _atom_type_description
  _atom_type_scat_dispersion_real
  _atom_type_scat_dispersion_imag
  _atom_type_scat_source
 'C' 'C' 0.0033 0.0016 'International Tables Vol C Tables 4.2.6.8 and 6.1.1.4'
 'H' 'H' 0.0000 0.0000 'International Tables Vol C Tables 4.2.6.8 and 6.1.1.4'
 'N' 'N' 0.0061 0.0033 'International Tables Vol C Tables 4.2.6.8 and 6.1.1.4'
 'Si' 'Si' 0.0817 0.0704 'International Tables Vol C Tables 4.2.6.8 and 6.1.1.4'

_shelx_space_group_comment
;
The symmetry employed for this shelxl refinement is uniquely defined
by the following loop, which should always be used as a source of
symmetry information in preference to the above space-group names.
They are only intended as comments.
;
_space_group_crystal_system        'triclinic'
_space_group_IT_number             2
_space_group_name_H-M_alt          'P -1'
_space_group_name_Hall             '-P 1'
loop_
  _space_group_symop_operation_xyz
 'x, y, z'
 '-x, -y, -z'

_cell_length_a                     12.0920(4)
_cell_length_b                     14.4409(4)
_cell_length_c                     18.4729(5)
_cell_angle_alpha                  94.362(2)
_cell_angle_beta                   92.027(3)
_cell_angle_gamma                  96.335(3)
_cell_volume                       3193.62(16)
_cell_formula_units_Z              2
_cell_measurement_reflns_used      44324
_cell_measurement_temperature      100
_cell_measurement_theta_max        30.13
_cell_measurement_theta_min        1.87
_shelx_estimated_absorpt_T_max     0.991
_shelx_estimated_absorpt_T_min     0.968
_exptl_absorpt_coefficient_mu      0.103
_exptl_absorpt_correction_T_max    0.9916
_exptl_absorpt_correction_T_min    0.9693
_exptl_absorpt_correction_type     multi-scan
_exptl_absorpt_process_details
;
STOE X-Red32, absorption correction by Gaussian integration, analogous to
P. Coppens, "The Evaluation of Absorption and Extinction in Single-Crystal
Structure Analysis", published in: F. R. Ahmed (Editor), "Crystallographic
Computing", Munksgaard, Copenhagen (1970), 255 - 270. Afterwards scaling of
reflection intensities was performed within STOE LANA. J. Koziskova, F. Hahn,
J. Richter, J. Kozisek, Acta Chimica Slovaca, vol. 9, no. 2, 2016, pp. 136-140.
;
_exptl_absorpt_special_details     ?
_exptl_crystal_colour              orange
_exptl_crystal_colour_primary      orange
_exptl_crystal_density_diffrn      1.155
_exptl_crystal_density_meas        ?
_exptl_crystal_density_method      'not measured'
_exptl_crystal_description         fragment
_exptl_crystal_F_000               1198
loop_
  _exptl_crystal_face_index_h
  _exptl_crystal_face_index_k
  _exptl_crystal_face_index_l
  _exptl_crystal_face_perp_dist
 7 -1 1 0.0950
 -3 0 -1 0.1000
 0 1 4 0.1370
 0 -1 -4 0.1750
 0 -3 1 0.0370
 0 1 0 0.0470
 0 4 -3 0.0840
 0 4 -9 0.1310
 5 -2 -5 0.1510
 -10 2 3 0.1420

_exptl_crystal_size_max            0.312
_exptl_crystal_size_mid            0.197
_exptl_crystal_size_min            0.084
_exptl_transmission_factor_max     ?
_exptl_transmission_factor_min     ?
_diffrn_reflns_av_R_equivalents    0.0282
_diffrn_reflns_av_unetI/netI       0.0337
_diffrn_reflns_Laue_measured_fraction_full  0.996
_diffrn_reflns_Laue_measured_fraction_max  0.809
_diffrn_reflns_limit_h_max         16
_diffrn_reflns_limit_h_min         -15
_diffrn_reflns_limit_k_max         20
_diffrn_reflns_limit_k_min         -19
_diffrn_reflns_limit_l_max         24
_diffrn_reflns_limit_l_min         -24
_diffrn_reflns_number              33205
_diffrn_reflns_point_group_measured_fraction_full  0.996
_diffrn_reflns_point_group_measured_fraction_max  0.809
_diffrn_reflns_theta_full          25.242
_diffrn_reflns_theta_max           30.141
_diffrn_reflns_theta_min           1.872
_diffrn_ambient_temperature        100
_diffrn_detector                   'EIGER2 1M CDTE'
_diffrn_detector_area_resol_mean   13.33
_diffrn_measured_fraction_theta_full  0.996
_diffrn_measured_fraction_theta_max  0.809
_diffrn_measurement_details
;
 435 frames, detector distance = 40 mm
;
_diffrn_measurement_device         'Eulerian 4-circle diffractometer'
_diffrn_measurement_device_type    'STOE STADIVARI'
_diffrn_measurement_method         'rotation method, \w scans'
_diffrn_radiation_collimation      '1.2 0.6 mm diameter'
_diffrn_radiation_monochromator    'Graded multilayer mirror'
_diffrn_radiation_polarisn_norm    270
_diffrn_radiation_probe            x-ray
_diffrn_radiation_type             'Mo K\a'
_diffrn_radiation_wavelength       0.71073
_diffrn_source                     Axo_Mo
_diffrn_source_current             0.830
_diffrn_source_power               0.050
_diffrn_source_voltage             60
_reflns_Friedel_coverage           0.000
_reflns_Friedel_fraction_full      .
_reflns_Friedel_fraction_max       .
_reflns_number_gt                  12134
_reflns_number_total               15273
_reflns_special_details            'Friedel pairs have been merged'
_reflns_threshold_expression       'I > 2\s(I)'
_computing_cell_refinement
;
X-Area Recipe 2.0.1 (STOE, 2023)
;
_computing_data_collection
;
X-Area Pilatus3_SV 1.31.192.0 (STOE, 2023)
;
_computing_data_reduction
;
X-Area Integrate 2.5.15.0 (STOE, 2023)
X-Area LANA 2.7.12 (STOE, 2023)
;
_computing_molecular_graphics      'Olex2 1.5 (Dolomanov et al., 2009)'
_computing_publication_material
;
STOE & Cie GmbH, X-Area, software package for collecting single-crystal or
multi-domain crystal data on STOE area-detector diffractometers, for image 
processing, for the correction and scaling of reflection intensities and 
for outlier rejection, version 2.3, Darmstadt 2023
;
_computing_structure_refinement    'SHELXL 2018/3 (Sheldrick, 2015)'
_computing_structure_solution      'SHELXT  (Sheldrick, 2015)'
_refine_diff_density_max           0.583
_refine_diff_density_min           -0.397
_refine_diff_density_rms           0.052
_refine_ls_extinction_coef         .
_refine_ls_extinction_method       none
_refine_ls_goodness_of_fit_ref     1.024
_refine_ls_hydrogen_treatment      constr
_refine_ls_matrix_type             full
_refine_ls_number_parameters       750
_refine_ls_number_reflns           15273
_refine_ls_number_restraints       0
_refine_ls_R_factor_all            0.0604
_refine_ls_R_factor_gt             0.0448
_refine_ls_restrained_S_all        1.024
_refine_ls_shift/su_max            0.001
_refine_ls_shift/su_mean           0.000
_refine_ls_structure_factor_coef   Fsqd
_refine_ls_weighting_details      
 'w=1/[\s^2^(Fo^2^)+(0.0696P)^2^+1.1981P] where P=(Fo^2^+2Fc^2^)/3'
_refine_ls_weighting_scheme        calc
_refine_ls_wR_factor_gt            0.1172
_refine_ls_wR_factor_ref           0.1268
_refine_special_details            ?
_olex2_refinement_description
;
1. Fixed Uiso
 At 1.2 times of:
  All C(H) groups
 At 1.5 times of:
  All C(H,H,H) groups
2.a Aromatic/amide H refined with riding coordinates:
 C34(H34), C49(H49), C38(H38), C23(H23), C19(H19), C56(H56), C47(H47),
 C20(H20), C43(H43), C58(H58), C35(H35), C41(H41), C22(H22), C36(H36), C37(H37),
  C21(H21), C42(H42), C67(H67), C64(H64), C70(H70), C3(H3), C71(H71), C63(H63),
 C65(H65), C68(H68), C66(H66), C5(H5), C69(H69), C4(H4)
2.b Idealised Me refined as rotating group:
 C27(H27A,H27B,H27C), C26(H26A,H26B,H26C), C14(H14A,H14B,H14C), C10(H10A,H10B,
 H10C), C25(H25A,H25B,H25C), C61(H61A,H61B,H61C), C29(H29A,H29B,H29C), C53(H53A,
 H53B,H53C), C30(H30A,H30B,H30C), C52(H52A,H52B,H52C), C31(H31A,H31B,H31C),
 C11(H11A,H11B,H11C), C12(H12A,H12B,H12C), C60(H60A,H60B,H60C), C15(H15A,H15B,
 H15C), C16(H16A,H16B,H16C), C51(H51A,H51B,H51C), C62(H62A,H62B,H62C), C7(H7A,
 H7B,H7C), C8(H8A,H8B,H8C)
;
_atom_sites_solution_hydrogens     geom
_atom_sites_solution_primary       dual
_atom_sites_solution_secondary     ?
loop_
  _atom_site_label
  _atom_site_type_symbol
  _atom_site_fract_x
  _atom_site_fract_y
  _atom_site_fract_z
  _atom_site_U_iso_or_equiv
  _atom_site_adp_type
  _atom_site_occupancy
  _atom_site_site_symmetry_order
  _atom_site_calc_flag
  _atom_site_refinement_flags_posn
  _atom_site_refinement_flags_adp
  _atom_site_refinement_flags_occupancy
  _atom_site_disorder_assembly
  _atom_site_disorder_group
 Si2 Si 0.64208(3) 0.28931(2) 0.22709(2) 0.01442(8) Uani 1 1 d . . . . .
 Si1 Si 0.76183(3) 0.58188(2) 0.27244(2) 0.01473(9) Uani 1 1 d . . . . .
 N8 N 0.49062(9) 0.28006(8) 0.22716(6) 0.0158(2) Uani 1 1 d . . . . .
 N5 N 0.64355(9) 0.64895(8) 0.26452(6) 0.0160(2) Uani 1 1 d . . . . .
 N7 N 0.59052(10) 0.29873(8) 0.13443(6) 0.0169(2) Uani 1 1 d . . . . .
 N6 N 0.70827(9) 0.60083(8) 0.36263(6) 0.0160(2) Uani 1 1 d . . . . .
 N4 N 0.71609(10) 0.21341(8) 0.25050(6) 0.0192(2) Uani 1 1 d . . . . .
 N2 N 0.68285(10) 0.40331(8) 0.27167(6) 0.0177(2) Uani 1 1 d . . . . .
 N1 N 0.71052(10) 0.46788(8) 0.23153(6) 0.0177(2) Uani 1 1 d . . . . .
 N3 N 0.88078(11) 0.62329(9) 0.25359(7) 0.0272(3) Uani 1 1 d . . . . .
 C17 C 0.62921(11) 0.64810(9) 0.33615(7) 0.0151(3) Uani 1 1 d . . . . .
 C18 C 0.54647(12) 0.69491(9) 0.37881(7) 0.0167(3) Uani 1 1 d . . . . .
 C13 C 0.73155(11) 0.57352(10) 0.43678(7) 0.0173(3) Uani 1 1 d . . . . .
 C32 C 0.48565(11) 0.29100(9) 0.15555(7) 0.0164(3) Uani 1 1 d . . . . .
 C24 C 0.40670(11) 0.29402(9) 0.28254(7) 0.0176(3) Uani 1 1 d . . . . .
 C54 C 0.60871(12) 0.02495(9) 0.21623(8) 0.0184(3) Uani 1 1 d . . . . .
 C9 C 0.57959(12) 0.68508(9) 0.20561(7) 0.0187(3) Uani 1 1 d . . . . .
 C59 C 0.53396(12) 0.02338(9) 0.27253(8) 0.0202(3) Uani 1 1 d . . . . .
 C50 C 0.94790(12) 0.29377(10) 0.35671(8) 0.0193(3) Uani 1 1 d . . . . .
 C55 C 0.56785(12) 0.00197(9) 0.14432(8) 0.0206(3) Uani 1 1 d . . . . .
 C46 C 1.01357(12) 0.30045(11) 0.23454(8) 0.0219(3) Uani 1 1 d . . . . .
 C1 C 0.98322(12) 0.64939(10) 0.22946(8) 0.0207(3) Uani 1 1 d . . . . .
 C39 C 0.77834(11) 0.14071(9) 0.24935(7) 0.0169(3) Uani 1 1 d . . . . .
 C34 C 0.32846(12) 0.20146(10) 0.08257(8) 0.0231(3) Uani 1 1 d . . . . .
 H34 H 0.354385 0.145922 0.097660 0.028 Uiso 1 1 calc R U . . .
 C45 C 0.95145(11) 0.25276(10) 0.28552(8) 0.0185(3) Uani 1 1 d . . . . .
 C44 C 0.89475(12) 0.15623(10) 0.26586(7) 0.0192(3) Uani 1 1 d . . . . .
 C49 C 1.00970(12) 0.37964(10) 0.37583(8) 0.0205(3) Uani 1 1 d . . . . .
 H49 H 1.009389 0.406147 0.424484 0.025 Uiso 1 1 calc R U . . .
 C33 C 0.38378(11) 0.28869(10) 0.10773(7) 0.0182(3) Uani 1 1 d . . . . .
 C38 C 0.34470(13) 0.36970(11) 0.08619(8) 0.0235(3) Uani 1 1 d . . . . .
 H38 H 0.381945 0.429093 0.103377 0.028 Uiso 1 1 calc R U . . .
 C48 C 1.07199(12) 0.42800(10) 0.32597(8) 0.0219(3) Uani 1 1 d . . . . .
 C40 C 0.73061(12) 0.04631(10) 0.23319(8) 0.0194(3) Uani 1 1 d . . . . .
 C28 C 0.63722(12) 0.30548(10) 0.06164(7) 0.0194(3) Uani 1 1 d . . . . .
 C23 C 0.58052(13) 0.78107(10) 0.41707(8) 0.0213(3) Uani 1 1 d . . . . .
 H23 H 0.654810 0.809564 0.414644 0.026 Uiso 1 1 calc R U . . .
 C19 C 0.43700(12) 0.65458(10) 0.38100(8) 0.0229(3) Uani 1 1 d . . . . .
 H19 H 0.413256 0.596724 0.354016 0.027 Uiso 1 1 calc R U . . .
 C27 C 0.29550(12) 0.23496(10) 0.26226(8) 0.0227(3) Uani 1 1 d . . . . .
 H27A H 0.245574 0.240276 0.302652 0.034 Uiso 1 1 calc R U . . .
 H27B H 0.308116 0.169421 0.252261 0.034 Uiso 1 1 calc R U . . .
 H27C H 0.261557 0.257335 0.218886 0.034 Uiso 1 1 calc R U . . .
 C56 C 0.45312(13) -0.01694(10) 0.13021(8) 0.0245(3) Uani 1 1 d . . . . .
 H56 H 0.425684 -0.031247 0.081355 0.029 Uiso 1 1 calc R U . . .
 C57 C 0.37773(12) -0.01556(10) 0.18507(9) 0.0246(3) Uani 1 1 d . . . . .
 C47 C 1.07171(12) 0.38793(11) 0.25535(8) 0.0236(3) Uani 1 1 d . . . . .
 H47 H 1.112086 0.420803 0.220236 0.028 Uiso 1 1 calc R U . . .
 C26 C 0.38996(13) 0.39756(10) 0.29203(8) 0.0241(3) Uani 1 1 d . . . . .
 H26A H 0.358981 0.416766 0.246505 0.036 Uiso 1 1 calc R U . . .
 H26B H 0.461734 0.434737 0.304763 0.036 Uiso 1 1 calc R U . . .
 H26C H 0.338416 0.407563 0.330889 0.036 Uiso 1 1 calc R U . . .
 C20 C 0.36258(14) 0.69926(11) 0.42282(9) 0.0297(3) Uani 1 1 d . . . . .
 H20 H 0.287721 0.671772 0.424487 0.036 Uiso 1 1 calc R U . . .
 C14 C 0.82100(13) 0.50805(11) 0.42886(8) 0.0235(3) Uani 1 1 d . . . . .
 H14A H 0.793381 0.453922 0.395326 0.035 Uiso 1 1 calc R U . . .
 H14B H 0.839909 0.486875 0.476441 0.035 Uiso 1 1 calc R U . . .
 H14C H 0.887507 0.541059 0.409701 0.035 Uiso 1 1 calc R U . . .
 C2 C 1.05582(13) 0.71991(10) 0.26989(9) 0.0268(3) Uani 1 1 d . . . . .
 C10 C 0.53123(14) 0.77538(10) 0.22937(8) 0.0254(3) Uani 1 1 d . . . . .
 H10A H 0.589864 0.820054 0.254215 0.038 Uiso 1 1 calc R U . . .
 H10B H 0.471160 0.761777 0.262560 0.038 Uiso 1 1 calc R U . . .
 H10C H 0.501654 0.802242 0.186583 0.038 Uiso 1 1 calc R U . . .
 C25 C 0.45604(13) 0.26395(11) 0.35297(8) 0.0246(3) Uani 1 1 d . . . . .
 H25A H 0.405292 0.274095 0.392273 0.037 Uiso 1 1 calc R U . . .
 H25B H 0.528111 0.300910 0.365186 0.037 Uiso 1 1 calc R U . . .
 H25C H 0.466435 0.197508 0.346712 0.037 Uiso 1 1 calc R U . . .
 C43 C 0.95864(13) 0.08179(11) 0.26495(8) 0.0244(3) Uani 1 1 d . . . . .
 H43 H 1.036744 0.093950 0.274869 0.029 Uiso 1 1 calc R U . . .
 C58 C 0.42031(13) 0.00326(10) 0.25627(9) 0.0236(3) Uani 1 1 d . . . . .
 H58 H 0.370356 0.002333 0.294831 0.028 Uiso 1 1 calc R U . . .
 C35 C 0.23566(12) 0.19617(12) 0.03556(8) 0.0268(3) Uani 1 1 d . . . . .
 H35 H 0.198195 0.136914 0.018242 0.032 Uiso 1 1 calc R U . . .
 C61 C 0.57746(14) 0.04044(11) 0.35013(8) 0.0260(3) Uani 1 1 d . . . . .
 H61A H 0.623986 -0.008408 0.361549 0.039 Uiso 1 1 calc R U . . .
 H61B H 0.514768 0.039205 0.382380 0.039 Uiso 1 1 calc R U . . .
 H61C H 0.621989 0.101638 0.357089 0.039 Uiso 1 1 calc R U . . .
 C41 C 0.79758(13) -0.02631(10) 0.23422(9) 0.0248(3) Uani 1 1 d . . . . .
 H41 H 0.764230 -0.088835 0.223829 0.030 Uiso 1 1 calc R U . . .
 C29 C 0.75950(13) 0.29092(12) 0.07238(8) 0.0263(3) Uani 1 1 d . . . . .
 H29A H 0.764974 0.228749 0.089156 0.040 Uiso 1 1 calc R U . . .
 H29B H 0.795850 0.338652 0.108693 0.040 Uiso 1 1 calc R U . . .
 H29C H 0.796276 0.295988 0.026186 0.040 Uiso 1 1 calc R U . . .
 C53 C 1.13737(13) 0.52133(11) 0.34828(10) 0.0290(3) Uani 1 1 d . . . . .
 H53A H 1.199025 0.512791 0.382103 0.043 Uiso 1 1 calc R U . . .
 H53B H 1.088516 0.562954 0.372096 0.043 Uiso 1 1 calc R U . . .
 H53C H 1.167127 0.548976 0.305154 0.043 Uiso 1 1 calc R U . . .
 C22 C 0.50492(14) 0.82475(11) 0.45869(8) 0.0274(3) Uani 1 1 d . . . . .
 H22 H 0.527639 0.883267 0.484992 0.033 Uiso 1 1 calc R U . . .
 C30 C 0.57995(14) 0.22998(11) 0.00622(8) 0.0259(3) Uani 1 1 d . . . . .
 H30A H 0.621457 0.229068 -0.038401 0.039 Uiso 1 1 calc R U . . .
 H30B H 0.503768 0.243446 -0.004825 0.039 Uiso 1 1 calc R U . . .
 H30C H 0.577870 0.168947 0.026290 0.039 Uiso 1 1 calc R U . . .
 C52 C 0.87701(14) 0.24636(11) 0.41154(8) 0.0261(3) Uani 1 1 d . . . . .
 H52A H 0.798202 0.244784 0.396600 0.039 Uiso 1 1 calc R U . . .
 H52B H 0.891069 0.281071 0.459253 0.039 Uiso 1 1 calc R U . . .
 H52C H 0.895605 0.182350 0.414461 0.039 Uiso 1 1 calc R U . . .
 C31 C 0.62842(14) 0.40305(11) 0.03671(8) 0.0263(3) Uani 1 1 d . . . . .
 H31A H 0.662682 0.450214 0.074177 0.039 Uiso 1 1 calc R U . . .
 H31B H 0.549810 0.411684 0.028601 0.039 Uiso 1 1 calc R U . . .
 H31C H 0.667122 0.409801 -0.008644 0.039 Uiso 1 1 calc R U . . .
 C11 C 0.66200(14) 0.70307(11) 0.14608(8) 0.0279(3) Uani 1 1 d . . . . .
 H11A H 0.624335 0.727757 0.105090 0.042 Uiso 1 1 calc R U . . .
 H11B H 0.690380 0.644409 0.129606 0.042 Uiso 1 1 calc R U . . .
 H11C H 0.724163 0.748600 0.165359 0.042 Uiso 1 1 calc R U . . .
 C6 C 1.01998(14) 0.60721(11) 0.16442(9) 0.0301(3) Uani 1 1 d . . . . .
 C36 C 0.19751(13) 0.27689(12) 0.01382(8) 0.0282(3) Uani 1 1 d . . . . .
 H36 H 0.134371 0.272955 -0.018828 0.034 Uiso 1 1 calc R U . . .
 C37 C 0.25127(13) 0.36382(12) 0.03958(9) 0.0288(3) Uani 1 1 d . . . . .
 H37 H 0.224014 0.419203 0.025262 0.035 Uiso 1 1 calc R U . . .
 C12 C 0.48672(14) 0.60950(11) 0.17712(9) 0.0289(3) Uani 1 1 d . . . . .
 H12A H 0.432387 0.599621 0.214697 0.043 Uiso 1 1 calc R U . . .
 H12B H 0.518433 0.551077 0.164593 0.043 Uiso 1 1 calc R U . . .
 H12C H 0.449707 0.629273 0.133784 0.043 Uiso 1 1 calc R U . . .
 C60 C 0.64598(14) -0.00493(12) 0.08309(8) 0.0295(3) Uani 1 1 d . . . . .
 H60A H 0.692910 0.054699 0.081800 0.044 Uiso 1 1 calc R U . . .
 H60B H 0.602811 -0.019331 0.036935 0.044 Uiso 1 1 calc R U . . .
 H60C H 0.693138 -0.054664 0.090644 0.044 Uiso 1 1 calc R U . . .
 C15 C 0.62748(13) 0.52262(12) 0.46620(9) 0.0308(4) Uani 1 1 d . . . . .
 H15A H 0.570832 0.565784 0.472572 0.046 Uiso 1 1 calc R U . . .
 H15B H 0.646296 0.499571 0.513117 0.046 Uiso 1 1 calc R U . . .
 H15C H 0.598415 0.469781 0.431817 0.046 Uiso 1 1 calc R U . . .
 C16 C 0.77535(14) 0.65897(11) 0.48795(8) 0.0274(3) Uani 1 1 d . . . . .
 H16A H 0.840828 0.692030 0.467639 0.041 Uiso 1 1 calc R U . . .
 H16B H 0.796065 0.638738 0.535531 0.041 Uiso 1 1 calc R U . . .
 H16C H 0.717221 0.700885 0.493453 0.041 Uiso 1 1 calc R U . . .
 C21 C 0.39662(14) 0.78336(11) 0.46199(9) 0.0306(4) Uani 1 1 d . . . . .
 H21 H 0.345600 0.812923 0.491289 0.037 Uiso 1 1 calc R U . . .
 C51 C 1.01937(14) 0.25816(12) 0.15787(8) 0.0301(3) Uani 1 1 d . . . . .
 H51A H 1.075029 0.213676 0.156389 0.045 Uiso 1 1 calc R U . . .
 H51B H 1.040467 0.307732 0.125927 0.045 Uiso 1 1 calc R U . . .
 H51C H 0.946392 0.225553 0.141421 0.045 Uiso 1 1 calc R U . . .
 C42 C 0.91078(13) -0.01009(11) 0.24986(9) 0.0275(3) Uani 1 1 d . . . . .
 H42 H 0.955027 -0.060488 0.250309 0.033 Uiso 1 1 calc R U . . .
 C67 C 0.78177(17) 0.01855(13) 0.49003(10) 0.0374(4) Uani 1 1 d . . . . .
 H67 H 0.750657 0.064673 0.464264 0.045 Uiso 1 1 calc R U . . .
 C62 C 0.25393(14) -0.03281(12) 0.16788(11) 0.0364(4) Uani 1 1 d . . . . .
 H62A H 0.227197 0.024470 0.152283 0.055 Uiso 1 1 calc R U . . .
 H62B H 0.215695 -0.051147 0.211356 0.055 Uiso 1 1 calc R U . . .
 H62C H 0.238485 -0.082948 0.128848 0.055 Uiso 1 1 calc R U . . .
 C64 C 0.87049(15) -0.11635(13) 0.56421(10) 0.0350(4) Uani 1 1 d . . . . .
 H64 H 0.900366 -0.163437 0.589553 0.042 Uiso 1 1 calc R U . . .
 C70 C 1.00374(14) -0.04924(15) 0.06146(10) 0.0407(5) Uani 1 1 d . . . . .
 H70 H 1.006588 -0.083314 0.103370 0.049 Uiso 1 1 calc R U . . .
 C3 C 1.16187(15) 0.74470(13) 0.24479(12) 0.0401(4) Uani 1 1 d . . . . .
 H3 H 1.210962 0.791632 0.271988 0.048 Uiso 1 1 calc R U . . .
 C71 C 0.94899(14) 0.02937(15) 0.06222(10) 0.0419(5) Uani 1 1 d . . . . .
 H71 H 0.913901 0.049796 0.104828 0.050 Uiso 1 1 calc R U . . .
 C63 C 0.89746(16) -0.10461(13) 0.49344(10) 0.0360(4) Uani 1 1 d . . . . .
 H63 H 0.946951 -0.142845 0.470191 0.043 Uiso 1 1 calc R U . . .
 C65 C 0.80010(16) -0.05974(13) 0.59832(10) 0.0372(4) Uani 1 1 d . . . . .
 H65 H 0.782444 -0.067572 0.647349 0.045 Uiso 1 1 calc R U . . .
 C68 C 0.85224(17) -0.03688(13) 0.45613(9) 0.0387(4) Uani 1 1 d . . . . .
 H68 H 0.870178 -0.029020 0.407154 0.046 Uiso 1 1 calc R U . . .
 C66 C 0.75517(16) 0.00809(13) 0.56190(10) 0.0368(4) Uani 1 1 d . . . . .
 H66 H 0.706792 0.047108 0.585455 0.044 Uiso 1 1 calc R U . . .
 C7 C 1.01927(17) 0.76472(13) 0.33906(10) 0.0388(4) Uani 1 1 d . . . . .
 H7A H 0.948993 0.790610 0.329871 0.058 Uiso 1 1 calc R U . . .
 H7B H 1.076295 0.815040 0.358083 0.058 Uiso 1 1 calc R U . . .
 H7C H 1.008520 0.717951 0.374685 0.058 Uiso 1 1 calc R U . . .
 C5 C 1.12564(17) 0.63499(14) 0.14184(11) 0.0437(5) Uani 1 1 d . . . . .
 H5 H 1.149563 0.606651 0.097897 0.052 Uiso 1 1 calc R U . . .
 C69 C 1.05507(15) -0.07849(15) -0.00141(11) 0.0441(5) Uani 1 1 d . . . . .
 H69 H 1.093088 -0.132703 -0.002223 0.053 Uiso 1 1 calc R U . . .
 C8 C 0.94262(18) 0.53227(14) 0.12150(10) 0.0414(4) Uani 1 1 d . . . . .
 H8A H 0.877240 0.559324 0.103281 0.062 Uiso 1 1 calc R U . . .
 H8B H 0.918835 0.482689 0.152863 0.062 Uiso 1 1 calc R U . . .
 H8C H 0.981463 0.506026 0.080437 0.062 Uiso 1 1 calc R U . . .
 C4 C 1.19682(16) 0.70263(15) 0.18149(13) 0.0481(5) Uani 1 1 d . . . . .
 H4 H 1.269351 0.720160 0.165397 0.058 Uiso 1 1 calc R U . . .

loop_
  _atom_site_aniso_label
  _atom_site_aniso_U_11
  _atom_site_aniso_U_22
  _atom_site_aniso_U_33
  _atom_site_aniso_U_23
  _atom_site_aniso_U_13
  _atom_site_aniso_U_12
 Si2 0.01456(18) 0.01222(17) 0.01597(17) -0.00066(13) -0.00028(13) 0.00075(13)
 Si1 0.01527(18) 0.01310(17) 0.01544(17) 0.00024(13) 0.00203(13) 0.00011(13)
 N8 0.0145(5) 0.0159(5) 0.0169(5) 0.0006(4) 0.0002(4) 0.0016(4)
 N5 0.0182(6) 0.0140(5) 0.0158(5) 0.0015(4) 0.0010(4) 0.0019(4)
 N7 0.0164(6) 0.0179(5) 0.0156(5) -0.0008(4) 0.0000(4) 0.0002(4)
 N6 0.0173(6) 0.0164(5) 0.0147(5) 0.0011(4) 0.0015(4) 0.0034(4)
 N4 0.0174(6) 0.0167(5) 0.0236(6) 0.0006(5) -0.0001(5) 0.0032(4)
 N2 0.0168(6) 0.0143(5) 0.0216(6) 0.0005(4) -0.0008(4) 0.0014(4)
 N1 0.0173(6) 0.0146(5) 0.0210(6) -0.0005(4) 0.0021(5) 0.0018(4)
 N3 0.0196(6) 0.0291(7) 0.0332(7) 0.0072(6) 0.0062(5) -0.0008(5)
 C17 0.0150(6) 0.0110(6) 0.0182(6) -0.0004(5) 0.0008(5) -0.0016(5)
 C18 0.0202(7) 0.0148(6) 0.0158(6) 0.0019(5) 0.0021(5) 0.0043(5)
 C13 0.0180(7) 0.0203(6) 0.0141(6) 0.0027(5) 0.0011(5) 0.0036(5)
 C32 0.0184(6) 0.0115(6) 0.0186(6) -0.0014(5) 0.0003(5) 0.0004(5)
 C24 0.0171(6) 0.0168(6) 0.0193(6) 0.0010(5) 0.0039(5) 0.0028(5)
 C54 0.0198(7) 0.0110(6) 0.0243(7) 0.0006(5) 0.0004(5) 0.0021(5)
 C9 0.0221(7) 0.0164(6) 0.0179(6) 0.0031(5) -0.0020(5) 0.0031(5)
 C59 0.0236(7) 0.0133(6) 0.0240(7) 0.0014(5) 0.0012(6) 0.0034(5)
 C50 0.0171(7) 0.0196(7) 0.0218(7) 0.0007(5) 0.0001(5) 0.0055(5)
 C55 0.0254(7) 0.0132(6) 0.0227(7) 0.0000(5) -0.0004(6) 0.0021(5)
 C46 0.0142(6) 0.0291(8) 0.0220(7) -0.0003(6) 0.0002(5) 0.0026(5)
 C1 0.0175(7) 0.0201(7) 0.0251(7) 0.0050(5) 0.0045(6) 0.0009(5)
 C39 0.0177(7) 0.0163(6) 0.0166(6) -0.0008(5) 0.0013(5) 0.0033(5)
 C34 0.0197(7) 0.0220(7) 0.0260(7) -0.0053(6) 0.0020(6) 0.0001(5)
 C45 0.0125(6) 0.0200(7) 0.0228(7) -0.0006(5) -0.0010(5) 0.0027(5)
 C44 0.0189(7) 0.0198(7) 0.0186(6) -0.0023(5) 0.0013(5) 0.0031(5)
 C49 0.0182(7) 0.0213(7) 0.0217(7) -0.0033(5) -0.0034(5) 0.0057(5)
 C33 0.0166(6) 0.0213(7) 0.0158(6) -0.0010(5) 0.0009(5) -0.0005(5)
 C38 0.0222(7) 0.0234(7) 0.0241(7) 0.0041(6) -0.0012(6) -0.0013(6)
 C48 0.0144(6) 0.0192(7) 0.0318(8) 0.0009(6) -0.0044(6) 0.0038(5)
 C40 0.0201(7) 0.0177(6) 0.0203(7) -0.0011(5) 0.0010(5) 0.0029(5)
 C28 0.0208(7) 0.0210(7) 0.0156(6) -0.0006(5) 0.0023(5) 0.0001(5)
 C23 0.0237(7) 0.0181(7) 0.0215(7) -0.0012(5) 0.0013(6) 0.0020(5)
 C19 0.0211(7) 0.0181(7) 0.0296(8) 0.0009(6) 0.0041(6) 0.0027(5)
 C27 0.0193(7) 0.0208(7) 0.0278(7) 0.0014(6) 0.0053(6) 0.0001(5)
 C56 0.0296(8) 0.0155(6) 0.0271(7) -0.0012(5) -0.0065(6) 0.0014(6)
 C57 0.0209(7) 0.0137(6) 0.0386(8) 0.0026(6) -0.0030(6) -0.0006(5)
 C47 0.0155(7) 0.0266(7) 0.0285(8) 0.0041(6) 0.0016(6) -0.0002(5)
 C26 0.0253(8) 0.0188(7) 0.0288(8) 0.0003(6) 0.0054(6) 0.0052(6)
 C20 0.0231(8) 0.0252(8) 0.0422(9) 0.0045(7) 0.0120(7) 0.0047(6)
 C14 0.0253(8) 0.0257(7) 0.0207(7) 0.0017(6) -0.0003(6) 0.0092(6)
 C2 0.0259(8) 0.0201(7) 0.0338(8) 0.0039(6) -0.0016(6) 0.0004(6)
 C10 0.0332(8) 0.0186(7) 0.0264(7) 0.0067(6) 0.0012(6) 0.0082(6)
 C25 0.0272(8) 0.0288(8) 0.0192(7) 0.0043(6) 0.0031(6) 0.0074(6)
 C43 0.0183(7) 0.0258(7) 0.0289(8) -0.0035(6) -0.0009(6) 0.0067(6)
 C58 0.0238(7) 0.0160(6) 0.0315(8) 0.0031(6) 0.0055(6) 0.0019(5)
 C35 0.0185(7) 0.0346(8) 0.0238(7) -0.0104(6) 0.0041(6) -0.0048(6)
 C61 0.0306(8) 0.0247(7) 0.0235(7) 0.0030(6) 0.0024(6) 0.0055(6)
 C41 0.0248(8) 0.0163(7) 0.0331(8) -0.0029(6) 0.0005(6) 0.0047(5)
 C29 0.0215(7) 0.0348(8) 0.0223(7) -0.0014(6) 0.0044(6) 0.0029(6)
 C53 0.0226(8) 0.0204(7) 0.0423(9) -0.0012(6) -0.0040(7) -0.0003(6)
 C22 0.0376(9) 0.0201(7) 0.0248(7) -0.0039(6) 0.0046(7) 0.0074(6)
 C30 0.0291(8) 0.0275(8) 0.0188(7) -0.0052(6) 0.0007(6) -0.0014(6)
 C52 0.0297(8) 0.0255(8) 0.0233(7) 0.0017(6) 0.0054(6) 0.0031(6)
 C31 0.0308(8) 0.0244(7) 0.0238(7) 0.0047(6) 0.0055(6) -0.0001(6)
 C11 0.0352(9) 0.0302(8) 0.0210(7) 0.0082(6) 0.0060(6) 0.0099(7)
 C6 0.0337(9) 0.0282(8) 0.0297(8) 0.0041(6) 0.0101(7) 0.0047(7)
 C36 0.0173(7) 0.0474(10) 0.0185(7) 0.0011(6) -0.0017(6) -0.0013(6)
 C37 0.0233(8) 0.0353(9) 0.0283(8) 0.0113(7) -0.0027(6) 0.0011(6)
 C12 0.0295(8) 0.0251(8) 0.0303(8) 0.0001(6) -0.0106(7) -0.0001(6)
 C60 0.0357(9) 0.0297(8) 0.0232(7) -0.0015(6) 0.0030(7) 0.0059(7)
 C15 0.0225(8) 0.0404(9) 0.0317(8) 0.0195(7) 0.0036(6) 0.0010(7)
 C16 0.0321(8) 0.0285(8) 0.0211(7) -0.0053(6) -0.0068(6) 0.0082(6)
 C21 0.0347(9) 0.0270(8) 0.0333(8) 0.0032(7) 0.0142(7) 0.0129(7)
 C51 0.0243(8) 0.0411(9) 0.0233(8) -0.0027(7) 0.0052(6) -0.0008(7)
 C42 0.0264(8) 0.0222(7) 0.0349(8) -0.0027(6) 0.0001(6) 0.0108(6)
 C67 0.0464(11) 0.0324(9) 0.0335(9) 0.0108(7) -0.0064(8) 0.0027(8)
 C62 0.0231(8) 0.0288(8) 0.0550(11) 0.0034(8) -0.0070(8) -0.0041(6)
 C64 0.0372(10) 0.0348(9) 0.0349(9) 0.0053(7) 0.0004(7) 0.0118(7)
 C70 0.0229(8) 0.0562(12) 0.0375(10) -0.0189(8) -0.0005(7) -0.0042(8)
 C3 0.0266(9) 0.0306(9) 0.0611(12) 0.0119(8) -0.0046(8) -0.0086(7)
 C71 0.0224(8) 0.0596(12) 0.0376(10) -0.0255(9) 0.0036(7) -0.0026(8)
 C63 0.0362(10) 0.0359(9) 0.0343(9) -0.0041(7) 0.0045(7) 0.0008(7)
 C65 0.0435(10) 0.0437(10) 0.0290(9) 0.0142(7) 0.0094(7) 0.0156(8)
 C68 0.0542(12) 0.0349(9) 0.0242(8) 0.0018(7) 0.0024(8) -0.0070(8)
 C66 0.0385(10) 0.0373(9) 0.0376(9) 0.0104(8) 0.0037(8) 0.0118(8)
 C7 0.0479(11) 0.0289(9) 0.0374(10) -0.0039(7) -0.0024(8) 0.0012(8)
 C5 0.0418(11) 0.0457(11) 0.0474(11) 0.0096(9) 0.0264(9) 0.0104(9)
 C69 0.0247(9) 0.0572(12) 0.0458(11) -0.0232(9) 0.0019(8) 0.0028(8)
 C8 0.0515(12) 0.0403(10) 0.0303(9) -0.0069(8) 0.0040(8) 0.0019(9)
 C4 0.0266(9) 0.0519(12) 0.0688(14) 0.0199(10) 0.0210(9) 0.0024(8)

_geom_special_details
;
 All esds (except the esd in the dihedral angle between two l.s. planes)
 are estimated using the full covariance matrix.  The cell esds are taken
 into account individually in the estimation of esds in distances, angles
 and torsion angles; correlations between esds in cell parameters are only
 used when they are defined by crystal symmetry.  An approximate (isotropic)
 treatment of cell esds is used for estimating esds involving l.s. planes.
;
loop_
  _geom_bond_atom_site_label_1
  _geom_bond_atom_site_label_2
  _geom_bond_distance
  _geom_bond_site_symmetry_2
  _geom_bond_publ_flag
 Si2 N8 1.8217(12) . ?
 Si2 N7 1.8208(12) . ?
 Si2 N4 1.5654(12) . ?
 Si2 N2 1.7937(12) . ?
 Si2 C32 2.2723(14) . ?
 Si1 N5 1.8214(12) . ?
 Si1 N6 1.8211(11) . ?
 Si1 N1 1.7939(12) . ?
 Si1 N3 1.5573(13) . ?
 Si1 C17 2.2742(14) . ?
 N8 C32 1.3441(17) . ?
 N8 C24 1.4846(17) . ?
 N5 C17 1.3413(17) . ?
 N5 C9 1.4733(17) . ?
 N7 C32 1.3354(18) . ?
 N7 C28 1.4827(17) . ?
 N6 C17 1.3346(18) . ?
 N6 C13 1.4799(17) . ?
 N4 C39 1.3570(18) . ?
 N2 N1 1.2591(16) . ?
 N3 C1 1.3553(18) . ?
 C17 C18 1.4843(18) . ?
 C18 C23 1.3962(19) . ?
 C18 C19 1.389(2) . ?
 C13 C14 1.517(2) . ?
 C13 C15 1.525(2) . ?
 C13 C16 1.530(2) . ?
 C32 C33 1.4860(19) . ?
 C24 C27 1.5291(19) . ?
 C24 C26 1.5288(19) . ?
 C24 C25 1.525(2) . ?
 C54 C59 1.402(2) . ?
 C54 C55 1.403(2) . ?
 C54 C40 1.489(2) . ?
 C9 C10 1.528(2) . ?
 C9 C11 1.528(2) . ?
 C9 C12 1.526(2) . ?
 C59 C58 1.390(2) . ?
 C59 C61 1.502(2) . ?
 C50 C45 1.405(2) . ?
 C50 C49 1.3897(19) . ?
 C50 C52 1.506(2) . ?
 C55 C56 1.395(2) . ?
 C55 C60 1.504(2) . ?
 C46 C45 1.400(2) . ?
 C46 C47 1.396(2) . ?
 C46 C51 1.506(2) . ?
 C1 C2 1.416(2) . ?
 C1 C6 1.414(2) . ?
 C39 C44 1.419(2) . ?
 C39 C40 1.4257(19) . ?
 C34 H34 0.9500 . ?
 C34 C33 1.3976(19) . ?
 C34 C35 1.386(2) . ?
 C45 C44 1.4966(19) . ?
 C44 C43 1.391(2) . ?
 C49 H49 0.9500 . ?
 C49 C48 1.391(2) . ?
 C33 C38 1.389(2) . ?
 C38 H38 0.9500 . ?
 C38 C37 1.387(2) . ?
 C48 C47 1.386(2) . ?
 C48 C53 1.506(2) . ?
 C40 C41 1.395(2) . ?
 C28 C29 1.524(2) . ?
 C28 C30 1.5264(19) . ?
 C28 C31 1.529(2) . ?
 C23 H23 0.9500 . ?
 C23 C22 1.388(2) . ?
 C19 H19 0.9500 . ?
 C19 C20 1.387(2) . ?
 C27 H27A 0.9800 . ?
 C27 H27B 0.9800 . ?
 C27 H27C 0.9800 . ?
 C56 H56 0.9500 . ?
 C56 C57 1.387(2) . ?
 C57 C58 1.391(2) . ?
 C57 C62 1.509(2) . ?
 C47 H47 0.9500 . ?
 C26 H26A 0.9800 . ?
 C26 H26B 0.9800 . ?
 C26 H26C 0.9800 . ?
 C20 H20 0.9500 . ?
 C20 C21 1.380(2) . ?
 C14 H14A 0.9800 . ?
 C14 H14B 0.9800 . ?
 C14 H14C 0.9800 . ?
 C2 C3 1.398(2) . ?
 C2 C7 1.491(2) . ?
 C10 H10A 0.9800 . ?
 C10 H10B 0.9800 . ?
 C10 H10C 0.9800 . ?
 C25 H25A 0.9800 . ?
 C25 H25B 0.9800 . ?
 C25 H25C 0.9800 . ?
 C43 H43 0.9500 . ?
 C43 C42 1.391(2) . ?
 C58 H58 0.9500 . ?
 C35 H35 0.9500 . ?
 C35 C36 1.382(2) . ?
 C61 H61A 0.9800 . ?
 C61 H61B 0.9800 . ?
 C61 H61C 0.9800 . ?
 C41 H41 0.9500 . ?
 C41 C42 1.379(2) . ?
 C29 H29A 0.9800 . ?
 C29 H29B 0.9800 . ?
 C29 H29C 0.9800 . ?
 C53 H53A 0.9800 . ?
 C53 H53B 0.9800 . ?
 C53 H53C 0.9800 . ?
 C22 H22 0.9500 . ?
 C22 C21 1.384(2) . ?
 C30 H30A 0.9800 . ?
 C30 H30B 0.9800 . ?
 C30 H30C 0.9800 . ?
 C52 H52A 0.9800 . ?
 C52 H52B 0.9800 . ?
 C52 H52C 0.9800 . ?
 C31 H31A 0.9800 . ?
 C31 H31B 0.9800 . ?
 C31 H31C 0.9800 . ?
 C11 H11A 0.9800 . ?
 C11 H11B 0.9800 . ?
 C11 H11C 0.9800 . ?
 C6 C5 1.385(2) . ?
 C6 C8 1.506(2) . ?
 C36 H36 0.9500 . ?
 C36 C37 1.390(2) . ?
 C37 H37 0.9500 . ?
 C12 H12A 0.9800 . ?
 C12 H12B 0.9800 . ?
 C12 H12C 0.9800 . ?
 C60 H60A 0.9800 . ?
 C60 H60B 0.9800 . ?
 C60 H60C 0.9800 . ?
 C15 H15A 0.9800 . ?
 C15 H15B 0.9800 . ?
 C15 H15C 0.9800 . ?
 C16 H16A 0.9800 . ?
 C16 H16B 0.9800 . ?
 C16 H16C 0.9800 . ?
 C21 H21 0.9500 . ?
 C51 H51A 0.9800 . ?
 C51 H51B 0.9800 . ?
 C51 H51C 0.9800 . ?
 C42 H42 0.9500 . ?
 C67 H67 0.9500 . ?
 C67 C68 1.368(3) . ?
 C67 C66 1.392(3) . ?
 C62 H62A 0.9800 . ?
 C62 H62B 0.9800 . ?
 C62 H62C 0.9800 . ?
 C64 H64 0.9500 . ?
 C64 C63 1.377(2) . ?
 C64 C65 1.380(3) . ?
 C70 H70 0.9500 . ?
 C70 C71 1.375(3) . ?
 C70 C69 1.395(3) . ?
 C3 H3 0.9500 . ?
 C3 C4 1.378(3) . ?
 C71 H71 0.9500 . ?
 C71 C69 1.376(3) 2_755 ?
 C63 H63 0.9500 . ?
 C63 C68 1.387(3) . ?
 C65 H65 0.9500 . ?
 C65 C66 1.378(2) . ?
 C68 H68 0.9500 . ?
 C66 H66 0.9500 . ?
 C7 H7A 0.9800 . ?
 C7 H7B 0.9800 . ?
 C7 H7C 0.9800 . ?
 C5 H5 0.9500 . ?
 C5 C4 1.376(3) . ?
 C69 H69 0.9500 . ?
 C8 H8A 0.9800 . ?
 C8 H8B 0.9800 . ?
 C8 H8C 0.9800 . ?
 C4 H4 0.9500 . ?

loop_
  _geom_angle_atom_site_label_1
  _geom_angle_atom_site_label_2
  _geom_angle_atom_site_label_3
  _geom_angle
  _geom_angle_site_symmetry_1
  _geom_angle_site_symmetry_3
  _geom_angle_publ_flag
 N8 Si2 C32 36.26(5) . . ?
 N7 Si2 N8 72.24(5) . . ?
 N7 Si2 C32 35.99(5) . . ?
 N4 Si2 N8 125.79(6) . . ?
 N4 Si2 N7 124.63(6) . . ?
 N4 Si2 N2 113.71(6) . . ?
 N4 Si2 C32 136.09(6) . . ?
 N2 Si2 N8 102.73(5) . . ?
 N2 Si2 N7 110.31(5) . . ?
 N2 Si2 C32 110.03(5) . . ?
 N5 Si1 C17 36.14(5) . . ?
 N6 Si1 N5 72.07(5) . . ?
 N6 Si1 C17 35.93(5) . . ?
 N1 Si1 N5 104.07(5) . . ?
 N1 Si1 N6 110.86(5) . . ?
 N1 Si1 C17 111.71(5) . . ?
 N3 Si1 N5 121.08(6) . . ?
 N3 Si1 N6 122.17(7) . . ?
 N3 Si1 N1 117.50(7) . . ?
 N3 Si1 C17 130.46(6) . . ?
 C32 N8 Si2 90.45(8) . . ?
 C32 N8 C24 129.85(12) . . ?
 C24 N8 Si2 135.69(9) . . ?
 C17 N5 Si1 90.65(8) . . ?
 C17 N5 C9 132.19(12) . . ?
 C9 N5 Si1 137.00(9) . . ?
 C32 N7 Si2 90.76(8) . . ?
 C32 N7 C28 131.56(12) . . ?
 C28 N7 Si2 137.56(9) . . ?
 C17 N6 Si1 90.88(8) . . ?
 C17 N6 C13 131.39(11) . . ?
 C13 N6 Si1 137.64(9) . . ?
 C39 N4 Si2 163.03(11) . . ?
 N1 N2 Si2 116.72(9) . . ?
 N2 N1 Si1 119.27(9) . . ?
 C1 N3 Si1 171.81(13) . . ?
 N5 C17 Si1 53.21(7) . . ?
 N5 C17 C18 127.21(12) . . ?
 N6 C17 Si1 53.19(7) . . ?
 N6 C17 N5 106.40(11) . . ?
 N6 C17 C18 126.30(12) . . ?
 C18 C17 Si1 177.42(10) . . ?
 C23 C18 C17 118.70(12) . . ?
 C19 C18 C17 121.19(12) . . ?
 C19 C18 C23 120.10(13) . . ?
 N6 C13 C14 105.41(11) . . ?
 N6 C13 C15 110.67(12) . . ?
 N6 C13 C16 110.87(11) . . ?
 C14 C13 C15 109.86(12) . . ?
 C14 C13 C16 109.53(12) . . ?
 C15 C13 C16 110.37(12) . . ?
 N8 C32 Si2 53.29(7) . . ?
 N8 C32 C33 127.16(12) . . ?
 N7 C32 Si2 53.25(7) . . ?
 N7 C32 N8 106.53(12) . . ?
 N7 C32 C33 126.20(12) . . ?
 C33 C32 Si2 177.97(10) . . ?
 N8 C24 C27 112.02(11) . . ?
 N8 C24 C26 109.37(11) . . ?
 N8 C24 C25 105.76(11) . . ?
 C26 C24 C27 110.17(12) . . ?
 C25 C24 C27 109.69(12) . . ?
 C25 C24 C26 109.73(12) . . ?
 C59 C54 C55 119.29(13) . . ?
 C59 C54 C40 120.10(13) . . ?
 C55 C54 C40 120.55(13) . . ?
 N5 C9 C10 113.01(11) . . ?
 N5 C9 C11 105.45(12) . . ?
 N5 C9 C12 108.57(11) . . ?
 C11 C9 C10 109.81(12) . . ?
 C12 C9 C10 110.36(13) . . ?
 C12 C9 C11 109.48(12) . . ?
 C54 C59 C61 119.77(13) . . ?
 C58 C59 C54 119.77(14) . . ?
 C58 C59 C61 120.44(13) . . ?
 C45 C50 C52 120.72(13) . . ?
 C49 C50 C45 119.11(13) . . ?
 C49 C50 C52 120.17(13) . . ?
 C54 C55 C60 120.91(13) . . ?
 C56 C55 C54 119.11(13) . . ?
 C56 C55 C60 119.96(14) . . ?
 C45 C46 C51 120.86(13) . . ?
 C47 C46 C45 119.47(13) . . ?
 C47 C46 C51 119.67(13) . . ?
 N3 C1 C2 119.89(14) . . ?
 N3 C1 C6 121.28(14) . . ?
 C6 C1 C2 118.82(14) . . ?
 N4 C39 C44 120.58(12) . . ?
 N4 C39 C40 122.20(12) . . ?
 C44 C39 C40 117.21(12) . . ?
 C33 C34 H34 120.1 . . ?
 C35 C34 H34 120.1 . . ?
 C35 C34 C33 119.84(15) . . ?
 C50 C45 C44 119.92(13) . . ?
 C46 C45 C50 119.61(13) . . ?
 C46 C45 C44 120.37(12) . . ?
 C39 C44 C45 120.90(12) . . ?
 C43 C44 C39 120.68(13) . . ?
 C43 C44 C45 118.41(13) . . ?
 C50 C49 H49 119.0 . . ?
 C50 C49 C48 122.06(13) . . ?
 C48 C49 H49 119.0 . . ?
 C34 C33 C32 118.03(13) . . ?
 C38 C33 C32 122.11(12) . . ?
 C38 C33 C34 119.83(13) . . ?
 C33 C38 H38 120.0 . . ?
 C37 C38 C33 119.96(14) . . ?
 C37 C38 H38 120.0 . . ?
 C49 C48 C53 120.76(14) . . ?
 C47 C48 C49 118.06(13) . . ?
 C47 C48 C53 121.18(14) . . ?
 C39 C40 C54 120.01(12) . . ?
 C41 C40 C54 119.84(12) . . ?
 C41 C40 C39 120.15(13) . . ?
 N7 C28 C29 105.09(11) . . ?
 N7 C28 C30 111.75(11) . . ?
 N7 C28 C31 109.63(11) . . ?
 C29 C28 C30 109.52(12) . . ?
 C29 C28 C31 109.58(12) . . ?
 C30 C28 C31 111.09(12) . . ?
 C18 C23 H23 120.3 . . ?
 C22 C23 C18 119.47(14) . . ?
 C22 C23 H23 120.3 . . ?
 C18 C19 H19 120.2 . . ?
 C20 C19 C18 119.62(14) . . ?
 C20 C19 H19 120.2 . . ?
 C24 C27 H27A 109.5 . . ?
 C24 C27 H27B 109.5 . . ?
 C24 C27 H27C 109.5 . . ?
 H27A C27 H27B 109.5 . . ?
 H27A C27 H27C 109.5 . . ?
 H27B C27 H27C 109.5 . . ?
 C55 C56 H56 118.9 . . ?
 C57 C56 C55 122.26(14) . . ?
 C57 C56 H56 118.9 . . ?
 C56 C57 C58 117.67(14) . . ?
 C56 C57 C62 121.04(15) . . ?
 C58 C57 C62 121.29(15) . . ?
 C46 C47 H47 119.2 . . ?
 C48 C47 C46 121.63(14) . . ?
 C48 C47 H47 119.2 . . ?
 C24 C26 H26A 109.5 . . ?
 C24 C26 H26B 109.5 . . ?
 C24 C26 H26C 109.5 . . ?
 H26A C26 H26B 109.5 . . ?
 H26A C26 H26C 109.5 . . ?
 H26B C26 H26C 109.5 . . ?
 C19 C20 H20 119.8 . . ?
 C21 C20 C19 120.40(15) . . ?
 C21 C20 H20 119.8 . . ?
 C13 C14 H14A 109.5 . . ?
 C13 C14 H14B 109.5 . . ?
 C13 C14 H14C 109.5 . . ?
 H14A C14 H14B 109.5 . . ?
 H14A C14 H14C 109.5 . . ?
 H14B C14 H14C 109.5 . . ?
 C1 C2 C7 119.77(14) . . ?
 C3 C2 C1 119.05(15) . . ?
 C3 C2 C7 121.17(16) . . ?
 C9 C10 H10A 109.5 . . ?
 C9 C10 H10B 109.5 . . ?
 C9 C10 H10C 109.5 . . ?
 H10A C10 H10B 109.5 . . ?
 H10A C10 H10C 109.5 . . ?
 H10B C10 H10C 109.5 . . ?
 C24 C25 H25A 109.5 . . ?
 C24 C25 H25B 109.5 . . ?
 C24 C25 H25C 109.5 . . ?
 H25A C25 H25B 109.5 . . ?
 H25A C25 H25C 109.5 . . ?
 H25B C25 H25C 109.5 . . ?
 C44 C43 H43 119.3 . . ?
 C44 C43 C42 121.49(14) . . ?
 C42 C43 H43 119.3 . . ?
 C59 C58 C57 121.79(14) . . ?
 C59 C58 H58 119.1 . . ?
 C57 C58 H58 119.1 . . ?
 C34 C35 H35 119.9 . . ?
 C36 C35 C34 120.17(14) . . ?
 C36 C35 H35 119.9 . . ?
 C59 C61 H61A 109.5 . . ?
 C59 C61 H61B 109.5 . . ?
 C59 C61 H61C 109.5 . . ?
 H61A C61 H61B 109.5 . . ?
 H61A C61 H61C 109.5 . . ?
 H61B C61 H61C 109.5 . . ?
 C40 C41 H41 119.0 . . ?
 C42 C41 C40 121.99(14) . . ?
 C42 C41 H41 119.0 . . ?
 C28 C29 H29A 109.5 . . ?
 C28 C29 H29B 109.5 . . ?
 C28 C29 H29C 109.5 . . ?
 H29A C29 H29B 109.5 . . ?
 H29A C29 H29C 109.5 . . ?
 H29B C29 H29C 109.5 . . ?
 C48 C53 H53A 109.5 . . ?
 C48 C53 H53B 109.5 . . ?
 C48 C53 H53C 109.5 . . ?
 H53A C53 H53B 109.5 . . ?
 H53A C53 H53C 109.5 . . ?
 H53B C53 H53C 109.5 . . ?
 C23 C22 H22 119.9 . . ?
 C21 C22 C23 120.23(14) . . ?
 C21 C22 H22 119.9 . . ?
 C28 C30 H30A 109.5 . . ?
 C28 C30 H30B 109.5 . . ?
 C28 C30 H30C 109.5 . . ?
 H30A C30 H30B 109.5 . . ?
 H30A C30 H30C 109.5 . . ?
 H30B C30 H30C 109.5 . . ?
 C50 C52 H52A 109.5 . . ?
 C50 C52 H52B 109.5 . . ?
 C50 C52 H52C 109.5 . . ?
 H52A C52 H52B 109.5 . . ?
 H52A C52 H52C 109.5 . . ?
 H52B C52 H52C 109.5 . . ?
 C28 C31 H31A 109.5 . . ?
 C28 C31 H31B 109.5 . . ?
 C28 C31 H31C 109.5 . . ?
 H31A C31 H31B 109.5 . . ?
 H31A C31 H31C 109.5 . . ?
 H31B C31 H31C 109.5 . . ?
 C9 C11 H11A 109.5 . . ?
 C9 C11 H11B 109.5 . . ?
 C9 C11 H11C 109.5 . . ?
 H11A C11 H11B 109.5 . . ?
 H11A C11 H11C 109.5 . . ?
 H11B C11 H11C 109.5 . . ?
 C1 C6 C8 118.73(14) . . ?
 C5 C6 C1 119.67(16) . . ?
 C5 C6 C8 121.61(16) . . ?
 C35 C36 H36 119.9 . . ?
 C35 C36 C37 120.18(14) . . ?
 C37 C36 H36 119.9 . . ?
 C38 C37 C36 120.00(15) . . ?
 C38 C37 H37 120.0 . . ?
 C36 C37 H37 120.0 . . ?
 C9 C12 H12A 109.5 . . ?
 C9 C12 H12B 109.5 . . ?
 C9 C12 H12C 109.5 . . ?
 H12A C12 H12B 109.5 . . ?
 H12A C12 H12C 109.5 . . ?
 H12B C12 H12C 109.5 . . ?
 C55 C60 H60A 109.5 . . ?
 C55 C60 H60B 109.5 . . ?
 C55 C60 H60C 109.5 . . ?
 H60A C60 H60B 109.5 . . ?
 H60A C60 H60C 109.5 . . ?
 H60B C60 H60C 109.5 . . ?
 C13 C15 H15A 109.5 . . ?
 C13 C15 H15B 109.5 . . ?
 C13 C15 H15C 109.5 . . ?
 H15A C15 H15B 109.5 . . ?
 H15A C15 H15C 109.5 . . ?
 H15B C15 H15C 109.5 . . ?
 C13 C16 H16A 109.5 . . ?
 C13 C16 H16B 109.5 . . ?
 C13 C16 H16C 109.5 . . ?
 H16A C16 H16B 109.5 . . ?
 H16A C16 H16C 109.5 . . ?
 H16B C16 H16C 109.5 . . ?
 C20 C21 C22 120.14(14) . . ?
 C20 C21 H21 119.9 . . ?
 C22 C21 H21 119.9 . . ?
 C46 C51 H51A 109.5 . . ?
 C46 C51 H51B 109.5 . . ?
 C46 C51 H51C 109.5 . . ?
 H51A C51 H51B 109.5 . . ?
 H51A C51 H51C 109.5 . . ?
 H51B C51 H51C 109.5 . . ?
 C43 C42 H42 120.8 . . ?
 C41 C42 C43 118.46(14) . . ?
 C41 C42 H42 120.8 . . ?
 C68 C67 H67 119.7 . . ?
 C68 C67 C66 120.69(17) . . ?
 C66 C67 H67 119.7 . . ?
 C57 C62 H62A 109.5 . . ?
 C57 C62 H62B 109.5 . . ?
 C57 C62 H62C 109.5 . . ?
 H62A C62 H62B 109.5 . . ?
 H62A C62 H62C 109.5 . . ?
 H62B C62 H62C 109.5 . . ?
 C63 C64 H64 120.0 . . ?
 C63 C64 C65 119.99(17) . . ?
 C65 C64 H64 120.0 . . ?
 C71 C70 H70 120.3 . . ?
 C71 C70 C69 119.4(2) . . ?
 C69 C70 H70 120.3 . . ?
 C2 C3 H3 119.2 . . ?
 C4 C3 C2 121.50(17) . . ?
 C4 C3 H3 119.2 . . ?
 C70 C71 H71 119.9 . . ?
 C70 C71 C69 120.14(17) . 2_755 ?
 C69 C71 H71 119.9 2_755 . ?
 C64 C63 H63 120.0 . . ?
 C64 C63 C68 119.91(17) . . ?
 C68 C63 H63 120.0 . . ?
 C64 C65 H65 119.7 . . ?
 C66 C65 C64 120.57(17) . . ?
 C66 C65 H65 119.7 . . ?
 C67 C68 C63 119.84(16) . . ?
 C67 C68 H68 120.1 . . ?
 C63 C68 H68 120.1 . . ?
 C67 C66 H66 120.5 . . ?
 C65 C66 C67 118.98(17) . . ?
 C65 C66 H66 120.5 . . ?
 C2 C7 H7A 109.5 . . ?
 C2 C7 H7B 109.5 . . ?
 C2 C7 H7C 109.5 . . ?
 H7A C7 H7B 109.5 . . ?
 H7A C7 H7C 109.5 . . ?
 H7B C7 H7C 109.5 . . ?
 C6 C5 H5 119.2 . . ?
 C4 C5 C6 121.62(18) . . ?
 C4 C5 H5 119.2 . . ?
 C70 C69 H69 119.8 . . ?
 C71 C69 C70 120.5(2) 2_755 . ?
 C71 C69 H69 119.8 2_755 . ?
 C6 C8 H8A 109.5 . . ?
 C6 C8 H8B 109.5 . . ?
 C6 C8 H8C 109.5 . . ?
 H8A C8 H8B 109.5 . . ?
 H8A C8 H8C 109.5 . . ?
 H8B C8 H8C 109.5 . . ?
 C3 C4 H4 120.3 . . ?
 C5 C4 C3 119.33(16) . . ?
 C5 C4 H4 120.3 . . ?

loop_
  _geom_torsion_atom_site_label_1
  _geom_torsion_atom_site_label_2
  _geom_torsion_atom_site_label_3
  _geom_torsion_atom_site_label_4
  _geom_torsion
  _geom_torsion_site_symmetry_1
  _geom_torsion_site_symmetry_2
  _geom_torsion_site_symmetry_3
  _geom_torsion_site_symmetry_4
  _geom_torsion_publ_flag
 Si2 N8 C32 N7 1.26(10) . . . . ?
 Si2 N8 C32 C33 177.53(12) . . . . ?
 Si2 N8 C24 C27 -153.11(11) . . . . ?
 Si2 N8 C24 C26 84.45(15) . . . . ?
 Si2 N8 C24 C25 -33.65(17) . . . . ?
 Si2 N7 C32 N8 -1.26(10) . . . . ?
 Si2 N7 C32 C33 -177.57(12) . . . . ?
 Si2 N7 C28 C29 6.96(18) . . . . ?
 Si2 N7 C28 C30 125.66(13) . . . . ?
 Si2 N7 C28 C31 -110.73(14) . . . . ?
 Si2 N4 C39 C44 111.0(4) . . . . ?
 Si2 N4 C39 C40 -70.3(4) . . . . ?
 Si2 N2 N1 Si1 -175.55(6) . . . . ?
 Si1 N5 C17 N6 0.09(10) . . . . ?
 Si1 N5 C17 C18 176.81(12) . . . . ?
 Si1 N5 C9 C10 -149.76(11) . . . . ?
 Si1 N5 C9 C11 -29.80(17) . . . . ?
 Si1 N5 C9 C12 87.46(16) . . . . ?
 Si1 N6 C17 N5 -0.09(10) . . . . ?
 Si1 N6 C17 C18 -176.85(12) . . . . ?
 Si1 N6 C13 C14 -4.10(18) . . . . ?
 Si1 N6 C13 C15 -122.83(14) . . . . ?
 Si1 N6 C13 C16 114.34(14) . . . . ?
 N8 Si2 N7 C32 0.94(8) . . . . ?
 N8 Si2 N7 C28 -175.14(14) . . . . ?
 N8 Si2 N4 C39 95.7(4) . . . . ?
 N8 Si2 N2 N1 -100.77(11) . . . . ?
 N8 C32 C33 C34 -80.08(18) . . . . ?
 N8 C32 C33 C38 101.71(17) . . . . ?
 N5 Si1 N6 C17 0.07(7) . . . . ?
 N5 Si1 N6 C13 176.60(14) . . . . ?
 N5 Si1 N1 N2 -101.93(11) . . . . ?
 N5 C17 C18 C23 -98.33(16) . . . . ?
 N5 C17 C18 C19 81.60(18) . . . . ?
 N7 Si2 N8 C32 -0.93(8) . . . . ?
 N7 Si2 N8 C24 -158.66(14) . . . . ?
 N7 Si2 N4 C39 3.3(4) . . . . ?
 N7 Si2 N2 N1 -25.23(12) . . . . ?
 N7 C32 C33 C34 95.48(17) . . . . ?
 N7 C32 C33 C38 -82.73(18) . . . . ?
 N6 Si1 N5 C17 -0.07(7) . . . . ?
 N6 Si1 N5 C9 -175.65(14) . . . . ?
 N6 Si1 N1 N2 -26.07(12) . . . . ?
 N6 C17 C18 C23 77.77(17) . . . . ?
 N6 C17 C18 C19 -102.30(17) . . . . ?
 N4 Si2 N8 C32 -121.24(9) . . . . ?
 N4 Si2 N8 C24 81.03(14) . . . . ?
 N4 Si2 N7 C32 122.62(9) . . . . ?
 N4 Si2 N7 C28 -53.46(16) . . . . ?
 N4 Si2 N2 N1 120.28(11) . . . . ?
 N4 C39 C44 C45 0.5(2) . . . . ?
 N4 C39 C44 C43 179.78(13) . . . . ?
 N4 C39 C40 C54 0.5(2) . . . . ?
 N4 C39 C40 C41 -178.59(13) . . . . ?
 N2 Si2 N8 C32 106.60(8) . . . . ?
 N2 Si2 N8 C24 -51.13(13) . . . . ?
 N2 Si2 N7 C32 -96.43(8) . . . . ?
 N2 Si2 N7 C28 87.49(14) . . . . ?
 N2 Si2 N4 C39 -136.5(4) . . . . ?
 N1 Si1 N5 C17 107.67(8) . . . . ?
 N1 Si1 N5 C9 -67.91(14) . . . . ?
 N1 Si1 N6 C17 -98.56(8) . . . . ?
 N1 Si1 N6 C13 77.97(14) . . . . ?
 N3 Si1 N5 C17 -117.35(9) . . . . ?
 N3 Si1 N5 C9 67.06(15) . . . . ?
 N3 Si1 N6 C17 116.01(9) . . . . ?
 N3 Si1 N6 C13 -67.46(15) . . . . ?
 N3 Si1 N1 N2 121.15(11) . . . . ?
 N3 C1 C2 C3 178.88(15) . . . . ?
 N3 C1 C2 C7 0.3(2) . . . . ?
 N3 C1 C6 C5 -179.33(16) . . . . ?
 N3 C1 C6 C8 0.3(2) . . . . ?
 C17 Si1 N5 C9 -175.58(17) . . . . ?
 C17 Si1 N6 C13 176.53(18) . . . . ?
 C17 Si1 N1 N2 -64.72(12) . . . . ?
 C17 N5 C9 C10 36.21(19) . . . . ?
 C17 N5 C9 C11 156.17(14) . . . . ?
 C17 N5 C9 C12 -86.57(17) . . . . ?
 C17 N6 C13 C14 171.27(13) . . . . ?
 C17 N6 C13 C15 52.54(19) . . . . ?
 C17 N6 C13 C16 -70.29(18) . . . . ?
 C17 C18 C23 C22 -178.43(13) . . . . ?
 C17 C18 C19 C20 178.48(14) . . . . ?
 C18 C23 C22 C21 -0.2(2) . . . . ?
 C18 C19 C20 C21 0.1(2) . . . . ?
 C13 N6 C17 Si1 -176.88(16) . . . . ?
 C13 N6 C17 N5 -176.98(12) . . . . ?
 C13 N6 C17 C18 6.3(2) . . . . ?
 C32 Si2 N8 C24 -157.73(17) . . . . ?
 C32 Si2 N7 C28 -176.08(18) . . . . ?
 C32 Si2 N4 C39 48.9(4) . . . . ?
 C32 Si2 N2 N1 -63.66(11) . . . . ?
 C32 N8 C24 C27 56.47(18) . . . . ?
 C32 N8 C24 C26 -65.97(17) . . . . ?
 C32 N8 C24 C25 175.93(13) . . . . ?
 C32 N7 C28 C29 -167.79(14) . . . . ?
 C32 N7 C28 C30 -49.1(2) . . . . ?
 C32 N7 C28 C31 74.52(18) . . . . ?
 C32 C33 C38 C37 177.90(14) . . . . ?
 C24 N8 C32 Si2 159.83(15) . . . . ?
 C24 N8 C32 N7 161.09(12) . . . . ?
 C24 N8 C32 C33 -22.6(2) . . . . ?
 C54 C59 C58 C57 0.0(2) . . . . ?
 C54 C55 C56 C57 -1.2(2) . . . . ?
 C54 C40 C41 C42 -179.78(14) . . . . ?
 C9 N5 C17 Si1 175.93(16) . . . . ?
 C9 N5 C17 N6 176.02(13) . . . . ?
 C9 N5 C17 C18 -7.3(2) . . . . ?
 C59 C54 C55 C56 3.5(2) . . . . ?
 C59 C54 C55 C60 -174.90(13) . . . . ?
 C59 C54 C40 C39 -79.31(17) . . . . ?
 C59 C54 C40 C41 99.79(17) . . . . ?
 C50 C45 C44 C39 81.10(18) . . . . ?
 C50 C45 C44 C43 -98.16(17) . . . . ?
 C50 C49 C48 C47 -0.3(2) . . . . ?
 C50 C49 C48 C53 179.51(13) . . . . ?
 C55 C54 C59 C58 -2.8(2) . . . . ?
 C55 C54 C59 C61 175.20(13) . . . . ?
 C55 C54 C40 C39 103.66(16) . . . . ?
 C55 C54 C40 C41 -77.23(18) . . . . ?
 C55 C56 C57 C58 -1.6(2) . . . . ?
 C55 C56 C57 C62 177.72(14) . . . . ?
 C46 C45 C44 C39 -102.64(16) . . . . ?
 C46 C45 C44 C43 78.10(18) . . . . ?
 C1 C2 C3 C4 0.5(3) . . . . ?
 C1 C6 C5 C4 0.5(3) . . . . ?
 C39 C44 C43 C42 -1.7(2) . . . . ?
 C39 C40 C41 C42 -0.7(2) . . . . ?
 C34 C33 C38 C37 -0.3(2) . . . . ?
 C34 C35 C36 C37 -0.7(2) . . . . ?
 C45 C50 C49 C48 2.3(2) . . . . ?
 C45 C46 C47 C48 1.7(2) . . . . ?
 C45 C44 C43 C42 177.54(14) . . . . ?
 C44 C39 C40 C54 179.30(12) . . . . ?
 C44 C39 C40 C41 0.2(2) . . . . ?
 C44 C43 C42 C41 1.2(2) . . . . ?
 C49 C50 C45 C46 -2.4(2) . . . . ?
 C49 C50 C45 C44 173.93(13) . . . . ?
 C49 C48 C47 C46 -1.8(2) . . . . ?
 C33 C34 C35 C36 -0.3(2) . . . . ?
 C33 C38 C37 C36 -0.7(2) . . . . ?
 C40 C54 C59 C58 -179.91(12) . . . . ?
 C40 C54 C59 C61 -1.86(19) . . . . ?
 C40 C54 C55 C56 -179.49(12) . . . . ?
 C40 C54 C55 C60 2.2(2) . . . . ?
 C40 C39 C44 C45 -178.27(12) . . . . ?
 C40 C39 C44 C43 1.0(2) . . . . ?
 C40 C41 C42 C43 0.0(2) . . . . ?
 C28 N7 C32 Si2 176.46(16) . . . . ?
 C28 N7 C32 N8 175.20(13) . . . . ?
 C28 N7 C32 C33 -1.1(2) . . . . ?
 C23 C18 C19 C20 -1.6(2) . . . . ?
 C23 C22 C21 C20 -1.2(2) . . . . ?
 C19 C18 C23 C22 1.6(2) . . . . ?
 C19 C20 C21 C22 1.3(3) . . . . ?
 C56 C57 C58 C59 2.2(2) . . . . ?
 C47 C46 C45 C50 0.4(2) . . . . ?
 C47 C46 C45 C44 -175.88(13) . . . . ?
 C2 C1 C6 C5 0.4(2) . . . . ?
 C2 C1 C6 C8 -179.97(15) . . . . ?
 C2 C3 C4 C5 0.3(3) . . . . ?
 C35 C34 C33 C32 -177.47(13) . . . . ?
 C35 C34 C33 C38 0.8(2) . . . . ?
 C35 C36 C37 C38 1.2(2) . . . . ?
 C61 C59 C58 C57 -178.08(13) . . . . ?
 C53 C48 C47 C46 178.43(14) . . . . ?
 C52 C50 C45 C46 176.79(13) . . . . ?
 C52 C50 C45 C44 -6.9(2) . . . . ?
 C52 C50 C49 C48 -176.81(14) . . . . ?
 C6 C1 C2 C3 -0.8(2) . . . . ?
 C6 C1 C2 C7 -179.38(15) . . . . ?
 C6 C5 C4 C3 -0.8(3) . . . . ?
 C60 C55 C56 C57 177.13(14) . . . . ?
 C51 C46 C45 C50 179.76(14) . . . . ?
 C51 C46 C45 C44 3.5(2) . . . . ?
 C51 C46 C47 C48 -177.65(14) . . . . ?
 C62 C57 C58 C59 -177.07(14) . . . . ?
 C64 C63 C68 C67 0.6(3) . . . . ?
 C64 C65 C66 C67 0.1(3) . . . . ?
 C71 C70 C69 C71 -0.1(3) . . . 2_755 ?
 C63 C64 C65 C66 0.8(3) . . . . ?
 C65 C64 C63 C68 -1.1(3) . . . . ?
 C68 C67 C66 C65 -0.6(3) . . . . ?
 C66 C67 C68 C63 0.3(3) . . . . ?
 C7 C2 C3 C4 179.02(18) . . . . ?
 C69 C70 C71 C69 0.1(3) . . . 2_755 ?
 C8 C6 C5 C4 -179.19(19) . . . . ?

_shelx_res_file
;
TITL jd262-3_a.res in P-1
    jd262-3.res
    created by SHELXL-2018/3 at 13:20:47 on 08-May-2025
REM Old TITL JD262-3
REM SHELXT solution in P-1: R1 0.131, Rweak 0.005, Alpha 0.046
REM <I/s> 0.000 for 0 systematic absences, Orientation as input
REM Formula found by SHELXT: C71 N8 Si2
CELL 0.71073 12.092 14.4409 18.4729 94.362 92.027 96.335
ZERR 2 0.0004 0.0004 0.0005 0.002 0.003 0.003
LATT 1
SFAC C H N Si
UNIT 142 178 16 4

L.S. 10
PLAN  18
SIZE 0.084 0.197 0.312
TEMP -173.15
CONF
BOND
list 4
MORE -1
BOND $H
fmap 2
acta
OMIT -4 14 10
OMIT 2 -1 22
OMIT -3 13 12
REM <olex2.extras>
REM <HklSrc "%.\\JD262-3AbscLANA.hkl">
REM </olex2.extras>

WGHT    0.069600    1.198100
FVAR       0.38269
SI2   4    0.642084    0.289311    0.227086    11.00000    0.01456    0.01222 =
         0.01597   -0.00066   -0.00028    0.00075
SI1   4    0.761831    0.581880    0.272440    11.00000    0.01527    0.01310 =
         0.01544    0.00024    0.00203    0.00011
N8    3    0.490618    0.280058    0.227160    11.00000    0.01445    0.01589 =
         0.01685    0.00061    0.00022    0.00155
N5    3    0.643552    0.648948    0.264523    11.00000    0.01820    0.01401 =
         0.01579    0.00150    0.00097    0.00189
N7    3    0.590520    0.298728    0.134433    11.00000    0.01639    0.01788 =
         0.01556   -0.00078   -0.00003    0.00023
N6    3    0.708272    0.600827    0.362635    11.00000    0.01727    0.01636 =
         0.01466    0.00108    0.00152    0.00338
N4    3    0.716095    0.213412    0.250500    11.00000    0.01740    0.01673 =
         0.02356    0.00063   -0.00007    0.00316
N2    3    0.682854    0.403308    0.271673    11.00000    0.01680    0.01426 =
         0.02159    0.00052   -0.00083    0.00137
N1    3    0.710523    0.467885    0.231531    11.00000    0.01733    0.01461 =
         0.02096   -0.00051    0.00206    0.00180
N3    3    0.880779    0.623294    0.253586    11.00000    0.01959    0.02909 =
         0.03321    0.00725    0.00616   -0.00085
C17   1    0.629209    0.648101    0.336148    11.00000    0.01501    0.01101 =
         0.01819   -0.00042    0.00077   -0.00161
C18   1    0.546466    0.694915    0.378807    11.00000    0.02023    0.01480 =
         0.01580    0.00192    0.00207    0.00428
C13   1    0.731548    0.573518    0.436779    11.00000    0.01801    0.02032 =
         0.01414    0.00271    0.00111    0.00356
C32   1    0.485645    0.291003    0.155555    11.00000    0.01842    0.01147 =
         0.01862   -0.00142    0.00026    0.00041
C24   1    0.406700    0.294015    0.282541    11.00000    0.01710    0.01676 =
         0.01926    0.00104    0.00386    0.00282
C54   1    0.608708    0.024947    0.216226    11.00000    0.01978    0.01097 =
         0.02429    0.00059    0.00040    0.00214
C9    1    0.579587    0.685080    0.205613    11.00000    0.02215    0.01637 =
         0.01790    0.00315   -0.00203    0.00315
C59   1    0.533962    0.023383    0.272525    11.00000    0.02359    0.01331 =
         0.02398    0.00138    0.00125    0.00339
C50   1    0.947898    0.293768    0.356715    11.00000    0.01710    0.01959 =
         0.02181    0.00067    0.00014    0.00549
C55   1    0.567850    0.001973    0.144318    11.00000    0.02540    0.01322 =
         0.02275   -0.00003   -0.00039    0.00208
C46   1    1.013573    0.300452    0.234535    11.00000    0.01421    0.02909 =
         0.02200   -0.00027    0.00023    0.00260
C1    1    0.983223    0.649386    0.229455    11.00000    0.01745    0.02013 =
         0.02506    0.00496    0.00452    0.00090
C39   1    0.778335    0.140706    0.249350    11.00000    0.01772    0.01629 =
         0.01657   -0.00079    0.00129    0.00330
C34   1    0.328455    0.201459    0.082574    11.00000    0.01971    0.02200 =
         0.02595   -0.00530    0.00196    0.00011
AFIX  43
H34   2    0.354385    0.145922    0.097660    11.00000   -1.20000
AFIX   0
C45   1    0.951450    0.252762    0.285522    11.00000    0.01247    0.02000 =
         0.02284   -0.00058   -0.00101    0.00269
C44   1    0.894748    0.156226    0.265857    11.00000    0.01888    0.01976 =
         0.01856   -0.00232    0.00129    0.00307
C49   1    1.009700    0.379644    0.375831    11.00000    0.01825    0.02127 =
         0.02167   -0.00333   -0.00342    0.00573
AFIX  43
H49   2    1.009389    0.406147    0.424484    11.00000   -1.20000
AFIX   0
C33   1    0.383782    0.288686    0.107730    11.00000    0.01659    0.02129 =
         0.01581   -0.00097    0.00090   -0.00047
C38   1    0.344701    0.369698    0.086192    11.00000    0.02217    0.02339 =
         0.02412    0.00408   -0.00117   -0.00127
AFIX  43
H38   2    0.381945    0.429093    0.103377    11.00000   -1.20000
AFIX   0
C48   1    1.071986    0.428001    0.325971    11.00000    0.01437    0.01924 =
         0.03184    0.00087   -0.00435    0.00377
C40   1    0.730610    0.046312    0.233192    11.00000    0.02007    0.01769 =
         0.02029   -0.00112    0.00100    0.00286
C28   1    0.637222    0.305476    0.061636    11.00000    0.02080    0.02097 =
         0.01564   -0.00057    0.00229    0.00014
C23   1    0.580515    0.781065    0.417068    11.00000    0.02367    0.01807 =
         0.02154   -0.00119    0.00126    0.00200
AFIX  43
H23   2    0.654810    0.809564    0.414644    11.00000   -1.20000
AFIX   0
C19   1    0.437005    0.654578    0.381000    11.00000    0.02110    0.01806 =
         0.02962    0.00089    0.00412    0.00274
AFIX  43
H19   2    0.413256    0.596724    0.354016    11.00000   -1.20000
AFIX   0
C27   1    0.295504    0.234960    0.262265    11.00000    0.01926    0.02082 =
         0.02776    0.00142    0.00531    0.00007
AFIX 137
H27A  2    0.245574    0.240276    0.302652    11.00000   -1.50000
H27B  2    0.308116    0.169421    0.252261    11.00000   -1.50000
H27C  2    0.261557    0.257335    0.218886    11.00000   -1.50000
AFIX   0
C56   1    0.453116   -0.016937    0.130208    11.00000    0.02961    0.01555 =
         0.02714   -0.00120   -0.00649    0.00139
AFIX  43
H56   2    0.425684   -0.031247    0.081355    11.00000   -1.20000
AFIX   0
C57   1    0.377729   -0.015559    0.185074    11.00000    0.02086    0.01367 =
         0.03858    0.00255   -0.00303   -0.00059
C47   1    1.071711    0.387926    0.255345    11.00000    0.01554    0.02657 =
         0.02848    0.00413    0.00156   -0.00024
AFIX  43
H47   2    1.112086    0.420803    0.220236    11.00000   -1.20000
AFIX   0
C26   1    0.389955    0.397563    0.292026    11.00000    0.02529    0.01876 =
         0.02876    0.00029    0.00535    0.00521
AFIX 137
H26A  2    0.358981    0.416766    0.246505    11.00000   -1.50000
H26B  2    0.461734    0.434737    0.304763    11.00000   -1.50000
H26C  2    0.338416    0.407563    0.330889    11.00000   -1.50000
AFIX   0
C20   1    0.362583    0.699258    0.422815    11.00000    0.02315    0.02516 =
         0.04216    0.00455    0.01198    0.00474
AFIX  43
H20   2    0.287721    0.671772    0.424487    11.00000   -1.20000
AFIX   0
C14   1    0.821002    0.508050    0.428861    11.00000    0.02535    0.02574 =
         0.02070    0.00169   -0.00030    0.00920
AFIX 137
H14A  2    0.793381    0.453922    0.395326    11.00000   -1.50000
H14B  2    0.839909    0.486875    0.476441    11.00000   -1.50000
H14C  2    0.887507    0.541059    0.409701    11.00000   -1.50000
AFIX   0
C2    1    1.055815    0.719912    0.269887    11.00000    0.02586    0.02013 =
         0.03383    0.00389   -0.00157    0.00045
C10   1    0.531231    0.775384    0.229373    11.00000    0.03324    0.01855 =
         0.02638    0.00674    0.00123    0.00821
AFIX 137
H10A  2    0.589864    0.820054    0.254215    11.00000   -1.50000
H10B  2    0.471160    0.761777    0.262560    11.00000   -1.50000
H10C  2    0.501654    0.802242    0.186583    11.00000   -1.50000
AFIX   0
C25   1    0.456043    0.263946    0.352970    11.00000    0.02717    0.02876 =
         0.01919    0.00434    0.00311    0.00741
AFIX 137
H25A  2    0.405292    0.274095    0.392273    11.00000   -1.50000
H25B  2    0.528111    0.300910    0.365186    11.00000   -1.50000
H25C  2    0.466435    0.197508    0.346712    11.00000   -1.50000
AFIX   0
C43   1    0.958645    0.081790    0.264954    11.00000    0.01827    0.02582 =
         0.02893   -0.00354   -0.00088    0.00669
AFIX  43
H43   2    1.036744    0.093950    0.274869    11.00000   -1.20000
AFIX   0
C58   1    0.420307    0.003260    0.256272    11.00000    0.02377    0.01605 =
         0.03150    0.00313    0.00549    0.00191
AFIX  43
H58   2    0.370356    0.002333    0.294831    11.00000   -1.20000
AFIX   0
C35   1    0.235662    0.196175    0.035560    11.00000    0.01855    0.03460 =
         0.02385   -0.01036    0.00407   -0.00481
AFIX  43
H35   2    0.198195    0.136914    0.018242    11.00000   -1.20000
AFIX   0
C61   1    0.577457    0.040437    0.350131    11.00000    0.03064    0.02469 =
         0.02350    0.00301    0.00241    0.00554
AFIX 137
H61A  2    0.623986   -0.008408    0.361549    11.00000   -1.50000
H61B  2    0.514768    0.039205    0.382380    11.00000   -1.50000
H61C  2    0.621989    0.101638    0.357089    11.00000   -1.50000
AFIX   0
C41   1    0.797581   -0.026311    0.234216    11.00000    0.02477    0.01634 =
         0.03308   -0.00291    0.00054    0.00473
AFIX  43
H41   2    0.764230   -0.088835    0.223829    11.00000   -1.20000
AFIX   0
C29   1    0.759498    0.290916    0.072377    11.00000    0.02148    0.03482 =
         0.02233   -0.00139    0.00441    0.00289
AFIX 137
H29A  2    0.764974    0.228749    0.089156    11.00000   -1.50000
H29B  2    0.795850    0.338652    0.108693    11.00000   -1.50000
H29C  2    0.796276    0.295988    0.026186    11.00000   -1.50000
AFIX   0
C53   1    1.137375    0.521333    0.348280    11.00000    0.02259    0.02043 =
         0.04229   -0.00125   -0.00398   -0.00030
AFIX 137
H53A  2    1.199025    0.512791    0.382103    11.00000   -1.50000
H53B  2    1.088516    0.562954    0.372096    11.00000   -1.50000
H53C  2    1.167127    0.548976    0.305154    11.00000   -1.50000
AFIX   0
C22   1    0.504921    0.824751    0.458688    11.00000    0.03761    0.02014 =
         0.02479   -0.00389    0.00456    0.00745
AFIX  43
H22   2    0.527639    0.883267    0.484992    11.00000   -1.20000
AFIX   0
C30   1    0.579955    0.229978    0.006216    11.00000    0.02911    0.02751 =
         0.01885   -0.00520    0.00069   -0.00139
AFIX 137
H30A  2    0.621457    0.229068   -0.038401    11.00000   -1.50000
H30B  2    0.503768    0.243446   -0.004825    11.00000   -1.50000
H30C  2    0.577870    0.168947    0.026290    11.00000   -1.50000
AFIX   0
C52   1    0.877007    0.246355    0.411542    11.00000    0.02966    0.02552 =
         0.02329    0.00166    0.00545    0.00306
AFIX 137
H52A  2    0.798202    0.244784    0.396600    11.00000   -1.50000
H52B  2    0.891069    0.281071    0.459253    11.00000   -1.50000
H52C  2    0.895605    0.182350    0.414461    11.00000   -1.50000
AFIX   0
C31   1    0.628419    0.403051    0.036705    11.00000    0.03082    0.02437 =
         0.02375    0.00472    0.00552   -0.00015
AFIX 137
H31A  2    0.662682    0.450214    0.074177    11.00000   -1.50000
H31B  2    0.549810    0.411684    0.028601    11.00000   -1.50000
H31C  2    0.667122    0.409801   -0.008644    11.00000   -1.50000
AFIX   0
C11   1    0.662003    0.703074    0.146081    11.00000    0.03525    0.03017 =
         0.02098    0.00821    0.00605    0.00993
AFIX 137
H11A  2    0.624335    0.727757    0.105090    11.00000   -1.50000
H11B  2    0.690380    0.644409    0.129606    11.00000   -1.50000
H11C  2    0.724163    0.748600    0.165359    11.00000   -1.50000
AFIX   0
C6    1    1.019976    0.607207    0.164417    11.00000    0.03370    0.02823 =
         0.02969    0.00413    0.01015    0.00471
C36   1    0.197513    0.276889    0.013818    11.00000    0.01733    0.04736 =
         0.01849    0.00106   -0.00174   -0.00135
AFIX  43
H36   2    0.134371    0.272955   -0.018828    11.00000   -1.20000
AFIX   0
C37   1    0.251267    0.363816    0.039580    11.00000    0.02332    0.03532 =
         0.02829    0.01133   -0.00272    0.00112
AFIX  43
H37   2    0.224014    0.419203    0.025262    11.00000   -1.20000
AFIX   0
C12   1    0.486718    0.609499    0.177122    11.00000    0.02946    0.02505 =
         0.03027    0.00005   -0.01062   -0.00011
AFIX 137
H12A  2    0.432387    0.599621    0.214697    11.00000   -1.50000
H12B  2    0.518433    0.551077    0.164593    11.00000   -1.50000
H12C  2    0.449707    0.629273    0.133784    11.00000   -1.50000
AFIX   0
C60   1    0.645979   -0.004932    0.083094    11.00000    0.03570    0.02967 =
         0.02323   -0.00154    0.00302    0.00586
AFIX 137
H60A  2    0.692910    0.054699    0.081800    11.00000   -1.50000
H60B  2    0.602811   -0.019331    0.036935    11.00000   -1.50000
H60C  2    0.693138   -0.054664    0.090644    11.00000   -1.50000
AFIX   0
C15   1    0.627480    0.522618    0.466198    11.00000    0.02253    0.04044 =
         0.03166    0.01955    0.00360    0.00096
AFIX 137
H15A  2    0.570832    0.565784    0.472572    11.00000   -1.50000
H15B  2    0.646296    0.499571    0.513117    11.00000   -1.50000
H15C  2    0.598415    0.469781    0.431817    11.00000   -1.50000
AFIX   0
C16   1    0.775350    0.658968    0.487946    11.00000    0.03213    0.02848 =
         0.02107   -0.00532   -0.00679    0.00822
AFIX 137
H16A  2    0.840828    0.692030    0.467639    11.00000   -1.50000
H16B  2    0.796065    0.638738    0.535531    11.00000   -1.50000
H16C  2    0.717221    0.700885    0.493453    11.00000   -1.50000
AFIX   0
C21   1    0.396625    0.783362    0.461987    11.00000    0.03469    0.02701 =
         0.03326    0.00317    0.01418    0.01290
AFIX  43
H21   2    0.345600    0.812923    0.491289    11.00000   -1.20000
AFIX   0
C51   1    1.019372    0.258160    0.157873    11.00000    0.02431    0.04107 =
         0.02330   -0.00275    0.00518   -0.00081
AFIX 137
H51A  2    1.075029    0.213676    0.156389    11.00000   -1.50000
H51B  2    1.040467    0.307732    0.125927    11.00000   -1.50000
H51C  2    0.946392    0.225553    0.141421    11.00000   -1.50000
AFIX   0
C42   1    0.910777   -0.010094    0.249856    11.00000    0.02635    0.02218 =
         0.03486   -0.00272    0.00006    0.01084
AFIX  43
H42   2    0.955027   -0.060488    0.250309    11.00000   -1.20000
AFIX   0

C67   1    0.781774    0.018552    0.490025    11.00000    0.04636    0.03244 =
         0.03354    0.01085   -0.00643    0.00272
AFIX  43
H67   2    0.750657    0.064673    0.464264    11.00000   -1.20000
AFIX   0

C62   1    0.253933   -0.032807    0.167885    11.00000    0.02307    0.02882 =
         0.05501    0.00337   -0.00698   -0.00411
AFIX 137
H62A  2    0.227197    0.024470    0.152283    11.00000   -1.50000
H62B  2    0.215695   -0.051147    0.211356    11.00000   -1.50000
H62C  2    0.238485   -0.082948    0.128848    11.00000   -1.50000
AFIX   0

C64   1    0.870495   -0.116354    0.564215    11.00000    0.03722    0.03481 =
         0.03487    0.00528    0.00044    0.01175
AFIX  43
H64   2    0.900366   -0.163437    0.589553    11.00000   -1.20000
AFIX   0

C70   1    1.003741   -0.049235    0.061462    11.00000    0.02288    0.05625 =
         0.03748   -0.01890   -0.00049   -0.00423
AFIX  43
H70   2    1.006588   -0.083314    0.103370    11.00000   -1.20000
AFIX   0

C3    1    1.161865    0.744704    0.244787    11.00000    0.02664    0.03064 =
         0.06107    0.01186   -0.00462   -0.00865
AFIX  43
H3    2    1.210962    0.791632    0.271988    11.00000   -1.20000
AFIX   0

C71   1    0.948992    0.029371    0.062219    11.00000    0.02240    0.05963 =
         0.03759   -0.02546    0.00357   -0.00265
AFIX  43
H71   2    0.913901    0.049796    0.104828    11.00000   -1.20000
AFIX   0

C63   1    0.897455   -0.104614    0.493439    11.00000    0.03616    0.03587 =
         0.03434   -0.00414    0.00448    0.00081
AFIX  43
H63   2    0.946951   -0.142845    0.470191    11.00000   -1.20000
AFIX   0
C65   1    0.800100   -0.059736    0.598324    11.00000    0.04349    0.04370 =
         0.02900    0.01419    0.00940    0.01556
AFIX  43
H65   2    0.782444   -0.067572    0.647349    11.00000   -1.20000
AFIX   0
C68   1    0.852242   -0.036883    0.456129    11.00000    0.05416    0.03487 =
         0.02418    0.00180    0.00239   -0.00701
AFIX  43
H68   2    0.870178   -0.029020    0.407154    11.00000   -1.20000
AFIX   0
C66   1    0.755169    0.008091    0.561897    11.00000    0.03848    0.03728 =
         0.03759    0.01035    0.00366    0.01179
AFIX  43
H66   2    0.706792    0.047108    0.585455    11.00000   -1.20000
AFIX   0

C7    1    1.019274    0.764719    0.339061    11.00000    0.04794    0.02886 =
         0.03743   -0.00393   -0.00240    0.00116
AFIX 137
H7A   2    0.948993    0.790610    0.329871    11.00000   -1.50000
H7B   2    1.076295    0.815040    0.358083    11.00000   -1.50000
H7C   2    1.008520    0.717951    0.374685    11.00000   -1.50000
AFIX   0
C5    1    1.125639    0.634994    0.141845    11.00000    0.04184    0.04573 =
         0.04738    0.00956    0.02635    0.01041
AFIX  43
H5    2    1.149563    0.606651    0.097897    11.00000   -1.20000
AFIX   0

C69   1    1.055072   -0.078493   -0.001406    11.00000    0.02472    0.05716 =
         0.04582   -0.02321    0.00189    0.00279
AFIX  43
H69   2    1.093088   -0.132703   -0.002223    11.00000   -1.20000
AFIX   0

C8    1    0.942624    0.532268    0.121502    11.00000    0.05148    0.04030 =
         0.03027   -0.00688    0.00397    0.00188
AFIX 137
H8A   2    0.877240    0.559324    0.103281    11.00000   -1.50000
H8B   2    0.918835    0.482689    0.152863    11.00000   -1.50000
H8C   2    0.981463    0.506026    0.080437    11.00000   -1.50000
AFIX   0
C4    1    1.196824    0.702634    0.181494    11.00000    0.02664    0.05189 =
         0.06884    0.01985    0.02099    0.00237
AFIX  43
H4    2    1.269351    0.720160    0.165397    11.00000   -1.20000
AFIX   0
HKLF 4


REM  jd262-3_a.res in P-1
REM wR2 = 0.1268, GooF = S = 1.024, Restrained GooF = 1.024 for all data
REM R1 = 0.0448 for 12134 Fo > 4sig(Fo) and 0.0604 for all 15273 data
REM 750 parameters refined using 0 restraints

END

WGHT      0.0695      1.1214

REM Highest difference peak  0.583,  deepest hole -0.397,  1-sigma level  0.052
Q1    1   0.9213  0.5645  0.0679  11.00000  0.05    0.58
Q2    1   0.8961  0.8063  0.3367  11.00000  0.05    0.58
Q3    1   1.0607  0.7722  0.4178  11.00000  0.05    0.50
Q4    1   1.0846  0.4772  0.0798  11.00000  0.05    0.49
Q5    1   1.0158  0.5356  0.1253  11.00000  0.05    0.45
Q6    1   0.9733  0.7278  0.3583  11.00000  0.05    0.44
Q7    1   0.5604  0.2874  0.2337  11.00000  0.05    0.42
Q8    1   0.8369  0.1486  0.2662  11.00000  0.05    0.37
Q9    1   0.7172  0.0124  0.5089  11.00000  0.05    0.36
Q10   1   0.6337  0.3051  0.1639  11.00000  0.05    0.34
Q11   1   0.6833  0.5480  0.4473  11.00000  0.05    0.34
Q12   1   0.7407  0.5822  0.3315  11.00000  0.05    0.34
Q13   1   0.8399  0.5870  0.2807  11.00000  0.05    0.34
Q14   1   0.6999  0.2979  0.0685  11.00000  0.05    0.34
Q15   1   0.7180  0.2718  0.2373  11.00000  0.05    0.32
Q16   1   0.4287  0.2902  0.1367  11.00000  0.05    0.32
Q17   1   0.3198 -0.0241  0.1790  11.00000  0.05    0.32
Q18   1   0.6694  0.0326  0.2222  11.00000  0.05    0.31
;
_shelx_res_checksum                19297
_shelx_hkl_file
;
 -10 -12   4   59.97    2.58   0
 -10  -7   7    8.35    1.84   0
 -10  -5  10   17.04    1.95   0
 -10  -5  11    0.87    1.70   0
 -10  -4  13    1.85    1.78   0
  -9 -14   2   76.44    2.69   0
  -9 -13   2   12.99    1.80   0
  -9 -12   2    6.07    1.68   0
  -9 -11   2   -0.30    1.49   0
  -9  -7   4   21.95    1.76   0
  -9  -3  10    9.09    1.30   0
  -9  -3  11    4.98    1.68   0
  -8 -14   0   -0.38    1.46   0
  -8 -13   0    8.55    1.53   0
  -8 -12   0    1.17    1.32   0
  -8 -11   0    0.41    1.28   0
  -8  -9   1   72.39    2.13   0
  -8  -7   2   40.72    1.76   0
  -8  -3   7   35.30    1.68   0
  -8  -2   9    0.72    1.38   0
  -8  -1  13    1.70    1.54   0
  -8  -1  16   29.98    1.97   0
  -8  -1  17   -0.96    1.63   0
  -8  -1  18   35.37    2.14   0
  -8  -1  19    1.64    1.80   0
  -7  -9  -1    9.27    1.16   0
  -7  -6   1   95.50    1.92   0
  -7  -4   3  135.05    2.16   0
  -7  -3   4   50.85    1.40   0
  -7  -1   8    3.78    1.19   0
  -7   0  13  118.00    2.43   0
  -7   0  17    4.85    1.70   0
  -7   0  18   24.63    1.79   0
  -7   0  19    4.42    1.61   0
  -6  -5   0   65.97    1.45   0
  -6  -4   1    4.34    0.99   0
  -6   0   8    1.00    1.06   0
  -6   1  13   11.68    1.32   0
  -6   1  14  267.11    3.11   0
  -6   1  15   71.96    2.05   0
  -6   1  16   -2.36    1.40   0
  -6   1  17   78.12    2.09   0
  -6   1  18   43.19    1.82   0
  -5  -6  -2    8.62    0.82   0
  -5  -2   2   58.12    1.30   0
  -4   0   4    6.95    0.80   0
  -4   2  10  223.81    2.12   0
  -4   2  20   24.92    1.59   0
  -3  -6  -4    1.95    0.49   0
  -3   3  14    6.19    0.78   0
  -2   2   6    5.31    0.57   0
  -2   3  10    1.17    0.59   0
   3 -11  -9  128.56    1.39   0
   3  -8  -8    5.04    0.59   0
   3   0  -1 1107.45    3.32   0
   4  -6  -7    3.01    0.63   0
   4   0  -1  123.38    1.43   0
   5   1   1  607.70    3.05   0
   5   3   6   58.67    1.06   0
   5   4  11  252.39    1.83   0
   6  -8  -8    5.52    0.88   0
   6   4  14    1.55    0.71   0
   7 -11  -9    2.56    1.05   0
   7  -5  -6    8.17    1.08   0
   7  -4  -5   33.07    1.35   0
   7  -3  -4  438.87    3.31   0
   7  -2  -3   18.27    1.20   0
   7   0   0  163.32    2.10   0
   7   2   4   75.83    1.49   0
   8 -12  -9    0.72    1.16   0
   8  -7  -7   -0.14    1.09   0
   8  -1  -1   65.46    1.62   0
   8   3   9   -0.12    0.99   0
   9  -5  -5   11.72    1.37   0
   9  -4  -4  733.32    4.88   0
   9  -3  -3    0.59    1.16   0
   9   2   7  118.07    2.00   0
   9   3  13  101.87    1.95   0
  10  -7  -6   60.94    1.99   0
  10  -2  -1   -0.58    1.22   0
  10   1   5  146.11    2.41   0
  10   2   9   -0.68    1.04   0
  11  -2   0    8.74    1.43   0
  11  -1   2   26.02    1.34   0
  11   0   4    3.25    1.28   0
  11   1   7   14.69    1.39   0
 -10  -9   6    0.89    1.83   0
 -10  -8   7    3.06    1.91   0
 -10  -7   8    1.99    1.83   0
 -10  -6   9    0.71    1.29   0
 -10  -6  10   38.92    2.26   0
 -10  -5  12    1.42    1.90   0
  -9 -10   3   -0.39    1.51   0
  -9  -8   4    0.32    1.53   0
  -9  -7   5    0.21    1.58   0
  -9  -6   6    2.67    1.62   0
  -9  -5   7  129.17    2.79   0
  -9  -4   9    0.29    1.54   0
  -9  -3  12    5.94    1.72   0
  -8 -10   1    1.58    1.47   0
  -8  -6   3   94.21    2.02   0
  -8  -2  10   10.76    1.54   0
  -7 -10  -1   69.62    1.81   0
  -7  -8   0   42.78    1.58   0
  -7  -5   2   29.50    1.36   0
  -7  -1   9   42.27    1.68   0
  -7  -1  22    3.10    1.84   0
  -7   0  14    1.33    1.32   0
  -7   0  15    1.14    1.44   0
  -7   0  16  120.19    2.62   0
  -6  -9  -2  101.50    1.80   0
  -6  -7  -1  112.20    1.82   0
  -6   0   9    0.80    1.08   0
  -5 -13  -4   11.16    1.12   0
  -5 -12  -4    1.53    0.93   0
  -5  -5  -1  133.25    1.66   0
  -5  -4   0  997.68    4.14   0
  -5  -3   1  283.85    2.32   0
  -5  -1   4   80.97    1.47   0
  -5   0   6  257.08    2.38   0
  -5   1   9   45.83    1.35   0
  -5   1  21   34.88    1.95   0
  -4 -12  -5    0.16    0.79   0
  -4  -8  -4   21.23    0.83   0
  -3  -1   1  211.31    1.45   0
  -2   3  19    0.37    0.88   0
   2 -12  -9   19.72    0.59   0
   4 -10  -9    0.99    0.75   0
   5 -10  -9    0.58    0.82   0
   6 -10  -9   15.32    1.11   0
   6  -6  -7   52.46    1.37   0
   6   1   1   14.44    1.01   0
   6   2   3  224.57    2.12   0
   6   3   6  328.40    2.49   0
   6   4  12    9.03    0.78   0
   7  -8  -8   33.92    1.32   0
   7   3   7  156.57    1.92   0
   8  -4  -5    8.83    1.20   0
   8   0   0  279.10    2.85   0
   8   1   2    0.29    0.97   0
   9  -6  -6   54.56    1.79   0
   9   0   1   17.13    1.28   0
   9   1   3    9.48    1.18   0
   9   2   6   54.56    1.58   0
   9   3  11   70.17    1.71   0
   9   3  12    4.61    0.96   0
  10  -8  -7    2.39    1.27   0
  10  -1   0   22.55    1.48   0
  10   0   2    0.89    1.21   0
  10   2   8   57.79    1.71   0
  11  -5  -4   16.92    1.66   0
  11  -4  -3    9.51    1.52   0
  11  -3  -2  125.79    2.57   0
  11   0   3   20.31    1.47   0
  11   1   6   38.00    1.66   0
  11   2  11   -0.05    1.33   0
  11   2  12   38.45    1.63   0
 -10 -11   6    3.14    2.06   0
 -10  -7   9    2.73    1.90   0
 -10  -6  11   -0.10    1.88   0
 -10  -5  14   51.84    2.76   0
  -9 -14   3    9.22    1.99   0
  -9 -13   3    0.52    1.78   0
  -9 -11   3    3.22    1.68   0
  -9  -9   4    5.27    1.63   0
  -9  -3  14    5.26    1.76   0
  -9  -3  15   27.56    2.19   0
  -9  -3  17    6.71    2.05   0
  -8 -11   1   51.83    1.98   0
  -8  -4   6   59.37    1.72   0
  -8  -3   8   56.94    1.97   0
  -8  -2  11   12.82    1.61   0
  -8  -2  20   -0.09    1.98   0
  -7 -13  -1    1.31    1.49   0
  -7  -3   5    9.34    1.21   0
  -7  -1  10    7.93    1.38   0
  -7  -1  21    1.36    1.76   0
  -6 -10  -2  256.41    2.78   0
  -6  -6   0  122.69    1.89   0
  -6  -3   3   20.20    1.22   0
  -6   0  10   21.61    1.34   0
  -6   0  21    7.91    1.62   0
  -5   1  10  152.77    2.08   0
  -5   1  20    0.51    1.28   0
  -4 -13  -5    4.33    0.83   0
  -4  -5  -2   42.49    0.95   0
  -4  -2   1   54.74    0.96   0
  -4   1   7    3.98    0.82   0
  -4   2  12    6.53    0.91   0
  -4   2  17    0.41    1.16   0
  -4   2  18   81.65    1.93   0
  -3   0   3   27.39    0.83   0
  -2  -9  -6    5.40    0.42   0
  -2   3  11    2.30    0.63   0
  -2   3  18    0.21    0.83   0
   1  -1  -2 3155.24    3.59   0
   2   0  -1  607.74    2.09   0
   4  -2  -4    7.87    0.80   0
   4   3   5  130.75    1.33   0
   5  -2  -4  155.81    1.82   0
   5   4  10   55.56    1.00   0
   7 -10  -9   10.58    1.03   0
   7  -6  -7    5.98    1.06   0
   7   1   1  109.33    1.79   0
   8  -2  -3  266.98    2.78   0
   8   3   8   38.89    1.26   0
   9 -12  -9    6.02    1.21   0
   9  -7  -7   -0.21    1.21   0
   9   2   5  276.74    2.99   0
   9   3  10    8.31    1.02   0
  10  -6  -6  206.10    3.07   0
  10  -5  -5    6.59    1.39   0
  10  -2  -2   50.07    1.81   0
  10   1   4   37.08    1.57   0
  10   2   7  203.15    2.70   0
  11  -2  -1    0.32    1.33   0
  11   1   5   96.76    2.17   0
  11   2  10   19.73    1.41   0
 -10  -8   9    4.28    2.08   0
 -10  -7  10   14.14    2.12   0
 -10  -7  11   27.19    2.21   0
 -10  -6  13    0.83    2.07   0
  -9  -4  12    9.42    1.86   0
  -8 -14   1  107.08    2.76   0
  -8  -9   2   31.23    1.71   0
  -8  -3   9    4.07    1.49   0
  -8  -2  14   66.41    2.36   0
  -8  -2  15   -0.23    1.64   0
  -8  -2  16   54.35    2.34   0
  -7  -9   0    4.07    1.18   0
  -7  -6   2   55.55    1.71   0
  -7  -1  11   85.45    2.16   0
  -7  -1  12    1.67    1.37   0
  -7  -1  19    1.86    1.67   0
  -7  -1  20    9.04    1.82   0
  -6 -11  -2   91.72    1.99   0
  -6  -8  -1   63.85    1.68   0
  -6  -5   1  213.98    2.38   0
  -6  -2   5  987.71    4.90   0
  -6  -1   7   75.47    1.74   0
  -6   0  11    0.80    1.19   0
  -6   0  19   36.91    2.04   0
  -6   0  20    1.63    1.45   0
  -5  -9  -3   26.53    1.05   0
  -5  -7  -2  278.34    2.36   0
  -5  -2   3    9.46    0.94   0
  -5   0   7  144.87    1.96   0
  -5   1  11  610.04    3.92   0
  -5   1  18    2.28    1.44   0
  -5   1  19    3.75    1.31   0
  -4  -4  -1   11.01    0.73   0
  -4  -3   0  169.89    1.61   0
  -4   2  13   84.36    1.60   0
  -4   2  15   17.20    1.10   0
  -4   2  16    4.33    1.01   0
  -3  -2   0   80.20    1.04   0
  -2   3  17   87.29    1.51   0
   1  -9  -8  365.07    1.27   0
   2  -8  -8    1.04    0.44   0
   2  -6  -7  255.35    1.52   0
   3 -10  -9    7.07    0.65   0
   3  -3  -5    0.99    0.69   0
   3   3   5  208.36    1.32   0
   3   4   9   -0.33    0.40   0
   4  -7  -8   -0.11    0.69   0
   4   4   9   34.16    0.73   0
   5  -9  -9    4.90    0.89   0
   5  -7  -8  104.82    1.57   0
   5  -1  -3   22.41    1.02   0
   5   3   5  195.90    1.75   0
   5   4   9   12.85    0.77   0
   6  -9  -9   26.92    1.24   0
   6  -7  -8  352.77    2.94   0
   6  -4  -6  120.88    1.85   0
   6  -3  -5   24.31    1.16   0
   6  -2  -4  184.30    2.15   0
   7  -7  -8   43.18    1.54   0
   7   0  -1    3.89    1.01   0
   7   2   3   11.20    1.00   0
   7   4  12   50.08    1.25   0
   7   4  13  143.74    1.80   0
   8 -10  -9    6.40    1.12   0
   8  -6  -7    1.77    1.13   0
   8  -1  -2   28.58    1.13   0
   8   3   7   22.53    1.13   0
   9 -11  -9   31.67    1.54   0
   9  -8  -8   22.98    1.47   0
   9  -5  -6  112.14    2.28   0
   9  -4  -5   14.05    1.40   0
   9  -3  -4   18.37    1.36   0
   9  -2  -3    2.74    1.14   0
   9   0   0    3.46    1.13   0
   9   1   2   43.41    1.55   0
   9   3   9    0.73    0.92   0
  10  -9  -8   58.97    1.97   0
  10  -7  -7    0.64    1.30   0
  10   0   1    2.33    1.23   0
  10   1   3  398.88    3.75   0
  10   2   6  156.04    2.45   0
  10   3  12    0.36    1.19   0
  11  -5  -5   20.52    1.63   0
  11  -4  -4  217.90    3.29   0
  11  -1   0    2.75    1.32   0
  11   0   2   35.59    1.71   0
  11   2   8   14.07    1.49   0
  11   2   9   12.77    1.34   0
 -10  -8  10   10.67    2.20   0
  -9 -13   4   61.30    2.68   0
  -9 -11   4   18.02    1.88   0
  -9  -9   5    5.97    1.73   0
  -9  -7   7   45.61    2.24   0
  -9  -4  14    1.81    1.89   0
  -9  -4  15    3.78    1.95   0
  -8 -15   2   43.41    2.54   0
  -8 -11   2    1.68    1.64   0
  -8 -10   2   19.13    1.64   0
  -8  -8   3   56.40    2.05   0
  -8  -7   4    7.45    1.59   0
  -8  -5   6   10.03    1.52   0
  -8  -3  10   39.53    1.91   0
  -8  -3  11   10.26    1.64   0
  -7  -2   9  333.08    3.50   0
  -7  -1  13  330.41    3.77   0
  -7  -1  17    6.19    1.63   0
  -6 -14  -2   42.37    1.81   0
  -6 -13  -2   49.21    1.79   0
  -6  -1   8  151.20    2.26   0
  -6  -1  22   11.04    2.05   0
  -6   0  13  623.39    4.61   0
  -6   0  17   31.97    1.90   0
  -5 -10  -3    1.51    0.98   0
  -5  -1   5  712.30    3.78   0
  -5   1  12   16.27    1.23   0
  -5   1  13    2.33    1.09   0
  -5   1  14   26.01    1.50   0
  -5   1  16    0.31    1.32   0
  -4  -1   3   59.63    1.19   0
  -4   1   8   53.26    1.26   0
  -3  -4  -2   48.79    0.88   0
  -3   2  20   63.71    1.79   0
  -2   0   2  243.95    1.35   0
  -2   1   4 1866.49    3.70   0
  -2   3  14    1.56    0.73   0
  -2   3  15   33.81    1.06   0
  -2   3  16    4.58    0.84   0
   2 -11  -9    0.10    0.44   0
   3  -2  -4   69.56    1.05   0
   4  -9  -9   49.80    1.10   0
   4  -1  -3  121.01    1.48   0
   4   1   0  239.68    1.86   0
   4   2   2  134.18    1.39   0
   5  -5  -7   -0.15    0.75   0
   5   1   0    2.08    0.82   0
   5   2   2    0.03    0.73   0
   6 -12 -10    8.88    1.01   0
   6  -1  -3  228.78    2.33   0
   6   1   0    2.90    0.93   0
   6   3   5  181.34    1.90   0
   7  -9  -9    0.38    0.90   0
   7  -4  -6  100.60    1.88   0
   7  -2  -4  168.29    2.24   0
   7   4  11   67.91    1.41   0
   8  -9  -9    4.92    1.27   0
   8   1   1   10.57    1.12   0
   9 -10  -9    5.31    1.23   0
   9  -6  -7  202.25    2.89   0
   9  -1  -2   27.93    1.43   0
   9   2   4   44.41    1.53   0
   9   3   8   39.50    1.37   0
  10  -4  -5  810.84    5.61   0
  10  -3  -4   49.26    1.88   0
  10   3  10    1.66    1.20   0
  10   3  11   20.31    1.27   0
  11  -3  -3   19.48    1.31   0
  11   1   4    3.47    1.28   0
  11   2   7    5.49    1.40   0
  -9 -12   5    3.62    2.12   0
  -9  -9   6    1.55    1.78   0
  -9  -5  11   12.94    1.45   0
  -9  -5  12   -1.00    1.81   0
  -9  -5  13   30.78    2.17   0
  -8 -14   2   11.72    1.81   0
  -8 -13   2    9.77    1.73   0
  -8 -12   2    4.03    1.54   0
  -8  -5   7    2.20    1.53   0
  -8  -3  13   -0.83    1.60   0
  -8  -3  19   -0.78    1.96   0
  -7 -15   0    8.36    1.60   0
  -7 -14   0  154.03    2.90   0
  -7 -12   0   18.53    1.52   0
  -7 -11   0  117.22    2.36   0
  -7  -7   2  539.00    4.22   0
  -7  -6   3   51.59    1.71   0
  -7  -5   4   22.64    1.46   0
  -7  -2  10    0.41    1.37   0
  -7  -2  20    2.86    2.07   0
  -7  -2  21    0.60    1.88   0
  -6  -9  -1  191.39    2.43   0
  -6  -7   0  227.50    2.53   0
  -6  -3   4   28.83    1.30   0
  -6  -2   6   11.86    1.24   0
  -6  -1  21   43.35    2.35   0
  -6   0  14   15.05    1.49   0
  -6   0  15  190.90    2.88   0
  -6   0  16   35.84    1.76   0
  -5  -8  -2  487.96    3.23   0
  -5  -6  -1   35.76    1.11   0
  -5  -5   0  112.46    1.64   0
  -5  -3   2  411.19    2.85   0
  -5   0   8    6.62    1.05   0
  -5   0  21    1.01    1.69   0
  -4   1  21    7.77    1.37   0
  -3   1   6    5.32    0.69   0
  -3   2  19   36.54    1.47   0
  -2   2   7    0.25    0.46   0
   1   1   1    8.50    0.32   0
   3  -1  -3   51.57    0.98   0
   3   1   0  112.43    1.22   0
   4  -5  -7   48.23    1.05   0
   5 -12 -10   -1.73    0.70   0
   5   0  -2  191.10    1.95   0
   6  -8  -9   52.72    1.45   0
   6   0  -2   55.27    1.37   0
   6   2   2  204.32    2.07   0
   6   4   9    2.51    0.74   0
   7  -1  -3    8.17    1.04   0
   7   1   0    1.45    0.97   0
   7   2   2  215.73    2.38   0
   7   3   5   16.88    1.01   0
   7   4  10  125.10    1.75   0
   8  -5  -7  307.53    3.19   0
   8  -4  -6    0.77    1.11   0
   8  -3  -5  372.96    3.33   0
   8  -2  -4   42.36    1.53   0
   8   3   6  197.59    2.33   0
   8   4  12   42.36    1.32   0
   8   4  13    2.06    0.98   0
   9  -9  -9    3.65    1.35   0
   9  -7  -8    2.71    1.23   0
   9   1   1    5.66    1.14   0
   9   3   7   33.29    1.35   0
  10  -8  -8   13.54    1.48   0
  10  -6  -7    7.60    1.42   0
  10  -5  -6    1.27    1.30   0
  10  -2  -3   94.10    2.21   0
  10   0   0   35.31    1.62   0
  10   1   2    0.62    1.24   0
  10   2   5   17.45    1.37   0
  10   3   9   17.80    1.40   0
  11  -1  -1    3.59    1.36   0
  11   0   1   11.92    1.44   0
  11   1   3    8.66    1.37   0
  11   2   6   12.73    1.51   0
  -9 -13   5    1.60    1.90   0
  -9  -8   8   22.36    2.03   0
  -9  -7   9    0.98    1.78   0
  -9  -5  14   20.72    2.13   0
  -9  -5  15   10.98    2.18   0
  -9  -5  16   65.58    2.92   0
  -8 -15   3   31.50    2.41   0
  -8 -11   3   36.77    2.14   0
  -8 -10   3    0.07    1.49   0
  -8  -6   6   15.70    1.66   0
  -8  -5   8    1.46    1.43   0
  -8  -4  10   -0.11    1.54   0
  -8  -3  15   28.17    2.12   0
  -7  -9   1   14.11    1.32   0
  -7  -4   6    0.72    1.29   0
  -7  -3   8   28.13    1.61   0
  -7  -2  11   11.97    1.57   0
  -7  -2  19   37.72    2.23   0
  -6 -10  -1   48.87    1.67   0
  -6  -6   1  130.63    2.02   0
  -6  -5   2   15.37    1.20   0
  -6  -4   3   15.26    1.16   0
  -6  -1  20    8.90    1.71   0
  -5 -14  -3   53.11    1.71   0
  -5 -13  -3   28.40    1.41   0
  -5 -12  -3  175.69    2.35   0
  -5   0   9   32.95    1.33   0
  -4 -10  -4    5.21    0.80   0
  -4  -2   2    3.25    0.78   0
  -4   0   6   12.40    0.91   0
  -4   1   9   -0.03    0.82   0
  -4   1  20   21.61    1.47   0
  -3   2  18    7.41    1.16   0
  -1   3  18   -0.05    0.79   0
   3  -9  -9   90.28    1.18   0
   4   0  -2  208.14    1.80   0
   4   3   4   77.27    1.14   0
   4   4   8  222.93    1.54   0
   5 -11 -10    9.98    0.88   0
   5  -8  -9    8.11    0.88   0
   5  -6  -8   58.24    1.26   0
   5   3   4  249.40    1.99   0
   5   4   8    0.27    0.62   0
   6 -11 -10    5.44    0.84   0
   6   3   4   -0.33    0.93   0
   6   4   8    8.30    0.83   0
   7  -8  -9  202.27    2.50   0
   7  -6  -8   35.15    1.37   0
   7   0  -2    2.78    1.00   0
   7   4   9    0.23    0.88   0
   8 -11 -10    7.99    1.26   0
   8  -8  -9    1.62    1.06   0
   8   1   0    1.28    1.02   0
   8   3   5   -1.26    1.08   0
   8   4  11    2.80    0.96   0
   9  -5  -7   64.92    1.88   0
   9  -4  -6  366.89    3.69   0
   9  -3  -5   12.66    1.35   0
   9  -2  -4    8.21    1.27   0
   9   0  -1   11.03    1.20   0
   9   3   6  208.62    2.66   0
  10  -7  -8    2.28    1.52   0
  10  -1  -2    0.73    1.25   0
  10   2   4  234.82    2.95   0
  10   3   8    1.53    1.06   0
  11  -4  -5   18.26    1.70   0
  11   3  11    4.12    1.37   0
  -9 -12   6   19.07    2.24   0
  -9 -10   7    3.77    1.95   0
  -9  -9   8   73.39    2.67   0
  -9  -7  10   19.71    2.11   0
  -9  -6  13   -0.18    1.94   0
  -8 -13   3   47.96    2.29   0
  -8 -12   3    3.97    1.60   0
  -8  -9   4    8.95    1.62   0
  -8  -8   5  119.81    2.75   0
  -8  -4  18   15.79    2.10   0
  -7 -15   1    8.73    1.90   0
  -7 -11   1    4.46    1.32   0
  -7 -10   1    5.57    1.32   0
  -7  -8   2  127.12    2.40   0
  -7  -7   3   98.36    2.22   0
  -7  -5   5    4.40    1.34   0
  -7  -3   9   87.52    2.17   0
  -7  -2  12  113.53    2.52   0
  -7  -2  13   10.73    1.70   0
  -7  -2  14  383.05    4.26   0
  -7  -2  17    3.87    1.68   0
  -6 -15  -1    9.65    1.64   0
  -6 -14  -1   56.32    2.03   0
  -6 -12  -1   10.41    1.45   0
  -6  -8   0  193.27    2.46   0
  -6  -2  22    9.67    2.22   0
  -6  -1  10   28.83    1.46   0
  -6  -1  11   85.03    2.03   0
  -6  -1  19    9.71    1.69   0
  -5  -9  -2   35.48    1.36   0
  -5  -7  -1   87.04    1.67   0
  -5   0  10  295.48    2.86   0
  -5   0  19   10.68    1.48   0
  -4 -11  -4    0.15    0.85   0
  -4  -8  -3   10.96    0.86   0
  -4  -1   4  152.35    1.72   0
  -4   1  10   81.59    1.54   0
  -4   1  18   -1.21    1.30   0
  -4   1  19   37.83    1.60   0
  -3   0   4   29.25    0.88   0
  -3   2  16   -0.36    1.05   0
  -3   2  17    4.96    0.94   0
   1   2   3  103.43    0.59   0
   2  -3  -5  263.51    1.50   0
   2  -2  -4    0.58    0.49   0
   3  -5  -7   48.46    0.89   0
   6  -2  -5  193.97    2.22   0
   7 -10 -10    3.97    1.06   0
   7  -3  -6   80.28    1.71   0
   7   3   4   60.91    1.41   0
   7   4   8    0.44    0.86   0
   8 -10 -10    1.82    1.22   0
   8  -6  -8    1.63    1.11   0
   8   2   2   78.82    1.71   0
   8   4  10   27.03    1.13   0
   9 -11 -10   15.34    1.35   0
   9  -8  -9   16.58    1.40   0
   9  -6  -8  139.35    2.59   0
  10  -9  -9   12.55    1.48   0
  10  -4  -6   -1.92    1.35   0
  10  -3  -5   16.91    1.57   0
  10  -2  -4  141.21    2.57   0
  10   0  -1   27.48    1.55   0
  10   1   1  115.05    2.29   0
  10   3   7    9.42    1.19   0
  11   0   0    0.74    1.30   0
  11   1   2   13.16    1.49   0
  11   2   5    9.21    1.32   0
  11   3   9    5.00    1.40   0
  11   3  10    0.29    1.13   0
  -9 -11   7   -2.83    1.94   0
  -9 -10   8    0.43    1.95   0
  -9  -7  13   11.00    2.07   0
  -8 -11   4   36.84    2.06   0
  -8 -10   4    8.57    1.68   0
  -8  -6   8    1.54    1.60   0
  -8  -5  10   12.66    1.75   0
  -8  -4  14   63.42    2.50   0
  -8  -4  15    5.86    1.92   0
  -7 -14   1    5.71    1.59   0
  -7 -13   1    3.79    1.44   0
  -7  -6   4   16.01    1.42   0
  -7  -3  10   11.63    1.56   0
  -7  -3  20    5.34    2.01   0
  -6  -9   0  596.85    4.28   0
  -6  -7   1    7.15    1.13   0
  -6  -4   4    0.74    1.11   0
  -6  -2   8    8.23    1.28   0
  -6  -2  21   13.82    2.12   0
  -6  -1  12  194.58    2.82   0
  -6  -1  13    1.80    1.37   0
  -6  -1  14    9.45    1.42   0
  -6  -1  15   61.21    2.01   0
  -6  -1  17   60.41    2.11   0
  -6  -1  18    1.35    1.39   0
  -5  -3   3  252.62    2.39   0
  -5  -1   7    0.94    1.05   0
  -5  -1  22   15.11    1.82   0
  -5   0  11   36.65    1.46   0
  -5   0  17    8.21    1.50   0
  -5   0  18    5.14    1.32   0
  -4 -14  -4   13.83    1.12   0
  -4 -13  -4    7.79    1.00   0
  -4 -12  -4   -0.26    0.85   0
  -4  -3   1  224.10    1.93   0
  -4   1  11    7.92    0.99   0
  -3 -11  -5   42.83    1.04   0
  -3   1   7    3.46    0.69   0
  -3   1  21   35.31    1.76   0
  -3   2  13    0.61    0.78   0
  -3   2  14    0.44    0.82   0
  -3   2  15   37.07    1.22   0
  -2   2   8  349.82    1.95   0
  -2   2  20   44.05    1.49   0
  -1   3  11   80.21    1.01   0
   2 -10  -9   43.33    0.71   0
   2  -4  -6   17.69    0.61   0
   3   3   4  502.86    2.09   0
   3   4   8  234.50    1.28   0
   4 -11 -10   10.16    0.80   0
   5 -10 -10   96.30    1.58   0
   5  -4  -7    2.84    0.95   0
   5  -2  -5    1.17    0.83   0
   5   1  -1    0.36    0.78   0
   5   2   1   54.21    1.20   0
   5   4   7  647.77    3.00   0
   6  -4  -7   25.33    1.17   0
   6  -1  -4    9.56    1.06   0
   6   1  -1   62.78    1.44   0
   6   2   1    4.09    0.91   0
   7  -4  -7   35.93    1.41   0
   7  -2  -5   10.51    0.87   0
   7  -1  -4    2.93    1.04   0
   7   2   1   71.68    1.56   0
   8  -7  -9    0.21    1.23   0
   8  -4  -7  106.79    2.06   0
   8  -3  -6    3.31    1.14   0
   8   3   4    1.76    0.98   0
   8   4   9   -0.20    0.83   0
   9 -10 -10    5.42    1.24   0
   9   0  -2   82.70    1.93   0
   9   1   0    3.35    1.10   0
   9   2   2  120.76    2.15   0
   9   3   5  372.68    3.36   0
   9   4  11   27.41    1.33   0
   9   4  12   15.10    1.06   0
  10  -8  -9    0.97    1.30   0
  10  -5  -7   12.71    1.45   0
  10  -1  -3   45.08    1.79   0
  10   2   3   18.98    1.44   0
  10   3   6   12.88    1.41   0
  11   2   4   20.28    1.50   0
  11   3   8    0.17    1.35   0
  -9 -11   8    5.22    2.12   0
  -9  -9  10    0.18    1.99   0
  -9  -8  12   19.28    2.31   0
  -8 -14   4   10.96    1.99   0
  -8 -13   4    8.26    1.91   0
  -8 -12   4    2.14    1.72   0
  -8 -10   5   14.02    1.83   0
  -8  -8   6  169.35    3.17   0
  -8  -6   9  148.38    3.03   0
  -8  -5  12   47.80    2.29   0
  -7 -16   2    4.22    1.85   0
  -7 -10   2  151.36    2.71   0
  -7  -8   3   82.80    2.15   0
  -7  -7   4  219.48    3.04   0
  -7  -6   5    0.28    1.36   0
  -7  -4   8   40.41    1.79   0
  -7  -3  11  135.24    2.70   0
  -7  -3  12  200.65    3.17   0
  -7  -3  18   22.59    2.11   0
  -7  -3  19  112.83    3.12   0
  -6 -10   0   -1.12    1.30   0
  -6  -6   2  110.81    1.98   0
  -6  -5   3   73.54    1.72   0
  -6  -3   6  242.16    2.77   0
  -6  -2   9  100.46    2.10   0
  -6  -2  20   14.69    1.89   0
  -5 -10  -2  108.26    1.82   0
  -5  -6   0  648.80    3.67   0
  -5  -4   2  109.00    1.73   0
  -5  -2   5   26.97    1.25   0
  -5  -1  21    2.32    1.56   0
  -5   0  13   12.28    1.31   0
  -5   0  14   38.07    1.60   0
  -5   0  15   16.45    1.40   0
  -5   0  16   28.79    1.56   0
  -4   0   7    8.59    0.94   0
  -4   0  21    3.61    1.62   0
  -4   1  12   46.12    1.37   0
  -4   1  13   22.42    1.21   0
  -4   1  14   18.69    1.21   0
  -4   1  15  113.97    2.01   0
  -4   1  16    1.85    1.06   0
  -3 -14  -5   19.26    1.05   0
  -3 -13  -5   -1.29    0.79   0
  -3 -12  -5   73.55    1.32   0
  -3  -8  -4    1.59    0.57   0
  -3  -6  -3  128.29    1.24   0
  -3  -2   1  494.52    2.34   0
  -2   2  19   61.33    1.61   0
  -1   3  15    6.18    0.75   0
  -1   3  16    6.23    0.73   0
   2  -1  -3 1326.94    3.21   0
   2   1   0  524.25    1.95   0
   2   2   2  250.15    1.33   0
   4  -3  -6    4.76    0.74   0
   4  -2  -5  447.83    2.64   0
   4   1  -1    2.74    0.75   0
   4   2   1    1.82    0.67   0
   5  -7  -9    1.13    0.69   0
   5   3   3  325.38    2.34   0
   6  -5  -8  257.75    2.55   0
   7  -9 -10   12.54    1.06   0
   7  -5  -8   22.06    1.26   0
   7   4   7    0.55    0.77   0
   8   1  -1    2.46    1.07   0
   8   2   1    6.49    1.08   0
   8   4   8   84.18    1.61   0
   9  -9 -10  174.25    2.80   0
   9  -7  -9    8.29    1.31   0
   9  -4  -7    0.40    1.24   0
   9  -3  -6  321.61    3.47   0
   9  -2  -5   64.53    1.87   0
   9   4   9   -1.29    1.09   0
   9   4  10    9.58    1.01   0
  10  -6  -8   93.77    2.27   0
  10   0  -2    6.70    1.27   0
  10   1   0    2.05    1.24   0
  10   2   2   84.63    2.15   0
  11  -4  -6  111.18    2.38   0
  11  -2  -4   31.93    1.77   0
  11   1   1   40.39    1.78   0
  11   3   7    0.45    1.20   0
  -9  -9  11   32.68    2.40   0
  -8 -14   5   24.99    2.32   0
  -8 -13   5   -1.35    1.85   0
  -8 -12   5    1.26    1.77   0
  -8  -9   6   49.45    2.24   0
  -8  -7   8    7.56    1.79   0
  -8  -5  13   -1.22    1.69   0
  -8  -5  14   31.11    2.19   0
  -8  -5  15    6.65    2.02   0
  -8  -5  16    0.08    1.95   0
  -8  -5  17    0.66    1.90   0
  -7 -14   2   48.31    2.17   0
  -7 -13   2    3.98    1.54   0
  -7  -9   3    1.19    1.39   0
  -7  -5   7  114.09    2.41   0
  -7  -4   9    2.13    1.42   0
  -7  -3  13   -1.44    1.61   0
  -7  -3  14   26.04    1.97   0
  -7  -3  15  159.92    3.18   0
  -7  -3  16   11.49    1.86   0
  -6 -15   0    1.84    1.43   0
  -6 -14   0   32.68    1.94   0
  -6 -11   0  159.30    2.56   0
  -6  -8   1    0.70    1.13   0
  -6  -4   5    0.45    1.15   0
  -6  -3   7    2.69    1.23   0
  -6  -3  22    1.13    1.98   0
  -6  -2  19   15.45    1.82   0
  -5 -14  -2    0.15    1.27   0
  -5 -13  -2   16.39    1.43   0
  -5 -12  -2    1.75    1.19   0
  -5  -2  23   21.43    2.12   0
  -5  -1   8   23.01    1.24   0
  -5  -1  20   27.85    1.83   0
  -4  -9  -3   41.59    1.10   0
  -4  -7  -2  155.71    1.77   0
  -4  -1   5  164.51    1.85   0
  -4   0  20   27.81    1.84   0
  -3   1   8  302.83    2.19   0
  -3   1  20   30.63    1.50   0
  -2   2  18  125.81    2.01   0
  -1 -12  -7    8.96    0.50   0
  -1   3  14   13.09    0.72   0
   2  -7  -8   42.74    0.72   0
   3  -8  -9   45.17    0.92   0
   3  -6  -8   49.77    0.94   0
   4 -10 -10    1.87    0.72   0
   4  -4  -7  129.95    1.53   0
   4  -1  -4  244.84    1.99   0
   5  -9 -10    0.03    0.80   0
   5  -5  -8   12.10    0.88   0
   6   4   6  197.47    2.01   0
   7   3   3   19.28    1.09   0
   8   0  -3  761.44    4.68   0
   8   3   3  127.07    2.03   0
   8   4   7    9.57    0.98   0
   9  -5  -8    6.28    1.34   0
   9  -1  -4    8.58    1.21   0
   9   2   1  172.12    2.49   0
   9   3   4    3.29    1.13   0
   9   4   8   44.97    1.55   0
  10  -9 -10   17.15    1.60   0
  10  -7  -9    4.63    1.39   0
  10  -4  -7   73.39    2.14   0
  10  -3  -6  119.57    2.50   0
  10  -2  -5  123.03    2.49   0
  10   3   5    2.54    1.11   0
  10   4  10    3.11    1.23   0
  10   4  11   -0.04    1.16   0
  11   1   0   31.19    1.65   0
  11   2   3   30.41    1.59   0
  11   3   6   36.35    1.63   0
  -8 -13   6    0.75    2.19   0
  -8 -12   6   13.58    1.94   0
  -8 -11   6   13.42    1.99   0
  -8 -10   6    3.09    1.68   0
  -8  -9   7  136.05    3.13   0
  -8  -7  10    4.48    1.69   0
  -8  -6  11   75.63    2.52   0
  -8  -6  14   28.57    2.21   0
  -8  -6  15    4.75    1.98   0
  -8  -6  16   17.13    2.19   0
  -7 -16   3   17.07    2.08   0
  -7 -15   3    2.55    1.98   0
  -7 -10   3   22.19    1.69   0
  -7  -8   4   -0.23    1.43   0
  -7  -7   5   34.83    1.82   0
  -7  -4  18   21.92    2.13   0
  -7  -4  19   39.25    2.48   0
  -6 -13   0   14.34    1.45   0
  -6 -12   0   72.43    2.00   0
  -6  -7   2  129.17    2.19   0
  -6  -3  21    0.10    1.87   0
  -6  -2  11   10.38    1.44   0
  -6  -2  12  115.28    2.43   0
  -6  -2  16   11.85    1.62   0
  -6  -2  17    3.33    1.58   0
  -6  -2  18   17.94    1.81   0
  -5  -9  -1   10.68    1.22   0
  -5  -7   0  165.60    2.09   0
  -5  -3   4    9.38    1.07   0
  -5  -2   6  313.48    2.81   0
  -5  -2  22    1.81    1.76   0
  -5  -1   9    2.03    1.10   0
  -5  -1  19    1.30    1.44   0
  -4   0  19   -0.87    1.46   0
  -3  -3   0  316.18    1.90   0
  -3  -1   3    4.23    0.75   0
  -3   0   5  464.83    2.48   0
  -3   1  19   55.73    1.69   0
  -2   2  17   42.24    1.38   0
  -1 -13  -7    3.48    0.54   0
   4  -7  -9    2.57    0.69   0
   4   0  -3   49.33    1.11   0
   5   4   6  579.88    2.87   0
   6  -6  -9   19.21    1.07   0
   6   1  -2   -0.08    0.89   0
   6   2   0   35.96    1.22   0
   7 -11 -11   15.14    1.26   0
   7  -8 -10    2.63    0.94   0
   7  -6  -9    5.29    1.03   0
   7  -2  -6  234.11    2.63   0
   7   2   0   39.07    1.34   0
   7   4   6   19.31    1.01   0
   8  -8 -10   -0.66    1.03   0
   8  -6  -9    2.56    1.11   0
   8   2   0    0.40    0.98   0
   8   4   6   18.78    1.25   0
   9  -6  -9   56.89    1.86   0
   9   0  -3  177.27    2.60   0
   9   3   3  368.83    3.41   0
   9   4   7    0.27    1.13   0
  10  -5  -8   27.67    1.68   0
  10  -1  -4  309.24    3.56   0
  10   2   1    1.40    1.22   0
  10   3   4   40.84    1.60   0
  10   4   9   57.70    1.66   0
  11  -4  -7   -0.02    1.40   0
  11  -2  -5    0.16    1.43   0
  11   0  -2   20.89    1.59   0
  11   2   2  104.24    2.34   0
  11   3   5   34.41    1.62   0
  -8 -11   7   57.70    2.59   0
  -8 -10   7   35.14    2.26   0
  -8  -9   8   15.51    2.07   0
  -8  -8   9   38.18    2.26   0
  -8  -7  12    0.57    1.77   0
  -7 -14   3    0.77    1.66   0
  -7 -13   3    9.62    1.74   0
  -7 -12   3    1.33    1.51   0
  -7 -11   3    2.67    1.52   0
  -7  -9   4   16.30    1.65   0
  -7  -5   9    3.65    1.51   0
  -7  -4  12  128.11    2.83   0
  -7  -4  13   70.15    2.43   0
  -7  -4  15  139.56    3.11   0
  -7  -4  16    0.09    1.78   0
  -7  -4  17   32.77    2.26   0
  -6 -16   1    1.70    1.60   0
  -6  -8   2   -0.57    1.37   0
  -6  -4   6   50.25    1.67   0
  -6  -3  20    5.71    1.91   0
  -6  -2  13   68.90    2.09   0
  -6  -2  14   14.64    1.65   0
  -5  -6   1   18.09    1.16   0
  -5  -5   2  228.90    2.41   0
  -5  -2  21    1.77    1.67   0
  -5  -1  10    1.31    1.13   0
  -5  -1  11  659.49    4.40   0
  -5  -1  17   -0.01    1.32   0
  -5  -1  18    2.27    1.43   0
  -4 -14  -3    8.65    1.17   0
  -4 -11  -3   15.97    1.10   0
  -4  -6  -1   20.00    0.93   0
  -4  -3   2  340.93    2.42   0
  -4  -1  22    0.80    1.51   0
  -4   0   9  575.69    3.50   0
  -3  -9  -4    1.36    0.64   0
  -3   1   9   -0.95    0.76   0
  -3   1  18    0.68    1.04   0
  -2   0   3    3.97    0.44   0
  -2   2  10   36.52    0.89   0
  -2   2  16   31.62    1.29   0
  -1   2  20    3.69    1.06   0
   2  -5  -7   70.50    0.88   0
   3 -11 -10   19.87    0.74   0
   3  -3  -6  357.21    2.09   0
   3  -2  -5  534.98    2.52   0
   3   1  -1  225.07    1.67   0
   3   4   7  116.95    0.99   0
   4  -5  -8    1.34    0.62   0
   4   4   6  140.28    1.34   0
   5  -6  -9    1.05    0.86   0
   5   1  -2   16.64    0.99   0
   5   2   0  425.93    2.73   0
   6 -11 -11   65.35    1.53   0
   6  -3  -7    1.66    0.95   0
   6  -2  -6   51.91    1.41   0
   6  -1  -5  624.83    3.77   0
   6   3   2  902.12    4.16   0
   6   4   5    5.26    0.93   0
   7 -10 -11   28.23    1.37   0
   7  -4  -8   11.21    1.14   0
   7  -3  -7    1.85    1.01   0
   7  -1  -5   14.13    1.18   0
   7   3   2    4.07    0.98   0
   7   4   5    4.41    1.02   0
   8 -10 -11    8.76    1.29   0
   8  -4  -8  123.06    2.23   0
   8  -3  -7  110.23    2.13   0
   8  -2  -6  285.35    3.07   0
   8  -1  -5   94.91    1.98   0
   9 -10 -11    0.05    1.33   0
   9  -3  -7   39.33    1.72   0
   9  -2  -6  254.63    3.16   0
   9   1  -2    3.39    1.17   0
   9   4   6    5.77    1.21   0
  10  -8 -10    0.79    1.31   0
  10  -6  -9   32.76    1.75   0
  10   0  -3    1.41    1.28   0
  10   4   8    0.93    1.07   0
  11   1  -1    1.11    1.26   0
  11   4  10   32.27    1.69   0
  -8 -13   7   37.62    2.46   0
  -8 -12   8    0.90    2.31   0
  -8  -9   9   56.18    2.54   0
  -8  -7  14   16.20    2.21   0
  -8  -7  15   48.04    2.66   0
  -7 -10   4   28.23    1.82   0
  -7  -7   6   51.67    1.98   0
  -7  -5  10   46.03    2.01   0
  -7  -5  18   18.25    2.25   0
  -7  -5  19   20.74    2.34   0
  -6 -14   1   43.08    1.94   0
  -6 -12   1   11.06    1.45   0
  -6 -11   1   44.86    1.75   0
  -6  -7   3   38.45    1.61   0
  -6  -4   7    1.14    1.25   0
  -6  -4  21    8.15    2.14   0
  -6  -3   9    6.71    1.02   0
  -6  -3  10  161.75    2.67   0
  -6  -3  18   27.33    2.01   0
  -6  -3  19   13.72    1.95   0
  -5 -14  -1   42.31    1.82   0
  -5 -11  -1  197.45    2.65   0
  -5 -10  -1   75.72    1.70   0
  -5  -8   0   45.84    1.56   0
  -5  -3  23   11.51    2.08   0
  -5  -2   7   67.50    1.47   0
  -5  -2  20   -2.20    1.55   0
  -5  -1  12  209.32    2.77   0
  -5  -1  13  101.13    2.18   0
  -5  -1  14   46.39    1.79   0
  -4 -13  -3    0.10    1.04   0
  -4 -12  -3    1.06    1.02   0
  -4  -8  -2   26.62    1.01   0
  -4  -4   1   84.53    1.38   0
  -4  -2   4  128.87    1.68   0
  -4  -1   6    2.32    0.71   0
  -4  -1  21   29.20    1.83   0
  -4   0  10   53.21    1.45   0
  -4   0  16   65.57    1.96   0
  -4   0  17    0.32    1.17   0
  -3   0  21    5.75    1.59   0
  -3   1  10  838.12    3.84   0
  -3   1  17   30.86    1.35   0
  -2   2  11   16.94    0.78   0
  -2   2  12   74.45    1.33   0
  -2   2  13   34.93    1.13   0
  -2   2  14   58.30    1.36   0
  -2   2  15  227.08    2.29   0
   0   3  17    7.98    0.77   0
   2  -9  -9   26.13    0.61   0
   3  -4  -7   13.80    0.75   0
   3  -1  -4  552.34    2.56   0
   4  -9 -10  135.09    1.57   0
   4   2   0   85.26    1.29   0
   5  -8 -10   77.37    1.39   0
   5  -3  -7   42.18    1.20   0
   5  -2  -6   50.71    1.28   0
   5  -1  -5  524.54    3.18   0
   5   3   2    0.11    0.69   0
   5   4   5  363.46    2.40   0
   6 -10 -11   14.46    1.08   0
   6  -4  -8  197.78    2.29   0
   6   0  -4  348.54    2.87   0
   6   5  13    1.07    0.72   0
   7  -7 -10    6.47    0.99   0
   7  -5  -9    7.55    1.27   0
   7   0  -4  301.66    2.89   0
   7   5  12   57.06    1.29   0
   7   5  13   -0.33    0.83   0
   8  -9 -11   30.17    1.56   0
   8  -5  -9   93.21    2.02   0
   9  -9 -11    0.31    1.39   0
   9  -7 -10   10.06    1.33   0
   9  -5  -9   -0.91    1.38   0
   9  -4  -8   62.08    1.89   0
   9  -1  -5   55.23    1.57   0
   9   0  -4  157.31    2.50   0
  10  -7 -10   27.32    1.83   0
  10  -4  -8   43.81    1.88   0
  10  -3  -7   31.46    1.73   0
  10  -2  -6  125.01    2.54   0
  10  -1  -5  103.14    2.34   0
  10   1  -2    0.89    1.26   0
  10   2   0    4.14    1.29   0
  10   3   3   19.15    1.37   0
  10   4   7   29.73    1.42   0
  11   0  -3    1.69    1.34   0
  11   2   1   40.87    1.80   0
  11   3   4   23.03    1.52   0
  11   4   8   28.85    1.69   0
  11   4   9    0.35    1.13   0
  -8 -11   9   22.27    2.33   0
  -8  -9  10    0.90    1.82   0
  -8  -9  11   12.64    2.15   0
  -8  -8  13   39.57    2.55   0
  -7 -15   5    3.26    2.21   0
  -7 -13   4    0.69    1.70   0
  -7 -12   4   10.23    1.71   0
  -7  -9   5    5.93    1.57   0
  -7  -7   7    0.78    1.49   0
  -7  -5  11    0.86    1.14   0
  -7  -5  12   71.75    2.45   0
  -7  -5  14   31.97    2.15   0
  -7  -5  15    9.43    1.92   0
  -7  -5  17   21.60    2.20   0
  -6 -16   2    0.61    1.67   0
  -6  -9   2    6.90    1.33   0
  -6  -5   6   18.82    1.47   0
  -6  -4   8   20.06    1.52   0
  -6  -4  20   34.03    2.36   0
  -6  -3  12  875.56    5.83   0
  -6  -3  13    2.40    1.53   0
  -6  -3  15  103.01    2.59   0
  -6  -3  16  141.83    2.99   0
  -6  -3  17   17.48    1.87   0
  -5 -13  -1    1.39    1.13   0
  -5 -12  -1   55.98    1.70   0
  -5  -4   4   27.98    1.34   0
  -5  -3  22   38.56    2.35   0
  -5  -2  19    2.59    1.55   0
  -4  -2  23   38.12    2.23   0
  -4  -1   7   31.94    1.22   0
  -4  -1  20    1.99    1.43   0
  -4   0  11   11.41    1.11   0
  -4   0  12    2.56    1.05   0
  -4   0  13   53.27    1.58   0
  -4   0  15   20.49    1.38   0
  -3 -10  -4   19.03    0.88   0
  -3   0   6 1294.52    4.23   0
  -3   0  20   66.61    2.11   0
  -3   1  11   26.87    1.05   0
  -3   1  12   99.95    1.72   0
  -3   1  14   58.63    1.62   0
  -3   1  15   28.07    1.25   0
  -2  -5  -3  180.91    1.19   0
  -2   1  20   61.86    1.83   0
  -1   2   7   43.39    0.69   0
  -1   2  19    6.40    0.99   0
   3   3   3  100.42    1.05   0
   4   1  -2   41.38    1.09   0
   5  -4  -8  272.89    2.39   0
   5   0  -4   78.19    1.46   0
   6  -7 -10  102.29    1.74   0
   6  -5  -9    3.75    0.91   0
   7  -9 -11   33.74    1.41   0
   7   3   1    3.11    0.95   0
   7   4   4   -0.02    0.97   0
   7   5  10    0.57    0.83   0
   7   5  11   13.45    0.93   0
   8   1  -3    2.91    1.06   0
   8   5  11   75.84    1.57   0
   8   5  12    7.13    1.01   0
   9   2  -1   65.16    1.80   0
   9   4   5   46.51    1.52   0
  10  -5  -9   -0.24    1.35   0
  10   0  -4    1.95    1.32   0
  10   3   2   25.53    1.51   0
  10   4   6    5.63    1.14   0
  11  -2  -6   34.33    1.90   0
  11   2   0    1.10    1.30   0
  11   3   3    3.58    1.32   0
  11   4   7    2.17    1.40   0
  -8 -11  10    9.24    2.14   0
  -8 -10  11   -0.98    2.06   0
  -7 -14   5    3.78    1.91   0
  -7 -13   5    7.94    1.92   0
  -7 -12   5    1.20    1.68   0
  -7 -11   5   61.63    2.35   0
  -7  -9   6    2.47    1.64   0
  -7  -8   7  118.97    2.78   0
  -7  -7   8    9.45    1.67   0
  -7  -6  10    1.90    1.62   0
  -7  -6  11   13.38    1.82   0
  -7  -6  17   24.84    2.36   0
  -7  -6  18   32.72    2.55   0
  -6 -15   2    7.76    1.72   0
  -6 -14   2    8.30    1.60   0
  -6 -13   2    1.35    1.64   0
  -6 -12   2   85.27    2.38   0
  -6 -11   2   -1.24    1.29   0
  -6  -8   3  255.51    3.11   0
  -6  -6   5  321.95    3.39   0
  -6  -4   9    6.03    1.40   0
  -6  -4  18    2.88    2.00   0
  -6  -4  19    6.00    1.96   0
  -6  -3  14  186.80    2.97   0
  -5 -16   0   25.89    1.79   0
  -5  -9   0  322.93    3.05   0
  -5  -7   1   89.99    1.75   0
  -5  -6   2  485.40    3.49   0
  -5  -5   3  144.75    2.10   0
  -5  -3  21    2.12    1.78   0
  -5  -2  17    2.97    1.69   0
  -5  -2  18    1.17    1.50   0
  -4  -9  -2   23.63    1.04   0
  -4  -7  -1  279.36    2.34   0
  -4  -3   3  205.03    2.06   0
  -4  -2  22   36.65    2.15   0
  -4  -1  19   74.78    2.21   0
  -3 -14  -4    0.29    0.95   0
  -3 -11  -4   38.24    1.12   0
  -3  -1   4   25.69    0.96   0
  -2   1  19    2.06    1.21   0
  -1   2  18   25.72    1.17   0
   0   3  16    6.21    0.64   0
   2   3   4  472.33    1.63   0
   3 -10 -10   46.54    0.90   0
   3  -7  -9    0.84    0.52   0
   3   0  -3   28.13    0.90   0
   4  -6  -9    0.83    0.67   0
   4  -3  -7   10.52    0.91   0
   4  -2  -6  140.87    1.61   0
   4  -1  -5  668.28    3.23   0
   4   3   2  836.55    3.28   0
   5 -10 -11   40.55    1.21   0
   5  -7 -10  220.63    2.20   0
   5   2  -1  407.02    2.75   0
   5   5  11  103.35    1.20   0
   5   5  12  235.25    1.65   0
   5   5  13    1.17    0.53   0
   5   5  14   46.67    0.80   0
   6   1  -3  112.68    1.80   0
   6   3   1  173.44    2.02   0
   6   4   4  891.51    4.07   0
   6   5   9  186.12    1.87   0
   7  -6 -10   25.46    1.39   0
   7  -2  -7    5.32    1.10   0
   7   5   9    3.41    0.92   0
   8  -8 -11    7.26    1.13   0
   8  -6 -10   36.25    1.50   0
   8  -3  -8    6.32    1.22   0
   8  -2  -7  211.73    2.75   0
   8  -1  -6  281.28    3.07   0
   8   3   1  366.80    3.24   0
   8   4   4   66.32    1.60   0
   8   5   9   11.61    1.08   0
   8   5  10   18.68    1.12   0
   9  -8 -11   20.64    1.43   0
   9  -6 -10  110.82    2.32   0
   9  -3  -8   36.28    1.68   0
   9  -2  -7   10.01    1.40   0
   9  -1  -6    1.28    1.17   0
   9   1  -3    2.05    1.16   0
   9   3   1   50.69    1.65   0
   9   4   4   20.31    1.29   0
   9   5  11   15.28    1.19   0
  10  -8 -11   18.60    1.74   0
  10  -6 -10    6.87    1.44   0
  10   4   5    9.29    1.19   0
  11   0  -4   38.45    1.84   0
  11   3   2  196.07    2.98   0
  11   4   6   30.85    1.60   0
  -7 -14   6    6.32    2.04   0
  -7 -13   6    3.09    1.87   0
  -7 -12   6   32.41    2.22   0
  -7 -11   6    4.00    1.76   0
  -7 -10   6   21.10    1.93   0
  -7  -9   7    3.35    1.71   0
  -7  -8   8   50.50    2.22   0
  -7  -7  10   96.73    2.68   0
  -7  -6  12  116.12    2.88   0
  -7  -6  13   -0.51    1.76   0
  -7  -6  14   34.95    2.26   0
  -7  -6  15    6.49    2.01   0
  -7  -6  16    0.16    1.83   0
  -6 -16   3   98.44    2.91   0
  -6 -15   3   82.58    2.76   0
  -6  -6   6   75.41    2.02   0
  -6  -5  20   11.41    2.18   0
  -6  -4  11   -0.16    1.39   0
  -6  -4  16    1.46    1.66   0
  -6  -4  17   10.36    1.86   0
  -5 -15   0   10.83    1.51   0
  -5 -11   0    0.39    1.31   0
  -5 -10   0    8.65    1.17   0
  -5  -8   1  155.90    2.24   0
  -5  -4   5   35.16    1.43   0
  -5  -4  22    2.57    2.00   0
  -5  -3  20    0.28    1.70   0
  -5  -2  10  135.34    2.28   0
  -5  -2  11    4.29    1.31   0
  -4 -15  -2   46.90    1.69   0
  -4 -14  -2   13.36    1.39   0
  -4 -10  -2   18.03    1.18   0
  -4  -4   2  321.52    2.50   0
  -4  -3  23    1.40    2.02   0
  -4  -2   5   66.58    1.40   0
  -4  -2  21    0.10    1.56   0
  -4  -1   8   -0.44    0.97   0
  -4  -1  18    6.58    1.42   0
  -3 -12  -4   16.19    1.02   0
  -3  -8  -3    5.27    0.74   0
  -3  -6  -2   24.18    0.79   0
  -3  -1  22   41.91    1.99   0
  -3   0   7  767.03    3.46   0
  -3   0  19   42.19    1.68   0
   0   3  15   24.44    0.82   0
   3  -5  -8  110.61    1.28   0
   4  -8 -10    0.78    0.67   0
   5  -5  -9   10.45    0.86   0
   5   1  -3  929.69    4.13   0
   5   3   1  282.24    2.27   0
   5   4   4    8.15    0.75   0
   5   5  10    2.04    0.63   0
   6  -6 -10   25.78    1.24   0
   6  -2  -7  101.32    1.77   0
   6  -1  -6  138.21    2.00   0
   7  -4  -9    0.30    1.16   0
   7  -3  -8    4.30    1.09   0
   7  -1  -6  319.27    2.94   0
   7   0  -5  103.09    1.92   0
   7   4   3   27.43    1.28   0
   7   5   8   38.75    1.28   0
   8  -4  -9   57.93    1.76   0
   8   0  -5  116.46    2.13   0
   8   2  -2   -0.87    1.01   0
   8   4   3   55.22    1.67   0
   8   5   8    0.34    1.03   0
   9  -4  -9  129.19    2.47   0
   9   0  -5  412.07    3.85   0
   9   5   9    5.80    1.14   0
   9   5  10   -0.39    0.88   0
  10  -4  -9   92.56    2.32   0
  10  -3  -8   57.94    2.04   0
  10  -2  -7  195.73    3.03   0
  10   1  -3   62.46    1.75   0
  10   3   1    5.19    1.31   0
  10   4   4   12.34    1.27   0
  11   1  -3    1.01    1.29   0
  11   4   5   -0.63    1.21   0
  -7 -14   7    5.79    2.14   0
  -7 -13   7   17.49    2.18   0
  -7 -12   7   -1.23    1.76   0
  -7 -10   7   18.16    1.93   0
  -7  -9   8    8.65    1.83   0
  -7  -7  12   34.40    2.21   0
  -7  -7  14    5.52    1.99   0
  -7  -7  15   25.58    2.30   0
  -7  -7  16    4.32    2.15   0
  -7  -7  17    4.53    2.09   0
  -6 -16   4   23.10    2.19   0
  -6 -14   3    4.71    1.67   0
  -6 -13   3    0.56    1.50   0
  -6 -12   3   -0.15    1.43   0
  -6 -11   3   49.72    1.97   0
  -6  -8   4   13.84    1.48   0
  -6  -7   5    9.24    1.43   0
  -6  -5   8    1.18    1.36   0
  -6  -5  18    1.78    1.83   0
  -6  -5  19   28.72    2.34   0
  -6  -4  13  115.91    2.68   0
  -6  -4  14  112.59    2.75   0
  -6  -4  15   45.86    2.20   0
  -5 -16   1    1.34    1.79   0
  -5 -13   0   -0.67    1.19   0
  -5 -12   0   19.76    1.41   0
  -5  -7   2   11.69    1.19   0
  -5  -5   4   33.93    1.44   0
  -5  -4  21   58.57    2.64   0
  -5  -3   8    1.62    1.20   0
  -5  -3  19  118.26    2.89   0
  -5  -2  12    1.69    0.96   0
  -5  -2  13   37.17    1.74   0
  -5  -2  14   34.55    1.71   0
  -4 -13  -2    0.26    1.16   0
  -4 -12  -2   25.23    1.38   0
  -4 -11  -2  136.42    2.00   0
  -4  -8  -1  413.62    3.00   0
  -4  -2  20   55.24    2.32   0
  -4  -1   9  498.44    3.45   0
  -4  -1  16   86.09    2.22   0
  -4  -1  17  115.41    2.39   0
  -3  -5  -1  824.68    3.22   0
  -3  -3   1    3.44    0.71   0
  -3  -2  23   10.60    2.04   0
  -3  -1  21    8.17    1.49   0
  -3   0  18    0.39    1.18   0
  -2  -1   2  560.46    2.16   0
  -2   0  21    5.07    1.50   0
  -1   2   8  264.52    1.53   0
  -1   2  17  198.00    2.19   0
   0   3  14  165.19    1.47   0
   1  -3  -5   13.56    0.47   0
   1  -2  -4  363.58    1.39   0
   2  -6  -8  204.42    1.35   0
   3   2   0   85.91    1.15   0
   3   4   6  151.60    1.17   0
   4  -4  -8    0.54    0.66   0
   4   0  -4    6.62    0.82   0
   5   5   9   18.51    0.79   0
   6  -3  -8    4.47    0.98   0
   6   0  -5   50.52    1.45   0
   6   4   3  120.14    1.70   0
   6   5   8  113.32    1.53   0
   7   2  -2   43.24    1.40   0
   7   5   7  515.33    3.35   0
   8 -10 -12   14.88    1.36   0
   8  -7 -11    0.01    1.06   0
   8   3   0   94.87    1.91   0
   8   5   7   77.05    1.73   0
   9  -7 -11    3.84    1.25   0
   9  -5 -10    1.00    1.23   0
   9   3   0   -0.61    1.15   0
   9   4   3  237.11    2.83   0
   9   5   8   26.74    1.25   0
  10  -7 -11    0.93    1.36   0
  10   2  -2   22.43    1.54   0
  10   4   3   61.42    1.94   0
  10   5   9   13.41    1.37   0
  10   5  10   16.18    1.21   0
  11   4   4    1.95    1.23   0
  -7 -12   8   91.06    3.05   0
  -7 -10   9    4.28    1.91   0
  -7  -8  11   40.56    2.27   0
  -7  -8  12   11.66    2.04   0
  -7  -8  14    0.24    1.99   0
  -7  -8  15   11.22    2.25   0
  -7  -8  16   -0.73    2.20   0
  -6 -15   4    6.49    1.91   0
  -6 -10   4   44.65    1.96   0
  -6  -7   6   18.87    1.60   0
  -6  -6  19   -1.63    2.03   0
  -6  -5   9   20.98    1.30   0
  -6  -5  17   75.85    2.71   0
  -5  -6   3  125.15    2.04   0
  -5  -4  20    5.65    1.94   0
  -5  -3   9  298.28    3.15   0
  -5  -3  17   87.20    2.51   0
  -5  -3  18   26.31    1.86   0
  -4  -3   4    3.52    0.96   0
  -4  -3  22   12.88    1.96   0
  -4  -2  19   44.10    2.14   0
  -4  -1  10    0.67    1.07   0
  -4  -1  12   30.57    1.55   0
  -4  -1  13   17.54    1.50   0
  -4  -1  14   60.50    1.79   0
  -4  -1  15    4.12    1.30   0
  -3  -4   0   58.47    1.05   0
  -3  -1   5  697.64    3.19   0
  -3  -1  20   65.66    2.25   0
  -3   0   8   97.11    1.49   0
  -3   0  17    5.40    1.15   0
  -2 -14  -5    3.47    0.83   0
  -2   1   8    0.82    0.74   0
  -2   1  17   -0.12    0.92   0
  -1   1  20    2.06    1.15   0
  -1   2  16   18.57    1.06   0
   0   3  12   -0.26    0.48   0
   0   3  13    4.38    0.50   0
   2  -3  -6  499.12    2.12   0
   2  -2  -5  698.18    2.46   0
   2   1  -1  194.71    1.36   0
   2   2   1 5738.75    6.27   0
   3  -9 -10  170.53    1.46   0
   3   1  -2 3567.32    6.33   0
   4   2  -1   58.91    1.17   0
   5  -2  -7  104.41    1.64   0
   5  -1  -6   86.22    1.56   0
   5   5   8   35.26    0.96   0
   6  -4  -9    1.58    0.91   0
   6   5   7  102.26    1.54   0
   7 -10 -12   63.63    1.68   0
   7  -5 -10   19.49    1.22   0
   7   1  -4  101.57    1.87   0
   7   4   2   41.33    1.46   0
   8  -2  -8   10.85    1.25   0
   8   4   2    2.36    1.05   0
   8   5   6  123.49    2.02   0
   9  -9 -12   74.53    2.01   0
   9  -2  -8  162.53    2.69   0
   9  -1  -7    8.11    1.39   0
   9   4   2   89.63    2.06   0
   9   5   7   -0.24    0.97   0
  10  -2  -8   19.84    1.59   0
  10   1  -4   -0.21    1.27   0
  10   3   0   20.06    1.46   0
  10   5   7   82.76    2.01   0
  10   5   8    4.22    1.09   0
  11   1  -4   10.43    1.43   0
  11   2  -2   10.58    1.51   0
  11   4   3   78.01    2.21   0
  -7 -12  10   75.38    2.99   0
  -7 -11   9  149.25    3.51   0
  -7 -10  10    4.29    2.02   0
  -7 -10  11    0.64    2.06   0
  -7  -9  12   -0.37    1.95   0
  -7  -9  13   63.73    2.79   0
  -7  -9  14   24.57    2.44   0
  -6 -16   5   55.57    2.73   0
  -6 -15   5   97.06    2.96   0
  -6 -14   4    6.77    1.80   0
  -6 -13   4   11.29    1.73   0
  -6 -11   4   13.35    1.70   0
  -6  -9   5  743.05    5.52   0
  -6  -8   6   54.73    2.03   0
  -6  -7   7    1.53    1.46   0
  -6  -6   8   33.97    1.73   0
  -6  -6  17   33.60    2.54   0
  -6  -6  18    5.57    2.02   0
  -6  -5  11    0.70    1.46   0
  -6  -5  13    2.94    1.64   0
  -6  -5  14   28.21    2.04   0
  -6  -5  15   24.79    2.03   0
  -5 -13   1   11.31    1.45   0
  -5 -12   1   36.84    1.70   0
  -5 -11   1  186.63    2.73   0
  -5 -10   1   -0.39    1.16   0
  -5  -8   2    4.08    1.17   0
  -5  -5   5  252.01    2.81   0
  -5  -5  21   82.67    3.00   0
  -5  -4  19   21.77    2.07   0
  -5  -3  10    7.99    1.37   0
  -5  -3  11  457.96    4.03   0
  -5  -3  14    2.48    1.45   0
  -5  -3  15  175.46    3.03   0
  -5  -3  16    7.48    1.62   0
  -4  -9  -1  379.74    2.99   0
  -4  -4  23   16.68    2.22   0
  -4  -3  21   -1.47    1.68   0
  -4  -2   7  872.89    4.36   0
  -4  -2  18   27.42    1.98   0
  -3 -15  -3    4.01    1.18   0
  -3  -9  -3   20.81    0.85   0
  -3  -7  -2  250.09    2.01   0
  -3  -2  22    9.43    1.71   0
  -3   0   9   12.84    0.97   0
  -3   0  15   18.00    1.26   0
  -3   0  16   31.51    1.43   0
  -2 -12  -5   -0.31    0.65   0
  -2   0  20   -0.67    1.13   0
  -2   1  16   11.05    1.03   0
  -1   2   9   26.22    0.73   0
   0   2  19   17.01    1.04   0
   2  -8  -9    8.63    0.47   0
   3  -2  -6  689.21    2.93   0
   3   3   2    3.13    0.67   0
   4  -7 -10   29.92    0.94   0
   4  -5  -9    3.84    0.74   0
   4   1  -3   59.17    1.21   0
   4   3   1  370.84    2.31   0
   4   4   4  126.92    1.34   0
   4   5  11   -0.09    0.47   0
   4   5  12    5.17    0.46   0
   5  -6 -10   10.58    0.82   0
   5   0  -5   12.57    1.06   0
   5   2  -2   58.55    1.34   0
   5   3   0 1486.41    5.07   0
   5   4   3   29.11    0.96   0
   6  -5 -10  169.77    2.22   0
   6   4   2   62.82    1.48   0
   7  -9 -12   41.28    1.53   0
   7  -2  -8   16.16    1.25   0
   7  -1  -7   42.99    1.49   0
   7   3  -1    1.79    0.98   0
   7   5   6   41.80    1.22   0
   8  -6 -11   39.64    1.56   0
   8  -3  -9   44.50    1.65   0
   8  -1  -7    8.87    0.96   0
   8   0  -6  158.37    2.45   0
   8   2  -3   36.95    1.50   0
   9  -3  -9    8.60    1.36   0
   9   0  -6    6.65    1.32   0
   9   3  -1   31.76    1.52   0
   9   5   6  208.99    2.60   0
  10  -6 -11    2.70    1.36   0
  10  -4 -10    4.24    1.59   0
  10  -3  -9   22.50    1.67   0
  10  -1  -7    8.82    1.44   0
  10   0  -6  150.34    2.72   0
  10   3  -1   -0.75    1.22   0
  10   4   2   31.97    1.57   0
  10   5   6   -0.22    1.27   0
  11   5   8   16.11    1.38   0
  -7 -10  12   12.90    1.69   0
  -7 -10  13   25.37    2.35   0
  -6 -15   6    0.07    2.25   0
  -6 -14   5   31.41    2.22   0
  -6 -12   5   75.79    2.50   0
  -6 -11   5  231.00    3.56   0
  -6  -9   6   -0.24    1.51   0
  -6  -7   8   -0.15    1.49   0
  -6  -7  18   13.03    2.31   0
  -6  -6  14   37.57    2.16   0
  -6  -6  15   10.79    1.93   0
  -6  -6  16   16.04    2.04   0
  -5 -17   3   27.82    2.23   0
  -5 -15   2   77.22    2.41   0
  -5  -7   3   71.83    1.75   0
  -5  -6   4    3.83    1.15   0
  -5  -5  20   14.16    2.13   0
  -5  -4   8    0.54    1.21   0
  -5  -4  18   -0.89    1.65   0
  -5  -3  12   25.42    1.60   0
  -5  -3  13  211.36    3.06   0
  -4 -14  -1    9.55    1.28   0
  -4 -13  -1    1.61    1.34   0
  -4 -12  -1   23.11    1.44   0
  -4 -11  -1   33.15    1.47   0
  -4  -6   1    3.60    0.92   0
  -4  -5   2    0.56    0.93   0
  -4  -4  22   43.59    2.44   0
  -4  -3   5    8.50    1.09   0
  -4  -3  20   24.28    1.92   0
  -4  -2   8   63.88    1.61   0
  -3 -13  -3   18.24    1.20   0
  -3 -10  -3   95.23    1.55   0
  -3  -3  23    1.50    2.05   0
  -3  -2  21   41.03    2.18   0
  -3  -1  19   -0.72    1.30   0
  -3   0  11   24.08    1.16   0
  -3   0  12   41.46    1.34   0
  -3   0  14   60.02    1.61   0
  -2  -1  22    8.29    1.50   0
  -2   0  19   36.32    1.71   0
  -2   1   9  253.19    1.95   0
  -2   1  14  179.46    2.17   0
  -2   1  15   32.84    1.23   0
  -1   1  19  164.22    2.37   0
  -1   2  10   28.37    0.82   0
  -1   2  14   -0.33    0.77   0
   1  -4  -6    3.48    0.41   0
   1  -1  -3  121.87    0.92   0
   2  -4  -7  152.76    1.23   0
   3  -6  -9    1.25    0.55   0
   3  -3  -7  194.46    1.63   0
   3  -1  -5  381.76    2.23   0
   4 -10 -11   86.24    1.28   0
   4   5  10    8.28    0.55   0
   5  -8 -11    0.29    0.79   0
   5  -4  -9    3.02    0.81   0
   5   5   7   53.22    1.07   0
   6 -10 -12    6.04    0.98   0
   6  -2  -8  315.32    2.85   0
   6  -1  -7  701.22    4.11   0
   7   0  -6   42.67    1.46   0
   7   2  -3   21.31    1.02   0
   7   5   5    2.26    0.86   0
   8  -8 -12  134.87    2.33   0
   8  -4 -10   77.32    1.92   0
   8   4   1  275.08    2.90   0
   8   5   5   66.35    1.58   0
   9   1  -5   27.55    1.51   0
   9   4   1    9.73    1.25   0
   9   5   5    0.58    0.99   0
  10  -7 -12   -1.21    1.58   0
  10   1  -5    1.14    1.30   0
  10   4   1   22.19    1.65   0
  10   5   5   27.44    1.57   0
  11   2  -3   22.37    1.68   0
  11   3  -1  188.03    3.04   0
  11   4   2   30.00    1.68   0
  11   5   6   64.33    2.06   0
  11   5   7    1.19    1.21   0
  -6 -14   6    6.11    1.92   0
  -6 -12   6    8.96    1.76   0
  -6  -8   7  301.40    3.60   0
  -6  -8   8   24.02    1.86   0
  -6  -7   9   33.54    1.89   0
  -6  -7  16    0.54    1.99   0
  -6  -7  17   89.20    3.11   0
  -6  -6  12   69.13    2.09   0
  -6  -6  13   25.33    1.67   0
  -5 -17   4   -1.25    2.07   0
  -5 -16   3    0.96    1.73   0
  -5 -14   2    0.92    1.46   0
  -5 -12   2   30.43    1.84   0
  -5 -11   2   47.42    1.83   0
  -5 -10   2  171.42    2.65   0
  -5  -8   3    8.57    1.30   0
  -5  -7   4    8.70    1.25   0
  -5  -5   6  569.20    4.04   0
  -5  -5  19    4.16    1.90   0
  -5  -4   9   24.38    1.52   0
  -4 -16   0    4.99    1.47   0
  -4  -4  21   27.29    2.18   0
  -4  -2   9   33.63    1.42   0
  -3 -12  -3   59.87    1.50   0
  -3 -11  -3   15.65    0.93   0
  -3  -6  -1  943.66    3.69   0
  -3  -3   2  108.61    1.40   0
  -3  -1   6  591.71    3.04   0
  -3  -1  18   39.87    1.71   0
  -2  -8  -4   70.27    1.00   0
  -2  -6  -3    2.54    0.54   0
  -2  -1  21    3.24    1.60   0
  -2   1  10    7.85    0.76   0
  -2   1  11    5.10    0.78   0
  -2   1  12   64.31    1.40   0
  -2   1  13    2.86    0.84   0
  -1   2  11  397.15    2.27   0
  -1   2  12   97.17    1.33   0
  -1   2  13  231.50    1.93   0
   0   2  18   73.61    1.47   0
   3   0  -4   30.21    0.93   0
   3   4   5   37.69    0.73   0
   4  -2  -7  860.52    3.74   0
   4  -1  -6    2.20    0.81   0
   4   5   9    7.46    0.58   0
   6  -9 -12    8.98    1.00   0
   6   0  -6   12.47    1.12   0
   6   2  -3    2.11    1.01   0
   6   5   5  311.55    2.53   0
   7  -4 -10   26.15    1.33   0
   7   4   1   43.00    1.38   0
   8  -7 -12    1.63    1.24   0
   8   3  -2  176.77    2.47   0
   8   5   4  183.06    2.36   0
   9  -7 -12   15.80    1.39   0
   9  -5 -11   30.39    1.61   0
   9  -2  -9   13.25    1.42   0
   9  -1  -8   63.13    1.96   0
   9   2  -4    8.88    1.28   0
   9   5   4   64.88    1.71   0
  10  -5 -11    1.49    1.38   0
  10  -2  -9   12.48    1.56   0
  10  -1  -8   69.91    2.14   0
  10   2  -4   -0.27    1.26   0
  10   3  -2  143.89    2.59   0
  10   5   4    0.42    1.31   0
  11   1  -5   46.92    1.92   0
  11   4   1    2.04    1.36   0
  11   5   5    0.26    1.24   0
  -6 -12   7    4.55    1.77   0
  -6 -10   7   45.84    2.21   0
  -6  -8   9   65.25    2.36   0
  -6  -8  10   17.33    1.81   0
  -6  -8  16    1.74    2.13   0
  -6  -8  17   25.95    2.46   0
  -6  -7  11   26.05    1.91   0
  -6  -7  12   40.11    2.17   0
  -6  -7  13  282.63    4.12   0
  -6  -7  14    5.33    1.93   0
  -6  -7  15   98.22    2.92   0
  -5  -9   3   29.24    1.61   0
  -5  -6  19    0.25    2.19   0
  -5  -6  20   17.61    2.25   0
  -5  -5  17   19.26    1.92   0
  -5  -4  10   22.13    1.52   0
  -5  -4  13  222.71    3.26   0
  -5  -4  14    2.62    1.61   0
  -4 -15   0   21.53    1.57   0
  -4  -9   0  165.87    2.21   0
  -4  -7   1   64.95    1.50   0
  -4  -5  22   50.01    2.71   0
  -4  -4  20   27.18    2.25   0
  -4  -3   6   90.86    1.71   0
  -4  -2  10   39.34    1.50   0
  -4  -2  12   43.58    1.63   0
  -4  -2  13   15.03    1.44   0
  -4  -2  14   11.47    1.46   0
  -3  -8  -2  197.53    1.89   0
  -3  -5   0  132.43    1.50   0
  -3  -4   1  239.49    1.92   0
  -3  -3  22   10.87    1.80   0
  -3  -2   4    1.90    0.82   0
  -3  -2  20   16.56    1.67   0
  -3  -1   7    4.79    0.94   0
  -3  -1  17    4.42    1.25   0
  -2 -15  -4   14.47    1.13   0
  -2  -2   1  867.16    2.64   0
  -1   0  21    2.24    1.39   0
  -1   1  18   12.86    1.28   0
   1   3  16    0.69    0.60   0
   2   0  -3    6.19    0.70   0
   3  -8 -10   10.67    0.64   0
   3  -4  -8  113.94    1.29   0
   4  -9 -11   22.12    0.82   0
   4  -3  -8  101.04    1.43   0
   4   2  -2    3.17    0.83   0
   4   4   3  257.34    1.89   0
   5  -7 -11   -0.16    0.86   0
   5  -5 -10    2.60    0.77   0
   5   4   2  114.64    1.55   0
   6  -4 -10    4.20    1.10   0
   6   1  -5   28.92    1.28   0
   6   4   1    6.74    0.95   0
   7   2  -4  146.97    2.17   0
   7   3  -2   56.27    1.55   0
   7   5   4    8.94    0.98   0
   8  -2  -9  301.00    3.27   0
   8  -1  -8  302.00    3.25   0
   8   0  -7  127.84    2.28   0
   8   2  -4   56.79    1.66   0
   9  -3 -10   -2.53    1.28   0
   9   0  -7   16.72    1.49   0
   9   4   0    1.62    1.20   0
   9   5   3   -0.54    1.26   0
  10  -3 -10  107.79    2.49   0
  10   0  -7    6.84    1.47   0
  10   4   0   36.16    1.69   0
  11   2  -4    5.08    1.51   0
  11   3  -2   15.20    1.60   0
  11   5   4   63.50    1.96   0
  -6 -14   8    1.19    1.98   0
  -6 -13   8    0.90    2.00   0
  -6  -9  15    7.47    2.20   0
  -6  -9  16   19.89    2.42   0
  -6  -8  12   -2.33    1.71   0
  -6  -8  13   -0.92    1.78   0
  -6  -8  14   17.89    2.13   0
  -6  -8  15    0.36    1.92   0
  -5 -15   4    1.47    1.74   0
  -5 -13   3   47.79    2.05   0
  -5 -11   3  155.83    2.76   0
  -5 -10   3  167.88    2.74   0
  -5  -7   5   19.27    1.47   0
  -5  -6   6   46.90    1.68   0
  -5  -6  18    3.31    2.02   0
  -5  -5   8    1.64    1.24   0
  -5  -5  16    9.53    1.84   0
  -4 -17   2   23.33    2.19   0
  -4 -16   1   50.95    2.09   0
  -4 -12   0    1.83    1.31   0
  -4 -11   0   20.70    1.51   0
  -4 -10   0  140.36    2.17   0
  -4  -6   2  215.70    2.31   0
  -4  -5   3    3.77    1.02   0
  -4  -5  21    8.25    2.05   0
  -4  -4  19    5.60    1.94   0
  -4  -3  17   -0.17    1.45   0
  -3 -15  -2    1.53    1.12   0
  -3  -4  23    0.27    1.89   0
  -3  -3  21   15.12    1.82   0
  -3  -2  19   10.89    1.55   0
  -3  -1   8  513.43    3.16   0
  -3  -1  15   57.57    1.91   0
  -3  -1  16   56.01    1.78   0
  -2 -14  -4   -0.29    1.00   0
  -2  -9  -4    1.38    0.68   0
  -2  -2  22   19.49    2.00   0
  -2  -1   3 1251.52    3.39   0
  -2  -1  20   -0.53    1.26   0
  -2   0  17    6.61    1.09   0
   0   2  17   60.76    1.34   0
   1   1   0   63.83    0.62   0
   2   3   3  425.86    1.66   0
   3   2  -1  535.70    2.55   0
   4   5   8  128.45    1.21   0
   5 -10 -12   32.70    1.10   0
   5  -2  -8   30.96    1.16   0
   5  -1  -7  455.55    3.10   0
   5   0  -6  251.92    2.40   0
   5   2  -3    8.74    1.01   0
   5   3  -1  293.76    2.44   0
   6  -8 -12   28.92    1.25   0
   6   3  -2   14.43    1.08   0
   6   5   4   -1.28    0.91   0
   7  -7 -12    1.67    0.95   0
   7  -1  -8  240.82    2.75   0
   7   0  -7    2.83    1.10   0
   7   4   0    8.92    1.11   0
   7   5   3   78.11    1.70   0
   8  -9 -13   57.19    1.80   0
   8  -6 -12    6.76    1.34   0
   8  -3 -10   79.14    1.95   0
   8   1  -6  483.32    3.97   0
   8   5   3  375.77    3.28   0
   8   6  10    4.90    1.06   0
   9  -8 -13  162.18    2.77   0
   9  -4 -11   35.32    1.70   0
   9   1  -6   15.04    1.15   0
   9   3  -3    0.69    1.24   0
   9   6   9   15.25    1.25   0
   9   6  10    8.43    1.14   0
  10  -4 -11  130.73    2.68   0
  10   5   3    2.76    1.24   0
  11   4   0  105.47    2.37   0
  11   5   3   46.70    1.84   0
  -6 -13   9   17.38    2.22   0
  -6 -13  10    1.35    2.15   0
  -6 -12  10   59.92    2.80   0
  -6 -12  11   38.95    2.59   0
  -6 -11   9    1.33    1.79   0
  -6 -11  12    5.90    2.11   0
  -6 -11  13   91.24    3.18   0
  -6 -10  10   88.83    2.84   0
  -6 -10  11    1.66    1.98   0
  -6 -10  13   27.29    2.47   0
  -6 -10  14   86.71    3.16   0
  -6  -9  13  102.59    3.05   0
  -6  -9  14    2.13    1.97   0
  -5 -16   5    1.61    1.92   0
  -5 -14   4   16.13    1.86   0
  -5 -13   4   -1.93    1.76   0
  -5 -10   4   62.73    2.08   0
  -5  -8   5    4.84    1.39   0
  -5  -7  19    9.82    2.23   0
  -5  -6   7  215.18    2.91   0
  -5  -6  17    0.92    1.86   0
  -5  -5  10   44.58    1.85   0
  -5  -5  11    1.23    1.46   0
  -5  -5  13   79.84    2.37   0
  -5  -5  14    6.67    1.66   0
  -4  -8   1  178.70    2.25   0
  -4  -5  20   34.49    2.32   0
  -4  -4   5   22.98    1.03   0
  -4  -3   8  304.54    2.94   0
  -4  -3  16    3.31    1.49   0
  -3 -16  -1   58.06    2.14   0
  -3 -10  -2    0.28    0.95   0
  -3  -7  -1  111.51    1.56   0
  -3  -4  22    4.61    1.88   0
  -3  -3   3  614.46    3.07   0
  -3  -2   5   69.76    1.33   0
  -3  -2  18    6.37    1.40   0
  -3  -1   9   19.90    1.11   0
  -3  -1  14  240.83    2.81   0
  -2 -13  -4   24.06    1.19   0
  -2  -5  -2  680.27    2.45   0
  -2  -3  23   31.87    2.01   0
  -2   0  16   13.19    1.33   0
  -1  -1  22    2.58    1.61   0
  -1   1  17  176.20    2.21   0
   0   1  20   67.30    1.62   0
   2  -5  -8   41.78    0.77   0
   3   3   1  447.04    2.25   0
   4  -8 -11  138.74    1.61   0
   4   1  -4  153.65    1.75   0
   5  -3  -9    0.54    0.83   0
   5   1  -5  723.42    3.84   0
   5   4   1   49.84    1.20   0
   5   5   5  219.26    1.94   0
   6  -1  -8   50.49    1.47   0
   6   4   0   95.73    1.67   0
   7  -3 -10   37.95    1.48   0
   7   1  -6   93.40    1.90   0
   8  -8 -13   24.81    1.52   0
   8  -4 -11    8.83    1.25   0
   8   3  -3   12.94    1.26   0
   8   6   8   17.98    1.21   0
   8   6   9   23.62    1.18   0
   8   6  11    9.89    1.02   0
   9  -5 -12   24.97    1.69   0
   9  -1  -9   67.01    2.02   0
   9   4  -1    9.61    1.29   0
   9   5   2   24.05    1.40   0
   9   6   7   19.92    1.34   0
   9   6   8   12.84    1.22   0
  10  -5 -12    6.04    1.47   0
  10  -2 -10   -1.18    1.38   0
  10  -1  -9   93.38    2.36   0
  10   0  -8   26.12    1.71   0
  10   4  -1   60.72    1.95   0
  10   5   2   34.62    1.61   0
  10   6   8    8.98    1.29   0
  10   6   9   16.78    1.25   0
  11   3  -3    6.39    1.44   0
  11   4  -1    2.96    1.43   0
  11   5   2   23.22    1.62   0
  -6 -12  12   34.36    2.26   0
  -5 -16   6   23.80    2.38   0
  -5 -15   6   23.03    2.46   0
  -5 -14   5    2.49    1.75   0
  -5 -12   4    3.06    1.59   0
  -5 -11   4   24.80    1.76   0
  -5  -8   6  177.22    2.82   0
  -5  -8  18   19.20    2.32   0
  -5  -7  18    1.34    1.50   0
  -5  -6  10   19.08    1.61   0
  -5  -6  14   42.54    2.18   0
  -5  -6  15   20.02    1.92   0
  -5  -6  16   43.04    1.95   0
  -4 -17   3    5.04    1.84   0
  -4 -16   2   21.38    1.89   0
  -4 -13   1   30.73    1.83   0
  -4  -9   1  294.45    2.93   0
  -4  -7   2   26.42    1.27   0
  -4  -6   3  136.64    2.04   0
  -4  -6  21    5.77    2.09   0
  -4  -5   4    5.56    1.14   0
  -4  -4   6  125.44    2.02   0
  -4  -4  17   33.92    2.02   0
  -4  -3   9   81.16    1.86   0
  -4  -3  10  156.81    2.39   0
  -4  -3  12   44.09    1.73   0
  -4  -3  13   71.29    2.03   0
  -4  -3  14   15.66    1.55   0
  -3 -11  -2   14.17    1.02   0
  -3  -4  21    0.57    1.90   0
  -3  -3  20   16.93    1.70   0
  -3  -2  17   26.34    1.63   0
  -3  -1  10   15.61    1.14   0
  -3  -1  11  248.37    2.57   0
  -3  -1  12  276.37    2.77   0
  -3  -1  13    5.09    1.15   0
  -2 -11  -4    7.37    0.79   0
  -2 -10  -4    7.95    0.74   0
  -2  -7  -3   11.88    0.69   0
  -2  -4  -1   13.74    0.60   0
  -2  -4  24    4.90    1.98   0
  -2  -2  21   30.17    1.79   0
  -2  -1  19   78.40    2.06   0
  -2   0  15  112.87    1.95   0
  -1   1  16   19.23    1.19   0
   0   2  16    2.44    0.81   0
   1   2  19   67.76    1.43   0
   2  -7  -9   49.37    0.71   0
   2   3  18   77.01    1.19   0
   3  -7 -10   23.99    0.76   0
   3   4   4   43.32    0.82   0
   4   4   2  227.63    1.92   0
   4   5   7    0.51    0.52   0
   5  -9 -12   11.16    0.87   0
   5  -6 -11   85.03    1.46   0
   5  -4 -10  110.46    1.66   0
   6  -2  -9    5.17    1.03   0
   6   0  -7  234.74    2.54   0
   6   5   3  165.19    1.96   0
   7  -9 -13   34.01    1.32   0
   7  -4 -11   15.47    1.21   0
   7   2  -5   47.66    1.54   0
   7   4  -1   64.20    1.62   0
   7   5   2   36.07    1.31   0
   7   6   8  282.24    2.52   0
   7   6   9   64.29    1.39   0
   7   6  10   39.07    1.14   0
   8  -5 -12   18.24    1.36   0
   8  -1  -9   75.62    1.94   0
   8   6   7   99.47    1.77   0
   9  -7 -13   -0.03    1.24   0
   9  -3 -11    0.95    1.29   0
   9  -2 -10    0.92    1.25   0
   9   1  -7   16.30    1.46   0
   9   5   1   39.89    1.61   0
   9   6   6    3.96    1.20   0
  10  -3 -11   24.63    1.73   0
  10   1  -7  239.34    3.33   0
  10   4  -2    8.97    1.38   0
  10   5   1   47.85    1.78   0
  10   6   6   -0.04    1.26   0
  10   6   7   45.43    1.60   0
  11   6   7   44.63    1.86   0
  -5 -14   6    3.82    1.88   0
  -5 -13   5   62.20    2.38   0
  -5 -12   5   46.45    2.16   0
  -5 -11   5   13.62    1.70   0
  -5 -10   5  129.51    2.68   0
  -5  -9   6   69.75    2.23   0
  -5  -8   7   21.30    1.71   0
  -5  -8  17   28.72    2.42   0
  -5  -7   9   30.94    1.76   0
  -5  -7  15   63.08    2.53   0
  -5  -7  16    0.36    1.85   0
  -5  -6  11   -0.07    1.44   0
  -5  -6  12  197.39    3.23   0
  -5  -6  13    2.51    1.60   0
  -4 -17   4    0.23    2.05   0
  -4 -16   3   -0.14    1.91   0
  -4 -15   2   -0.45    1.47   0
  -4 -12   1   -0.74    1.18   0
  -4 -11   1  146.69    2.41   0
  -4 -10   1  127.84    2.19   0
  -4  -6  20    1.19    1.94   0
  -4  -5  18  285.74    4.11   0
  -4  -4   7    5.40    1.21   0
  -4  -4  16  164.65    3.03   0
  -3  -8  -1   40.56    1.27   0
  -3  -6   0   11.89    0.85   0
  -3  -5   1  417.03    2.61   0
  -3  -5  22   17.79    2.18   0
  -3  -4   2   10.17    0.92   0
  -3  -2   6   27.78    1.14   0
  -2 -15  -3    2.55    1.14   0
  -2  -4  23    3.17    2.12   0
  -2  -3  22   24.74    1.93   0
  -2  -2  20    0.75    1.62   0
  -2  -1   4  176.24    1.51   0
  -2  -1  18   33.34    1.57   0
  -1  -1  21   10.58    1.37   0
  -1   0  19   23.50    1.35   0
  -1   1   6   31.40    0.71   0
  -1   1  15   21.11    1.20   0
   0   1  19    8.55    1.14   0
   0   2  15   13.67    0.92   0
   1   0  -2  150.79    0.96   0
   2   2   0  934.95    2.76   0
   4  -5 -10   17.33    0.88   0
   4  -2  -8   47.93    1.24   0
   4  -1  -7    4.65    0.83   0
   4   2  -3  357.35    2.49   0
   4   3  -1  231.08    2.00   0
   5   2  -4   24.11    1.17   0
   5   3  -2  420.67    2.94   0
   5   5   4    3.81    0.71   0
   6  -3 -10    1.34    0.96   0
   6   1  -6    8.45    0.85   0
   6   3  -3   19.91    1.19   0
   7  -8 -13  122.46    2.13   0
   7  -1  -9   28.64    1.40   0
   7   0  -8    5.25    1.09   0
   7   6   7  164.34    2.06   0
   8  -7 -13    2.25    1.09   0
   8   5   1    6.06    1.15   0
   8   6   6   67.80    1.58   0
   9  -6 -13    5.07    1.49   0
   9  -4 -12   12.12    1.57   0
   9   2  -6   22.57    1.54   0
   9   4  -2   12.43    1.31   0
   9   6   5   16.91    1.23   0
  10   6   5    9.96    1.24   0
  11   4  -2   20.23    1.68   0
  11   5   1    1.05    1.25   0
  11   6   5    5.57    1.50   0
  11   6   6   11.76    1.40   0
  -5 -14   7   -3.00    1.94   0
  -5 -13   6    2.90    1.76   0
  -5 -13   7   37.22    2.23   0
  -5  -9  16   11.36    2.15   0
  -5  -9  17    1.76    2.16   0
  -5  -8   8  114.69    2.58   0
  -5  -8   9   56.76    2.13   0
  -5  -8  15   26.16    2.21   0
  -5  -8  16    1.91    2.06   0
  -5  -7  10   27.11    1.82   0
  -5  -7  12   81.46    2.50   0
  -5  -7  13    1.87    1.74   0
  -5  -7  14    5.74    1.76   0
  -4 -17   5    4.44    2.21   0
  -4 -14   2    2.82    1.45   0
  -4  -9   2    2.40    1.14   0
  -4  -7   3   36.10    1.43   0
  -4  -7  20   -0.83    2.00   0
  -4  -6   4    4.49    1.16   0
  -4  -6  19   44.33    2.44   0
  -4  -5  17    0.17    1.73   0
  -4  -4   8  268.94    2.89   0
  -4  -4   9    4.33    1.22   0
  -3 -17   1   29.17    2.05   0
  -3 -16   0   44.09    1.92   0
  -3 -14  -1   16.73    1.32   0
  -3  -5  21   29.56    2.25   0
  -3  -4  20    0.87    1.62   0
  -3  -2  15  140.26    2.46   0
  -2  -3  21    2.90    1.81   0
  -2   0  10  214.47    2.10   0
  -2   0  11   58.90    1.42   0
  -2   0  13    5.96    0.99   0
  -1  -2  22    5.81    1.74   0
  -1   1  14   20.67    1.10   0
   0 -13  -7    1.05    0.57   0
   0   0  21   -0.79    1.10   0
   1   2   2  632.68    1.49   0
   1   3  14   78.40    1.04   0
   3  -3  -8   17.45    0.83   0
   3   0  -5  477.62    2.58   0
   4  -7 -11  333.93    2.36   0
   4   0  -6   11.71    0.93   0
   4   5   6  106.68    1.21   0
   5  -8 -12  160.57    1.92   0
   5  -2  -9  281.85    2.59   0
   5  -1  -8   55.52    1.38   0
   5   0  -7  137.27    1.91   0
   5   4   0 1033.06    4.37   0
   6  -6 -12   36.52    1.35   0
   6  -4 -11   93.33    1.74   0
   6   5   2  127.10    1.82   0
   6   6  10  302.72    2.19   0
   6   6  11   54.62    1.11   0
   7   1  -7   68.68    1.75   0
   7   4  -2    6.21    1.10   0
   7   5   1   27.48    1.27   0
   7   6   6   22.08    1.05   0
   8  -4 -12    4.39    1.34   0
   8   5   0   86.27    1.99   0
   8   6   5   28.84    1.25   0
   9  -8 -14   21.86    1.67   0
   9  -1 -10   31.84    1.70   0
   9   5   0  171.11    2.60   0
   9   6   4    5.67    1.13   0
  10  -2 -11   19.67    1.67   0
  10   0  -9   15.42    1.63   0
  10   1  -8  334.05    3.89   0
  10   3  -5    1.31    1.34   0
  10   4  -3    0.58    1.33   0
  10   5   0    6.66    1.36   0
  10   6   4   62.87    1.85   0
  11   5   0   30.14    1.75   0
  11   6   4  117.49    2.44   0
  -5 -14   8    3.33    1.90   0
  -5 -14   9    0.28    2.08   0
  -5 -12   7    4.09    1.81   0
  -5 -12   8    0.44    1.85   0
  -5 -11   8    0.40    1.77   0
  -5 -10   7    1.77    1.60   0
  -5 -10   8   64.04    2.39   0
  -5 -10  15    6.35    2.20   0
  -5  -9   8   -0.37    1.56   0
  -5  -9  10  166.06    3.21   0
  -5  -9  13    3.34    1.80   0
  -5  -9  14   11.20    2.07   0
  -5  -9  15   15.33    2.19   0
  -5  -8  10    0.92    1.57   0
  -5  -8  11    7.59    1.73   0
  -5  -8  12   52.43    2.30   0
  -5  -8  13   44.82    2.28   0
  -5  -8  14    3.44    1.40   0
  -4 -16   4    2.77    1.78   0
  -4 -12   2   52.86    1.87   0
  -4 -11   2   22.17    1.52   0
  -4 -10   2   14.05    1.36   0
  -4  -6   5  163.15    2.32   0
  -4  -5   6  131.99    2.11   0
  -4  -5  16   57.08    2.29   0
  -4  -4  10  123.82    2.27   0
  -4  -4  11   23.98    1.56   0
  -4  -4  12  307.43    3.46   0
  -4  -4  13   -0.60    0.99   0
  -3 -12  -1   20.01    1.36   0
  -3 -11  -1   -0.06    1.14   0
  -3  -9  -1   99.38    1.63   0
  -3  -7   0   64.96    1.32   0
  -3  -4  19    5.35    1.65   0
  -3  -2   8   78.63    1.59   0
  -2 -14  -3    1.58    1.09   0
  -2  -8  -3    4.46    0.71   0
  -2  -5  23   19.03    2.36   0
  -2  -4  22   -0.12    1.69   0
  -2  -2  19   -0.74    1.32   0
  -2  -1  16  185.14    2.68   0
  -1 -14  -5    7.68    0.89   0
  -1  -3  23   13.25    2.04   0
  -1   1  13  213.57    2.09   0
   0 -12  -7   24.40    0.68   0
   0   1  18   86.99    1.77   0
   2  -3  -7   15.88    0.68   0
   2  -1  -5  344.05    1.87   0
   2   3  17    5.36    0.70   0
   3   2  -2  117.50    1.40   0
   4  -3  -9   -0.08    0.69   0
   4   1  -5  159.50    1.83   0
   4   4   1   10.68    0.78   0
   5   5   3  324.71    2.41   0
   6  -9 -13    7.50    0.95   0
   6  -1  -9    0.42    1.00   0
   6   0  -8    2.20    1.03   0
   6   6   7   91.22    1.48   0
   6   6  12  121.11    1.35   0
   7  -7 -13  120.42    2.05   0
   7   6   5   10.13    0.96   0
   8  -1 -10   20.36    1.44   0
   8   0  -9   41.91    1.65   0
   8   3  -5    4.05    1.15   0
   8   6   4   60.87    1.58   0
   9  -5 -13   12.63    1.43   0
   9  -2 -11    2.19    1.32   0
   9   1  -8  106.47    2.33   0
   9   3  -5  211.87    2.95   0
   9   4  -3   56.35    1.64   0
   9   5  -1   -0.80    1.11   0
   9   6   3  127.57    2.25   0
  10   6   3   81.75    2.04   0
  11   6   3   29.38    1.65   0
  -5 -13  10   -1.28    2.07   0
  -5 -13  11  171.49    3.98   0
  -5 -12  10   -0.01    2.02   0
  -5 -12  11    1.33    2.09   0
  -5 -12  12   42.32    2.72   0
  -5 -11   9   14.47    2.01   0
  -5 -11  10    0.56    1.94   0
  -5 -11  13   41.82    2.62   0
  -5 -10   9   68.09    2.46   0
  -5 -10  11  102.97    2.99   0
  -5 -10  12  350.00    4.74   0
  -5 -10  14  121.11    3.25   0
  -5  -9  11   45.60    2.22   0
  -4 -16   5   14.05    2.07   0
  -4 -13   3   -1.13    1.38   0
  -4 -12   3    6.78    1.64   0
  -4 -10   3   28.27    1.74   0
  -4  -9   3  124.40    2.24   0
  -4  -8  19   -0.82    2.15   0
  -4  -7   4    4.15    1.19   0
  -4  -6  16   27.86    2.05   0
  -4  -6  17   42.99    2.24   0
  -4  -5   8   30.88    1.53   0
  -4  -5  14  202.39    3.20   0
  -3 -18   3   -0.27    1.82   0
  -3 -16   1    1.27    1.47   0
  -3 -14   0   10.09    1.53   0
  -3  -6   1    3.29    0.86   0
  -3  -6  21    9.01    2.07   0
  -3  -5   2    6.88    0.94   0
  -3  -5  20   12.61    1.84   0
  -3  -4   3  477.88    2.83   0
  -3  -3   5   85.13    1.52   0
  -3  -3  16    9.30    1.50   0
  -3  -2   9   73.83    1.64   0
  -3  -2  10  714.76    4.17   0
  -3  -2  11  106.47    1.95   0
  -3  -2  12   -0.96    1.10   0
  -2 -13  -3   15.21    1.19   0
  -2  -3  20    4.07    1.52   0
  -2  -2  18   27.85    1.61   0
  -2  -1   5 4546.52    7.22   0
  -2  -1  15  811.21    4.87   0
  -1 -13  -5   40.88    1.17   0
  -1  -2  21    2.45    1.60   0
  -1   0  17    0.56    0.97   0
  -1   1  12   10.25    0.93   0
   0 -11  -7   16.09    0.54   0
   0  -1  22    3.13    1.39   0
   0   0  20   77.51    1.96   0
   1   1  20   16.03    1.24   0
   1   3  13   11.41    0.58   0
   2   3   2   67.18    0.87   0
   3 -10 -11   87.33    0.97   0
   3  -6 -10   86.71    1.17   0
   3  -4  -9  115.87    1.36   0
   3   1  -4   25.92    0.94   0
   4   5   5   15.30    0.76   0
   5  -7 -12  181.29    2.01   0
   5  -3 -10  118.37    1.75   0
   5   3  -3  250.95    2.41   0
   6  -5 -12   21.04    1.25   0
   6  -2 -10    5.09    1.03   0
   6   1  -7   73.55    1.68   0
   6   3  -4   29.84    1.30   0
   6   5   1  181.81    2.15   0
   7  -6 -13   -0.73    1.10   0
   7  -4 -12   11.34    1.16   0
   7   5   0   67.91    1.63   0
   7   6   4   11.01    1.02   0
   8  -8 -14   88.67    2.08   0
   8  -5 -13  100.73    2.23   0
   8   2  -7   45.75    1.63   0
   8   5  -1   -1.28    1.09   0
   8   6   3   -0.06    1.01   0
   9  -7 -14    9.32    1.34   0
   9  -3 -12   41.06    1.76   0
   9   2  -7   54.25    1.87   0
   9   6   2   15.63    1.31   0
  10   4  -4    1.50    1.34   0
  10   6   2    1.00    1.20   0
  11   6   2    0.02    1.30   0
  -4 -16   6   73.33    2.87   0
  -4 -16   7   13.73    2.28   0
  -4 -11   3  102.67    2.30   0
  -4  -8   4  144.15    2.35   0
  -4  -8  18  124.86    3.43   0
  -4  -6   6    2.49    0.89   0
  -4  -6   7    0.24    1.23   0
  -4  -6  15   95.76    2.66   0
  -4  -5   9   -0.70    1.18   0
  -4  -5  10   87.99    2.13   0
  -4  -5  11    0.12    1.37   0
  -4  -5  12  145.08    2.67   0
  -3 -18   4    0.78    1.97   0
  -3 -17   3    0.75    2.03   0
  -3 -15   1   21.38    1.64   0
  -3  -8   0   13.10    0.96   0
  -3  -6  20    6.94    1.93   0
  -3  -5  19   50.49    2.29   0
  -3  -3   6  949.58    4.30   0
  -2 -15  -2   21.13    1.48   0
  -2 -12  -3    1.27    0.93   0
  -2 -11  -3    9.75    0.95   0
  -2 -10  -3  172.58    1.87   0
  -2  -5  -1   48.37    0.96   0
  -2  -5  22   41.68    2.37   0
  -2  -4  21   -0.51    1.61   0
  -2  -3  19   87.35    2.50   0
  -2  -1  14  181.92    2.52   0
  -1  -3  22    1.77    1.81   0
  -1  -1  19    4.14    1.22   0
  -1   0  16   72.28    1.73   0
  -1   1   8    0.42    0.51   0
  -1   1   9   55.46    1.05   0
  -1   1  10  137.36    1.50   0
  -1   1  11    8.39    0.84   0
   0   1  17   17.48    1.20   0
   0   2  13  152.88    1.54   0
   1   2  17    1.67    0.87   0
   2  -6  -9  108.02    1.02   0
   4 -10 -12    2.74    0.60   0
   4  -6 -11    4.25    0.71   0
   4  -4 -10    6.52    0.71   0
   4   2  -4  126.97    1.69   0
   4   3  -2  329.59    2.43   0
   5  -4 -11   51.01    1.37   0
   5   4  -1   15.28    1.05   0
   5   5   2  553.67    3.16   0
   6   2  -6   13.29    1.17   0
   6   6   5   10.26    0.99   0
   7  -2 -11  364.08    3.46   0
   7  -1 -10   36.43    1.49   0
   7   0  -9   26.46    1.39   0
   7   1  -8    2.64    1.13   0
   7   3  -5   10.02    1.19   0
   7   4  -3  132.63    2.14   0
   8  -7 -14   75.99    2.02   0
   8  -3 -12   36.04    1.59   0
   8   4  -4  220.80    2.82   0
   8   6   2  133.18    2.17   0
   9  -6 -14    7.17    1.35   0
   9  -1 -11    4.21    1.38   0
   9   1  -9   10.08    1.40   0
   9   5  -2   14.10    1.41   0
   9   6   1    0.44    1.28   0
  10   2  -8    3.36    1.36   0
  11   6   1   98.90    2.38   0
  -4 -15   6   41.91    2.32   0
  -4 -14   6   94.32    2.74   0
  -4 -13   5   10.96    1.77   0
  -4 -12   4   86.91    2.36   0
  -4 -11   4    6.51    1.49   0
  -4 -10   4  168.11    2.74   0
  -4  -9   4   85.87    2.03   0
  -4  -8   5   30.06    1.59   0
  -4  -8  16   50.45    2.53   0
  -4  -8  17   75.88    2.79   0
  -4  -7   6   13.96    1.40   0
  -4  -7  15    1.51    1.76   0
  -4  -6   9   91.09    2.17   0
  -4  -6  10   42.34    1.79   0
  -4  -6  11  236.50    3.23   0
  -4  -6  12    1.59    1.51   0
  -4  -6  13    5.63    1.66   0
  -4  -6  14  177.37    2.95   0
  -3 -12   0    9.96    1.18   0
  -3 -10   0  141.55    2.08   0
  -3  -9   0   46.67    1.36   0
  -3  -7   1    0.96    0.88   0
  -3  -7  20   35.33    2.47   0
  -3  -6  19  114.99    3.03   0
  -3  -4   4    1.23    0.70   0
  -3  -3   7   70.13    1.53   0
  -3  -3  13   13.63    1.40   0
  -3  -3  14    7.73    1.35   0
  -2  -6  22   67.96    2.97   0
  -2  -4   0   10.56    0.67   0
  -2  -4  20    1.12    1.56   0
  -2  -2  17  119.23    2.35   0
  -2  -1   6  861.46    3.39   0
  -2  -1  13 1055.28    5.11   0
  -1 -15  -4    2.45    1.04   0
  -1 -12  -5  102.23    1.42   0
  -1 -11  -5    2.50    0.71   0
  -1  -4  23    7.31    1.85   0
  -1  -2  20    2.89    1.58   0
   0  -1  21    8.26    1.32   0
   0   0  19    0.14    1.25   0
   2   2  19   45.35    1.29   0
   3  -9 -11  121.17    1.16   0
   4  -9 -12   91.81    1.28   0
   4  -1  -8   53.14    1.23   0
   4   0  -7    9.31    0.92   0
   4   4   0  140.11    1.62   0
   4   5   4  141.18    1.44   0
   5  -6 -12   19.51    0.96   0
   5  -1  -9   44.13    1.30   0
   6  -7 -13   11.90    0.96   0
   6   5   0   66.92    1.54   0
   6   6   4    1.60    0.94   0
   7  -8 -14   26.48    1.35   0
   7   2  -7  135.64    2.22   0
   7   5  -1   24.84    1.31   0
   8   0 -10  352.70    3.61   0
   8   1  -9    4.11    1.19   0
   8   3  -6   82.62    1.97   0
   9   7   7   15.53    1.30   0
   9   7   8   -1.33    1.05   0
  10   3  -7   11.23    1.44   0
  10   4  -5    1.47    1.36   0
  10   6   0    1.59    1.28   0
  10   7   6   27.74    1.58   0
  10   7   7   10.37    1.22   0
  11   7   6    1.03    1.22   0
  -4 -15   8   38.61    2.53   0
  -4 -14   7   20.38    2.14   0
  -4 -13   6  129.35    3.00   0
  -4 -11   5  169.65    2.95   0
  -4 -10   5   -1.15    1.42   0
  -4 -10  16    5.73    2.15   0
  -4  -9   5    4.63    1.39   0
  -4  -9  15    1.67    1.84   0
  -4  -8   6   82.09    2.09   0
  -4  -8  14  108.68    2.85   0
  -4  -8  15    2.00    1.83   0
  -4  -7   7    6.64    1.39   0
  -4  -7   8   43.87    1.80   0
  -4  -7  12   72.05    2.28   0
  -4  -7  13   40.82    2.14   0
  -4  -7  14   31.03    2.04   0
  -3 -17   4  139.36    3.33   0
  -3 -16   3    0.45    1.63   0
  -3 -15   2   33.15    1.87   0
  -3 -13   1   33.95    1.65   0
  -3  -8   1    3.91    1.11   0
  -3  -7  19   -0.04    1.95   0
  -3  -6   2  395.67    2.84   0
  -3  -6  18    1.43    1.79   0
  -3  -5   3  128.35    1.78   0
  -3  -5  17   74.75    2.43   0
  -3  -4  15   33.53    1.79   0
  -3  -3   8    6.62    1.16   0
  -3  -3   9   25.48    1.34   0
  -3  -3  10  204.98    2.52   0
  -3  -3  11  360.40    3.30   0
  -3  -3  12   17.66    1.38   0
  -2  -5  21    3.90    1.69   0
  -2  -3  18  119.66    2.53   0
  -2  -2  16  142.74    2.47   0
  -2  -1   7   58.96    1.19   0
  -2  -1  12   44.40    1.39   0
  -1  -5  23   25.43    2.37   0
  -1  -4  22   18.46    2.07   0
  -1  -3  21    1.46    1.46   0
  -1   0  15   44.58    1.35   0
   0  -3  23   39.94    2.29   0
   0  -2  22   18.76    1.65   0
   0   1  16  100.81    1.72   0
   1   0  21   55.54    1.83   0
   2   2  -1  981.65    3.01   0
   3  -1  -7    3.11    0.70   0
   3   2  -3   15.29    0.90   0
   3   3  -1    3.97    0.74   0
   3   4   2   57.24    0.95   0
   4  -2  -9    0.90    0.73   0
   4   1  -6    1.28    0.88   0
   5  -2 -10    5.86    0.95   0
   5   1  -7   -1.21    0.95   0
   5   3  -4    9.53    1.06   0
   5   4  -2  113.64    1.76   0
   5   5   1  131.18    1.74   0
   5   6   7  197.85    1.77   0
   5   6   8   17.20    0.81   0
   5   6   9   59.37    1.02   0
   5   6  10   12.06    0.68   0
   6  -6 -13    6.42    1.08   0
   6  -4 -12   86.73    1.71   0
   6  -1 -10  175.83    2.32   0
   6   1  -8  147.32    2.16   0
   6   4  -3   15.59    1.17   0
   7   3  -6  126.48    2.17   0
   7   4  -4   70.74    1.77   0
   7   6   2   49.64    1.46   0
   8  -2 -12    3.08    1.26   0
   8  -1 -11   92.91    2.12   0
   8   7   7  233.84    2.57   0
   8   7   8   38.32    1.36   0
   8   7   9    1.36    0.94   0
   9  -5 -14  110.43    2.38   0
   9  -3 -13    5.20    1.34   0
   9   3  -7   11.28    1.43   0
   9   4  -5    2.42    0.96   0
   9   5  -3  167.09    2.70   0
   9   6   0   12.60    1.35   0
   9   7   5    1.65    1.22   0
   9   7   6   28.92    1.32   0
  10   7   4    9.90    1.45   0
  10   7   5   -1.75    1.07   0
  11   7   5   -0.16    1.24   0
  -4 -14   9   14.14    2.21   0
  -4 -14  10   28.23    2.47   0
  -4 -14  11   -3.55    2.22   0
  -4 -13   7   35.31    2.22   0
  -4 -13   8  174.80    3.56   0
  -4 -13   9    1.85    1.88   0
  -4 -12   7  254.52    3.83   0
  -4 -12  14    1.15    2.20   0
  -4 -11   6   29.47    1.91   0
  -4 -11   7   11.51    1.74   0
  -4 -10   6    3.25    1.54   0
  -4 -10   7    4.29    1.53   0
  -4 -10  14    5.09    2.01   0
  -4 -10  15   -0.14    2.02   0
  -4  -9   6    2.72    1.36   0
  -4  -9  13    8.44    1.79   0
  -4  -9  14    4.63    1.93   0
  -4  -8   8    0.21    1.44   0
  -4  -8  11   12.52    1.65   0
  -4  -8  12  304.52    3.98   0
  -4  -8  13   99.56    2.75   0
  -4  -7  10  103.99    2.39   0
  -4  -7  11  177.05    2.98   0
  -3 -17   5    1.30    1.95   0
  -3 -17   6   82.05    2.96   0
  -3 -16   4   43.47    2.27   0
  -3 -15   3   33.54    1.95   0
  -3 -14   2    2.32    1.35   0
  -3 -11   1  113.30    2.22   0
  -3  -9   1   75.44    1.66   0
  -3  -8  19    2.17    2.06   0
  -3  -7   2   60.62    1.57   0
  -3  -7  18    4.11    1.80   0
  -3  -6  17  221.60    3.64   0
  -3  -5   4   45.54    1.37   0
  -3  -5  16    8.25    1.65   0
  -3  -4   6  133.14    1.93   0
  -3  -4  13  140.97    2.47   0
  -3  -4  14    1.75    1.42   0
  -2 -18   2    0.52    1.68   0
  -2 -15  -1    1.71    1.14   0
  -2 -13  -2   40.03    1.40   0
  -2 -12  -2   21.15    1.24   0
  -2  -8  -2   38.63    1.08   0
  -2  -6  21    4.90    1.86   0
  -2  -5  20   13.40    1.88   0
  -2  -4  19    1.65    1.56   0
  -2  -3   2  638.14    2.70   0
  -2  -2   4 1268.27    3.91   0
  -2  -2  15  248.71    2.97   0
  -2  -1   8  135.51    1.65   0
  -2  -1   9  889.98    3.96   0
  -2  -1  10   -1.53    0.87   0
  -2  -1  11  580.77    3.53   0
  -1 -14  -4    9.68    1.03   0
  -1  -2  19   31.39    1.65   0
  -1  -1  17  147.49    2.32   0
  -1   0  14   -1.00    1.02   0
   0  -1  20   76.53    2.09   0
   0   0  18   35.12    1.53   0
   1 -13  -8  133.83    1.16   0
   1   2  16   61.47    1.22   0
   3  -8 -11   80.23    1.05   0
   3  -5 -10  127.11    1.38   0
   3  -2  -8   37.59    0.96   0
   3   0  -6 1349.46    4.36   0
   4  -8 -12   27.87    0.92   0
   4  -5 -11   10.92    0.73   0
   4   3  -3  209.40    2.05   0
   4   5   3    7.10    0.68   0
   5  -5 -12   38.75    1.25   0
   5  -3 -11    4.28    1.01   0
   5   2  -6  303.88    2.71   0
   5   6   6    5.82    0.75   0
   6  -2 -11    1.72    1.00   0
   6   2  -7  196.25    2.43   0
   6   5  -1  213.51    2.40   0
   6   6   3    7.68    0.92   0
   7  -7 -14   14.05    1.10   0
   7  -1 -11    1.64    1.13   0
   7   0 -10   72.85    1.83   0
   7   5  -2   29.23    1.38   0
   7   6   1   74.24    1.69   0
   8   3  -7   33.61    1.56   0
   8   5  -3    1.89    1.18   0
   8   6   0   73.98    1.85   0
   8   7   5   57.28    1.64   0
   8   7   6   59.96    1.51   0
   9  -7 -15    1.44    1.23   0
   9  -4 -14   11.57    1.55   0
   9  -1 -12    3.07    1.32   0
   9   1 -10    9.93    1.47   0
   9   6  -1    9.04    1.35   0
   9   7   4  141.22    2.29   0
  10   4  -6   55.51    2.05   0
  10   6  -1    0.88    1.25   0
  10   7   3    1.36    1.19   0
  -4 -13  11   52.13    2.65   0
  -4 -13  12    7.54    1.67   0
  -4 -12  11   80.64    2.90   0
  -4 -12  13    4.52    2.01   0
  -4 -11   9   44.14    2.29   0
  -4 -11  12   63.48    2.70   0
  -4 -11  13   54.39    2.71   0
  -4 -10   8   16.60    1.80   0
  -4 -10  11  208.89    3.64   0
  -4 -10  12   10.90    1.98   0
  -4 -10  13    2.07    1.87   0
  -4  -9   8    6.82    1.53   0
  -4  -9  12    0.06    1.70   0
  -3 -16   5   18.94    2.07   0
  -3 -15   4   22.77    1.90   0
  -3 -13   2   15.16    1.49   0
  -3  -8  18   85.09    2.95   0
  -3  -7  17   -0.19    1.71   0
  -3  -6  16    3.33    1.67   0
  -3  -5  15    2.43    1.53   0
  -3  -4   7    1.32    1.10   0
  -3  -4   8  343.76    3.03   0
  -3  -4  11  103.13    2.11   0
  -3  -4  12    6.71    1.35   0
  -2 -18   3    7.33    1.88   0
  -2 -11  -2    0.73    1.01   0
  -2 -10  -2  185.20    2.06   0
  -2  -9  -2   33.78    1.12   0
  -2  -7  21   17.93    2.22   0
  -2  -6  20   26.69    2.06   0
  -2  -5  19    2.40    1.83   0
  -2  -4  18   40.68    1.96   0
  -2  -2  14   85.92    1.92   0
  -1 -13  -4    6.34    0.93   0
  -1  -5  22    3.03    1.81   0
  -1  -4  21   28.94    1.95   0
  -1  -3  20   44.74    1.95   0
  -1   0  13    0.21    0.99   0
   0  -2  21    2.37    1.55   0
   0   1  15    8.39    0.96   0
   1  -3  -6 1345.64    2.73   0
   1  -1  -4  839.99    2.26   0
   1   0  20   26.69    1.46   0
   2   3   1   82.89    1.03   0
   3  -3  -9   63.76    1.17   0
   3   1  -5  720.81    3.25   0
   4   4  -1   86.86    1.40   0
   5  -8 -13   69.46    1.36   0
   5   5   0  114.72    1.70   0
   5   6   5    2.26    0.77   0
   6  -3 -12    1.59    1.13   0
   6   4  -4   -0.98    1.02   0
   7  -6 -14   17.81    1.29   0
   7  -2 -12    3.12    1.13   0
   7   2  -8  157.47    2.41   0
   7   7   7   24.35    1.16   0
   7   7   8   15.23    1.11   0
   8   6  -1   67.85    1.82   0
   9  -6 -15   25.07    1.55   0
   9  -2 -13   16.06    1.51   0
   9   2  -9   26.91    1.38   0
   9   4  -6   23.00    1.55   0
   9   5  -4   35.87    1.67   0
   9   7   3   16.45    1.31   0
  10   6  -2  382.26    4.01   0
  10   7   2   72.87    2.00   0
  11   7   2    0.92    1.37   0
  -3 -16   6   23.56    2.26   0
  -3 -15   5    1.75    1.69   0
  -3 -14   4    7.10    1.59   0
  -3 -12   2   41.60    1.71   0
  -3 -10   2   41.85    1.55   0
  -3  -9  18   19.73    2.38   0
  -3  -8   2   61.56    1.55   0
  -3  -8  17   52.52    2.55   0
  -3  -7  16    4.48    1.77   0
  -3  -6   4  212.69    2.38   0
  -3  -5   5   40.92    1.34   0
  -3  -5  13  136.65    2.58   0
  -3  -5  14   14.00    1.58   0
  -3  -4   9  178.34    2.38   0
  -3  -4  10   18.75    1.33   0
  -2 -18   4    3.48    1.89   0
  -2 -17   2   31.26    2.01   0
  -2 -16   1   50.98    2.01   0
  -2 -15   0   12.75    1.40   0
  -2 -13  -1   35.43    1.61   0
  -2  -7  20    2.93    1.88   0
  -2  -5   0  463.42    2.38   0
  -2  -4   1 1437.77    4.03   0
  -2  -4  17   77.31    2.19   0
  -2  -2  13   11.70    1.23   0
  -1 -16  -2  107.15    2.31   0
  -1 -15  -3  144.05    2.19   0
  -1  -6  22    7.20    2.21   0
  -1  -2  18  122.44    2.36   0
  -1  -1  16  109.10    2.00   0
   0  -4  23   29.03    2.06   0
   0  -3  22   19.79    1.76   0
   0  -1  19   16.47    1.49   0
   0   0  17    1.18    1.12   0
   1   1  -1  117.76    0.84   0
   1   2  15    2.30    0.75   0
   2  -2  -7    0.36    0.62   0
   2  -1  -6  145.95    1.34   0
   2   2  18   37.24    1.10   0
   2   3  15   31.08    0.84   0
   3   4   1  776.59    3.07   0
   3   5   8   -0.43    0.39   0
   4  -7 -12   49.14    1.09   0
   4   5   2   44.31    1.03   0
   5  -7 -13    1.34    0.84   0
   5   0  -9   34.41    1.26   0
   5   3  -5  466.43    3.28   0
   5   4  -3   40.23    1.32   0
   5   6   4   58.41    1.26   0
   6  -8 -14    4.86    0.97   0
   6   3  -6  235.43    2.63   0
   7   5  -3   25.55    1.31   0
   7   6   0    2.43    1.07   0
   7   7   5  142.23    2.03   0
   7   7   6  168.45    2.12   0
   7   7   9  119.43    1.67   0
   7   7  10   28.42    1.07   0
   8  -7 -15    2.41    1.08   0
   8  -1 -12   19.12    1.46   0
   8   2  -9    0.86    1.26   0
   8   4  -6   56.33    1.77   0
   8   5  -4    1.61    1.19   0
   8   7   3  195.74    2.51   0
   9  -5 -15    1.37    1.49   0
   9  -3 -14   12.25    1.44   0
   9   5  -5  118.58    2.39   0
   9   6  -2   32.72    1.66   0
   9   7   2   47.14    1.63   0
  10   5  -5   16.63    1.54   0
  10   6  -3   20.70    1.64   0
  10   7   1   46.25    1.77   0
  -3 -16   8   17.30    2.22   0
  -3 -15   6   36.66    2.26   0
  -3 -14   5   41.15    2.11   0
  -3 -12   3   36.94    1.73   0
  -3 -11   3    4.09    1.48   0
  -3 -10  17    1.93    2.15   0
  -3  -9  16    5.31    1.93   0
  -3  -9  17    7.07    1.99   0
  -3  -8   3    5.29    1.13   0
  -3  -8  16  132.64    3.21   0
  -3  -7  15   34.71    2.10   0
  -3  -6   5   63.89    1.61   0
  -3  -6  14    7.26    1.60   0
  -3  -5   7   36.46    1.46   0
  -3  -5  11  346.69    3.50   0
  -3  -5  12   61.21    1.95   0
  -2 -18   5    9.03    2.15   0
  -2 -17   3   47.20    2.25   0
  -2 -16   2    1.19    1.65   0
  -2 -12  -1   82.50    1.85   0
  -2  -8  20    2.58    2.07   0
  -2  -7  -1   49.25    1.05   0
  -2  -6  19   -0.36    1.68   0
  -2  -5  18  213.31    3.42   0
  -2  -3   3   21.46    0.90   0
  -2  -3  15   14.71    1.50   0
  -2  -2   6  146.96    1.65   0
  -2  -2  12  129.50    2.03   0
  -1 -17  -1    9.38    1.44   0
  -1 -14  -3    8.67    1.14   0
  -1 -12  -4   22.26    1.04   0
  -1  -5  21    6.03    1.74   0
  -1  -4  20   23.36    1.80   0
  -1  -3  19   16.40    1.53   0
  -1  -2  17   13.39    1.54   0
  -1  -1  15   31.32    1.35   0
  -1   0  11   72.60    1.38   0
  -1   0  12  543.64    3.19   0
   0 -15  -5    5.24    0.94   0
   0  -5  23   59.61    2.67   0
   0  -2  20    3.46    1.51   0
   1 -12  -8  174.10    1.20   0
   1  -2  22    0.50    1.58   0
   1  -1  21   14.16    1.33   0
   2  -5  -9   98.31    1.02   0
   2   0  -5   89.89    1.17   0
   3  -7 -11   22.41    0.73   0
   3   3  -2  112.22    1.43   0
   4  -4 -11    0.31    0.64   0
   4  -1  -9    0.25    0.81   0
   4   0  -8   20.97    1.06   0
   4   1  -7   31.83    1.18   0
   5  -4 -12    1.03    0.78   0
   5   5  -1   43.38    1.29   0
   6  -7 -14  100.16    1.82   0
   6  -4 -13    2.21    1.08   0
   6  -1 -11   17.63    1.23   0
   6   1  -9   18.10    1.20   0
   6   2  -8    7.87    1.13   0
   6   6   1   46.78    1.36   0
   7  -5 -14    0.38    0.97   0
   7   1 -10    8.57    1.23   0
   7   6  -1   93.49    1.89   0
   7   7  11    9.77    0.85   0
   8  -6 -15   -0.82    1.08   0
   8  -2 -13   73.26    1.97   0
   8   3  -8   54.33    1.79   0
   8   6  -2  333.74    3.41   0
   9  -1 -13   37.25    1.76   0
   9   2 -10    6.36    1.44   0
   9   4  -7    2.15    1.28   0
   9   6  -3    3.06    1.34   0
   9   7   1   18.37    1.40   0
  10   7   0   47.47    1.83   0
  -3 -15   8   -0.52    2.01   0
  -3 -15   9    3.71    2.14   0
  -3 -15  10    0.83    2.21   0
  -3 -14   6   13.32    1.88   0
  -3 -14   7   55.56    2.44   0
  -3 -13   5    2.87    1.55   0
  -3 -12   4    3.05    1.45   0
  -3 -11  16   59.25    2.86   0
  -3 -10   3   32.68    1.54   0
  -3 -10  15   28.00    2.22   0
  -3 -10  16    1.10    1.91   0
  -3  -9   3   74.48    1.80   0
  -3  -9  15   10.09    1.96   0
  -3  -8   4   64.98    1.69   0
  -3  -8  15    3.93    1.78   0
  -3  -7   4   49.33    1.54   0
  -3  -7  14   15.09    1.80   0
  -3  -6   6    4.50    1.20   0
  -3  -6  12  101.57    2.36   0
  -3  -6  13  143.18    2.71   0
  -3  -5   8  182.95    2.30   0
  -3  -5   9   50.77    1.45   0
  -3  -5  10   -1.44    0.88   0
  -2 -17   4    5.36    1.84   0
  -2 -15   1    6.07    1.40   0
  -2 -13   0   96.68    2.13   0
  -2 -11  -1    6.39    1.12   0
  -2  -8  -1  173.72    1.81   0
  -2  -8  19   -1.28    1.83   0
  -2  -7  19   54.15    2.49   0
  -2  -6  18   13.87    1.87   0
  -2  -5  17   10.46    1.66   0
  -2  -4  16  145.73    2.69   0
  -2  -3  14   20.14    1.45   0
  -2  -2   7  190.38    1.93   0
  -2  -2   8    0.65    0.92   0
  -2  -2   9  798.54    3.96   0
  -2  -2  10   91.19    1.66   0
  -1 -15  -2    8.90    1.33   0
  -1  -8  -4    0.52    0.52   0
  -1  -6  21   57.68    2.51   0
  -1  -5  20   34.24    2.19   0
  -1  -3  18   29.48    1.66   0
  -1   0   6   -0.47    0.55   0
  -1   0  10    8.76    0.91   0
   0  -4  22    0.31    1.57   0
   0  -3  21    3.37    1.42   0
   0  -1  18    5.53    1.32   0
   0   0  16   42.61    1.45   0
   1   0  -3 2005.80    3.50   0
   1   0  19   82.71    1.87   0
   1   1  17   69.06    1.52   0
   2  -3  -8  199.69    1.49   0
   2   2  -2   32.14    0.91   0
   3  -4 -10    5.30    0.66   0
   3   5   6   35.76    0.70   0
   4  -2 -10  221.38    2.12   0
   4   3  -4    2.53    0.68   0
   4   4  -2  324.46    2.48   0
   4   5   1  174.21    1.77   0
   5   2  -7   63.24    1.37   0
   5   6   3   36.64    1.06   0
   5   6  12    2.29    0.44   0
   6   3  -7    3.24    1.05   0
   6   4  -5    0.34    1.02   0
   6   5  -3   68.81    1.64   0
   6   6   0  131.07    1.96   0
   7  -4 -14    2.95    1.22   0
   7  -1 -12   93.03    2.00   0
   7   2  -9  301.93    3.18   0
   7   4  -6   -0.15    0.77   0
   7   5  -4   21.83    1.32   0
   7   7   3  198.27    2.36   0
   8  -5 -15   -0.33    1.30   0
   8   0 -12   19.27    1.49   0
   8   1 -11   27.52    1.57   0
   8   2 -10    9.33    1.32   0
   8   4  -7  140.61    2.47   0
   9  -4 -15   13.89    1.45   0
   9  -2 -14   47.53    1.87   0
   9   3  -9    1.07    1.26   0
   9   5  -6    6.00    1.38   0
   9   7   0    2.45    1.20   0
  10   6  -4  159.08    2.87   0
  10   8   5   29.75    1.63   0
  10   8   6   98.97    2.18   0
  11   8   4   -1.56    1.45   0
  11   8   5    7.61    1.33   0
  -3 -14   8   13.69    1.97   0
  -3 -14   9  230.54    4.11   0
  -3 -14  10   49.96    2.67   0
  -3 -14  11   -0.86    2.17   0
  -3 -13   6   42.45    2.16   0
  -3 -13   8   28.05    2.07   0
  -3 -13  11    5.94    2.00   0
  -3 -13  12    2.07    2.13   0
  -3 -13  13   -1.11    2.15   0
  -3 -12   6    0.71    1.78   0
  -3 -12  14   28.78    2.47   0
  -3 -11   4  107.50    2.30   0
  -3 -11   5   12.41    1.59   0
  -3 -11  14    4.24    2.00   0
  -3 -10  14   33.42    2.28   0
  -3  -9  14    6.39    1.82   0
  -3  -8  13   67.01    2.37   0
  -3  -8  14    0.49    1.64   0
  -3  -7   5   75.93    1.75   0
  -3  -7   6    0.85    1.19   0
  -3  -7  12   23.85    1.77   0
  -3  -7  13    0.86    1.10   0
  -3  -6   7  483.57    3.73   0
  -3  -6   9   14.07    1.40   0
  -3  -6  10  177.15    2.67   0
  -3  -6  11    1.24    1.34   0
  -2 -17   5   84.72    2.85   0
  -2 -17   6   -0.80    1.96   0
  -2 -16   3   43.00    2.09   0
  -2 -15   2    2.78    1.42   0
  -2 -14   1   -0.80    1.25   0
  -2 -10  -1   15.30    1.01   0
  -2  -9  -1  105.09    1.58   0
  -2  -9  19   13.41    2.26   0
  -2  -7  18   59.75    2.48   0
  -2  -6   0   57.68    1.10   0
  -2  -6  17    9.91    1.76   0
  -2  -5   1   54.57    1.09   0
  -2  -4   2  173.24    1.63   0
  -2  -4  15  293.38    3.43   0
  -2  -3   4  306.10    2.15   0
  -2  -3  13   35.28    1.51   0
  -1 -18   2    1.08    1.86   0
  -1 -17   0  108.50    2.51   0
  -1 -13  -3  175.80    2.23   0
  -1 -10  -4    0.08    0.64   0
  -1  -9  -4    7.80    0.64   0
  -1  -7  21   13.20    2.09   0
  -1  -4  19    5.03    1.47   0
  -1  -2  16    2.76    1.20   0
  -1  -1  14   72.05    1.60   0
  -1   0   7 1037.78    3.29   0
  -1   0   8  320.03    2.01   0
  -1   0   9  852.24    3.38   0
   0 -14  -5   29.64    1.16   0
   0  -6  23   12.99    2.10   0
   0  -5  22   12.45    2.17   0
   0  -2  19    3.23    1.45   0
   1  -1  20   17.93    1.52   0
   1   2   1    3.76    0.38   0
   2   1  19   26.33    1.21   0
   3  -6 -11    1.34    0.60   0
   3  -1  -8  307.91    2.21   0
   3   0  -7  790.68    3.47   0
   3   3  17    9.21    0.69   0
   3   4   0   59.72    1.08   0
   4   2  -6  497.79    3.16   0
   5  -3 -12   68.89    1.55   0
   5   4  -4   26.56    1.03   0
   5   6   2    8.56    0.87   0
   6   7   6  102.50    1.57   0
   6   7   8  169.13    1.79   0
   7  -7 -15    8.65    1.03   0
   7  -2 -13    5.07    1.13   0
   7   6  -2   54.70    1.64   0
   7   7   2  174.17    2.28   0
   8   3  -9    2.38    1.25   0
   8   7   0   17.82    1.35   0
   9  -6 -16    6.68    1.33   0
   9   1 -12   56.54    2.01   0
   9   2 -11   54.05    1.92   0
   9   4  -8    0.37    1.29   0
   9   6  -4   30.99    1.67   0
   9   8   5   19.49    1.37   0
   9   8   6    3.57    1.16   0
  10   7  -2    9.08    1.43   0
  10   8   3    6.60    1.46   0
  10   8   4    1.69    1.18   0
  -3 -13   9   -1.45    1.73   0
  -3 -13  10    1.41    1.84   0
  -3 -12   8   15.48    1.90   0
  -3 -12   9   12.24    1.93   0
  -3 -11   6  378.79    4.08   0
  -3 -11   7  279.67    3.69   0
  -3 -11  11   10.13    1.91   0
  -3 -10   5    2.71    1.39   0
  -3 -10   6  429.92    4.11   0
  -3 -10  13   11.42    1.85   0
  -3  -9   5   13.11    1.41   0
  -3  -9   6   46.35    1.78   0
  -3  -9  12    5.34    1.71   0
  -3  -9  13   -0.09    1.59   0
  -3  -8   6   61.94    1.82   0
  -3  -8   7    1.05    1.32   0
  -3  -8  11  200.76    3.17   0
  -3  -8  12   95.75    2.51   0
  -3  -7   7   33.93    1.57   0
  -3  -7   8   90.77    2.09   0
  -3  -7   9    1.90    1.35   0
  -3  -7  10   29.90    1.71   0
  -3  -7  11  315.55    3.50   0
  -2 -17   7   36.34    2.56   0
  -2 -16   5    7.44    1.85   0
  -2 -15   3   -1.30    1.44   0
  -2 -13   1    0.26    1.36   0
  -2 -12   0   31.51    1.38   0
  -2 -11   0   13.99    1.29   0
  -2 -10  18    2.91    2.21   0
  -2  -9  18   13.81    2.17   0
  -2  -8  18   -0.22    1.75   0
  -2  -7   0   33.41    1.03   0
  -2  -7  17   83.67    2.62   0
  -2  -6  16   67.22    2.25   0
  -2  -5  15   10.82    1.58   0
  -2  -4  14  167.36    2.64   0
  -2  -3   5  384.31    2.50   0
  -2  -3  11   15.00    1.24   0
  -2  -3  12    8.76    1.18   0
  -1 -18   3    2.33    2.01   0
  -1 -17   1   17.42    1.89   0
  -1 -14  -2   42.00    1.56   0
  -1  -6  20    2.58    1.78   0
  -1  -5  19   12.24    1.69   0
  -1  -4  18   26.05    1.73   0
  -1  -3  17   91.78    2.16   0
  -1  -2  15   27.58    1.53   0
   0  -4  21    7.99    1.58   0
   0  -3  20   44.33    1.88   0
   0   1  12  155.52    1.64   0
   1  -4  23   95.09    2.69   0
   1  -3  22   -0.06    1.45   0
   1  -2  21   23.82    1.56   0
   1   0  18   -0.76    1.10   0
   2   3   0  128.39    1.22   0
   3  -2  -9  163.58    1.64   0
   3   1  -6  598.06    3.07   0
   4  -5 -12   34.96    1.06   0
   4  -3 -11    3.44    0.73   0
   4   5   0  624.41    3.24   0
   5  -5 -13    6.52    0.81   0
   5   5  -2  221.60    2.22   0
   5   6   1   36.31    1.28   0
   6  -5 -14   -1.11    0.98   0
   6   0 -11    1.30    1.07   0
   6   5  -4  307.34    2.95   0
   6   6  -1  130.45    2.00   0
   6   7   9   46.44    1.08   0
   7  -6 -15   12.02    1.08   0
   7  -3 -14  102.32    2.09   0
   7   0 -12   33.63    1.47   0
   7   2 -10    0.08    1.14   0
   7   4  -7   45.26    1.59   0
   7   5  -5    4.35    1.13   0
   7   7   1   86.19    1.79   0
   8  -4 -15    6.87    1.21   0
   8  -2 -14   -0.07    1.15   0
   8   5  -6    7.77    1.34   0
   8   7  -1  228.62    2.87   0
   9   0 -13    5.96    1.45   0
   9   3 -10    8.85    1.46   0
   9   5  -7  119.14    2.46   0
   9   7  -2   49.55    1.81   0
  10   8   2   10.44    1.39   0
  -3 -11   8  250.61    3.61   0
  -3 -10   7    7.12    1.54   0
  -3 -10   8  245.16    3.44   0
  -3 -10   9    1.84    1.60   0
  -3 -10  10   79.50    2.46   0
  -3 -10  11   51.84    1.95   0
  -3  -9   7    7.03    1.46   0
  -3  -9   8   92.10    2.32   0
  -3  -9   9   33.90    1.88   0
  -3  -9  10  146.09    2.84   0
  -3  -8   8  124.81    2.40   0
  -3  -8   9    2.37    1.36   0
  -2 -16   6    1.55    1.86   0
  -2 -16   7    2.88    1.98   0
  -2 -16   8    7.42    2.03   0
  -2 -15   4   14.55    1.70   0
  -2 -12   1  150.88    2.44   0
  -2 -10   0   75.38    1.57   0
  -2 -10  17   14.58    2.26   0
  -2  -9   0    0.82    1.04   0
  -2  -9  17   11.47    2.10   0
  -2  -8  17   57.20    2.48   0
  -2  -7  16   -1.44    1.62   0
  -2  -6   1   73.05    1.27   0
  -2  -5  14   23.09    1.61   0
  -2  -4   3    6.01    0.83   0
  -2  -4  13   85.22    2.01   0
  -2  -3   6    0.60    0.85   0
  -2  -3   7  162.45    1.92   0
  -2  -3   9   49.81    1.45   0
  -2  -3  10  144.05    2.07   0
  -1 -18   4    0.88    1.98   0
  -1 -17   2   11.15    1.91   0
  -1 -16   0  102.62    2.35   0
  -1 -15  -1   51.50    1.70   0
  -1 -12  -3   75.99    1.54   0
  -1  -8  20   40.29    2.47   0
  -1  -7  20   -0.98    1.84   0
  -1  -6  19   67.58    2.40   0
  -1  -1  12  220.88    2.25   0
   0 -16  -3    5.08    1.27   0
   0 -15  -4    0.96    1.03   0
   0  -6  22   73.80    2.69   0
   0  -5  21    0.46    1.61   0
   0  -2  18   60.14    1.93   0
   1  -5  23    5.98    1.98   0
   1   1  16    0.59    0.88   0
   2   0  20    7.55    1.27   0
   3  -3 -10   99.39    1.35   0
   3   2  -5   72.39    1.32   0
   3   3  -3  617.40    3.04   0
   4  -1 -10   77.86    1.54   0
   4   3  -5    7.53    0.98   0
   4   4  -3  219.43    2.15   0
   4   6   7   63.72    0.94   0
   5   2  -8   73.79    1.62   0
   6  -1 -12    0.16    1.03   0
   6   3  -8  222.19    2.62   0
   6   6  -2  107.67    1.88   0
   6   7   3   46.00    1.28   0
   6   7  10  117.10    1.39   0
   7  -5 -15   31.18    1.46   0
   7  -1 -13   14.51    1.29   0
   7   3  -9   71.57    1.85   0
   7   7   0  601.55    4.09   0
   8  -6 -16   26.13    1.60   0
   8   2 -11   12.15    1.43   0
   8   8   4  110.45    2.05   0
   8   8   5    2.33    1.12   0
   8   8   6   23.14    1.26   0
   8   8   7   17.40    1.18   0
   8   8   8   18.59    1.13   0
   9   7  -3   11.78    1.37   0
   9   8   2   29.15    1.46   0
  10   8   0    1.25    1.43   0
  10   8   1   12.90    1.40   0
  -2 -15   5    0.80    1.65   0
  -2 -15   6   25.33    2.04   0
  -2 -15   7   63.70    2.71   0
  -2 -13   2    2.96    1.27   0
  -2 -11   1   47.60    1.67   0
  -2 -11  16    5.66    2.15   0
  -2 -10  16   62.55    2.67   0
  -2  -9  16   12.17    1.96   0
  -2  -8  16    4.36    1.77   0
  -2  -7  15   17.61    1.81   0
  -2  -6  15   48.52    1.79   0
  -2  -5   2   35.57    1.04   0
  -2  -5  13    7.58    1.41   0
  -2  -4  11   36.19    1.46   0
  -2  -4  12  355.41    3.34   0
  -1 -18   5    8.60    2.01   0
  -1 -17   3    1.50    1.85   0
  -1 -16   1   13.01    1.71   0
  -1 -13  -2    1.11    1.13   0
  -1 -11  -3   69.88    1.39   0
  -1  -5  18   60.11    2.17   0
  -1  -4  17   71.08    2.08   0
  -1  -2  14    0.82    1.06   0
  -1  -1  11   39.99    1.17   0
   0 -13  -5   19.31    0.94   0
   0  -6  21   30.15    2.30   0
   0  -4  20   21.18    1.69   0
   0  -3  19   83.88    2.17   0
   0   1  11    3.63    0.71   0
   1  -6  23    5.56    2.20   0
   1  -4  22   31.73    1.92   0
   1  -3  21   16.26    1.70   0
   1  -2  20    6.71    1.48   0
   1  -1  19   42.60    1.55   0
   1   2  13    4.40    0.60   0
   2  -4  -9   52.02    0.85   0
   2  -1  21   -0.26    1.33   0
   2   1  18    0.53    0.88   0
   3  -5 -11  140.07    1.44   0
   3   4  -1  242.87    1.93   0
   3   5   3 3331.55    5.87   0
   4  -4 -12    2.07    0.77   0
   4   5  -1   40.27    1.15   0
   4   6   5   86.78    1.18   0
   5  -8 -14   57.14    1.24   0
   5  -7 -14  178.35    2.03   0
   5  -4 -13    7.08    0.85   0
   5  -2 -12   46.04    1.32   0
   5   3  -7  712.70    4.14   0
   5   5  -3  142.04    1.97   0
   5   6   0  657.23    3.67   0
   6   4  -7    1.75    1.02   0
   6   5  -5    1.98    1.07   0
   6   7   2  145.86    1.96   0
   7  -2 -14   38.94    1.61   0
   7   5  -6   87.01    1.93   0
   7   6  -4   13.48    1.28   0
   8  -5 -16   44.39    1.78   0
   8  -3 -15   25.98    1.49   0
   8  -1 -14   15.20    1.39   0
   8   5  -7    1.54    1.22   0
   8   6  -5    5.58    1.32   0
   8   8   3   81.86    1.79   0
   9   2 -12    0.70    1.19   0
   9   5  -8   39.00    1.79   0
   9   6  -6    1.26    1.37   0
   9   8   1    5.45    1.24   0
  10   8  -1    0.90    1.23   0
  -2 -15   8    5.16    2.02   0
  -2 -15   9   48.48    2.62   0
  -2 -15  10  120.07    3.35   0
  -2 -14   5   -0.19    1.56   0
  -2 -14   6    6.20    1.94   0
  -2 -14  11   25.47    2.28   0
  -2 -14  12   90.60    3.20   0
  -2 -13   3   24.13    1.61   0
  -2 -13  13   -1.03    1.97   0
  -2 -13  14   18.23    2.45   0
  -2 -12  15   -0.41    1.93   0
  -2 -11  15    9.87    2.08   0
  -2 -10   1   38.87    1.37   0
  -2 -10  15   17.00    2.04   0
  -2  -9  15   69.09    2.53   0
  -2  -8   1  171.85    1.97   0
  -2  -7   1    1.09    0.82   0
  -2  -6   2   62.15    1.28   0
  -2  -6  13   49.24    1.87   0
  -2  -6  14   56.51    2.00   0
  -2  -5   3    4.08    0.86   0
  -2  -5  12  443.42    3.84   0
  -2  -4  10    3.08    1.13   0
  -1 -17   4   94.21    2.76   0
  -1 -16   2    4.92    1.71   0
  -1 -15   0    1.78    1.21   0
  -1 -14  -1   -0.09    1.02   0
  -1 -10  -3   19.77    0.93   0
  -1  -9  19    1.90    2.04   0
  -1  -8  19    1.23    1.86   0
  -1  -5  17   25.51    1.77   0
  -1  -4  16   46.04    1.83   0
  -1  -3  15  261.56    2.99   0
  -1  -2  13   11.98    1.11   0
   0 -19   3    0.60    2.14   0
   0 -17  -1   22.59    1.75   0
   0 -14  -4    2.52    0.93   0
   0  -7  21    3.83    1.88   0
   0  -5  20    4.38    1.57   0
   0  -4  19    4.35    1.60   0
   0  -2  17   -0.16    1.27   0
   1  -5  22    4.63    1.85   0
   1   0  17   -0.03    1.04   0
   1   1  15   22.82    1.01   0
   2  -1  -7   29.77    0.80   0
   2   0  -6 2486.75    5.28   0
   3   0  -8   97.44    1.44   0
   4  -2 -11   58.68    1.27   0
   4   4  -4   17.29    1.10   0
   4   6   4    0.12    0.56   0
   5   1 -10    1.02    0.96   0
   6   2 -10  239.75    2.75   0
   6   6  -3   40.99    1.43   0
   6   7   1  111.13    1.81   0
   7   1 -12   -0.01    1.18   0
   7   2 -11   12.47    1.33   0
   8  -2 -15   50.73    1.87   0
   8   7  -3  510.83    4.20   0
   8   8   1   61.16    1.78   0
   8   8   2    2.87    1.03   0
   9   7  -4   21.94    1.57   0
  -2 -14   7    0.90    1.72   0
  -2 -14   8   48.14    2.37   0
  -2 -14  10  102.56    3.02   0
  -2 -13   4   77.32    2.21   0
  -2 -13   5  117.62    2.63   0
  -2 -13  11   -1.42    1.98   0
  -2 -13  12   27.25    2.41   0
  -2 -12   3   12.33    1.42   0
  -2 -12  13   87.02    2.92   0
  -2 -11   2   36.04    1.51   0
  -2 -11  14   45.67    2.46   0
  -2 -10   2    1.35    1.07   0
  -2 -10  14    9.03    1.86   0
  -2  -9  14    9.00    1.79   0
  -2  -8  14   30.04    2.01   0
  -2  -7   2  281.68    2.41   0
  -2  -7  13    7.59    1.54   0
  -2  -6  12    1.79    1.36   0
  -2  -5   4   63.79    1.37   0
  -2  -5  11  101.44    2.06   0
  -2  -4   6  299.92    2.48   0
  -2  -4   8   32.82    1.32   0
  -1 -17   5   -0.05    1.78   0
  -1 -17   6   56.97    2.60   0
  -1 -15   1    1.19    1.27   0
  -1 -12  -2  105.58    1.72   0
  -1 -10  18    1.20    1.96   0
  -1  -8  18   -0.18    1.81   0
  -1  -7  18    1.59    1.59   0
  -1  -6  17    1.28    1.58   0
  -1  -3  14  139.50    2.25   0
  -1  -1   4  251.71    1.45   0
  -1  -1   9   74.84    1.26   0
   0 -18   1   -1.04    1.49   0
   0 -16  -2  258.04    3.06   0
   0  -8  21   -0.49    1.98   0
   0  -6  20    0.28    1.67   0
   0  -3  18    0.93    1.23   0
   1  -4  21    2.44    1.45   0
   2  -4  23    6.06    1.65   0
   2  -2  -8  377.60    2.06   0
   2   1  -5 4705.54    7.30   0
   2   3  -1 1752.38    4.18   0
   3   1  -7    4.56    0.82   0
   3   3  -4   21.70    0.99   0
   4   5  -2    1.84    0.86   0
   4   6   3  195.82    1.75   0
   5   5  -4   33.13    1.31   0
   6  -3 -14   60.35    1.53   0
   6  -1 -13   10.84    1.15   0
   6   3  -9    8.04    1.17   0
   7   3 -10   10.72    1.04   0
   7   4  -9    1.74    1.13   0
   7   7  -2  506.79    3.91   0
   7   8   5   46.90    1.31   0
   8   0 -14   21.16    1.47   0
   8   1 -13    1.42    1.28   0
   8   2 -12   55.86    1.86   0
   8   3 -11   11.68    1.41   0
   8   5  -8    2.26    1.23   0
   8   6  -6   13.30    1.13   0
   8   7  -4    6.79    1.32   0
   9   5  -9    0.61    1.18   0
   9   6  -7  124.62    2.57   0
  -2 -12  12  102.24    2.67   0
   8   4 -10    0.43    0.90   0
  -8 -13  12    2.20    1.66   0
  -7 -14   9    5.77    1.80   0
  -7 -12  12   67.25    2.26   0
  -7  -9  15    9.49    1.40   0
  -6 -13   9   18.40    1.70   0
  -6  -7  15   94.58    1.77   0
  -6  11  10    5.79    1.65   0
  -5 -14  -7  103.95    2.95   0
  -5 -14   3   20.84    1.98   0
  -5 -13 -10   57.89    2.32   0
  -5 -13   6    2.47    1.62   0
  -5 -12   8   -0.23    1.37   0
  -5 -11  10    2.81    1.32   0
  -5  -9  12   13.92    1.39   0
  -5  -6  14   39.99    1.22   0
  -5  10   9    0.09    1.23   0
  -5  12   6  179.49    3.13   0
  -4 -13  -7   -1.65    1.47   0
  -4 -13  -6   -0.80    1.59   0
  -4 -12 -10    4.12    1.52   0
  -4 -12   5  143.36    2.79   0
  -4 -11 -12   31.89    1.76   0
  -4 -10 -14   49.66    1.85   0
  -4 -10   9  227.50    2.92   0
  -4  -9  10   28.01    1.38   0
  -4  -8  11   11.91    1.07   0
  -4   7  10   29.35    1.22   0
  -4   8   9  141.68    2.18   0
  -4   9   8  166.40    2.48   0
  -4  11 -14    1.04    1.22   0
  -4  12 -12    5.73    1.65   0
  -4  12   2    2.38    1.40   0
  -4  13  -3   26.05    1.83   0
  -4  13  -2   16.86    1.69   0
  -3 -12  -5   72.65    2.21   0
  -3 -12  -4   16.61    1.67   0
  -3 -12  -2   15.99    1.59   0
  -3 -12  -1   18.96    1.62   0
  -3 -12   0   10.85    1.52   0
  -3 -11  -9  210.79    3.13   0
  -3 -11   4  104.61    2.32   0
  -3 -10 -11   22.88    1.49   0
  -3 -10   6  399.23    3.70   0
  -3  -8 -14    1.07    1.02   0
  -3  -6 -16    5.24    0.98   0
  -3   9 -14    0.65    1.14   0
  -3  10 -12   99.30    2.05   0
  -3  10   3    8.81    1.26   0
  -3  11  -9   14.50    1.43   0
  -3  11  -1   65.19    1.90   0
  -3  11   0   81.70    2.08   0
  -2 -10  -5    1.20    1.21   0
  -2 -10   0   79.44    2.00   0
  -2  -9  -9  282.04    3.11   0
  -2  -9   4   15.37    1.01   0
  -2  -8 -11  111.66    2.01   0
  -2  -5   8   10.72    0.84   0
  -2  -4 -15   16.81    0.86   0
  -2  -1 -16   -0.04    0.42   0
  -2   3   8  196.81    1.44   0
  -2   7 -13  259.65    2.38   0
  -2   8   2  178.33    2.26   0
  -2   9  -9  109.16    2.06   0
  -2   9  -1    2.41    1.06   0
  -1  -8  -4    0.56    1.07   0
  -1  -8  -3  497.94    3.61   0
  -1  -8  -2   30.43    1.37   0
  -1  -7  -8    0.50    0.93   0
  -1   2   5  494.20    1.72   0
  -1   5   2    2.71    0.77   0
  -1   6  -9  102.11    1.48   0
  -1   6   0  113.09    1.58   0
  -1   7  -5   17.46    1.04   0
   0  -3  -1 2682.47    4.90   0
   0   2  -2    7.51    0.42   0
  -8 -12  13   15.48    1.74   0
  -7 -13  10   21.83    1.91   0
  -7 -11  13   17.49    1.56   0
  -7 -10  14   65.95    1.96   0
  -7   9  14   27.94    1.62   0
  -7  10  13   10.34    1.54   0
  -6 -14   5   32.50    2.10   0
  -6 -14   6    5.25    1.37   0
  -6 -13   8    2.12    1.61   0
  -6 -12  10   55.55    2.07   0
  -6 -11  11    0.74    1.58   0
  -5 -14  -6    2.61    1.36   0
  -5 -14  -5  118.70    3.08   0
  -5 -14  -4    0.63    1.80   0
  -5 -14  -3   51.26    2.34   0
  -5 -14  -2    0.83    1.63   0
  -5 -14  -1   42.09    2.20   0
  -5 -14   0   63.50    2.47   0
  -5 -14   1   27.85    2.07   0
  -5 -13  -9   31.11    2.13   0
  -5 -13   5   63.13    2.29   0
  -5 -12 -12    0.13    1.61   0
  -5 -11 -14   19.57    1.74   0
  -5   2  15   23.35    0.64   0
  -5  11   8   56.70    2.01   0
  -4 -13  -5    3.61    1.55   0
  -4 -13  -4    7.42    1.66   0
  -4 -13  -3   -0.74    1.59   0
  -4 -13   0   82.66    2.45   0
  -4 -13   1   27.64    1.59   0
  -4 -12   4   84.35    2.39   0
  -4 -11 -11   27.32    1.69   0
  -4 -11   7   12.20    1.42   0
  -4 -10 -13   31.65    1.70   0
  -4  -8 -16    2.05    1.08   0
  -4  -7 -17    1.57    0.96   0
  -4  -6  12    3.15    0.88   0
  -4  -4  13    0.39    0.56   0
  -4   3  13   99.33    1.19   0
  -4  10 -16    8.52    1.36   0
  -4  10   7   24.90    1.56   0
  -4  11   5  164.06    2.77   0
  -3 -11  -8   52.13    1.91   0
  -3 -11   3    3.67    1.41   0
  -3 -10 -10   44.79    1.77   0
  -3  -9 -12   37.95    1.58   0
  -3  -9   7    6.36    1.18   0
  -3   6   9    1.48    0.98   0
  -3   7   8  414.02    3.16   0
  -3  10 -13    4.21    1.30   0
  -3  11 -10  239.97    3.12   0
  -3  11   1  535.08    4.47   0
  -2 -10  -4    8.17    1.35   0
  -2 -10  -3  175.62    2.68   0
  -2 -10  -2  182.26    2.69   0
  -2  -9  -8   -0.88    1.18   0
  -2  -9   3  430.12    3.60   0
  -2  -8 -10   21.15    1.32   0
  -2  -8   5   81.62    1.72   0
  -2  -7 -12   50.30    1.42   0
  -2  -6 -13   83.84    1.56   0
  -2  -6   7    2.69    0.96   0
  -2  -5 -14    7.46    0.78   0
  -2   8   3   87.57    1.75   0
  -2   9 -10   25.12    1.45   0
  -2   9   0   70.83    1.55   0
  -1  -7  -7  241.17    2.50   0
  -1  -7  -6   18.19    1.13   0
  -1  -7   1  709.97    3.92   0
  -1  -6  -9   51.70    1.31   0
  -1  -6   3    0.18    0.89   0
  -1  -5 -10  107.99    1.61   0
  -1  -3 -12   76.70    1.11   0
  -1   5 -11   20.68    0.76   0
  -1   6   1   12.76    0.95   0
  -1   7  -7   17.72    1.02   0
  -1   7  -6   48.18    1.27   0
  -1   7  -3  284.43    2.51   0
  -1   7  -2  722.71    3.86   0
   0  -3  -5    6.76    0.61   0
   0  -3  -4  153.86    1.42   0
  -8 -13  11   22.20    2.01   0
  -7 -14   7    4.45    1.84   0
  -7 -13   9   38.87    2.29   0
  -7 -12  11   68.24    2.31   0
  -6 -14   4    5.40    1.88   0
  -6 -13   7   39.46    2.13   0
  -6 -12   9   -0.80    1.47   0
  -6 -11 -15    6.62    1.65   0
  -6 -10  12  174.95    2.75   0
  -6  -9  13  105.09    2.22   0
  -6  -8  14   16.32    1.17   0
  -6  -4  16    3.22    0.69   0
  -6   4  16   14.83    0.90   0
  -6   6  15    3.64    1.01   0
  -6  10  12    4.95    1.60   0
  -5 -13  -8   14.50    1.87   0
  -5 -13   4   -0.96    1.58   0
  -5 -12 -11   22.08    1.84   0
  -5 -11 -13    0.36    1.47   0
  -5 -10 -15   27.42    1.76   0
  -5 -10  10   79.36    2.15   0
  -5  -9 -16  114.78    2.58   0
  -5  -7  13    1.17    1.07   0
  -5   5  14    2.00    0.81   0
  -5   9  11   11.18    1.29   0
  -5  12   7    4.77    1.60   0
  -4 -12  -8    3.13    1.49   0
  -4 -11   6   24.19    1.69   0
  -4 -10   8   17.05    1.44   0
  -4  -9 -14    7.62    1.31   0
  -4  -9   9  327.00    3.34   0
  -4  -5 -18   -0.46    0.71   0
  -4   8  10    0.60    1.22   0
  -4  11 -15   23.44    1.54   0
  -4  12 -13    2.12    1.40   0
  -4  12   4  107.52    2.53   0
  -3 -11  -6  121.87    2.57   0
  -3 -11  -5   48.75    1.98   0
  -3 -11   1  115.27    2.44   0
  -3 -11   2    3.01    1.01   0
  -3 -10  -9   -0.92    1.27   0
  -3  -8 -13    2.26    1.07   0
  -3  -7   9    2.65    0.90   0
  -3  -5 -16   -0.49    0.83   0
  -3   3  11    6.10    0.59   0
  -3   8 -16   -0.11    0.94   0
  -3   8   7   -0.84    0.98   0
  -3  10   4   24.46    1.47   0
  -3  12  -8   45.92    1.90   0
  -3  12  -7   22.71    1.66   0
  -3  12  -6   84.65    2.27   0
  -3  12  -5   19.74    1.58   0
  -3  12  -4   98.91    2.35   0
  -3  12  -3  184.03    2.99   0
  -3  12  -2  173.71    2.92   0
  -2  -9  -7  102.16    2.11   0
  -2  -9   2    2.59    1.20   0
  -2  -3 -15   31.57    0.90   0
  -2   5   7   73.58    1.25   0
  -2   6   6  114.43    1.66   0
  -2   9   1  113.59    1.89   0
  -2  10  -7  157.10    2.45   0
  -2  10  -6   24.66    1.42   0
  -2  10  -5    8.21    1.20   0
  -2  10  -4   28.82    1.43   0
  -2  10  -3   98.20    2.06   0
  -2  10  -2   76.66    1.90   0
  -1  -7  -5   56.36    1.50   0
  -1  -7  -4  190.74    2.26   0
  -1  -7   0   15.03    1.14   0
  -1  -6  -8  104.29    1.67   0
  -1   4   4   77.33    1.12   0
  -1   5   3    3.45    0.78   0
  -1   6 -10    2.78    0.66   0
  -1   7  -8   65.72    1.37   0
  -1   7  -1   33.07    1.26   0
   0  -3  -3  141.38    1.31   0
   0   3  -5  223.37    1.34   0
   0   3  -4   -0.87    0.56   0
  -8 -13  10   72.21    2.69   0
  -8 -12  12   10.33    1.70   0
  -7 -14   6    7.61    1.88   0
  -7 -11  12    7.02    1.52   0
  -7 -10  13   21.81    1.73   0
  -7  -9  14   23.96    1.59   0
  -7  -8  15   12.76    1.31   0
  -6 -13   6   63.12    2.41   0
  -6 -10 -16    0.31    1.48   0
  -6  -6  15   11.52    1.01   0
  -6   8  14    3.56    1.33   0
  -6   9  13    6.85    1.30   0
  -5 -13  -7    1.88    1.72   0
  -5 -13  -6   19.44    2.00   0
  -5 -13   2   38.05    2.09   0
  -5 -13   3   45.68    2.16   0
  -5 -12 -10    8.49    1.76   0
  -5 -12   6   43.31    2.04   0
  -5 -11   8    0.51    1.35   0
  -5 -10 -14   60.14    2.21   0
  -5  -9  11   45.85    1.60   0
  -5  -8 -17    3.57    1.20   0
  -5  -8  12   49.10    1.48   0
  -5  -5  14    6.80    0.81   0
  -5  11   9    1.74    1.41   0
  -4 -12  -6    4.49    1.58   0
  -4 -12  -5    1.42    1.50   0
  -4 -12   1    0.41    1.53   0
  -4 -12   2   51.05    2.09   0
  -4 -11 -10   56.50    2.04   0
  -4 -11   5  175.67    2.92   0
  -4 -10 -12   25.58    1.64   0
  -4 -10   7    3.96    1.28   0
  -4  -8 -15    3.69    1.16   0
  -4  -7 -16    0.48    1.16   0
  -4  -7  11  170.34    2.12   0
  -4  -6 -17   35.32    1.43   0
  -4  12   5   13.50    1.60   0
  -3 -11  -4   36.88    1.81   0
  -3 -11  -3   15.42    1.58   0
  -3 -11  -2   15.57    1.55   0
  -3 -11   0   51.83    1.67   0
  -3 -10  -8    7.38    1.41   0
  -3  -9 -11    0.96    1.18   0
  -3  -7 -14   69.81    1.68   0
  -3  -6 -15    4.37    0.89   0
  -3  -5  10   -0.33    0.75   0
  -3   7 -17   76.88    1.48   0
  -3  10   5  128.93    2.37   0
  -3  11 -12   32.80    1.63   0
  -3  11   3   67.72    2.03   0
  -3  12  -9   52.34    1.98   0
  -3  12  -1  142.02    2.69   0
  -3  12   0   93.07    2.34   0
  -2  -9  -6    5.53    1.19   0
  -2  -9  -5    1.29    1.19   0
  -2  -9  -4    1.20    1.13   0
  -2  -9   0   -0.46    1.17   0
  -2  -9   1   92.30    1.80   0
  -2  -8  -9  402.15    3.49   0
  -2  -6 -12   23.92    1.23   0
  -2  -4 -14   69.15    1.31   0
  -2  -4   8   37.75    0.92   0
  -2   4 -16  194.52    1.25   0
  -2   4   8    2.00    0.56   0
  -2   8   4   97.63    1.84   0
  -2  10  -9   69.68    1.96   0
  -2  10  -8   84.96    1.96   0
  -2  10  -1   12.13    1.29   0
  -2  10   0  187.06    2.61   0
  -1  -7  -3  158.63    1.99   0
  -1  -6  -7   99.07    1.64   0
  -1  -5  -9  196.47    2.04   0
  -1  -3   5    0.01    0.49   0
  -1   3 -13   15.95    0.43   0
  -1   3   5   13.57    0.59   0
  -1   6   2  300.13    2.40   0
  -1   7  -9   72.85    1.50   0
  -1   7   0  988.29    4.52   0
  -1   8  -5  183.63    2.23   0
  -1   8  -4   18.96    1.16   0
   0   2  -1  226.68    1.12   0
   0   3  -3  496.37    1.97   0
  -8 -11  13    2.67    1.49   0
  -8 -10  14   24.50    1.82   0
  -7 -14   5    4.53    1.89   0
  -7 -13   8   38.01    2.20   0
  -7 -12  10   70.19    2.37   0
  -6 -14  -3   61.84    2.63   0
  -6 -14  -2   41.89    2.34   0
  -6 -14   1   42.63    2.28   0
  -6 -12 -12    6.83    1.79   0
  -6 -12   8   26.21    1.83   0
  -6 -11 -14    4.35    1.66   0
  -6 -11  10   22.62    1.60   0
  -6 -10  11    2.53    1.50   0
  -5 -13  -4   10.96    1.83   0
  -5 -13  -3   30.24    2.06   0
  -5 -13  -2   15.94    1.81   0
  -5 -13   0    1.32    1.63   0
  -5 -13   1   11.33    1.77   0
  -5 -12  -9    2.51    1.63   0
  -5 -11 -12    0.90    1.39   0
  -5  -9 -15   24.20    1.75   0
  -5   3  15   29.83    0.82   0
  -4 -12  -4    1.17    1.55   0
  -4 -12  -1   23.04    1.80   0
  -4 -12   0    2.90    1.49   0
  -4 -11  -9   29.54    1.76   0
  -4 -11  -8  139.80    2.77   0
  -4 -11   4    7.25    1.55   0
  -4 -10 -11   -0.67    1.32   0
  -4  -9 -13   13.21    1.41   0
  -4  11   7   56.58    2.02   0
  -3 -10  -7    2.26    1.35   0
  -3 -10   2   40.69    1.73   0
  -3 -10   3   32.30    1.37   0
  -3  -9 -10    4.10    1.24   0
  -3  -9   5   15.66    1.34   0
  -3  -8 -12   13.56    1.23   0
  -3  -8   7    0.33    1.01   0
  -3  -6   9   13.93    1.06   0
  -3  -3 -17   10.72    0.75   0
  -3   8   8    5.28    1.08   0
  -3   9   7   55.78    1.70   0
  -3  11 -13    3.85    1.42   0
  -3  12 -10   -0.17    1.35   0
  -3  12   1   58.16    2.08   0
  -3  13  -5   33.88    1.86   0
  -3  13  -4    0.93    1.43   0
  -2  -9  -3   18.01    1.33   0
  -2  -8  -8   13.14    1.24   0
  -2  -8   3    4.61    0.84   0
  -2  -7 -10   72.48    1.66   0
  -2  -5   7   68.13    1.29   0
  -2  -2 -15   35.25    0.85   0
  -2   2   9   29.70    0.61   0
  -2   6 -15   37.71    0.97   0
  -2   6   7  273.51    2.45   0
  -2   7   6   37.57    1.29   0
  -2   9   3   12.13    1.23   0
  -2  10   1    0.69    1.15   0
  -2  11  -4  335.56    3.57   0
  -1  -6  -6  218.68    2.24   0
  -1  -6   1   15.03    0.87   0
  -1  -4 -10  199.23    1.87   0
  -1  -3 -11   11.07    0.70   0
  -1   5 -12    0.28    0.60   0
  -1   6 -11   27.77    0.97   0
  -1   7   1  234.92    2.38   0
  -1   8  -7  209.88    2.35   0
  -1   8  -3  384.73    3.12   0
  -1   8  -2   42.61    1.44   0
   0   3  -2 4420.98    5.78   0
  -9 -12  12   10.14    1.78   0
  -8 -13   9    7.55    1.88   0
  -8 -12  11   25.68    1.95   0
  -7 -14   3   -1.48    1.90   0
  -7 -14   4    2.37    1.77   0
  -7 -13   7   18.94    1.92   0
  -7 -12   9   19.17    1.74   0
  -7 -11  11    4.76    1.50   0
  -6 -13  -8   65.18    2.59   0
  -6 -13  -7    0.30    1.71   0
  -6 -13   4   11.86    1.87   0
  -6 -12 -11   31.78    2.10   0
  -6 -12   7    3.06    1.58   0
  -6 -11 -13    0.54    1.58   0
  -6 -11   9    2.58    1.42   0
  -6 -10 -15    9.81    1.65   0
  -6  -9  12   84.44    2.01   0
  -6  -8  13    0.16    1.18   0
  -6  -3  16  150.86    1.42   0
  -6  10  13   49.39    2.04   0
  -6  11  12   17.43    1.74   0
  -5 -12  -8   39.91    2.13   0
  -5 -12   4    0.81    1.58   0
  -5 -11 -11   12.59    1.64   0
  -5 -11   7   11.83    1.55   0
  -5 -10 -13   12.37    1.61   0
  -5  -7 -17   22.97    1.52   0
  -5  -6  13    3.91    0.99   0
  -5   6  14   21.20    1.15   0
  -5   9  12   12.22    1.32   0
  -5  11  10   10.92    1.55   0
  -4 -11  -7   19.24    1.71   0
  -4 -11   3  106.37    2.44   0
  -4 -10 -10   11.63    1.46   0
  -4 -10   6    3.88    1.37   0
  -4  -9   8    6.03    1.23   0
  -4  -8 -14   22.57    1.41   0
  -4  10   9    1.30    1.27   0
  -4  12 -15    2.02    1.36   0
  -4  12   6   72.01    2.32   0
  -3 -10  -6   -0.38    1.35   0
  -3 -10  -5   83.27    2.15   0
  -3 -10   0  143.33    2.51   0
  -3 -10   1   13.91    1.46   0
  -3  -9  -9    1.96    1.25   0
  -3  -8 -11    0.83    1.25   0
  -3  -7 -13    5.04    1.00   0
  -3  -6 -14   38.08    1.40   0
  -3  -4 -16  129.33    1.74   0
  -3   9 -16    0.50    1.05   0
  -3  10   6  159.69    2.60   0
  -3  11   4   14.59    1.48   0
  -3  12 -11   53.60    1.97   0
  -3  12   2   -0.72    1.40   0
  -3  13  -8  142.00    2.89   0
  -3  13  -7   16.56    1.72   0
  -3  13  -6   48.70    2.01   0
  -3  13  -3    6.78    1.51   0
  -3  13  -2   26.96    1.82   0
  -3  13  -1   13.24    1.56   0
  -2  -8  -7  128.61    2.16   0
  -2  -8   2   11.98    1.19   0
  -2  -6 -11  230.92    2.47   0
  -2   5   8   43.55    1.16   0
  -2   8   5    9.81    1.12   0
  -2  10   2    0.71    1.13   0
  -2  11  -8  103.58    2.34   0
  -2  11  -7   36.33    1.68   0
  -2  11  -3   15.33    1.48   0
  -2  11  -2  762.59    5.24   0
  -1  -6  -5   35.92    1.22   0
  -1  -6  -4   31.08    1.20   0
  -1  -5  -8    4.89    0.83   0
  -1  -5   2  509.20    2.84   0
  -1   1   6   30.04    0.40   0
  -1   4   5    1.99    0.61   0
  -1   5   4  349.93    2.36   0
  -1   6   3  237.10    2.20   0
  -1   7 -10   15.41    0.91   0
  -1   8  -8   47.93    1.37   0
  -1   8  -1 1140.52    5.21   0
   0   3  -7  124.73    0.98   0
   0   3  -1   20.03    0.73   0
   0   4  -5  144.90    1.30   0
   0   4  -4   35.51    0.83   0
   0   4  -3  144.29    1.36   0
  -8 -13   8   48.58    2.37   0
  -8 -12  10    1.27    1.81   0
  -8 -11  12    0.88    1.45   0
  -7 -14   1    5.67    1.85   0
  -7 -13   6    2.17    1.74   0
  -7 -10 -16    6.81    1.72   0
  -7 -10  12   13.80    1.47   0
  -7  -9  13   62.01    1.98   0
  -7  -7  15   25.91    1.36   0
  -6 -13  -6   56.08    2.50   0
  -6 -13  -5    3.16    1.73   0
  -6 -13   2    0.23    1.69   0
  -6 -13   3    1.34    1.71   0
  -6 -12 -10   -0.68    1.69   0
  -6 -12   6    6.64    1.65   0
  -6  -9 -16    8.21    1.49   0
  -6  -8 -17   29.11    1.85   0
  -6  -5  15   22.81    1.01   0
  -6   9  14    8.28    1.32   0
  -5 -12  -6    5.54    1.63   0
  -5 -12   2   30.22    1.94   0
  -5 -12   3  191.06    3.26   0
  -5 -11 -10    7.30    1.62   0
  -5 -11   6   24.46    1.73   0
  -5 -10 -12    7.37    1.64   0
  -5  -9 -14   15.03    1.49   0
  -5  -8  11    7.98    1.09   0
  -5  -4  14    3.92    0.74   0
  -4 -11  -6   26.72    1.80   0
  -4 -11  -5  108.14    2.50   0
  -4 -11   1  146.38    2.77   0
  -4 -11   2   19.77    1.71   0
  -4 -10   5   -2.21    1.32   0
  -4  -8   9   84.39    1.80   0
  -4  -7 -15   34.50    1.43   0
  -4  -7  10  105.70    1.78   0
  -4  -6 -16   37.71    1.44   0
  -4  -6  11  246.84    2.30   0
  -3 -10  -4   18.93    1.49   0
  -3 -10  -3   98.67    2.25   0
  -3  -9  -8  102.71    2.19   0
  -3  -8   6   62.28    1.63   0
  -3  -5 -15   57.24    1.34   0
  -3  11 -14    1.90    1.40   0
  -3  12 -12   -0.18    1.35   0
  -3  12   3    2.72    1.50   0
  -3  13  -9   62.83    2.23   0
  -3  13   0    0.72    1.51   0
  -2  -8  -6   28.05    1.16   0
  -2  -8  -5   54.31    1.62   0
  -2  -8   0   22.85    1.34   0
  -2  -7  -9   -0.30    0.99   0
  -2  -5 -12  136.91    1.86   0
  -2  -3 -14  138.96    1.54   0
  -2   5 -16   19.18    0.69   0
  -2  10 -11    7.60    1.19   0
  -2  11  -9    5.83    1.32   0
  -2  11  -1   13.83    1.12   0
  -2  11   0  611.51    4.73   0
  -1   7   2  110.52    1.64   0
  -1   8  -9   77.19    1.56   0
  -1   8   0    1.32    0.75   0
  -1   9  -6   12.82    1.19   0
  -1   9  -4   49.88    1.55   0
  -1   9  -3   -0.40    1.06   0
   0   2   0  304.22    1.27   0
   0   4  -6  195.15    1.45   0
   0   4  -2  214.72    1.64   0
  -9 -12  11    0.41    1.66   0
  -8 -13   7   37.34    2.23   0
  -8 -10  13   10.44    1.48   0
  -8  -9  14   -0.08    1.41   0
  -8  -8  15    2.75    1.40   0
  -7 -13   5    8.39    1.84   0
  -7 -12   8   93.18    2.58   0
  -7 -11  10   -0.44    1.41   0
  -7 -10 -15    6.12    1.88   0
  -7  -8  14    1.45    1.04   0
  -6 -13  -4   55.80    2.41   0
  -6 -13  -3   62.78    2.49   0
  -6 -13  -2   48.87    2.31   0
  -6 -13   0   14.87    1.94   0
  -6 -13   1   34.05    2.03   0
  -6 -12  -9    9.02    1.79   0
  -6 -12   5   75.94    2.38   0
  -6 -11 -12   24.35    1.83   0
  -6 -11   8    1.43    1.45   0
  -6 -10 -14   39.56    1.90   0
  -6 -10  10   88.60    2.18   0
  -5 -12  -5    2.73    1.53   0
  -5 -12  -4    2.30    1.64   0
  -5 -12  -1   55.53    2.16   0
  -5 -11  -9  153.44    3.01   0
  -5 -11   5   15.60    1.65   0
  -5  -8 -15   17.21    1.56   0
  -5  11  11   68.55    2.28   0
  -4 -11  -3   17.50    1.69   0
  -4 -11  -1   32.25    1.85   0
  -4 -11   0   21.77    1.63   0
  -4 -10  -9    0.26    1.29   0
  -4 -10  -8    0.61    1.30   0
  -4 -10   4  165.26    2.68   0
  -4  -9 -11  155.88    2.63   0
  -4  -9   7    1.34    1.13   0
  -4  -8 -13    0.68    1.13   0
  -3  -9  -7   32.56    1.61   0
  -3  -8 -10   37.13    1.54   0
  -3  -7 -12   86.30    1.81   0
  -3  -2 -17    2.09    0.62   0
  -3   7  10   25.14    1.28   0
  -3   9   8   22.67    1.39   0
  -3  10   7   33.17    1.63   0
  -3  12 -13   11.71    1.64   0
  -3  12   4   -1.25    1.41   0
  -3  13 -11   10.85    1.73   0
  -3  13 -10    8.10    1.58   0
  -2  -8  -4   76.67    1.61   0
  -2  -8  -3    5.12    1.17   0
  -2  -7  -8   41.58    1.40   0
  -2  -6 -10   73.34    1.54   0
  -2  -4 -13  430.05    2.76   0
  -2  10 -12  125.86    2.19   0
  -2  10   3   26.13    1.44   0
  -2  11 -10  155.11    2.57   0
  -2  12  -6  109.47    2.45   0
  -2  12  -5  180.36    2.96   0
  -2  12  -4   58.73    2.04   0
  -1  -5  -6    5.26    1.01   0
  -1  -4   3   11.96    0.78   0
  -1  -3 -10    3.01    0.64   0
  -1   6 -12  165.52    1.67   0
  -1   6   4  282.34    2.36   0
  -1   7 -11   92.73    1.48   0
  -1   8 -10    4.65    1.06   0
  -1   8   1   99.50    1.80   0
  -1   9  -8   36.97    1.53   0
  -1   9  -7   97.36    1.88   0
  -1   9  -2  447.48    3.58   0
  -1   9  -1    8.10    1.17   0
   0   3   0 9685.10    8.73   0
   0   4  -7   52.46    0.89   0
   0   4  -1  330.30    1.99   0
   0   5  -5  425.92    2.40   0
   0   5  -4  186.77    1.68   0
   0   5  -3    3.12    0.72   0
  -9 -11  12    2.93    1.84   0
  -8 -13   6    3.15    1.81   0
  -8 -12   9    1.55    1.63   0
  -8 -11  11    7.37    1.57   0
  -7 -13   3    9.18    1.84   0
  -7 -13   4    1.92    1.62   0
  -7 -12   7   -0.21    1.58   0
  -7 -11   9  139.90    2.90   0
  -7 -10  11    2.58    1.33   0
  -7  -5  16    4.22    0.90   0
  -6 -12  -8   18.52    1.96   0
  -6 -12  -7   12.62    1.74   0
  -6 -12   4   27.90    1.91   0
  -6 -11 -11    0.91    1.60   0
  -6 -11   7   74.57    2.24   0
  -6 -10 -13   18.48    1.72   0
  -6 -10   9   60.77    2.07   0
  -6  -9 -15   30.43    1.78   0
  -6  -9  11   64.96    1.86   0
  -6  -8  12    1.28    1.23   0
  -6  -7  13  284.67    2.86   0
  -6  10  14   50.31    2.07   0
  -6  11  13    1.16    1.47   0
  -5 -11  -8   -1.23    1.51   0
  -5 -11   4   24.87    1.76   0
  -5 -10 -11   44.96    1.94   0
  -5 -10   7    3.36    1.36   0
  -5  -9 -13   11.49    1.44   0
  -5  -9   9   61.87    1.80   0
  -5  -7 -16    0.44    1.09   0
  -5  -6 -17   17.33    1.31   0
  -5   9  13   -0.84    1.30   0
  -4 -10   3   28.44    1.65   0
  -4  -9   6    3.37    1.22   0
  -4  -8   8    0.60    1.06   0
  -4  -7 -14   24.79    1.34   0
  -4  -4  12  317.89    2.10   0
  -4   9  11   22.83    1.40   0
  -4  11   9   45.96    1.89   0
  -4  12   8  107.74    2.58   0
  -3  -9  -6   25.85    1.51   0
  -3  -9   1   76.30    1.90   0
  -3  -9   2    1.41    0.87   0
  -3  -8  -9   63.68    1.77   0
  -3  -6   8    0.25    0.83   0
  -3  10 -16    0.40    1.14   0
  -3  11   6  344.04    3.77   0
  -3  13 -12   -0.07    1.67   0
  -2  -5   6    0.11    0.69   0
  -2  -1 -15    0.69    0.49   0
  -2   4   9   52.11    0.95   0
  -2   6   8  213.60    2.14   0
  -2  11 -11    1.53    1.15   0
  -2  11   2  378.25    3.82   0
  -2  12  -8    0.64    1.36   0
  -2  12  -7  223.71    3.17   0
  -2  12  -2   34.13    1.78   0
  -2  12  -1  457.96    4.35   0
  -1  -5  -5   99.57    1.48   0
  -1  -5   0    7.23    0.89   0
  -1  -4  -8 1816.52    5.11   0
  -1   3   6 1335.53    3.46   0
  -1   8   2    3.81    1.07   0
  -1   9   0  200.48    2.53   0
   0   4   0 3268.45    5.92   0
   0   5  -2  454.32    2.55   0
  -9 -12  10    5.81    1.73   0
  -9 -10  13   13.70    1.80   0
  -8 -13   5    0.57    1.71   0
  -8 -12   8    1.71    1.62   0
  -8 -10  12  133.51    2.64   0
  -7 -13  -5  110.53    3.08   0
  -7 -13  -4  186.60    3.62   0
  -7 -13  -3    0.98    1.80   0
  -7 -13  -1   -0.31    1.67   0
  -7 -13   0   74.04    2.62   0
  -7 -13   1    5.37    1.78   0
  -7 -13   2    3.86    1.65   0
  -7 -12  -9    7.50    1.84   0
  -7 -12   6   33.75    1.98   0
  -7 -11 -12    0.04    1.65   0
  -7 -10 -14    0.78    1.59   0
  -7  -9 -16   21.85    1.78   0
  -7  -9  12   -0.73    1.17   0
  -7  -6  15    7.35    1.04   0
  -6 -12  -6   -1.43    1.63   0
  -6 -12  -5   37.16    2.02   0
  -6 -12   2   85.71    2.49   0
  -6 -12   3   -1.41    1.54   0
  -6 -11 -10    0.12    1.54   0
  -6 -11   6    0.78    1.43   0
  -6  -8 -16    5.28    1.36   0
  -6  -7 -17    5.95    1.43   0
  -6  -2  16   14.31    0.62   0
  -5 -11  -7  170.83    3.03   0
  -5 -11   3  155.62    2.87   0
  -5 -10 -10  137.50    2.74   0
  -5 -10   6   25.86    1.63   0
  -5  -8 -14    0.37    1.38   0
  -5  -8  10    0.84    1.04   0
  -5  -7  11    8.72    1.17   0
  -5  -5  13   79.63    1.40   0
  -4  -8 -12   -0.39    1.11   0
  -4  -7   9    0.43    0.92   0
  -4  -6 -15   18.22    1.15   0
  -4  -5 -16   -0.47    0.93   0
  -4  -4 -17    0.37    0.81   0
  -4   8  12   30.99    1.33   0
  -3  -9  -4    1.74    1.22   0
  -3  -9  -2    2.00    1.22   0
  -3  -8  -8   83.96    1.89   0
  -3  -7 -11   63.65    1.66   0
  -3  -7   6    0.83    0.98   0
  -3  -5 -14   57.02    1.34   0
  -3  -4 -15  103.20    1.62   0
  -3   2  12   11.01    0.46   0
  -3   6  11    2.99    0.77   0
  -3  10   8   33.61    1.60   0
  -3  12   5   13.58    1.30   0
  -3  13   3    5.93    1.22   0
  -2  -7  -6   57.04    1.54   0
  -2  -7  -5   56.27    1.50   0
  -2  -6  -9   32.66    1.22   0
  -2  -6   4    4.46    0.89   0
  -2  -5 -11   31.53    1.09   0
  -2   8 -15   35.05    1.19   0
  -2   8   7  135.22    2.09   0
  -2  11 -12   16.47    1.54   0
  -2  11   3  107.75    2.31   0
  -2  12  -9   57.61    1.97   0
  -2  12   0   -0.28    1.32   0
  -2  12   1  240.92    3.27   0
  -1   4   6    3.44    0.60   0
  -1   8 -11   57.94    1.36   0
  -1   9   1   38.37    1.46   0
  -1  10  -7  167.54    2.44   0
  -1  10  -5   11.43    1.22   0
  -1  10  -2   12.86    1.29   0
   0   2   1 1570.32    2.87   0
   0   3   1 2419.59    4.41   0
   0   4  -8  156.95    1.28   0
   0   5  -7   47.29    0.94   0
   0   6  -5   10.41    0.84   0
   0   6  -4   35.18    1.08   0
 -10 -11  12   -1.16    1.83   0
  -9 -12   9    2.59    1.72   0
  -9  -9  14    2.18    1.57   0
  -8 -13   3   45.36    2.34   0
  -8 -13   4   10.91    1.94   0
  -8 -12   7   13.78    1.74   0
  -8 -11  10    9.92    1.62   0
  -8  -9  13    9.03    1.37   0
  -8  -8  14    0.57    1.28   0
  -7 -12  -8    3.87    1.77   0
  -7 -12   5    1.23    1.63   0
  -7 -11 -11   10.29    1.77   0
  -7 -11   8    1.49    1.51   0
  -7  -8  13    0.10    1.09   0
  -7  -7  14    3.91    1.14   0
  -6 -12  -4   28.24    1.94   0
  -6 -12  -3   30.79    2.01   0
  -6 -12  -2    0.39    1.53   0
  -6 -12  -1   11.88    1.67   0
  -6 -12   0   70.03    2.36   0
  -6 -12   1   12.45    1.73   0
  -6 -11  -9    1.32    1.58   0
  -6 -11   5  238.82    3.50   0
  -6 -10 -12   99.07    2.54   0
  -6 -10   8   12.91    1.44   0
  -6  -9 -14   63.96    2.12   0
  -6  -9  10  147.23    2.44   0
  -5 -11  -4  166.54    2.98   0
  -5 -11  -3   26.68    1.77   0
  -5 -11  -1  199.83    3.12   0
  -5 -11   0    0.15    1.47   0
  -5 -10  -9   19.75    1.66   0
  -5 -10   5  130.14    2.48   0
  -5  -9   8    0.22    1.17   0
  -5  -7 -15   18.76    1.47   0
  -5  -6  12  197.64    2.13   0
  -5  -3  14    2.91    0.65   0
  -5  10  13   24.06    1.66   0
  -5  11  12    1.99    1.40   0
  -4 -10  -4    5.95    1.41   0
  -4 -10  -3   14.16    1.51   0
  -4 -10  -1   29.40    1.65   0
  -4 -10   1  126.56    2.26   0
  -4  -9  -9    7.18    1.34   0
  -4  -9   5    4.71    1.21   0
  -4  -8 -11   48.30    1.78   0
  -4  -8   7   -0.14    1.04   0
  -4  -6  10   43.41    1.20   0
  -4   2  14  174.44    1.10   0
  -3  -8   3    5.33    1.16   0
  -3  -7 -10   21.03    1.26   0
  -3  -1 -17    9.81    0.65   0
  -3   8  10   12.10    1.12   0
  -3  13 -13    2.38    1.49   0
  -2  -7  -4   55.93    1.53   0
  -2  -7  -3   12.92    1.18   0
  -2  -7   0   31.86    1.10   0
  -2  -6  -8   16.71    1.06   0
  -2  -4 -12   28.74    0.95   0
  -2  -3 -13  418.70    2.49   0
  -2  -2 -14  144.31    1.41   0
  -2   7 -16   63.95    1.22   0
  -2  10   5   66.56    1.67   0
  -2  11   4  415.00    4.00   0
  -2  12 -10   45.31    1.77   0
  -2  12   2    2.79    1.43   0
  -2  13  -8   72.94    2.19   0
  -2  13  -7   27.86    1.79   0
  -2  13  -6    2.25    1.48   0
  -2  13  -5  123.34    2.65   0
  -2  13  -4   65.11    2.16   0
  -2  13  -3  176.97    3.05   0
  -2  13  -2   91.44    2.44   0
  -2  13  -1  211.45    3.23   0
  -1  -4  -7    0.63    0.66   0
  -1   5   6   33.95    1.05   0
  -1   6 -13   54.42    1.04   0
  -1   9 -10   71.22    1.61   0
  -1   9   2   17.89    1.28   0
  -1  10  -8    0.30    1.08   0
  -1  10  -1    2.51    0.83   0
   0   4   1   29.08    0.88   0
   0   5   0  610.32    2.96   0
   0   6  -7  220.53    1.98   0
   0   6  -6   14.56    0.85   0
   0   6  -2    0.46    0.62   0
   0   6  -1  641.20    3.29   0
  -9 -12   8   14.76    1.86   0
  -8 -13   1   32.29    2.21   0
  -8 -13   2    9.74    1.95   0
  -8 -12   6   13.37    1.73   0
  -8 -11   9   21.43    1.72   0
  -8 -10  11    0.93    1.35   0
  -8  -7  15   43.57    1.45   0
  -7 -12  -7    5.47    1.80   0
  -7 -12  -6   13.85    1.82   0
  -7 -12   4    9.87    1.69   0
  -7 -11 -10    0.97    1.51   0
  -7 -11   7   31.18    1.82   0
  -7 -10 -13   77.11    2.44   0
  -7  -9 -15    3.35    1.53   0
  -7  -9  11   48.65    1.90   0
  -6 -11  -8    1.06    1.56   0
  -6 -11   4   13.20    1.59   0
  -6 -10 -11   12.14    1.63   0
  -6  -9 -13   69.52    2.14   0
  -6  -8 -15   76.85    2.13   0
  -5 -11  -2   68.86    1.95   0
  -5 -10  -8   32.01    1.79   0
  -5 -10   4   60.91    1.96   0
  -5  -9   7    7.66    1.29   0
  -5  -8 -13    8.22    1.29   0
  -5  -6 -16   -0.77    1.15   0
  -4  -9   4   82.71    1.96   0
  -4  -6 -14   52.88    1.59   0
  -3  -8  -6   33.64    1.45   0
  -3  -5 -13   15.98    1.07   0
  -3   4  12    0.72    0.56   0
  -3  10   9    6.48    1.28   0
  -3  12 -15    2.30    1.25   0
  -3  13 -14    3.21    1.44   0
  -2  -5 -10   63.21    1.32   0
  -2  -5   5    1.06    0.73   0
  -2   9 -15    9.42    1.04   0
  -2   9   7   14.25    1.27   0
  -2  11 -13   55.32    1.70   0
  -2  12 -11  180.19    2.86   0
  -2  12   3  115.70    2.48   0
  -2  13  -9   62.21    2.12   0
  -1  -4  -6    2.82    0.83   0
  -1   7 -13   30.36    1.01   0
  -1   7   5   75.35    1.53   0
  -1   8 -12   31.43    1.10   0
  -1   8   4   91.82    1.77   0
  -1   9 -11    8.38    0.98   0
  -1   9   3   70.33    1.72   0
  -1  10  -9   28.10    1.37   0
  -1  11  -7  147.88    2.47   0
  -1  11  -6   30.72    1.57   0
  -1  11  -4   52.24    1.77   0
  -1  11  -2   40.19    1.66   0
   0   5   1  303.40    2.13   0
   0   6   0    7.99    0.90   0
   0   7  -6   34.52    1.12   0
   0   7  -5   33.35    1.15   0
   0   7  -2  189.76    2.10   0
 -10 -11  11   27.17    1.96   0
  -9 -12   7   65.22    2.38   0
  -9 -11  10  101.90    2.61   0
  -9 -10  12    4.18    1.44   0
  -8 -11   8    5.92    1.70   0
  -8  -9  12   79.55    2.17   0
  -7 -12  -5   10.97    1.86   0
  -7 -12  -4   33.49    2.06   0
  -7 -12  -3    1.81    1.60   0
  -7 -12   1   34.70    2.03   0
  -7 -12   2   22.30    1.85   0
  -7 -11  -9   21.21    1.77   0
  -7 -11   6    2.46    1.41   0
  -7 -10 -12    1.70    1.55   0
  -7 -10   9    3.05    1.35   0
  -7  -9 -14    0.33    1.57   0
  -7  -8 -16   18.88    1.59   0
  -7  -4  16    0.69    0.74   0
  -6 -11  -7   44.55    2.00   0
  -6 -11  -6   14.38    1.67   0
  -6 -10 -10  179.23    3.07   0
  -6 -10   7   43.27    1.80   0
  -6  -9   9   78.13    1.94   0
  -6  -7 -16    7.40    1.26   0
  -6  -7  12   40.26    1.34   0
  -5 -10   3  161.66    2.70   0
  -5  -7  10   27.63    1.34   0
  -5  -5 -17    3.56    1.04   0
  -5  -4 -18   -1.87    0.72   0
  -5   7  15    5.48    1.00   0
  -5  11  13    9.63    1.70   0
  -4  -9  -7    1.40    1.26   0
  -4  -9  -6   -1.13    1.21   0
  -4  -9   3  121.94    2.23   0
  -4  -8 -10   -0.72    1.11   0
  -4  -8   6   80.64    1.77   0
  -4  -7 -12   18.50    1.24   0
  -4  -7   8   44.77    1.35   0
  -4  -5 -15  161.71    2.16   0
  -4   5  14    1.12    0.70   0
  -4   8  13    1.47    1.16   0
  -4  11  11   21.06    1.75   0
  -4  12  10  200.16    3.23   0
  -3  -8  -4    1.10    1.09   0
  -3  -8   1    4.08    1.13   0
  -3  -7  -9   36.71    1.40   0
  -3  -6 -11   70.85    1.56   0
  -3  -4 -14    2.20    0.82   0
  -3  -2 -16    1.26    0.66   0
  -3   5  12    8.87    0.77   0
  -3  12   7   53.16    1.97   0
  -2  -6  -7   25.87    1.13   0
  -2  -6   2   63.56    1.39   0
  -2  -4 -11  180.67    1.84   0
  -2   3  10    0.84    0.50   0
  -2   8 -16  208.03    2.12   0
  -2  12 -12   36.76    1.69   0
  -2  13 -10    1.89    1.40   0
  -2  13   1    2.55    1.41   0
  -2  13   2   28.16    1.72   0
  -1  11  -8   17.35    1.38   0
  -1  11  -1  338.40    3.49   0
  -1  11   0   72.09    1.94   0
   0   3   2  119.29    1.14   0
   0   4  -9  653.30    2.34   0
   0   4   2    2.99    0.67   0
   0   5  -9  125.66    1.31   0
   0   6  -8  124.23    1.48   0
   0   7  -7   -0.14    0.77   0
  -9 -12   6   18.92    1.92   0
  -9 -11   9   -0.14    1.55   0
  -9 -10  11   45.22    2.13   0
  -9  -9  13    4.42    1.33   0
  -8 -12   4    2.68    1.66   0
  -8 -10  10   47.97    1.91   0
  -8  -9 -15    6.42    1.61   0
  -8  -8  13   36.11    1.66   0
  -7 -12  -1    0.89    1.46   0
  -7 -12   0   16.68    1.42   0
  -7 -11  -8    3.77    1.66   0
  -7 -11   5   58.58    2.11   0
  -7 -10   8   17.13    1.53   0
  -7  -9  10    3.22    1.45   0
  -7  -8  12   10.90    1.23   0
  -7  -7 -17   14.01    1.46   0
  -7  -7  13   12.18    1.26   0
  -6 -11  -5    0.10    1.48   0
  -6 -11  -4    6.37    1.55   0
  -6 -11  -3   -0.97    1.38   0
  -6 -11   1   42.10    1.94   0
  -6 -11   2    0.01    1.42   0
  -6 -10   6   19.66    1.57   0
  -6  -9 -12   12.67    1.51   0
  -6  -8 -14    2.17    1.28   0
  -6  -8  10   15.05    1.38   0
  -6  -6 -17    0.35    1.06   0
  -5 -10  -6   32.58    1.67   0
  -5 -10   1    0.58    1.30   0
  -5 -10   2  172.66    2.76   0
  -5  -8 -12   40.10    1.63   0
  -5  -8   8  116.34    2.03   0
  -5  -7 -14    9.38    1.19   0
  -5  -6  11    1.39    0.99   0
  -5  -4  13  218.01    1.84   0
  -5   8  15   10.50    1.19   0
  -5  10  14    3.34    1.42   0
  -4  -9  -5   68.58    1.91   0
  -4  -9  -4   19.57    1.45   0
  -4  -9   1  287.54    3.12   0
  -4  -8  -9   13.18    1.29   0
  -4  -8   5   31.67    1.38   0
  -4  -6   9   94.10    1.54   0
  -4  -3 -17    1.59    0.75   0
  -4  10  12    3.12    1.23   0
  -3  -8  -3    5.60    1.12   0
  -3  -7   4   48.63    1.41   0
  -3  -6   6    5.21    0.87   0
  -3  -3 -15   23.94    0.96   0
  -3   6  12    4.36    0.87   0
  -2  -6  -6  362.96    2.80   0
  -2  -6  -5   25.32    1.15   0
  -2  -5  -9    1.19    0.75   0
  -2   5 -17    1.73    0.40   0
  -2  10 -15   10.16    1.01   0
  -2  10   7   12.32    1.34   0
  -2  11 -14    3.19    1.09   0
  -2  11   6  744.04    5.20   0
  -2  12 -13   76.58    2.00   0
  -2  13 -11   -0.97    1.32   0
  -2  13   3   48.13    1.96   0
  -1  -4  -5  120.66    1.41   0
  -1  -4  -4 1500.97    4.35   0
  -1  -3  -8  151.67    1.39   0
  -1   3   7    7.08    0.48   0
  -1   4 -14   11.72    0.42   0
  -1   4   7   23.43    0.74   0
  -1   7   6   30.41    1.18   0
  -1   8 -13  284.44    2.49   0
  -1   8   5  334.38    2.93   0
  -1   9   4   20.49    1.26   0
  -1  10 -11   26.21    1.26   0
  -1  10   3   35.76    1.52   0
  -1  12  -7  192.67    2.87   0
  -1  12  -6  465.97    4.26   0
  -1  12  -5   81.58    2.18   0
  -1  12  -4  496.23    4.39   0
  -1  12  -2   20.77    1.57   0
   0   2   2  749.15    2.01   0
   0   5   2   21.37    0.89   0
   0   6  -9    4.73    0.74   0
   0   6   1  575.50    3.09   0
   0   7  -8   13.01    0.87   0
   0   7   0  830.37    4.06   0
   0   8  -7    3.61    1.01   0
   0   8  -5    2.42    0.90   0
   0   8  -2  189.55    2.25   0
   0   8  -1  314.18    2.76   0
 -10 -11  10    0.77    1.55   0
 -10 -10  12   13.51    1.67   0
  -9 -12   5    5.26    1.72   0
  -9  -8  14    0.92    1.17   0
  -8 -12  -5   46.93    2.31   0
  -8 -12  -4    4.08    1.73   0
  -8 -12  -3   45.61    2.10   0
  -8 -12   1    2.09    1.56   0
  -8 -12   2    3.41    1.68   0
  -8 -11  -9   21.84    2.11   0
  -8 -11   7   56.77    2.12   0
  -8 -10 -12    0.45    1.77   0
  -8  -8 -16   -1.76    1.55   0
  -8  -7  14   16.13    1.35   0
  -8  -6  15    3.48    1.05   0
  -7 -11  -7   38.51    2.05   0
  -7 -11   4   16.24    1.64   0
  -7 -10 -11   28.76    1.81   0
  -7  -9 -13   98.07    2.44   0
  -7  -8 -15   24.22    1.62   0
  -7  -6  14   35.03    1.31   0
  -6 -11  -2   89.53    2.16   0
  -6 -11  -1    1.59    1.08   0
  -6 -10  -8  298.97    3.69   0
  -6 -10   5   78.63    2.13   0
  -6  -9 -11   29.01    1.66   0
  -6  -9   8   26.56    1.48   0
  -6  -7 -15    1.47    1.31   0
  -6  -3  15  106.33    1.31   0
  -5 -10  -4   -0.30    1.28   0
  -5 -10  -1   75.61    2.08   0
  -5 -10   0    8.95    1.42   0
  -5  -9  -9    0.82    1.20   0
  -5  -9   5  182.04    2.61   0
  -5  -8 -11    3.85    1.37   0
  -5  -6 -15    4.75    1.01   0
  -5  -5  12    9.05    0.89   0
  -5   3  16   26.89    0.66   0
  -5   4  16    0.50    0.62   0
  -4  -9  -1  376.68    3.54   0
  -4  -8  -8    1.43    1.18   0
  -4  -7 -11   35.45    1.45   0
  -4  -6 -13   87.03    1.73   0
  -4  -5  10   91.96    1.37   0
  -4  -4  11   22.61    0.84   0
  -3  -7   3    0.65    0.98   0
  -3  -6 -10   73.58    1.57   0
  -3  -5 -12   26.38    1.07   0
  -3   9  11  134.37    2.29   0
  -2  -6  -4  252.17    2.35   0
  -2  -6  -3    2.93    0.95   0
  -2  -6   0   58.84    1.19   0
  -2  -5  -8  665.21    3.45   0
  -2  -3 -12  156.18    1.57   0
  -2   4 -17   40.57    0.39   0
  -2   8   9    7.77    1.04   0
  -2   9 -16    4.32    0.91   0
  -2  13 -12  121.39    2.56   0
  -1   2   7   42.16    0.59   0
  -1   5   7  101.30    1.35   0
  -1   6 -14    2.82    0.55   0
  -1   9   5    2.58    1.05   0
  -1  10 -12   24.71    1.36   0
  -1  10   4   70.81    1.76   0
  -1  11 -10   43.54    1.57   0
  -1  11   2   69.66    1.90   0
  -1  12  -1    2.26    1.29   0
  -1  12   0  182.25    2.83   0
   0   6   2  550.15    3.09   0
   0   7  -9    3.85    0.84   0
   0   8  -8   40.23    1.31   0
   0   9  -6    3.30    1.12   0
   0   9  -5   19.88    1.18   0
   0   9  -4    9.80    1.10   0
   0   9  -3   27.12    1.29   0
   0   9  -2    1.28    0.97   0
 -11 -10  12    7.45    1.64   0
 -10 -11   9    3.25    1.62   0
 -10  -9  13   -0.30    1.37   0
  -9 -12   3   35.46    2.04   0
  -9 -12   4   11.48    1.82   0
  -9 -11   8    3.62    1.59   0
  -9 -10  10   29.36    1.76   0
  -9  -9  12    0.79    1.25   0
  -8 -12  -1   23.65    1.84   0
  -8 -11  -8   13.94    1.79   0
  -8 -11   6   12.44    1.64   0
  -8 -10   9   -0.25    1.31   0
  -8  -9 -14   72.25    2.34   0
  -8  -9  11   11.02    1.36   0
  -7 -11  -6    5.38    1.62   0
  -7 -11  -5    3.04    1.56   0
  -7 -11   2   17.14    1.65   0
  -7 -11   3    4.02    1.50   0
  -7 -10 -10    0.81    1.47   0
  -7 -10   7   17.35    1.52   0
  -7  -9   9   10.38    1.48   0
  -7  -8  11   37.00    1.48   0
  -7  -7 -16    5.23    1.46   0
  -6 -10  -7   49.79    2.00   0
  -6  -9   7  128.40    2.30   0
  -6  -8 -13    1.60    1.21   0
  -6  -7  11   27.26    1.20   0
  -6  -6 -16   74.19    1.93   0
  -5  -9  -7    0.37    1.20   0
  -5  -9   4  369.22    3.49   0
  -5  -8   7   22.11    1.30   0
  -5  -7 -13    2.49    1.10   0
  -5  -7   9   28.35    1.21   0
  -5  -5 -16   20.83    1.12   0
  -5  -4 -17    5.39    0.95   0
  -5   5  16   43.47    1.03   0
  -5  11  14   -0.03    1.50   0
  -4  -8  -7    7.32    1.21   0
  -4  -5 -14   24.90    1.24   0
  -4   7  14    8.31    1.01   0
  -4  11  12  151.43    2.70   0
  -3  -7  -6    1.46    1.01   0
  -3  -7   2   60.48    1.50   0
  -3  -6   5   66.63    1.35   0
  -3  -4 -13   30.38    1.08   0
  -3  12   9   -0.89    1.32   0
  -2  -5   3    4.63    0.82   0
  -2  -4 -10   76.11    1.25   0
  -2  -4   5  625.90    2.74   0
  -2  -2 -13   13.43    0.63   0
  -2  -1 -14   52.18    0.81   0
  -2   6  10   22.26    0.94   0
  -2  10 -16    2.11    0.99   0
  -2  10   8   13.36    1.32   0
  -2  11 -15   -0.66    0.95   0
  -2  11   7  180.82    2.79   0
  -2  12   6    1.96    1.40   0
  -2  13 -13   13.26    1.49   0
  -1  -3  -7    3.74    0.56   0
  -1  -2  -9  223.58    1.49   0
  -1   6   7  205.28    2.00   0
  -1   7 -14  150.51    1.61   0
  -1   8   6   39.40    1.35   0
  -1   9 -13  128.21    1.86   0
  -1  11 -11   29.38    1.41   0
  -1  11   3   -0.50    1.16   0
  -1  12 -10  156.66    2.67   0
  -1  12  -9    4.54    1.30   0
  -1  12   1  107.52    2.32   0
  -1  13  -6    1.56    1.41   0
  -1  13  -4    4.52    1.43   0
  -1  13  -3   74.24    2.20   0
  -1  13  -2   22.88    1.63   0
   0   3   3  124.92    1.12   0
   0   4   3  608.35    2.60   0
   0   5 -10   34.42    0.78   0
   0   5   3  754.45    3.24   0
   0   6 -10  286.29    2.03   0
   0   7   2 1251.22    4.94   0
   0   9  -7    1.86    0.96   0
   0   9  -1  203.70    2.44   0
 -10 -11   8   38.38    2.02   0
  -9 -12   0    0.18    1.54   0
  -9 -12   1   -0.47    1.65   0
  -9 -12   2    9.34    1.80   0
  -9 -11   7   -1.36    1.46   0
  -9  -8  13   80.17    2.10   0
  -8 -11  -7   10.02    1.74   0
  -8 -11   4   36.88    1.85   0
  -8 -11   5   69.52    2.24   0
  -8 -10 -11   34.95    1.99   0
  -8 -10   8   71.02    2.12   0
  -8  -9 -13   38.85    1.94   0
  -8  -8 -15    0.42    1.60   0
  -8  -8  12   57.06    1.73   0
  -7 -11  -4    7.89    1.52   0
  -7 -11  -3    0.56    1.45   0
  -7 -11  -1    8.27    1.56   0
  -7 -11   0  120.71    2.63   0
  -7 -10  -9   28.99    1.84   0
  -7 -10   6   21.64    1.61   0
  -7  -9 -12    0.46    1.36   0
  -7  -8 -14   25.90    1.64   0
  -7  -7  12   33.35    1.46   0
  -7  -6 -17    3.29    1.34   0
  -6 -10  -5   25.53    1.68   0
  -6 -10   2    7.46    1.38   0
  -6 -10   3   55.49    1.94   0
  -6  -9 -10    3.59    1.28   0
  -6  -8 -12    7.61    1.44   0
  -6  -8   9   63.65    1.68   0
  -6  -7 -14   -0.16    1.26   0
  -6  -6  12   70.64    1.45   0
  -6  -5 -17    0.47    1.06   0
  -6  -4  14  113.26    1.51   0
  -5  -9  -6    5.94    1.30   0
  -5  -8 -10    0.15    1.15   0
  -5  -6 -14    7.04    1.20   0
  -5  -3 -18   -1.53    0.64   0
  -4  -8  -6    0.45    1.10   0
  -4  -8   2   37.37    1.43   0
  -4  -8   3  125.35    1.91   0
  -4  -7 -10   25.97    1.33   0
  -4  -7   6   15.05    1.09   0
  -4  -6 -12   44.79    1.41   0
  -4  -6   8   22.76    1.02   0
  -4  -4 -15   22.26    1.08   0
  -4   8  14    5.78    1.12   0
  -4  10  13   84.84    2.03   0
  -3  -7  -5   29.89    1.28   0
  -3  -7  -4  198.88    2.30   0
  -3  -7   0   67.04    1.53   0
  -3  -7   1    1.79    1.00   0
  -3  -6  -9    6.97    0.97   0
  -3  -5 -11  348.72    2.74   0
  -3   0 -17    0.94    0.47   0
  -3   8  12    5.27    0.95   0
  -3  10  11   87.61    2.01   0
  -2  -5  -7   75.89    1.36   0
  -2  -5   2   35.01    1.04   0
  -2   7  10   -0.17    0.79   0
  -2   8 -17    1.77    0.70   0
  -2   9   9   23.96    1.30   0
  -1   7   7   26.49    1.10   0
  -1   8 -14   -0.39    0.76   0
  -1   9   6  112.55    1.99   0
  -1  10 -13  149.42    2.18   0
  -1  10   5    7.59    1.20   0
  -1  11 -12  115.65    2.08   0
  -1  11   4   36.76    1.63   0
  -1  13  -8   32.58    1.75   0
   0   6   3 1304.43    4.62   0
   0   7 -10    8.86    0.74   0
   0   8   2    1.15    0.97   0
   0   9  -8   37.41    1.29   0
   0   9   1   -0.40    0.95   0
   0  10  -6   93.98    1.88   0
   0  10  -5   38.96    1.46   0
   0  10  -4   42.67    1.50   0
   0  10  -2   20.21    1.30   0
   0  10  -1   42.78    1.46   0
 -11 -10  11   -0.58    1.48   0
 -11  -9  13    4.95    1.52   0
 -10 -11   7    1.98    1.58   0
 -10 -10  10   -0.58    1.43   0
 -10  -9  12   20.62    1.56   0
  -9 -11   6   18.68    1.75   0
  -9 -10   9   -0.26    1.36   0
  -9  -9  11   32.17    1.64   0
  -9  -7  14   -0.34    1.22   0
  -8 -11  -6    1.08    1.60   0
  -8 -11  -5    1.55    1.52   0
  -8 -10 -10    2.38    1.50   0
  -8 -10   7   34.20    1.76   0
  -8  -7  13   81.04    1.92   0
  -7 -10   5   23.63    1.62   0
  -7  -9 -11  103.50    2.42   0
  -7  -9   8    8.26    1.26   0
  -7  -8  10   55.91    1.77   0
  -7  -7 -15    3.52    1.34   0
  -7  -6  13   -0.41    1.00   0
  -7  -3  16   12.25    0.80   0
  -6 -10  -4   68.72    2.04   0
  -6 -10  -3   11.00    1.52   0
  -6 -10  -1   49.16    1.82   0
  -6 -10   0   -0.41    1.27   0
  -6 -10   1   30.32    1.68   0
  -6  -9  -9   11.83    1.45   0
  -6  -9   6   -0.33    1.19   0
  -6  -7  10   32.35    1.39   0
  -5  -9  -5   93.98    2.11   0
  -5  -9  -4    1.99    1.23   0
  -5  -9   1  266.45    3.03   0
  -5  -9   2  122.23    2.21   0
  -5  -8  -9    5.63    1.21   0
  -5  -8   6  179.40    2.38   0
  -5  -7 -12   84.77    1.88   0
  -5  -7   8   -0.48    0.92   0
  -4  -8  -5   15.85    1.28   0
  -4  -8  -4   20.83    1.30   0
  -4  -8   0    3.90    1.07   0
  -4  -8   1  175.13    2.34   0
  -4  -7  -9   35.06    1.40   0
  -4  -7   5    1.02    0.94   0
  -4  -5   9   -0.81    0.79   0
  -4  -3 -16    3.02    0.79   0
  -3  -7  -3   28.38    1.24   0
  -3  -6   4  216.40    2.10   0
  -3  -3 -14  248.44    2.06   0
  -3  -2 -15    4.33    0.69   0
  -3  -1 -16   40.64    0.86   0
  -3   4  13   49.70    0.91   0
  -3   5  13    0.04    0.62   0
  -2   8  10   97.43    1.74   0
  -2  11   8  314.28    3.45   0
  -2  12 -15    1.31    1.09   0
  -2  12   7   -0.61    1.30   0
  -2  13 -14   15.97    1.46   0
  -1  -3  -6  307.17    1.83   0
  -1  -3   1  217.53    1.49   0
  -1   4   8   14.05    0.70   0
  -1   5   8  342.43    2.27   0
  -1   8   7   52.91    1.43   0
  -1   9 -14   55.98    1.37   0
  -1  12 -11    6.93    1.27   0
  -1  13 -10   32.71    1.62   0
  -1  13  -9   11.42    1.41   0
   0   2   3    4.77    0.51   0
   0   5   4  231.75    1.86   0
   0   7   3    6.83    0.73   0
   0   8 -10   51.65    1.21   0
   0   9  -9   15.01    1.04   0
   0  10  -8    3.69    1.02   0
   0  10  -7   77.11    1.70   0
   0  11  -5  135.59    2.29   0
   0  11  -3  265.53    3.01   0
 -11 -10  10   -1.76    1.63   0
 -10 -11   6    2.56    1.57   0
 -10 -10   9   11.61    1.75   0
  -9 -11   4   17.06    1.75   0
  -9 -11   5   21.00    1.70   0
  -9 -10   8    0.52    1.34   0
  -9  -6  15   -0.06    1.16   0
  -8 -11  -4   13.58    1.61   0
  -8 -11  -3    8.27    1.63   0
  -8 -11  -1   11.10    1.59   0
  -8 -11   0   -0.64    1.45   0
  -8 -11   1   50.05    2.02   0
  -8 -11   2    2.99    1.09   0
  -8 -10  -9    1.77    1.48   0
  -8 -10   6    4.04    1.40   0
  -8  -9 -12   10.42    1.59   0
  -8  -9   9   55.02    1.80   0
  -8  -8 -14   27.36    1.70   0
  -8  -8  11   24.86    1.56   0
  -8  -7 -16    6.76    1.39   0
  -7 -10  -7  152.36    2.65   0
  -7 -10  -6    3.59    1.44   0
  -7 -10   3   20.89    1.55   0
  -7  -9 -10   57.29    1.97   0
  -7  -9   7    1.94    1.36   0
  -7  -8 -13   40.87    1.76   0
  -7  -5  14   33.52    1.20   0
  -6  -9  -8   16.31    1.51   0
  -6  -9   5  724.86    4.82   0
  -6  -8 -11    1.37    1.21   0
  -6  -8   8   24.29    1.32   0
  -6  -7 -13   18.41    1.49   0
  -6  -6 -15   37.75    1.46   0
  -5  -9  -3   27.06    1.25   0
  -5  -9  -1    8.89    1.32   0
  -5  -9   0  325.24    3.19   0
  -5  -8  -8    4.32    1.20   0
  -5  -8   5    3.49    1.12   0
  -5  -7 -11   25.50    1.35   0
  -5  -6 -13  109.41    2.03   0
  -5  -5 -15    0.65    0.86   0
  -5  -5  11    0.17    0.80   0
  -4  -8  -3   12.22    0.95   0
  -4  -8  -2   26.86    1.35   0
  -4  -8  -1  420.93    3.40   0
  -4  -6 -11  815.26    4.47   0
  -4  -6   7    2.60    0.82   0
  -4  -5 -13   71.29    1.47   0
  -4   5  15   50.06    1.04   0
  -4  11  13   56.55    1.90   0
  -3  -6  -7  121.07    1.78   0
  -3  -5 -10   10.84    1.03   0
  -3  -5   6   64.85    1.18   0
  -3  -4 -12   60.96    1.30   0
  -3  -3   9   25.91    0.75   0
  -3   3  13   81.33    0.90   0
  -3   6  13   86.23    1.36   0
  -3   7  13  103.73    1.69   0
  -3  11  11  184.07    2.77   0
  -2  -5  -5  187.89    1.88   0
  -2  -5   0  473.10    2.70   0
  -2  -5   1   58.63    1.18   0
  -2  -4   4  202.46    1.60   0
  -2  -3   6    0.30    0.54   0
  -2   5  11    8.29    0.71   0
  -1  -3  -5  245.89    1.63   0
  -1  -3   0 3246.26    5.22   0
  -1   1   7    1.07    0.22   0
  -1   3   8  408.71    1.84   0
  -1   6   8   97.43    1.45   0
  -1   7 -15  127.78    1.41   0
  -1   7   8   31.91    1.12   0
  -1  10 -14   21.88    1.21   0
  -1  10   6   74.90    1.79   0
  -1  11 -13   16.60    1.16   0
  -1  11   5  180.08    2.65   0
  -1  12 -12  505.55    4.17   0
  -1  12   4    6.14    1.36   0
  -1  13 -11   43.64    1.89   0
   0   1   2   19.52    0.29   0
   0   5 -11  361.89    1.86   0
   0   6 -11    6.86    0.55   0
   0   7   4   13.90    1.01   0
   0   8   3    3.57    0.71   0
   0   9 -10   26.75    1.10   0
   0   9   2  394.81    3.15   0
   0  10  -9   12.66    1.09   0
   0  11  -7  173.95    2.50   0
   0  11  -2   21.27    1.35   0
   0  11  -1  244.11    2.91   0
 -11  -9  12   33.42    1.82   0
 -10 -11   5   53.68    2.15   0
 -10  -8  13    1.62    1.25   0
  -9 -11  -5   -0.08    1.61   0
  -9 -11  -4    5.65    1.63   0
  -9 -11   2    1.35    1.54   0
  -9 -11   3    3.02    1.54   0
  -9 -10  -9    0.54    1.65   0
  -9 -10   7    2.29    1.40   0
  -9  -9  10    0.82    1.27   0
  -9  -8  12   18.84    1.38   0
  -8 -10  -8   25.93    1.83   0
  -8 -10   5   13.05    1.50   0
  -8  -9 -11    2.60    1.48   0
  -8  -6 -17    4.57    1.25   0
  -8  -5  15    5.18    0.93   0
  -7 -10  -5  168.02    2.88   0
  -7 -10  -4   54.44    1.98   0
  -7 -10  -3  154.91    2.71   0
  -7 -10   1    6.48    1.43   0
  -7  -9  -9   56.05    1.94   0
  -7  -8 -12   49.18    1.80   0
  -7  -8   9   38.96    1.48   0
  -7  -7 -14    7.05    1.38   0
  -7  -7  11    6.10    1.00   0
  -7  -6 -16   -0.80    1.10   0
  -6  -9  -7   42.82    1.71   0
  -6  -9  -6   11.69    1.41   0
  -6  -9   3  312.27    3.26   0
  -6  -9   4    5.97    1.32   0
  -6  -8 -10   11.84    1.34   0
  -6  -8   7  301.48    3.01   0
  -6  -6  11  171.77    2.11   0
  -6  -5 -16    7.75    1.14   0
  -5  -8   4  244.99    2.69   0
  -5  -7   7   11.18    1.04   0
  -5  -6   9   46.84    1.34   0
  -5  -4 -16    9.60    0.88   0
  -5  -4  12    0.29    0.68   0
  -5  -3  13  211.95    1.60   0
  -4  -4 -14   73.77    1.44   0
  -4   4  15    0.80    0.53   0
  -4   7  15    2.33    0.84   0
  -4  10  14    4.35    1.17   0
  -3  -6  -6   60.28    1.39   0
  -3  10  12  275.02    3.08   0
  -2  -4  -8  376.42    2.38   0
  -2  -2 -12    0.43    0.52   0
  -2   4  11    0.05    0.48   0
  -2   7  11   41.97    1.28   0
  -1  -3  -4  997.31    3.08   0
  -1  -2  -8    0.49    0.50   0
  -1   5 -15   51.76    0.69   0
  -1   8 -15   19.83    0.88   0
  -1   8   8   62.74    1.48   0
  -1  10   7    3.49    1.15   0
  -1  12 -13    1.57    1.25   0
  -1  13 -12   90.45    2.28   0
  -1  13   3   -0.27    1.00   0
   0   3   4  143.34    1.14   0
   0   8 -11   81.58    1.38   0
   0   9 -11    0.78    0.91   0
   0  10 -10   25.54    1.18   0
   0  10   2   13.02    1.20   0
   0  11  -9   96.26    2.00   0
   0  11  -8    9.70    1.18   0
   0  11   1    5.66    1.16   0
   0  12  -5  279.76    3.26   0
 -11 -10   9   -0.60    1.50   0
 -11  -9  11    0.43    1.54   0
 -11  -8  13   19.87    1.72   0
 -10 -11   3   12.34    1.75   0
 -10 -11   4    1.18    1.56   0
 -10 -10   8    4.64    1.50   0
 -10  -7  14    7.83    1.23   0
  -9 -11  -3   10.02    1.24   0
  -9 -11  -1   18.91    1.76   0
  -9 -11   0   62.74    2.22   0
  -9 -11   1    7.01    1.52   0
  -9 -10  -8   24.91    1.76   0
  -9 -10   6    9.34    1.49   0
  -9  -9   9   16.86    1.58   0
  -9  -8 -14   11.11    1.59   0
  -9  -7 -16    0.13    1.36   0
  -9  -7  13    8.62    1.29   0
  -8 -10  -7   13.09    1.54   0
  -8 -10  -6   11.31    1.58   0
  -8 -10   4    5.84    1.39   0
  -8  -9 -10   49.66    1.98   0
  -8  -9   8   13.40    1.41   0
  -8  -8 -13   25.53    1.66   0
  -8  -8  10   98.36    2.11   0
  -8  -7 -15   55.07    1.92   0
  -8  -7  12    1.44    1.02   0
  -7 -10  -1   73.54    2.05   0
  -7  -9  -8   36.65    1.73   0
  -7  -9   6    0.60    1.22   0
  -7  -5 -17   -0.83    1.00   0
  -6  -9  -5    0.63    1.24   0
  -6  -9  -4   69.65    1.88   0
  -6  -9   2    7.37    1.31   0
  -6  -8  -9    0.28    1.12   0
  -6  -7 -12   77.85    1.90   0
  -6  -7   9   33.11    1.27   0
  -6  -4 -17    6.88    1.09   0
  -5  -8  -6  157.19    2.38   0
  -5  -8   3    8.09    1.14   0
  -5  -7 -10  278.29    2.95   0
  -5  -6 -12    2.01    1.16   0
  -5  -5 -14   45.28    1.45   0
  -5  -3 -17   51.21    1.21   0
  -4  -7  -6    3.72    1.03   0
  -4  -6   6    1.22    0.83   0
  -4  -5 -12    5.53    0.87   0
  -4  -3  11  272.99    1.70   0
  -4  -2  12   44.96    0.71   0
  -4   3  15   54.28    0.72   0
  -4   8  15   17.77    1.18   0
  -4  11  14   74.57    2.11   0
  -3  -6  -5    3.06    0.92   0
  -3  -6   1    3.49    0.90   0
  -3  -6   2  396.29    2.75   0
  -3  -5  -9  293.92    2.43   0
  -3  -5   5   39.06    1.03   0
  -3  -3 -13  189.14    1.80   0
  -3   9  13   -0.56    1.09   0
  -3  11  12   54.11    1.79   0
  -2  -3 -10   37.82    0.92   0
  -2   3  11    2.10    0.40   0
  -2   8  11    3.49    0.90   0
  -2  12   9   19.74    1.52   0
  -1  -3  -2  998.20    3.00   0
  -1   9 -15   15.26    0.95   0
  -1   9   8  360.79    3.16   0
  -1  11 -14    1.41    0.96   0
  -1  13   4   42.20    1.82   0
   0   5   5   17.06    0.78   0
   0   6   5    0.34    0.74   0
   0   7 -12  103.66    1.35   0
   0   7   5    2.49    0.86   0
   0  10   3   97.99    1.93   0
   0  11 -10    7.97    1.20   0
   0  11   2    6.03    1.17   0
   0  12  -8   81.48    2.00   0
   0  12  -7  524.17    4.25   0
   0  13  -5   13.00    1.41   0
   0  13  -4    1.94    1.27   0
 -11 -10   8   11.15    1.69   0
 -10 -11   1   -2.44    1.48   0
 -10 -11   2    0.64    1.48   0
 -10 -10   7    3.58    1.49   0
 -10  -9  10   10.61    1.45   0
 -10  -8  12  102.56    2.23   0
  -9 -10  -7   13.48    1.69   0
  -9 -10   5   30.44    1.77   0
  -9  -9 -11   -0.60    1.43   0
  -9  -8 -13   27.31    1.88   0
  -9  -8  11  113.53    2.24   0
  -9  -6  14   29.49    1.38   0
  -8 -10  -5   -0.40    1.38   0
  -8 -10  -4   29.50    1.74   0
  -8 -10   1    2.06    1.30   0
  -8 -10   2   19.61    1.57   0
  -8 -10   3    0.82    1.33   0
  -8  -9  -9   25.65    1.61   0
  -8  -9   7  133.44    2.43   0
  -8  -6 -16    0.26    1.34   0
  -8  -6  13   23.06    1.29   0
  -7  -9  -7    2.36    1.32   0
  -7  -9   5    5.93    1.31   0
  -7  -8 -11    7.62    1.25   0
  -7  -8   8   50.31    1.60   0
  -7  -7 -13   18.63    1.38   0
  -7  -7  10  103.80    1.96   0
  -7  -6 -15   26.32    1.40   0
  -7  -6  12  111.74    1.77   0
  -6  -9  -3    1.96    1.24   0
  -6  -9  -1  191.42    2.70   0
  -6  -9   0  598.62    4.42   0
  -6  -9   1   58.28    1.58   0
  -6  -8   6   59.29    1.66   0
  -6  -5  12    8.91    0.81   0
  -5  -8  -5   49.77    1.62   0
  -5  -8  -4  113.92    2.06   0
  -5  -8   1  150.49    2.22   0
  -5  -8   2    5.00    1.12   0
  -5  -7  -9    6.04    1.16   0
  -5  -7   6  113.79    1.81   0
  -4  -7  -5    9.00    1.07   0
  -4  -7  -4    5.64    0.99   0
  -4  -7   2   27.42    1.22   0
  -4  -6  -9   -0.02    0.91   0
  -4  -5   8   31.60    0.96   0
  -4   9  15  137.79    2.22   0
  -3  -6  -3  134.87    1.81   0
  -3  -6  -2   24.50    1.13   0
  -3  -6   0   11.10    0.94   0
  -3  -4   7    2.32    0.58   0
  -2  -4  -7  193.80    1.74   0
  -2  -1 -13   61.11    0.82   0
  -2   9  11   14.40    1.11   0
  -2  11  10  165.64    2.57   0
  -1   2   8  265.90    1.20   0
  -1   5   9   13.89    0.80   0
  -1  10 -15   21.16    1.02   0
  -1  11   7    4.82    1.29   0
  -1  12 -14   66.01    1.74   0
  -1  12   6   88.48    2.12   0
  -1  13 -13    0.58    1.18   0
   0   4   5   92.96    1.10   0
   0   8 -12    6.49    0.72   0
   0   8   5   23.25    1.13   0
   0   9 -12  185.40    2.11   0
   0  10 -11    0.01    0.84   0
   0  11   3    2.81    1.19   0
   0  12  -9  207.41    2.79   0
   0  12   1   16.88    1.41   0
   0  13  -7   21.33    1.56   0
   0  13  -6   77.34    2.09   0
   0  13  -2   69.02    2.03   0
   0  13  -1   20.27    1.54   0
   1   5  -3   94.31    1.21   0
   1   6  -5    0.50    0.65   0
   1   6  -4    8.31    0.79   0
   1   6  -3    0.35    0.71   0
   1   6  -2  297.66    2.18   0
   1   7  -5   65.05    1.27   0
   1   7  -4    3.00    0.81   0
   1   7  -3   69.58    1.35   0
   1   8  -3   98.37    1.60   0
 -11 -10   7    1.49    1.55   0
 -11  -8  12   -0.31    1.48   0
 -10 -10   6   91.98    2.43   0
 -10  -9   9   36.08    1.75   0
  -9 -10  -6   12.37    1.69   0
  -9 -10  -5    7.97    1.55   0
  -9 -10   4   87.88    2.28   0
  -9  -9 -10   -0.12    1.43   0
  -9  -9   8   72.18    2.02   0
  -9  -7 -15   65.29    2.11   0
  -9  -5  15    8.91    1.09   0
  -8 -10  -3   -0.38    0.99   0
  -8 -10  -1   26.51    1.63   0
  -8 -10   0    3.61    1.32   0
  -8  -9  -8   70.68    2.13   0
  -8  -9   6   47.32    1.78   0
  -8  -7 -14    5.40    1.30   0
  -8  -7  11    8.87    1.26   0
  -8  -5 -17    3.45    1.30   0
  -7  -9  -6   70.07    2.02   0
  -7  -9  -5   47.08    1.77   0
  -7  -9   3   -0.20    1.22   0
  -7  -8 -10   10.05    1.34   0
  -7  -5 -16    0.54    1.14   0
  -7  -5  13   16.53    1.08   0
  -7  -2  16   16.46    0.77   0
  -6  -8  -7  101.10    2.07   0
  -6  -8   5  127.94    2.13   0
  -6  -7 -11  103.70    2.06   0
  -6  -7   8    1.02    0.95   0
  -6  -6 -13    2.45    1.04   0
  -6  -6  10   34.93    1.18   0
  -6  -5 -15   14.74    1.11   0
  -6  -4  13  117.77    1.52   0
  -6  -3  14  185.15    1.63   0
  -5  -8  -3  189.56    2.48   0
  -5  -8  -2  498.60    3.76   0
  -5  -8  -1   98.08    1.93   0
  -5  -7  -8  318.62    3.05   0
  -5  -6   8   38.08    1.17   0
  -5  -5  10   42.93    1.08   0
  -5  -4 -15    4.41    0.83   0
  -4  -7  -3   14.47    1.15   0
  -4  -7  -2  160.59    2.11   0
  -4  -7  -1  287.67    2.68   0
  -4  -7   0   -0.29    0.96   0
  -4  -6   5  166.05    1.90   0
  -4  -5 -11    1.07    0.84   0
  -4  -4 -13   21.48    1.04   0
  -4  -2 -16  197.05    1.86   0
  -4  -1 -17   36.76    0.94   0
  -3  -5  -8   -0.06    0.78   0
  -3  -5   4   45.80    1.06   0
  -3  -2 -14   53.38    1.01   0
  -3   2  13    0.38    0.28   0
  -2  -4  -6   31.02    0.89   0
  -2  -4   2  176.64    1.53   0
  -2  -3   5  401.87    1.89   0
  -2   0 -14    1.98    0.37   0
  -2  10  11   22.81    1.35   0
  -1  -2  -7    3.24    0.43   0
  -1   4   9   38.53    0.83   0
  -1   8   9   42.68    1.30   0
  -1   9   9  352.70    3.16   0
  -1  11 -15   38.10    1.39   0
  -1  11   8  217.26    2.92   0
  -1  13 -14   21.62    1.55   0
   0   2   4  156.26    0.98   0
   0   6   6    5.06    0.79   0
   0   7   6  215.21    2.14   0
   0   9   5   59.94    1.50   0
   0  10 -12    6.49    1.04   0
   0  11 -11   18.45    1.20   0
   0  11   4  140.39    2.34   0
   0  12 -10   41.18    1.59   0
   0  12   2    2.53    0.92   0
   0  13  -9   41.68    1.71   0
   0  13   1  305.78    3.57   0
   1   5  -5   10.73    0.64   0
   1   5  -1  369.57    2.17   0
   1   6  -6  204.26    1.74   0
   1   6  -1   15.39    0.89   0
   1   7  -6    9.88    0.84   0
   1   7  -1  725.65    3.62   0
   1   8  -6   29.68    1.08   0
   1   8  -5    8.22    0.93   0
   1   8  -2   62.28    1.42   0
   1   9  -5    1.27    0.91   0
   1   9  -4    2.34    0.94   0
   1   9  -3    0.26    0.92   0
 -12  -8  12    5.01    1.66   0
 -11 -10   6   16.66    1.77   0
 -11  -9   9    1.32    1.43   0
 -10 -10   4   -0.95    1.42   0
 -10 -10   5   75.16    2.19   0
 -10  -9   8   15.62    1.62   0
 -10  -8  11    8.70    1.32   0
  -9 -10  -4   39.68    1.94   0
  -9 -10  -3   33.22    1.82   0
  -9 -10  -1   23.94    1.69   0
  -9 -10   0    4.31    1.44   0
  -9 -10   1    1.82    1.41   0
  -9 -10   2    4.59    1.46   0
  -9  -9  -9   33.66    1.83   0
  -9  -9   7  104.02    2.30   0
  -9  -8 -12    2.92    1.40   0
  -9  -8  10   75.15    1.94   0
  -9  -7 -14   42.20    1.95   0
  -9  -7  12   15.81    1.25   0
  -9  -6 -16   20.22    1.54   0
  -8  -9  -7    7.69    1.42   0
  -8  -9   5   16.78    1.45   0
  -8  -8 -11    9.27    1.43   0
  -8  -7 -13    1.27    1.37   0
  -8  -6 -15    2.35    1.31   0
  -8  -5  14   30.41    1.14   0
  -8  -4  15    6.37    0.88   0
  -7  -9  -4    2.71    1.32   0
  -7  -9  -3   34.82    1.66   0
  -7  -9   0    4.60    1.22   0
  -7  -9   2    1.58    1.23   0
  -7  -8  -9    6.89    1.33   0
  -7  -7 -12   22.16    1.41   0
  -7  -6 -14   11.16    1.21   0
  -7  -4  14  131.60    1.70   0
  -7  -3  15  157.07    1.67   0
  -6  -8  -6    1.44    1.19   0
  -6  -8   4   13.80    1.27   0
  -6  -4 -16    1.22    0.99   0
  -5  -7  -7   34.81    1.38   0
  -5  -5 -13    0.13    0.86   0
  -5  -4  11  158.03    1.62   0
  -4  -6  -8   37.79    1.24   0
  -4  -4   9    6.29    0.74   0
  -3  -5  -7  136.05    1.72   0
  -3  -4 -10   13.93    0.82   0
  -3  -3 -12   41.73    1.03   0
  -3  -1 -15  272.85    1.79   0
  -3   0 -16    6.33    0.55   0
  -3   1 -17   16.08    0.52   0
  -3   5  14  106.40    1.31   0
  -3   6  14    0.43    0.68   0
  -3   7  14  179.78    2.01   0
  -2  -4  -5  380.09    2.28   0
  -2  -2 -11  195.34    1.50   0
  -2   5  12   45.97    0.96   0
  -2   6  12  377.44    2.50   0
  -2   7  12  259.67    2.32   0
  -2   8  12   55.81    1.46   0
  -2  11  11   -0.03    1.12   0
  -1   4 -15   25.78    0.35   0
  -1   8 -16    1.49    0.61   0
  -1   9 -16    9.17    0.83   0
  -1  10   9   14.08    1.38   0
  -1  12 -15    0.50    1.11   0
   0   5   6  273.90    1.95   0
   0   7 -13    0.53    0.59   0
   0   8 -13   31.18    1.02   0
   0   8   6   15.56    1.07   0
   0   9 -13   58.38    1.34   0
   0   9   6    3.48    1.01   0
   0  10   5   37.62    1.42   0
   0  11 -12   11.38    1.20   0
   0  12 -11  167.28    2.50   0
   0  13 -10   13.08    1.37   0
   0  13   2    6.84    1.39   0
   1   4  -4    7.64    0.54   0
   1   4  -2   86.86    1.05   0
   1   5   0    7.90    0.75   0
   1   6  -7    0.90    0.58   0
   1   7   1   -0.09    0.85   0
   1   8  -7   12.12    0.91   0
   1   9  -7    4.14    0.91   0
   1  10  -6   69.31    1.59   0
   1  10  -4  108.15    1.91   0
   1  10  -3   81.99    1.76   0
   1  10  -2  324.92    3.04   0
 -11 -10   4    1.49    1.35   0
 -11  -8  11   82.33    2.21   0
 -11  -7  13    2.92    1.27   0
 -10 -10  -4    2.53    1.60   0
 -10 -10  -3    4.87    1.55   0
 -10 -10  -2    0.40    1.38   0
 -10 -10   1    0.36    1.39   0
 -10 -10   2    6.41    1.57   0
 -10 -10   3   -2.40    1.44   0
 -10  -9   7   55.08    2.06   0
 -10  -8  10    7.98    1.47   0
 -10  -6  14    1.81    1.07   0
  -9  -9  -8    6.88    1.52   0
  -9  -9   6    0.63    1.30   0
  -9  -8 -11    0.32    1.38   0
  -9  -8   9  126.57    2.33   0
  -9  -6  13    0.79    1.12   0
  -8  -9  -6   31.87    1.70   0
  -8  -9  -5    5.25    1.33   0
  -8  -9   4    8.62    1.38   0
  -8  -8 -10   14.92    1.47   0
  -8  -8   8  229.63    2.85   0
  -8  -7  10    3.74    1.23   0
  -8  -6  12  166.53    2.32   0
  -7  -8  -8    4.07    1.30   0
  -7  -8   6   31.11    1.48   0
  -7  -7 -11    8.60    1.20   0
  -7  -7   9  133.32    2.07   0
  -7  -6  11   12.92    0.99   0
  -7  -4 -17   23.05    1.23   0
  -6  -8  -5   10.00    1.28   0
  -6  -8  -4   32.46    1.47   0
  -6  -8   2   -0.05    1.12   0
  -6  -8   3  249.83    2.80   0
  -6  -7  -9   49.70    1.59   0
  -6  -7   7    2.52    1.00   0
  -6  -6 -12  123.41    2.10   0
  -6  -6   9    8.60    1.09   0
  -6  -5 -14    6.10    1.01   0
  -6  -5  11    0.31    0.87   0
  -6  -3 -17   16.35    1.08   0
  -5  -7   4    7.23    0.99   0
  -5  -6 -10   11.85    1.11   0
  -5  -6   7  212.58    2.16   0
  -5  -2 -17   43.55    1.15   0
  -4  -6  -7   58.46    1.43   0
  -4  -6   4    5.57    0.91   0
  -4  -5 -10    8.36    0.92   0
  -4  -3 -14   18.15    0.94   0
  -3  -5   3  123.25    1.53   0
  -3  -3   8    6.79    0.58   0
  -3   9  14  170.39    2.26   0
  -2  -4  -4   43.83    0.99   0
  -2  -4   1 1493.14    4.12   0
  -2   2  11   16.93    0.41   0
  -2   9  12    9.02    1.01   0
  -2  12  11    3.43    1.41   0
  -1  -2  -6    2.65    0.51   0
  -1   3   9  119.15    1.02   0
  -1   6 -16   34.50    0.67   0
  -1   6  10  207.48    1.96   0
  -1   7  10  180.96    2.04   0
  -1   8  10   12.43    1.13   0
  -1  12   8  188.42    2.84   0
   0   3 -11    0.56    0.23   0
   0   4   6   19.27    0.67   0
   0  10   6    5.40    1.14   0
   0  11   5  276.91    3.09   0
   0  12 -12    0.92    1.23   0
   0  12   4   34.64    1.39   0
   0  13 -11    0.37    1.18   0
   0  13   3    6.66    1.43   0
   1   4  -1   -0.01    0.59   0
   1   5   1  474.06    2.49   0
   1   6  -8  157.54    1.54   0
   1   6   1   36.13    0.92   0
   1   7  -8   50.07    1.08   0
   1   7   2   30.14    1.09   0
   1   8  -8   83.93    1.43   0
   1   8   1    5.21    0.70   0
   1   9  -8   25.44    1.10   0
   1   9   1   24.18    1.20   0
   1  10  -7   29.49    1.27   0
   1  10  -1    0.11    0.70   0
   1  11  -6   52.74    1.62   0
   1  11  -5   73.85    1.80   0
   1  11  -4   70.81    1.78   0
   1  11  -2  125.33    2.19   0
   1  11  -1   30.12    1.39   0
 -12  -8  11    0.27    1.39   0
 -11  -9   8   13.05    1.50   0
 -10 -10  -1   15.79    1.59   0
 -10 -10   0    6.38    1.13   0
 -10  -7  12    1.47    1.13   0
  -9  -9  -7   95.35    2.40   0
  -9  -9  -6   14.30    1.52   0
  -9  -9   5    6.70    1.38   0
  -9  -8 -10    6.70    1.60   0
  -9  -7 -13   16.66    1.56   0
  -9  -6 -15   37.30    1.75   0
  -8  -9  -4    1.58    1.32   0
  -8  -9  -3   13.23    1.47   0
  -8  -9   1   65.47    1.96   0
  -8  -9   2   31.38    1.61   0
  -8  -9   3   57.90    1.67   0
  -8  -8  -9   53.90    1.88   0
  -8  -8   7   15.88    1.38   0
  -8  -7 -12   -0.99    1.19   0
  -8  -6 -14   10.23    1.48   0
  -8  -5 -16    0.50    1.10   0
  -7  -8  -7  118.27    2.29   0
  -7  -8   5  306.94    3.15   0
  -7  -7   8    9.99    1.29   0
  -7  -6 -13    2.60    1.11   0
  -7  -5 -15   14.78    1.22   0
  -7  -5  12   70.23    1.51   0
  -7  -3 -18   -0.42    0.81   0
  -6  -8  -3  285.75    3.06   0
  -6  -8  -1   68.09    1.78   0
  -6  -8   0  203.35    2.60   0
  -6  -7   6   16.44    1.14   0
  -5  -7  -5   32.72    1.37   0
  -5  -7   2   10.67    1.09   0
  -5  -7   3   71.60    1.55   0
  -5  -5 -12  235.94    2.48   0
  -5  -5   9   66.66    1.26   0
  -5  -4 -14   13.90    0.96   0
  -5  -3  12   26.52    0.81   0
  -4  -6  -6   64.76    1.47   0
  -4  -6   3  135.22    1.79   0
  -4  -4 -12   36.53    1.10   0
  -4   6  16   40.53    1.00   0
  -3  -5  -5    2.50    0.82   0
  -3  -5   2    7.28    0.85   0
  -3  -4  -9   -0.90    0.79   0
  -3   4  14   94.16    1.05   0
  -3  10  14   26.65    1.34   0
  -2  -4  -3 1659.51    4.51   0
  -2  -4  -2 1069.47    3.60   0
  -2  -4   0   10.79    0.63   0
  -2  -3  -8   87.93    1.14   0
  -2   4  12   89.89    1.04   0
  -2  10  12   72.04    1.77   0
  -1   5  10    6.36    0.71   0
  -1   9  10   38.30    1.36   0
   0   1   3  194.53    0.73   0
   0   6   7  246.07    2.08   0
   0   7   7  116.11    1.66   0
   0   8   7   76.02    1.55   0
   0   9   7   14.57    1.15   0
   0  11 -13    2.38    0.91   0
   0  11   6    8.03    1.26   0
   0  12   5   -0.02    1.23   0
   0  13 -12   13.39    1.45   0
   1   4  -6    0.62    0.41   0
   1   4   0   48.11    0.90   0
   1   6   2   97.97    1.43   0
   1   7  -9   36.36    1.05   0
   1   8   2   29.78    1.16   0
   1   9  -9    6.58    0.87   0
   1   9   2  221.71    2.45   0
   1  10  -8   23.37    1.19   0
   1  10   1   33.06    1.36   0
   1  11  -8   10.71    1.27   0
   1  11  -7    2.83    1.11   0
   1  12  -6   10.46    1.32   0
   1  12  -5   20.84    1.46   0
   1  12  -4    2.92    1.23   0
   1  12  -2   15.50    1.40   0
   1  12  -1   51.39    1.72   0
 -12  -8  10    4.64    1.61   0
 -11  -9   6   11.69    1.76   0
 -11  -8  10    1.66    1.33   0
 -11  -7  12   20.14    1.46   0
 -10  -9  -7   12.14    1.66   0
 -10  -9   5    0.45    1.40   0
 -10  -8   9    2.81    1.28   0
 -10  -7 -13    1.24    1.44   0
 -10  -6 -15    3.33    1.55   0
 -10  -6  13    0.62    1.23   0
  -9  -9  -5   20.65    1.65   0
  -9  -9  -4    4.35    1.34   0
  -9  -9   3   19.67    1.56   0
  -9  -8   8   20.48    1.45   0
  -9  -5  14   18.50    1.23   0
  -8  -9  -1    2.60    1.25   0
  -8  -9   0   14.72    1.18   0
  -8  -8  -8   17.41    1.50   0
  -8  -8   6  168.83    2.56   0
  -8  -7 -11   -0.46    1.36   0
  -8  -7   9   23.48    1.44   0
  -8  -5  13   -0.26    0.99   0
  -8  -4 -17   49.98    1.79   0
  -7  -8  -6   23.60    1.52   0
  -7  -8  -5   49.28    1.69   0
  -7  -8   3   76.17    1.87   0
  -7  -8   4    0.56    1.20   0
  -7  -7 -10   26.68    1.50   0
  -7  -6  10    1.27    0.89   0
  -7  -4 -16    7.15    1.19   0
  -6  -7  -8  165.26    2.42   0
  -6  -7   5    8.91    1.11   0
  -6  -4 -15   46.50    1.37   0
  -6  -4  12   35.37    1.10   0
  -5  -7  -4   69.92    1.62   0
  -5  -7  -3    3.13    1.07   0
  -5  -7  -2  293.38    2.81   0
  -5  -7  -1   89.89    1.77   0
  -5  -7   0  176.60    2.24   0
  -5  -7   1   95.00    1.77   0
  -5  -6   6   45.83    1.27   0
  -5  -3 -15    8.41    0.93   0
  -5  -2  13   36.61    0.79   0
  -4  -6  -5   86.93    1.58   0
  -4  -6  -4    0.77    0.93   0
  -4  -6   1    3.44    0.96   0
  -4  -6   2  206.59    2.14   0
  -4  -5  -9    6.96    0.91   0
  -4  -5   6  134.40    1.60   0
  -4  -3  10  158.23    1.39   0
  -4  -2 -15    9.63    0.81   0
  -3  -5  -4   13.08    0.96   0
  -3  -5   1  434.71    2.63   0
  -3  -3 -11    9.17    0.79   0
  -3  -2 -13   72.48    1.13   0
  -3  11  14    9.59    1.27   0
  -2  -1 -12   24.94    0.67   0
  -2  11  12    3.04    1.17   0
  -1  -2  -5    2.16    0.45   0
  -1  10  10   79.09    1.82   0
  -1  12   9  121.93    2.43   0
   0   5   7  234.20    1.83   0
   0   8 -14   10.79    0.78   0
   0   9 -14   14.99    0.96   0
   0  10 -14    3.16    0.91   0
   0  10   7    8.04    1.17   0
   0  12 -13  250.36    2.88   0
   0  12   6   10.36    1.38   0
   1   3  -3  138.89    1.04   0
   1   3  -2  217.45    1.31   0
   1   4   1   47.95    0.91   0
   1   5  -8   -0.35    0.46   0
   1   5   2 1838.57    4.82   0
   1   6  -9   31.67    0.88   0
   1   6   3  276.00    2.20   0
   1   7   3  156.62    1.88   0
   1   8   3  501.76    3.34   0
   1   9   3   17.27    1.16   0
   1  10  -9   57.57    1.47   0
   1  10   2  113.21    1.98   0
   1  11  -9    0.25    0.98   0
   1  11   1    7.53    1.20   0
   1  12  -8   70.57    1.84   0
   1  12  -7   34.02    1.56   0
   1  13  -6   29.77    1.58   0
   1  13  -5   25.52    1.59   0
   1  13  -3    6.76    1.39   0
   1  13  -2   28.32    1.63   0
 -12  -7  12  101.09    2.40   0
 -11  -8   9   33.29    1.76   0
 -10  -9  -6   21.81    1.68   0
 -10  -9  -5    0.40    1.49   0
 -10  -9   3    0.20    1.36   0
 -10  -8 -10    4.46    1.51   0
 -10  -8   8  136.11    2.53   0
 -10  -7  11   28.91    1.50   0
  -9  -9  -3    6.90    1.40   0
  -9  -9  -1   13.21    1.48   0
  -9  -9   0   13.18    1.54   0
  -9  -9   1    2.68    1.35   0
  -9  -8  -9   20.15    1.57   0
  -9  -8   7   10.93    1.37   0
  -9  -7 -12    0.61    1.36   0
  -9  -7  10   19.23    1.34   0
  -9  -6 -14   19.49    1.52   0
  -9  -6  12   48.86    1.53   0
  -9  -5 -16    0.92    1.21   0
  -9  -4  15    2.90    1.02   0
  -8  -8  -7   17.63    1.54   0
  -8  -8   5  118.02    2.29   0
  -8  -6 -13    1.86    1.19   0
  -8  -5 -15    0.10    1.07   0
  -7  -8  -4    2.28    1.28   0
  -7  -8   1   47.80    1.66   0
  -7  -8   2  130.41    2.27   0
  -7  -7  -9  120.54    2.25   0
  -7  -7   7    1.85    1.07   0
  -7  -6 -12    0.51    1.09   0
  -7  -5 -14   35.10    1.45   0
  -7  -4  13   68.59    1.40   0
  -6  -7  -7   50.54    1.65   0
  -6  -7   4    9.80    1.09   0
  -6  -6 -10  311.01    3.09   0
  -6  -6   8   32.57    1.20   0
  -6  -3 -16   11.57    1.06   0
  -5  -6  -8   16.08    1.16   0
  -5  -6   5   93.86    1.60   0
  -5  -5 -11  104.02    1.79   0
  -5  -5   8    0.67    0.90   0
  -5  -4 -13  197.77    2.26   0
  -4  -6  -3  196.93    2.18   0
  -4  -6  -2  954.83    4.39   0
  -4  -6  -1   18.15    1.11   0
  -4  -6   0  774.22    3.92   0
  -4  -4 -11   15.33    0.92   0
  -4  -4   8  274.56    1.96   0
  -4  -1 -16   24.34    0.91   0
  -3  -5  -3 3298.24    7.22   0
  -3  -5  -2   -0.96    0.85   0
  -3  -5   0  144.39    1.58   0
  -3  -4  -8  230.17    2.00   0
  -3  -4   5   58.49    1.02   0
  -3   7  15   24.99    1.02   0
  -3   8  15    1.50    0.95   0
  -2   6  13   62.12    1.23   0
  -2   8  13    7.41    0.90   0
  -2   9  13    6.82    1.00   0
  -2  12  12   22.68    1.57   0
  -1   4  10   12.23    0.62   0
  -1   8  11   25.82    1.25   0
  -1  11  10   36.26    1.52   0
  -1  12  10   61.99    2.05   0
   0   2   5  103.23    0.82   0
   0   4   7    1.09    0.63   0
   0   7 -14  102.73    1.23   0
   0   7   8   71.49    1.40   0
   0   9   8   93.89    1.82   0
   0  11 -14   10.07    0.99   0
   0  11   7   15.94    1.34   0
   0  13 -13   11.22    1.29   0
   1   3  -4   19.47    0.52   0
   1   3  -1  195.14    1.28   0
   1   5   3  548.93    2.74   0
   1   7 -10   10.03    0.79   0
   1   7   4  191.92    2.06   0
   1   8 -10    9.43    0.79   0
   1   8   4    1.01    0.93   0
   1   9   4    9.84    1.10   0
   1  10 -10  158.23    2.11   0
   1  10   3   21.66    1.25   0
   1  11 -10    0.93    1.10   0
   1  11   3   76.02    1.90   0
   1  12  -9   10.63    1.26   0
   1  12   1   -0.11    0.88   0
   1  12   2  119.32    2.33   0
   1  13  -8    3.22    1.21   0
   1  13  -1   36.80    1.46   0
 -11  -9   3   27.49    1.83   0
 -11  -9   4    2.08    1.51   0
 -11  -7  11    5.24    1.34   0
 -11  -6  13    4.12    1.25   0
 -10  -9  -4   53.57    2.04   0
 -10  -9  -3   30.78    1.84   0
 -10  -9  -2    1.21    1.42   0
 -10  -9  -1   24.65    1.74   0
 -10  -9   0   15.93    1.63   0
 -10  -9   1    1.53    1.45   0
 -10  -9   2   -1.49    1.41   0
 -10  -8  -9   -0.31    1.47   0
 -10  -7 -12    0.12    1.42   0
 -10  -7  10   15.91    1.52   0
 -10  -6 -14   63.56    2.14   0
 -10  -5 -16    1.43    1.35   0
 -10  -5  14   50.22    1.67   0
  -9  -8  -8   13.79    1.48   0
  -9  -8  -7   16.58    1.53   0
  -9  -8   6    3.68    1.32   0
  -9  -7 -11    1.63    1.33   0
  -9  -7   9    0.72    1.31   0
  -9  -4 -17   15.28    1.53   0
  -8  -8  -6   22.51    1.58   0
  -8  -8  -5    3.88    1.34   0
  -8  -8   4  309.64    3.34   0
  -8  -7 -10   26.18    1.56   0
  -8  -7   8    5.34    1.18   0
  -8  -4  14   62.33    1.37   0
  -7  -7  -8   11.41    1.36   0
  -7  -6 -11   80.44    2.00   0
  -7  -6   9   12.68    1.09   0
  -7  -3 -17    7.86    1.00   0
  -6  -7  -6  107.11    2.04   0
  -6  -7  -5  658.35    4.38   0
  -6  -7   3   34.84    1.41   0
  -6  -5 -12   81.20    1.85   0
  -6  -4 -14    1.46    1.08   0
  -6  -3  13    5.04    0.74   0
  -4  -5   5   44.48    1.12   0
  -4  -2  11    0.84    0.53   0
  -4   0 -17    4.99    0.65   0
  -3  -1 -14    2.85    0.56   0
  -3   6  15    0.55    0.68   0
  -3   9  15    0.42    0.91   0
  -3  10  15   28.65    1.50   0
  -2  -3   3   23.76    0.72   0
  -2   3  12  356.53    1.62   0
  -2   5  13  246.26    1.87   0
  -2  10  13    4.61    1.07   0
  -2  11  13    8.68    1.45   0
  -1  -2  -4  703.57    2.24   0
  -1   6  11  120.72    1.58   0
  -1   9  11  201.05    2.43   0
  -1  10  11   55.16    1.65   0
   0   6   8  180.86    1.84   0
   0  10   8    0.70    1.13   0
   0  11   8  152.81    2.49   0
   0  12 -14    6.63    1.10   0
   0  13 -14   87.05    2.13   0
   1   3  -5    0.08    0.35   0
   1   3   0 2928.63    4.64   0
   1   4   2  504.33    2.34   0
   1   5  -9  101.44    1.11   0
   1   6 -10   15.72    0.71   0
   1   6   4   34.18    1.08   0
   1   8 -11  275.27    2.29   0
   1   9 -11   16.51    1.06   0
   1  10 -11   41.83    1.40   0
   1  10   4    0.13    1.06   0
   1  11   4   96.22    2.09   0
   1  12   3   80.72    2.08   0
   1  13  -9   24.22    1.54   0
   1  13   1   65.10    1.81   0
 -12  -8   8    2.45    1.52   0
 -12  -7  11    0.67    1.41   0
 -12  -6  13    3.00    1.35   0
 -11  -9  -1   47.25    2.07   0
 -11  -9   0    6.35    1.57   0
 -11  -9   1   24.32    1.84   0
 -11  -9   2    9.94    1.58   0
 -10  -8  -8   21.81    1.76   0
 -10  -8  -7   22.61    1.69   0
 -10  -7 -11   -0.27    1.45   0
 -10  -6  12    7.59    1.24   0
  -9  -8  -6    5.19    1.43   0
  -9  -8   5   36.66    1.69   0
  -9  -7 -10    1.36    1.37   0
  -9  -6 -13    3.46    1.35   0
  -9  -6  11   46.36    1.70   0
  -9  -5 -15    5.62    1.30   0
  -9  -5  13   28.96    1.28   0
  -8  -8   2   28.79    1.57   0
  -8  -8   3   56.82    1.84   0
  -8  -7  -9    1.48    1.34   0
  -8  -6 -12    4.56    1.24   0
  -8  -6  10    0.78    0.99   0
  -8  -5 -14   -0.54    1.31   0
  -8  -4 -16    0.24    1.08   0
  -8  -3  15   28.57    1.10   0
  -7  -7  -7   25.73    1.54   0
  -7  -5 -13   -0.20    1.08   0
  -7  -5  11    0.23    0.84   0
  -7  -4 -15   31.63    1.36   0
  -6  -7  -4    1.93    1.18   0
  -6  -7   1    6.65    1.19   0
  -6  -6  -9  133.30    2.20   0
  -6  -2 -17    6.46    0.94   0
  -5  -6  -6    5.29    1.05   0
  -5  -5 -10    3.10    0.97   0
  -5  -3 -14    1.80    0.91   0
  -5  -1 -17    2.74    0.74   0
  -4  -5  -7   -0.19    0.87   0
  -4  -5   4    6.89    0.87   0
  -4  -4 -10   69.03    1.46   0
  -3  -4  -7  116.64    1.51   0
  -3  -4   4    1.07    0.66   0
  -3  -3 -10    2.48    0.65   0
  -1  11  11   11.91    1.32   0
   0   5   8   -0.27    0.62   0
   0   8   9   99.02    1.74   0
   0  10 -15   96.70    1.67   0
   0  11 -15    5.32    1.05   0
   0  12   8   24.77    1.60   0
   1   3  -6   83.56    0.79   0
   1   4  -8   90.20    0.93   0
   1   5   4   46.15    1.06   0
   1   7 -11  201.08    1.82   0
   1   7   5   59.82    1.36   0
   1   8   5  105.54    1.77   0
   1   9   5   34.67    1.36   0
   1  10   5   10.28    1.22   0
   1  11 -11    1.03    0.98   0
   1  12 -11   90.08    1.99   0
   1  12   4   22.83    1.55   0
 -12  -8   7   13.73    1.67   0
 -12  -7  10   59.30    2.14   0
 -11  -7  10   33.76    1.72   0
 -11  -5  14   11.23    1.33   0
 -10  -8   5    7.57    1.49   0
 -10  -7 -10    7.17    1.57   0
 -10  -7   9    2.68    1.27   0
 -10  -6 -13    3.04    1.44   0
 -10  -5 -15    2.54    1.42   0
  -9  -8   3   18.94    1.57   0
  -9  -8   4   -0.27    1.33   0
  -9  -7  -9   13.62    1.47   0
  -8  -7  -8   40.89    1.75   0
  -7  -7  -6  176.16    2.63   0
  -7  -6 -10   39.35    1.59   0
  -6  -7  -2  152.13    2.15   0
  -6  -6  -8  312.76    3.11   0
  -6  -5 -11  406.25    3.45   0
  -6  -5   9   20.56    1.05   0
  -6  -4  11   -0.27    0.72   0
  -5  -6  -5    2.91    1.04   0
  -5  -5  -9   18.48    1.17   0
  -5  -4 -12    6.38    0.93   0
  -4  -4   7    7.18    0.69   0
  -4  -2 -14    8.57    0.72   0
  -3  -2 -12    0.63    0.53   0
  -1  12  11   36.54    1.69   0
   0  10   9   11.36    1.27   0
   0  12 -15  231.75    2.74   0
   1   3   1  230.38    1.39   0
   1   4   3  805.44    2.99   0
   1   6   5   36.24    1.11   0
   1   8   6   21.45    1.17   0
   1   9   6   84.77    1.81   0
   1  10 -12   43.76    1.32   0
   1  10   6  157.85    2.41   0
   1  11   5    2.28    1.21   0
   1  12   5  119.95    2.44   0
   2   8  -3    5.51    0.96   0
   2   9  -2    3.50    1.04   0
   2  10  -4    0.23    1.05   0
   2  10  -3   39.07    1.47   0
   2  10  -2    0.73    1.06   0
  -5  -7   7   10.97    1.52   0
  -5  -5   8    0.36    1.24   0
  -5  -4   9   25.15    1.52   0
  -5  -3  11  466.33    4.15   0
  -5  -2  13   38.43    1.75   0
  -5  -2  14   36.56    1.81   0
  -5  -2  15    0.32    1.42   0
  -5  -2  16   12.72    1.54   0
  -4 -11   4    8.87    1.47   0
  -4  -6   4    3.59    1.14   0
  -4  -4   5   24.42    1.07   0
  -4   0  19    0.07    1.38   0
  -3 -13   2   15.06    1.52   0
  -3  -5   2    6.55    0.97   0
  -3  -2   4    3.00    0.87   0
  -3   1   9   -1.48    0.85   0
  -3   2  13    1.05    0.78   0
  -3   2  14   -0.23    0.97   0
  -3   2  16    0.23    1.05   0
  -3   2  17    4.09    1.13   0
  -3   2  18    6.51    1.05   0
  -2 -15   1    5.20    1.42   0
  -2 -13   0  102.58    2.10   0
  -2  -3   1 1718.17    4.26   0
  -1 -12  -2  116.43    1.82   0
  -1  -6  -2   96.65    1.12   0
  -1   4  10   12.16    0.46   0
   0 -13  -3    8.17    0.95   0
   1   4   4 1557.94    2.95   0
   3  -8  -7    0.38    0.32   0
   3   5   3 3454.77    6.83   0
   4   6   4    1.15    0.92   0
   4   7   7    2.37    0.87   0
   5   6   3   37.28    1.30   0
   6 -10  -9   19.63    0.89   0
   6   7   5  670.14    4.23   0
   6   8   9   -1.02    0.91   0
   7  -6  -9    5.37    1.12   0
   7   3  -3   66.23    1.83   0
   7   7   4  114.12    2.19   0
   7   8   8    2.57    1.15   0
   8  -1  -7    5.74    1.33   0
   8   4  -2  184.26    2.79   0
   8   7   4   58.39    1.92   0
   8   8   7   17.79    1.60   0
   9  -8 -10    1.46    1.19   0
   9   6   1   -1.11    1.46   0
   9   8   7   17.61    1.55   0
  10  -8 -10   -0.25    1.15   0
  10  -7 -10   29.88    1.70   0
  10  -4  -9  101.28    2.36   0
  10   6   1   63.41    2.25   0
  10   8   7   20.45    1.74   0
  11  -7 -10    3.85    1.60   0
  11  -4  -9   95.91    2.50   0
  11  -2  -8    7.96    1.68   0
  11   7   4   14.60    1.80   0
  11   8   8    0.44    1.59   0
  12  -8 -10    2.43    1.47   0
  12  -7 -10   73.38    2.47   0
  12  -4  -9   23.23    1.90   0
  12  -2  -8    9.16    1.76   0
  12   4  -2    8.07    1.88   0
  12   5   0   65.35    2.50   0
  12   6   2   30.86    2.19   0
  12   8   9    4.05    1.77   0
  13  -9 -10    6.90    1.66   0
  13  -8 -10   14.66    2.00   0
  13  -5  -9    4.50    1.77   0
  13  -1  -7   26.19    2.18   0
  13   2  -4   25.98    2.17   0
  13   3  -3   47.93    2.49   0
  13   5   0   24.13    2.21   0
  13   7   5   33.01    2.24   0
  14  -5  -9  136.38    3.43   0
  14  -3  -8    9.06    2.05   0
  14   0  -6    2.38    2.01   0
  14   1  -5   21.36    2.27   0
  14   4  -1   42.15    2.62   0
  14   5   1   25.23    2.40   0
  15  -6  -9   -1.79    2.14   0
  15  -4  -8    8.33    2.18   0
  15  -2  -7   15.76    2.39   0
  15  -1  -6    2.83    2.15   0
  -5  -9   7    8.04    1.27   0
  -5  -4  10   22.02    1.54   0
  -5  -3  12   25.95    1.69   0
  -4 -10   4  167.42    2.80   0
  -4  -9   4   87.54    2.12   0
  -4  -7   4    7.42    1.23   0
  -4   0  14   10.88    1.20   0
  -4   0  17    0.94    1.25   0
  -4   0  18   -0.85    1.25   0
  -3 -12   2   41.46    1.73   0
  -2 -14   1    0.44    1.43   0
  -2 -12   0   29.77    1.37   0
  -2   0   4 1287.93    3.39   0
  -2   3  18   -0.69    0.95   0
  -1 -14  -1    0.77    1.01   0
  -1 -11  -2   15.41    1.04   0
   0 -15  -2   55.22    1.67   0
   1  -2  -3    1.61    0.35   0
   3   4   1  796.71    3.34   0
   5  -1  -6   92.78    1.58   0
   5   8  10    1.03    0.90   0
   6   1  -5   26.93    1.37   0
   6   2  -4    0.58    1.14   0
   6   8   8   69.63    1.72   0
   7  -1  -7   43.53    1.55   0
   7   8   7  112.90    2.09   0
   8   5  -1   -0.09    1.35   0
   8   6   1  287.76    3.37   0
   8   7   3  197.67    2.85   0
   9  -7 -10   10.93    1.36   0
   9   1  -6   13.76    1.60   0
   9   2  -5  110.43    2.46   0
   9   3  -4  382.88    3.99   0
   9   5  -1   -1.67    1.46   0
   9   8   6    4.15    1.40   0
  10   0  -7    7.67    1.63   0
  10   1  -6   97.24    2.52   0
  10   2  -5   63.54    2.25   0
  10   5  -1   77.80    2.36   0
  10   7   3    1.34    1.50   0
  10   8   6  106.57    2.72   0
  11  -6 -10   77.35    2.39   0
  11   1  -6   68.77    2.42   0
  11   2  -5   41.14    2.20   0
  11   3  -4   66.48    2.42   0
  11   5  -1   59.43    2.39   0
  11   7   3   18.63    1.85   0
  11   8   7   -1.02    1.58   0
  12  -6 -10   -0.41    1.69   0
  12   1  -6   15.48    1.98   0
  12   5  -1    6.73    1.87   0
  12   6   1    0.30    1.75   0
  12   7   4    0.65    1.63   0
  12   8   8    8.70    1.84   0
  13  -7 -10    1.43    1.59   0
  13  -4  -9   25.08    2.06   0
  13  -2  -8    7.14    1.94   0
  13   4  -2   70.55    2.78   0
  13   6   2    5.06    1.90   0
  13   7   4   27.46    2.44   0
  13   8   8   -0.69    2.18   0
  13   8   9   11.17    2.07   0
  14  -8 -10   65.54    2.50   0
  14  -1  -7   94.66    3.11   0
  14   2  -4   71.10    2.87   0
  14   3  -3    1.14    2.01   0
  14   5   0   31.66    2.39   0
  15  -5  -9    4.08    2.23   0
  -5  -7   8    0.70    1.02   0
  -5  -5  10   44.86    1.89   0
  -5  -3  13  218.98    3.19   0
  -5  -3  14    3.33    1.52   0
  -4  -6   5  172.32    2.43   0
  -4  -1  10   -0.02    1.05   0
  -3 -13   3    9.71    1.51   0
  -3 -11   2    1.65    1.19   0
  -3 -10   2   42.96    1.68   0
  -3  -7   2   59.66    1.61   0
  -3  -6   2  404.25    2.99   0
  -3   1  10  820.36    3.82   0
  -2 -15   2    1.04    1.67   0
  -2 -11   0   14.40    1.13   0
  -2  -6   0   60.39    1.17   0
  -2  -1   3 1287.46    3.49   0
  -2   2   8  367.28    1.99   0
  -2   3  12  355.59    2.26   0
  -2   3  17   96.65    1.70   0
  -1 -15   0    1.89    1.38   0
  -1 -10  -2  118.53    1.65   0
  -1  -7  -2   30.27    0.89   0
  -1  -2   0 2392.01    3.48   0
   0 -12  -3    0.15    0.77   0
   2   7  13   14.00    0.44   0
   3   6   5    3.39    0.66   0
   4  -2  -6  151.52    1.59   0
   4   8  12   -0.25    0.71   0
   4   8  13    1.00    0.68   0
   5  -5  -8   13.50    0.89   0
   5   7   5   33.98    1.24   0
   5   8   9    4.64    1.02   0
   6  -7  -9  160.44    1.84   0
   6   4  -2   28.42    1.40   0
   6   7   4    1.85    1.11   0
   7  -5  -9    8.82    1.01   0
   7   7   3  206.61    2.74   0
   8  -9 -10   18.66    1.17   0
   8  -8 -10    0.71    1.06   0
   8   1  -6  504.09    4.16   0
   8   2  -5   47.21    1.76   0
   8   3  -4  260.54    3.18   0
   8   8   6   23.34    1.48   0
   9  -3  -9   11.20    1.62   0
   9   0  -7   16.24    1.62   0
   9   4  -3   54.66    2.05   0
   9   6   0   12.39    1.55   0
  10  -6 -10    6.42    1.32   0
  10  -3  -9   28.05    1.73   0
  10   4  -3   -0.04    1.63   0
  10   8   5   30.88    2.01   0
  11  -5 -10  163.19    3.05   0
  11  -3  -9   18.19    1.76   0
  11  -1  -8  119.78    2.80   0
  11   6   0  113.37    2.80   0
  11   8   6   30.90    1.99   0
  12  -5 -10    6.06    1.87   0
  12  -3  -9    2.44    1.63   0
  12  -1  -8    1.37    1.77   0
  12   0  -7   17.90    1.95   0
  12   4  -3   93.67    2.80   0
  12   7   3   -0.90    1.71   0
  12   8   6   35.45    2.17   0
  13  -6 -10   19.13    1.90   0
  13  -3  -9    7.78    1.85   0
  13   0  -7    1.57    1.91   0
  13   1  -6    5.09    2.02   0
  13   3  -4   12.36    2.09   0
  13   5  -1   54.88    2.59   0
  13   8   7   29.74    2.24   0
  14  -7 -10   -0.00    1.74   0
  14  -6 -10    1.54    2.09   0
  14  -4  -9   17.66    2.16   0
  14  -2  -8   30.61    2.40   0
  14   4  -2    0.20    2.04   0
  15  -1  -7    0.25    1.93   0
  -5  -6  10   19.77    1.66   0
  -5  -5  11    0.05    1.42   0
  -5  -4  12    1.42    1.45   0
  -4  -9   5    5.60    1.38   0
  -4  -8   5   32.21    1.58   0
  -4  -7   5    4.04    1.20   0
  -4  -2   9   35.42    1.41   0
  -4  -1  12   34.04    1.57   0
  -3  -8   2   59.84    1.57   0
  -3  -3   4   22.56    1.08   0
  -2 -13   1    0.83    1.15   0
  -2 -10   0   79.60    1.63   0
  -2  -7   0   33.44    1.06   0
  -2   1   6  139.28    1.29   0
  -2   3  13  224.67    1.94   0
  -2   3  14    1.80    0.81   0
  -2   3  15   34.75    1.15   0
  -1 -13  -1   63.38    1.60   0
  -1  -9  -2  220.30    1.95   0
  -1  -8  -2   30.91    0.87   0
  -1  -4  -1   39.32    0.76   0
  -1   3   7    6.30    0.35   0
  -1   4  11    7.90    0.51   0
   0 -14  -2   10.62    1.12   0
   1 -13  -4   42.73    1.07   0
   3  -7  -7   14.75    0.46   0
   3   1  -3    3.89    0.59   0
   3   2  -2  118.18    1.46   0
   4   5   1  174.37    1.96   0
   4   6   3  196.69    2.09   0
   4   7   6    3.73    0.76   0
   4   8  11   47.36    1.13   0
   5   5   0  116.59    1.86   0
   5   8   8    5.45    1.00   0
   6  -6  -9   19.66    1.01   0
   6  -3  -8    3.99    0.89   0
   6   6   1   47.83    1.57   0
   6   8   7   99.55    1.85   0
   7  -2  -8   17.27    1.25   0
   7   1  -6   97.17    2.02   0
   7   3  -4   49.38    1.68   0
   7   8   6   25.42    1.39   0
   8  -7 -10   29.58    1.38   0
   8   0  -7  127.61    2.35   0
   8   4  -3  261.07    3.18   0
   8   6   0   77.34    2.09   0
   8   7   2   50.51    1.86   0
   8   8   5    3.16    1.28   0
   8   9  10   49.44    1.83   0
   9  -1  -8   64.12    2.02   0
   9   8   5   20.59    1.62   0
   9   9   9   37.06    1.89   0
   9   9  10   -0.31    1.24   0
  10  -5 -10   80.28    2.13   0
  10   5  -2  136.07    2.88   0
  10   9   9    0.46    1.66   0
  10   9  10    1.77    1.45   0
  11  -2  -9   27.54    2.08   0
  11   2  -6   54.37    2.25   0
  11   7   2   -0.31    1.62   0
  11   8   5    8.10    1.68   0
  12   5  -2   10.63    1.91   0
  12   7   2    1.39    1.75   0
  12   8   5   14.96    1.94   0
  13  -5 -10    6.01    1.75   0
  13  -1  -8    8.20    1.96   0
  13   4  -3   48.25    2.52   0
  13   6   0   20.39    2.12   0
  13   7   3   18.20    2.13   0
  13   8   6   30.26    2.26   0
  14  -5 -10    7.87    2.15   0
  14  -3  -9   13.24    2.11   0
  14  -1  -8   52.03    2.86   0
  14   0  -7   78.46    3.01   0
  14   1  -6    2.64    2.01   0
  14   2  -5  104.02    3.17   0
  14   3  -4    6.81    2.12   0
  14   5  -1    4.32    2.16   0
  14   6   1    0.13    1.82   0
  15  -7 -10    2.68    1.92   0
  15  -6 -10   22.73    2.32   0
  15  -2  -8   -0.74    1.81   0
  -5  -6  11    2.38    1.50   0
  -5  -5  12   10.15    1.61   0
  -5  -5  13   80.23    2.42   0
  -4 -11   6   29.15    1.93   0
  -4  -6   6    2.01    1.10   0
  -4  -4   7    6.41    1.16   0
  -4  -3   8  311.27    2.99   0
  -4  -2  10   39.88    1.50   0
  -4  -1  13   18.77    1.35   0
  -4  -1  14   60.82    1.80   0
  -4  -1  15    4.62    1.47   0
  -4  -1  16   89.17    2.17   0
  -3 -13   4    4.65    1.55   0
  -3   1  12  104.62    1.76   0
  -3   1  17   31.15    1.53   0
  -3   1  18   -0.81    1.08   0
  -2 -14   2    8.90    1.42   0
  -2 -12   1  151.74    2.47   0
  -2  -9   0    0.19    0.85   0
  -2  -4   1 1488.53    4.27   0
  -1   4  17   22.11    0.99   0
   0 -11  -3    4.49    0.76   0
   1   5   6    6.26    0.45   0
   3   3  -1    3.83    0.82   0
   4   0  -5   81.54    1.39   0
   4   3  -2  344.23    2.48   0
   5   1  -5  723.61    3.86   0
   5   2  -4   24.44    1.20   0
   5   3  -3  254.62    2.51   0
   5   7   4   71.38    1.55   0
   6   5  -1  215.17    2.59   0
   6   7   3   48.02    1.55   0
   6   8   6    1.44    1.20   0
   7  -4  -9    0.41    0.95   0
   7   0  -7    3.11    1.18   0
   7   4  -3  132.25    2.30   0
   7   6   0    2.80    1.27   0
   7   7   2  178.72    2.69   0
   7   8   5   47.21    1.62   0
   7   9  11  106.79    2.05   0
   8  -1  -8  306.96    3.26   0
   8   5  -2   17.37    1.56   0
   8   9   9   26.42    1.61   0
   9   1  -7   17.56    1.62   0
   9   2  -6   23.61    1.73   0
   9   8   4   66.42    2.06   0
   9   9   8    7.31    1.59   0
  10  -4 -10    4.07    1.37   0
  10  -2  -9   13.17    1.59   0
  10   1  -7  241.72    3.48   0
  10   2  -6    3.15    1.14   0
  10   4  -4    2.08    1.55   0
  10   6  -1   -0.50    1.56   0
  10   7   1   46.55    2.11   0
  10   8   4    2.17    1.50   0
  10   9   8   46.74    1.98   0
  11  -8 -11    2.23    1.48   0
  11  -4 -10  126.12    2.70   0
  11   0  -8   31.93    2.00   0
  11   4  -4    4.40    1.64   0
  11   6  -1    5.29    1.76   0
  11   7   1   13.78    1.82   0
  11   8   4    0.83    1.60   0
  11   9   8    8.89    1.81   0
  11   9   9    0.82    1.61   0
  12  -8 -11   11.13    1.55   0
  12  -7 -11   17.52    1.86   0
  12  -4 -10    7.98    1.66   0
  12  -2  -9    0.13    1.57   0
  12   0  -8    1.10    1.65   0
  12   1  -7    1.47    1.78   0
  12   4  -4   31.49    2.13   0
  12   8   4   35.71    2.12   0
  13  -8 -11    3.09    1.79   0
  13  -4 -10    9.56    1.82   0
  13  -2  -9    2.71    1.82   0
  13   1  -7    4.40    1.96   0
  13   2  -6   21.97    2.20   0
  13   3  -5    8.81    2.07   0
  13   5  -2    5.96    2.09   0
  13   7   2    5.51    1.97   0
  13   8   5   63.96    2.63   0
  14  -2  -9   22.18    2.44   0
  14   4  -3    8.84    2.08   0
  14   6   0    2.73    1.95   0
  15  -3  -9   -1.20    1.78   0
  -4 -10   6    2.65    1.49   0
  -4  -8   6   77.71    2.04   0
  -4  -7   6   16.95    1.40   0
  -4  -2  11    1.55    1.15   0
  -3 -12   4    3.31    1.59   0
  -3 -10   3   31.38    1.52   0
  -3  -6   3   18.66    1.19   0
  -3  -4   4    2.11    0.91   0
  -3  -1   7    4.92    0.90   0
  -3   0   9   11.11    1.09   0
  -3   0  20   65.12    2.20   0
  -3   1  13   52.32    1.37   0
  -3   1  15   30.30    1.38   0
  -3   1  16   27.30    1.32   0
  -2   2   9   28.46    0.86   0
  -1 -14   0   -0.09    1.04   0
  -1   2   5  513.21    1.46   0
  -1   4  16   -0.52    0.71   0
   0 -15  -1   10.13    1.31   0
   3   5   2   -0.25    0.71   0
   3   6   4    1.76    0.78   0
   4 -13  -7   19.84    0.45   0
   4   4  -1   89.47    1.56   0
   4   7   5    8.20    0.97   0
   4   8  10   -0.68    0.71   0
   5  -4  -8  293.29    2.25   0
   5   0  -6  266.63    2.42   0
   5   4  -2  110.25    1.83   0
   5   8   7   10.62    1.14   0
   6  -5  -9    4.52    0.97   0
   6   2  -5  986.39    4.93   0
   6   3  -4   27.99    1.39   0
   7 -10 -10    2.77    0.70   0
   7  -9 -10   11.49    0.99   0
   7  -8 -10    2.47    0.90   0
   7   5  -2   28.71    1.54   0
   8  -5 -10   47.00    1.68   0
   8   1  -7   53.57    1.78   0
   8   2  -6   49.69    1.83   0
   8   4  -4  227.95    3.00   0
   8   6  -1   68.05    2.04   0
   8   7   1  153.88    2.64   0
   8   8   4  109.50    2.29   0
   8   9   8   72.50    1.93   0
   9  -4 -10   18.72    1.42   0
   9  -2  -9   15.42    1.45   0
   9   0  -8   83.90    2.20   0
   9   4  -4   31.11    1.49   0
   9   5  -3  172.40    2.89   0
   9   6  -1    7.98    1.52   0
   9   7   1   18.50    1.61   0
   9   8   3    0.75    1.61   0
   9   9   7   93.43    2.41   0
  10  -9 -11    2.02    0.98   0
  10  -8 -11   20.34    1.48   0
  10  -7 -11    2.28    1.37   0
  10   5  -3  108.76    2.63   0
  10   8   3    5.92    1.56   0
  10   9   7   11.70    1.58   0
  11  -7 -11   36.45    1.74   0
  11  -6 -11   22.67    1.84   0
  11  -3 -10   10.39    1.64   0
  11  -1  -9   15.26    1.77   0
  11   5  -3    7.16    1.79   0
  11   8   3    7.51    1.68   0
  11   9   7    0.28    1.56   0
  12  -6 -11   11.54    1.84   0
  12  -3 -10   66.90    2.37   0
  12  -1  -9   -0.72    1.69   0
  12   5  -3    0.05    1.77   0
  12   6  -1    6.94    1.79   0
  12   7   1    9.51    1.89   0
  12   9   8   20.86    1.97   0
  13  -7 -11    8.51    1.68   0
  13  -6 -11   49.64    2.32   0
  13  -3 -10    1.99    1.60   0
  13   0  -8   21.99    2.21   0
  13   4  -4   34.51    2.37   0
  13   6  -1   -1.61    1.94   0
  13   7   1   -0.04    1.89   0
  13   8   4    5.00    1.95   0
  14  -7 -11   69.18    2.55   0
  14  -4 -10    1.97    1.88   0
  14   0  -8   12.78    2.22   0
  14   1  -7    7.67    2.23   0
  14   2  -6   32.42    2.50   0
  14   3  -5    4.87    2.06   0
  14   4  -4   53.00    2.62   0
  14   5  -2   14.82    2.20   0
  -4 -10   7    3.65    1.54   0
  -4  -4   8  275.04    2.93   0
  -4  -3  10  156.18    2.39   0
  -4  -2  12   43.22    1.61   0
  -4  -2  13   14.39    1.39   0
  -4  -2  16    5.18    1.68   0
  -4  -2  17   41.01    1.88   0
  -3  -9   3   75.22    1.83   0
  -3  -8   3    4.45    1.11   0
  -3  -7   3    0.39    1.01   0
  -3   0  19   46.77    1.96   0
  -2 -13   2    2.35    1.26   0
  -2  -5   1   55.91    1.12   0
  -2  -3   2  652.59    2.80   0
  -2   2  19   62.02    1.73   0
  -1 -15   1    1.62    1.24   0
  -1 -11  -1    6.94    1.03   0
  -1   4  13    4.70    0.58   0
  -1   4  15   -0.38    0.59   0
   0 -13  -2    6.56    1.02   0
   1 -14  -3  140.21    1.90   0
   2   7  11    2.00    0.44   0
   3 -13  -6  151.56    1.21   0
   3   4   0   60.37    1.19   0
   3   7   7   69.43    1.15   0
   4  -1  -6    2.52    0.78   0
   4   8   9   13.09    0.89   0
   5   6   1   37.41    1.36   0
   6  -2  -8  315.25    2.74   0
   6   1  -6    7.81    0.88   0
   6   4  -3   15.42    1.30   0
   6   6   0  123.40    2.10   0
   6   7   2  146.58    2.22   0
   6   9  11   29.55    1.26   0
   7  -7 -10    5.81    0.97   0
   7  -3  -9   54.87    1.53   0
   7   8   4    3.13    1.20   0
   7   9   8   35.61    1.60   0
   8  -2  -9  309.65    3.22   0
   8   0  -8   48.67    1.70   0
   8   5  -3    2.79    1.38   0
   8   8   3   84.31    2.11   0
   8   9   7    6.92    1.28   0
   9  -9 -11    0.64    0.97   0
   9  -8 -11   22.18    1.36   0
   9   9   6   16.58    1.74   0
  10  -6 -11    3.04    1.45   0
  10  -3 -10  105.60    2.40   0
  10   2  -7  252.62    3.54   0
  10   3  -6   50.70    2.10   0
  10   6  -2  400.55    4.38   0
  10   9   6   24.59    1.75   0
  11  -5 -11   42.37    2.10   0
  11   1  -8  169.91    3.18   0
  11   2  -7   -0.59    1.61   0
  11   3  -6   82.00    2.52   0
  11   4  -5   10.39    1.79   0
  11   6  -2   36.09    2.12   0
  11   7   0    2.04    1.70   0
  11   9   6   15.09    1.77   0
  12  -5 -11   66.26    2.27   0
  12   1  -8   24.91    2.01   0
  12   2  -7    1.40    1.84   0
  12   4  -5   17.45    1.90   0
  12   6  -2   31.27    2.15   0
  12   7   0   12.50    1.97   0
  12   8   3    2.03    1.69   0
  12   9   7   10.26    1.84   0
  13  -5 -11    1.70    1.65   0
  13  -1  -9    2.22    1.71   0
  13   2  -7   50.88    2.46   0
  13   3  -6    0.55    1.87   0
  13   5  -3  189.92    3.76   0
  13   8   3   15.00    2.09   0
  14  -6 -11   13.20    1.94   0
  14  -3 -10   -0.35    1.87   0
  14  -1  -9   55.90    2.69   0
  14   5  -3    2.06    2.14   0
  -4  -9   7   -0.39    1.03   0
  -4  -8   7    1.40    1.31   0
  -4  -7   7    6.95    0.98   0
  -4  -5   8   32.77    1.50   0
  -4  -4   9    5.52    1.22   0
  -4  -3  11  272.49    3.08   0
  -4  -2  15   77.61    2.10   0
  -3 -12   5   30.67    1.81   0
  -3 -10   4  115.85    2.30   0
  -3  -5   4   45.44    1.40   0
  -3  -1   8  527.19    3.19   0
  -3   0  10  435.97    2.99   0
  -3   0  18    1.20    1.18   0
  -2 -14   3    0.10    1.37   0
  -2 -12   2   68.44    2.01   0
  -2  -9   1   92.81    1.78   0
  -2  -6   1   72.14    1.30   0
  -2   1   7   29.92    0.85   0
  -2   2  10   36.95    0.96   0
  -2   2  18  133.42    2.15   0
  -1 -13   0   21.92    1.28   0
  -1 -10  -1   33.42    1.22   0
  -1  -5  -1  457.35    2.07   0
   0  -9  -3    5.22    0.62   0
   0   5  15    8.07    0.60   0
   4   5   0  599.14    3.37   0
   4   6   2  935.98    4.17   0
   5  -3  -8   12.62    0.98   0
   5  -1  -7  474.11    3.04   0
   5   8   6  149.10    2.05   0
   6  -4  -9    1.38    0.82   0
   6   0  -7  232.00    2.51   0
   6   5  -2   16.14    1.32   0
   6   9   9   12.79    1.22   0
   7  -6 -10   26.75    1.12   0
   7   1  -7   68.45    1.81   0
   7   2  -6  125.54    2.05   0
   7   4  -4   78.14    1.94   0
   7   6  -1   96.47    2.10   0
   7   7   1   87.19    2.00   0
   7   9   7    2.21    1.35   0
   8  -4 -10   80.46    1.84   0
   8   7   0   16.70    1.57   0
   8   9   6   31.12    1.59   0
   9  -6 -11   33.97    1.63   0
   9  -3 -10    0.88    1.25   0
   9   2  -7   55.28    2.01   0
   9   3  -6   31.81    1.80   0
   9   6  -2   30.82    1.84   0
   9   8   2   28.68    1.72   0
   9   9   5   23.48    1.80   0
  10   1  -8  353.05    4.07   0
  10   4  -5    0.96    1.09   0
  10   5  -4   19.42    1.82   0
  10   8   2   10.85    1.65   0
  10   9   5    3.13    1.49   0
  11  -2 -10   -1.23    1.50   0
  11   0  -9   10.47    1.75   0
  11   5  -4   38.49    2.14   0
  11   8   2   -0.19    1.51   0
  11   9   5    1.25    1.61   0
  12  -4 -11    6.07    1.63   0
  12  -2 -10    6.23    1.71   0
  12   0  -9   11.72    1.88   0
  12   5  -4   -0.46    1.79   0
  12   8   2    0.45    1.78   0
  12   9   5    0.34    1.75   0
  13  -4 -11    1.25    1.68   0
  13  -2 -10   13.07    1.93   0
  13   0  -9    2.46    1.88   0
  13   1  -8    3.42    1.86   0
  13   4  -5    2.80    1.92   0
  13   5  -4   23.58    2.19   0
  13   6  -2   38.94    2.37   0
  13   7   0   -0.01    1.78   0
  13   8   2    1.29    1.91   0
  14  -5 -11   69.77    2.66   0
  14  -2 -10    1.60    1.94   0
  14   1  -8   86.12    3.07   0
  14   2  -7    2.70    2.10   0
  14   3  -6   37.16    2.54   0
  -4  -9   8    6.06    1.54   0
  -4  -8   8    0.14    1.39   0
  -4  -7   8   45.41    1.77   0
  -4  -6   8   23.14    1.20   0
  -4  -5   9    0.59    1.18   0
  -4  -4  10  122.51    2.26   0
  -4  -3  13   71.38    2.01   0
  -4  -3  14   14.14    1.54   0
  -4  -3  15    5.30    1.44   0
  -3  -9   4  214.53    2.77   0
  -3  -8   4   64.14    1.72   0
  -3  -7   4   45.83    1.50   0
  -3  -6   4  217.27    2.43   0
  -3   0  11   22.46    1.12   0
  -3   0  16   30.20    1.59   0
  -3   0  17    5.52    1.21   0
  -2 -13   3   25.02    1.62   0
  -2  -8   1  178.40    2.07   0
  -2  -7   1   -0.12    0.83   0
  -2  -2   3 1292.63    3.75   0
  -2  -1   4  183.42    1.54   0
  -2   2  11   16.27    0.85   0
  -2   2  17   42.78    1.33   0
  -1 -15   2   10.02    1.66   0
  -1 -14   1   31.14    1.53   0
  -1 -12   0    0.44    1.12   0
  -1  -9  -1   22.26    1.06   0
   0 -14  -1    1.46    1.10   0
   0 -12  -2    3.69    0.95   0
   0  -8  -3    3.74    0.54   0
   0   5  14  155.31    1.21   0
   1 -15  -2   -0.03    1.01   0
   4   2  -4  123.96    1.71   0
   4   3  -3  208.20    2.11   0
   4   7   4    6.41    1.00   0
   4   8   8    1.12    0.79   0
   5   2  -5   28.18    1.26   0
   6   8   4   31.15    1.39   0
   6   9   8   17.94    1.32   0
   7  -5 -10   19.14    1.10   0
   7  -2  -9    5.30    1.13   0
   7   0  -8    5.97    1.20   0
   7   5  -3   27.99    1.54   0
   7   8   3    1.70    1.21   0
   8  -1  -9   73.78    1.93   0
   8   2  -7   46.81    1.79   0
   8   3  -6   82.87    2.11   0
   8   4  -5  181.05    2.79   0
   8   6  -2  346.32    3.69   0
   8   8   2    3.45    1.36   0
   8   9   5    6.59    1.50   0
   9  -5 -11   30.49    1.63   0
   9  -2 -10   -0.41    1.46   0
   9   1  -8  108.66    2.42   0
   9   5  -4   36.80    1.90   0
   9   7  -1    5.85    1.55   0
  10  -4 -11  135.89    2.71   0
  10   6  -3   22.07    1.91   0
  10   7  -1    8.39    1.70   0
  10   8   1   14.07    1.71   0
  10   9   4   51.64    2.06   0
  11  -4 -11   32.28    1.84   0
  11   3  -7   -1.63    1.60   0
  11   6  -3   51.49    2.34   0
  11   7  -1   79.92    2.51   0
  11   8   1   -0.09    1.64   0
  11   9   4   14.17    1.80   0
  12  -3 -11    4.91    1.84   0
  12  -1 -10    2.05    1.69   0
  12   6  -3   39.18    2.31   0
  12   7  -1   -0.36    1.81   0
  12   8   1    4.94    1.79   0
  12   9   4   21.12    2.02   0
  13  -7 -12    4.59    1.85   0
  13  -3 -11   -0.74    1.89   0
  13  -1 -10   -1.39    1.71   0
  13   6  -3   87.51    2.90   0
  13   7  -1   -2.04    1.90   0
  13   8   1   -0.25    2.12   0
  13   9   5   -1.13    1.86   0
  14  -4 -11   54.33    2.51   0
  14   0  -9   47.47    2.64   0
  -4  -8   9   83.51    2.31   0
  -4  -6   9   84.98    2.08   0
  -4  -6  10   45.69    1.82   0
  -4  -5  10   90.01    2.13   0
  -4  -4  12  305.52    3.48   0
  -4  -4  13    0.22    1.34   0
  -4  -4  14    1.43    1.41   0
  -4  -4  15   49.26    2.00   0
  -3 -10   5    2.15    1.34   0
  -3  -3   6  949.48    4.36   0
  -3  -2   7   52.40    1.34   0
  -3   0  13   36.08    1.32   0
  -3   0  14   59.80    1.59   0
  -2 -11   2   36.03    1.49   0
  -2  -4   2  173.27    1.69   0
  -2   2  12   74.64    1.33   0
  -2   2  13   36.02    1.13   0
  -2   2  14   62.10    1.39   0
  -2   2  15  235.87    2.41   0
  -1  -8  -1    6.43    0.73   0
  -1  -6  -1   36.29    0.84   0
  -1   3   8  388.79    1.56   0
   0 -16   1    5.02    1.50   0
   0 -15   0   58.28    1.75   0
   2 -14  -4    0.43    0.78   0
   3   1  -4   25.99    0.95   0
   3   2  -3   16.18    0.93   0
   3   3  -2  108.84    1.46   0
   3   5   1  870.15    3.60   0
   3   7   6    1.07    0.72   0
   4  -2  -7  858.29    3.56   0
   4   1  -5  164.47    1.83   0
   4   4  -2  310.69    2.53   0
   5  -6  -9    1.58    0.67   0
   5   1  -6   13.34    1.11   0
   5   4  -3   40.82    1.42   0
   5   6   0  643.75    3.90   0
   5   7   2  280.23    2.67   0
   5   8   5   49.52    1.38   0
   5   9  11   15.74    1.03   0
   5   9  12   40.27    1.20   0
   6  -3  -9   50.84    1.35   0
   6  -1  -8   50.10    1.46   0
   6   2  -6   14.18    1.26   0
   6   4  -4   -0.12    1.12   0
   6   6  -1  129.54    2.16   0
   6   7   1  109.14    2.03   0
   6   9   7   42.48    1.54   0
   7  -4 -10   25.92    1.36   0
   7   6  -2   53.23    1.79   0
   7   7   0  610.21    4.46   0
   7   8   2    3.37    1.43   0
   8  -8 -11    7.80    1.07   0
   8   1  -8   49.58    1.79   0
   8   5  -4    3.26    1.43   0
   8   7  -1  228.49    3.09   0
   9   0  -9   99.72    2.33   0
   9   6  -3    3.07    1.55   0
   9   8   1    5.71    1.49   0
   9   9   4   -0.19    1.37   0
   9  10   9   -1.08    1.50   0
  10  -1 -10    4.72    1.54   0
  10   2  -8    5.43    1.63   0
  10   3  -7   11.18    1.71   0
  10   9   3   28.86    2.03   0
  10  10   8   16.61    1.87   0
  11  -7 -12    5.88    1.55   0
  11  -3 -11   47.37    2.00   0
  11  -1 -10   15.33    1.70   0
  11   1  -9   51.08    2.25   0
  11   2  -8   11.17    1.83   0
  11   5  -5   29.12    2.04   0
  11   7  -2   75.66    2.48   0
  11   8   0    3.07    1.90   0
  11   9   3   35.91    2.06   0
  11  10   8    7.20    1.71   0
  12  -7 -12   25.41    1.74   0
  12  -6 -12   68.01    2.23   0
  12   2  -8   -0.74    1.67   0
  12   5  -5    3.86    1.84   0
  12   7  -2   70.28    2.55   0
  12   9   3   56.61    2.46   0
  13  -6 -12    2.20    1.62   0
  13   1  -9   -1.09    1.87   0
  13   2  -8    6.36    2.03   0
  13   3  -7   11.72    2.02   0
  13   5  -5   31.13    2.34   0
  13   9   4   16.60    2.07   0
  14  -6 -12    9.16    1.84   0
  14  -3 -11    0.95    1.87   0
  14  -1 -10   42.80    2.52   0
  14   2  -8    4.36    2.14   0
  14   3  -7    7.27    2.20   0
  -4  -7  10  104.66    2.44   0
  -4  -6  11  239.04    3.31   0
  -4  -5  11    1.27    0.94   0
  -4  -5  12  148.30    2.72   0
  -4  -5  13    7.65    1.56   0
  -4  -5  14  205.15    3.29   0
  -3  -9   5   13.94    1.38   0
  -3  -8   5   20.26    1.38   0
  -3  -7   5   73.70    1.75   0
  -3  -6   5   62.21    1.63   0
  -3  -5   5   41.47    1.19   0
  -3  -2   8   78.42    1.60   0
  -3  -1  10   15.26    1.11   0
  -2 -12   3   12.27    1.39   0
  -2 -10   2    0.54    1.04   0
  -2   0   6 2455.13    5.20   0
  -2   1   8    0.42    0.60   0
  -1 -14   2    1.49    1.47   0
  -1 -13   1   35.24    1.50   0
  -1 -11   0  136.71    1.98   0
  -1   3  18   -0.86    0.88   0
   0 -11  -2    5.18    0.85   0
   1   1  -1  119.78    0.85   0
   1   2   0 2755.18    4.02   0
   1   6  14   10.68    0.38   0
   4   8   7    7.31    0.87   0
   5  -2  -8   32.22    1.10   0
   5   0  -7  142.93    1.89   0
   5   5  -2  223.99    2.47   0
   5   9  10    3.36    0.89   0
   6  -8 -10    4.28    0.79   0
   6  -7 -10  113.36    1.60   0
   6   1  -7   75.17    1.72   0
   6   5  -3   73.68    1.80   0
   6   8   3  281.51    2.92   0
   7  -1  -9   31.31    1.43   0
   7   2  -7  134.06    2.28   0
   7   3  -6  120.00    2.21   0
   7   4  -5  453.98    3.82   0
   7   9   5   50.19    1.65   0
   8  -6 -11   40.16    1.39   0
   8  -2 -10   37.44    1.60   0
   8   0  -9   43.37    1.72   0
   8   6  -3   91.52    2.27   0
   8   8   1   62.94    2.00   0
   8   9   4    2.32    1.24   0
   8  10   9    2.05    1.39   0
   9  -1 -10   32.25    1.70   0
   9   2  -8  101.61    2.39   0
   9   3  -7   11.49    1.61   0
   9   5  -5  122.97    2.60   0
   9   7  -2   51.37    2.06   0
   9   8   0   80.84    2.42   0
   9   9   3    5.27    1.45   0
   9  10   7   15.96    1.71   0
   9  10   8   26.49    1.63   0
  10  -8 -12   13.21    1.38   0
  10  -7 -12    1.10    1.29   0
  10  -3 -11   26.27    1.65   0
  10   1  -9    2.25    1.62   0
  10   5  -5   17.44    1.38   0
  10   6  -4  162.08    3.04   0
  10   7  -2    7.92    1.72   0
  10   8   0   -0.37    1.56   0
  10  10   7    5.85    1.52   0
  11  -6 -12   16.52    1.56   0
  11  -5 -12    7.82    1.73   0
  11  -2 -11    0.44    1.51   0
  11   6  -4   -2.48    1.74   0
  11   9   2    6.86    1.90   0
  11  10   6    1.03    1.75   0
  11  10   7    6.22    1.68   0
  12  -5 -12    2.75    1.57   0
  12  -2 -11    4.07    1.66   0
  12   0 -10   64.37    2.48   0
  12   6  -4   10.22    1.97   0
  12   8   0    1.43    1.67   0
  12   9   2   39.93    2.45   0
  12  10   6   -0.13    1.98   0
  12  10   7   38.48    2.23   0
  13  -5 -12    1.05    1.67   0
  13  -2 -11    3.87    1.85   0
  13   0 -10    0.28    1.85   0
  13   6  -4   39.30    2.48   0
  13   7  -2   -0.39    1.81   0
  13   8   0    1.31    1.91   0
  13   9   3    1.51    1.96   0
  14  -5 -12    4.98    1.81   0
  14  -2 -11    4.39    1.96   0
  14   0 -10    7.35    2.10   0
  14   1  -9   18.06    2.18   0
  -4  -6  12    4.48    1.13   0
  -4  -6  13    4.74    1.61   0
  -3 -10   6  427.42    4.17   0
  -3  -4   6  136.97    1.84   0
  -3  -3   7   69.75    1.59   0
  -3  -2  18    7.24    1.63   0
  -3  -1  11  247.03    2.56   0
  -3  -1  12  267.06    2.75   0
  -3  -1  15   54.85    1.72   0
  -3  -1  16   56.79    1.78   0
  -2 -11   3   17.97    1.37   0
  -2  -9   2    1.90    1.02   0
  -2  -8   2   13.45    1.08   0
  -2  -6   2   62.68    1.33   0
  -2  -5   2   34.67    1.08   0
  -2   0  20    0.09    1.45   0
  -2   1  18   70.24    1.76   0
  -1   3  17   59.27    1.39   0
   0 -14   0  128.27    2.27   0
   1 -14  -2    1.52    0.98   0
   1   0  -2  150.22    0.93   0
   1   6  13    9.31    0.33   0
   3   0  -5  490.78    2.54   0
   3   4  -1  239.40    2.01   0
   4   5  -1   39.21    1.29   0
   4   8   6    0.72    0.86   0
   5   8   4  120.96    1.88   0
   5   9   9    2.02    0.93   0
   6  -9 -10   30.03    0.89   0
   6  -6 -10   27.20    1.07   0
   6  -2  -9    5.75    1.00   0
   6   0  -8    2.13    1.06   0
   6   6  -2  107.27    2.02   0
   6   7   0  221.28    2.68   0
   6   9   6   11.78    1.12   0
   7  -3 -10   38.51    1.41   0
   7   5  -4   22.01    1.46   0
   7   7  -1   69.67    1.99   0
   7   8   1   32.89    1.61   0
   7   9   4    5.59    1.39   0
   7  10  10   -0.70    1.12   0
   8  -5 -11  147.30    2.23   0
   8   9   3   12.85    1.41   0
   8  10   8   25.04    1.47   0
   9  -3 -11    0.77    1.25   0
   9   6  -4   28.35    1.88   0
   9   9   2    2.79    1.64   0
   9  10   6   11.41    1.62   0
  10  -6 -12   34.46    1.63   0
  10  -2 -11   20.01    1.66   0
  10   0 -10   73.38    2.24   0
  10   8  -1    1.34    1.53   0
  10   9   2    0.68    1.51   0
  10  10   6    4.67    1.49   0
  11  -4 -12  126.04    2.80   0
  11   3  -8   68.63    2.46   0
  11   4  -7    5.58    1.76   0
  11   5  -6    2.87    1.64   0
  11   7  -3   45.69    2.24   0
  11   8  -1   12.14    1.83   0
  11  10   5    1.18    1.88   0
  12  -4 -12   26.06    1.88   0
  12  -1 -11    0.42    1.65   0
  12   2  -9    0.37    1.74   0
  12   3  -8   -0.42    1.77   0
  12   4  -7    0.42    1.79   0
  12   5  -6   22.32    2.11   0
  12   7  -3   24.53    2.16   0
  12   8  -1   -0.98    1.77   0
  12  10   5   -0.69    1.89   0
  13  -4 -12  124.18    3.00   0
  13  -1 -11   88.27    2.83   0
  13   2  -9   -1.11    1.95   0
  13   3  -8   19.83    2.23   0
  13   4  -7   23.97    2.31   0
  13   5  -6    1.71    1.95   0
  13   7  -3    1.43    2.01   0
  13   8  -1    2.01    1.97   0
  13   9   2    8.58    2.06   0
  14  -4 -12   56.69    2.53   0
  14  -1 -11   28.56    2.26   0
  14   2  -9   20.73    2.27   0
  14   3  -8   -0.94    2.07   0
  -3 -10   7    7.79    1.56   0
  -3  -8   6   57.04    1.78   0
  -3  -6   6    5.67    1.14   0
  -3  -4   7    1.21    1.07   0
  -3  -3   8    5.97    1.11   0
  -3  -2   9   76.07    1.60   0
  -3  -2  10  696.45    4.13   0
  -3  -2  17   28.19    1.68   0
  -2 -13   5  116.93    2.64   0
  -2 -12   4   13.27    1.47   0
  -2 -10   3   37.65    1.50   0
  -2  -7   2  297.46    2.55   0
  -2  -2   4 1244.66    3.92   0
  -2  -1   5 4606.69    7.26   0
  -2   0  19   39.86    1.82   0
  -2   1   9  252.61    1.93   0
  -2   1  17    0.75    0.98   0
  -1 -13   2   27.94    1.63   0
  -1 -12   1   51.04    1.55   0
  -1 -10   0  388.93    2.96   0
  -1  -4   0   44.80    0.90   0
  -1   1   4  713.97    1.84   0
  -1   3   9  117.73    1.04   0
  -1   3  16    6.28    0.86   0
   0 -16   2    1.67    1.41   0
   0 -15   1   -0.07    1.17   0
   0 -10  -2   12.81    0.85   0
   1 -15  -1   67.61    1.78   0
   1 -12  -3  124.97    1.67   0
   3 -12  -6  412.91    1.85   0
   3   7   5   28.64    0.89   0
   5  -4  -9    3.78    0.85   0
   5   4  -4   29.07    1.30   0
   5   6  -1   17.22    1.25   0
   5   7   1   90.17    1.76   0
   5   9   8    0.35    0.95   0
   6   3  -6  243.37    2.71   0
   6   4  -5   -0.59    1.07   0
   6   8   2   54.59    1.66   0
   6   9   5   -0.98    1.19   0
   7   6  -3   49.35    1.78   0
   7  10   9   29.48    1.46   0
   8  -4 -11    8.84    1.18   0
   8  -1 -10   18.34    1.45   0
   8   2  -8   24.00    1.54   0
   8   5  -5   80.03    2.11   0
   8   7  -2   42.65    1.83   0
   8   8   0   66.83    2.02   0
   8  10   7   14.39    1.36   0
   9  -8 -12    3.79    1.09   0
   9  -7 -12   15.07    1.32   0
   9   0 -10   94.16    2.28   0
   9   7  -3   11.77    1.60   0
   9   8  -1   64.63    2.19   0
   9  10   5   11.72    1.71   0
  10  -5 -12    6.12    1.34   0
  10  -4 -12   18.28    1.73   0
  10   2  -9   26.97    1.86   0
  10   3  -8    3.70    1.59   0
  10   4  -7    5.82    1.60   0
  10   5  -6    5.63    1.66   0
  10   7  -3    6.27    1.66   0
  10   9   1   27.12    1.85   0
  10  10   5   62.69    2.16   0
  11  -3 -12   31.07    2.01   0
  11  -1 -11    3.55    1.61   0
  11   6  -5  105.79    2.85   0
  11   9   1   43.70    2.18   0
  11  10   4   12.95    1.77   0
  12  -3 -12   24.18    1.92   0
  12   1 -10   -0.13    1.74   0
  12   6  -5   -0.54    1.83   0
  12   9   1   27.07    2.17   0
  12  10   4    2.13    1.76   0
  13  -3 -12    2.36    1.78   0
  13   1 -10    0.72    1.94   0
  13   6  -5  161.76    3.61   0
  13   9   1    2.54    1.91   0
  14  -3 -12    2.81    1.88   0
  14   1 -10    1.21    2.07   0
  -3 -10   8  245.69    3.49   0
  -3  -9   7    6.34    1.43   0
  -3  -8   7    0.70    1.26   0
  -3  -5   7   36.92    1.45   0
  -3  -3   9   25.24    1.31   0
  -3  -3  17    2.14    1.62   0
  -3  -2  11  104.28    1.94   0
  -3  -2  12   -1.05    1.03   0
  -3  -2  13   43.84    1.71   0
  -3  -2  14   50.39    1.69   0
  -3  -2  16    5.22    1.36   0
  -2 -12   5    4.36    1.37   0
  -2 -11   4  214.49    2.92   0
  -2  -9   3  426.73    3.45   0
  -2  -4   3    6.98    0.85   0
  -2   0   7   96.63    1.26   0
  -2   1  10    7.58    0.76   0
  -2   1  15   32.88    1.39   0
  -2   1  16   14.13    1.11   0
  -1 -14   3  143.12    2.65   0
  -1 -11   1   29.06    1.43   0
  -1  -9   0    0.01    0.79   0
  -1  -2   1   38.56    0.70   0
  -1   2   6  177.43    1.02   0
  -1   2  19    6.38    1.22   0
  -1   3  15    5.16    0.81   0
   0 -12  -1   17.15    1.05   0
   1   5   5   99.01    0.84   0
   2 -13  -4   43.74    1.12   0
   3   5   0  141.51    1.66   0
   3   6   2   24.25    0.96   0
   4  -1  -7    4.82    0.79   0
   4   2  -5   68.84    1.44   0
   4   3  -4    2.93    1.00   0
   4   4  -3  219.39    2.22   0
   4   6   0  738.44    3.85   0
   4   7   2  164.10    2.04   0
   4   8   5   14.08    1.05   0
   5  -1  -8   61.70    1.39   0
   5   2  -6  310.90    2.65   0
   5   5  -3  144.32    2.12   0
   5   8   3  190.06    2.30   0
   6  -1  -9   -0.27    1.15   0
   6   2  -7  203.59    2.51   0
   6   5  -4  310.99    3.09   0
   6   7  -1    6.38    1.25   0
   7  -8 -11  101.36    1.60   0
   7  -7 -11   33.71    1.24   0
   7  -6 -11   62.60    1.55   0
   7  -2 -10  137.41    2.16   0
   7   0  -9   24.65    1.37   0
   7   7  -2  509.00    4.19   0
   7   8   0   43.82    1.73   0
   7   9   3   31.77    1.54   0
   7  10   7  153.10    2.47   0
   7  10   8   16.22    1.24   0
   8  -3 -11  153.57    2.40   0
   8   1  -9    6.02    1.32   0
   8   9   2   50.26    1.86   0
   8  10   6    9.65    1.33   0
   9  -6 -12    4.18    1.12   0
   9   2  -9   31.41    1.79   0
   9   4  -7    2.49    1.07   0
   9   5  -6    6.12    1.56   0
   9   6  -5   34.42    1.90   0
   9   9   1   11.67    1.59   0
   9  10   4   38.91    1.99   0
  10  -1 -11   30.87    1.78   0
  10   1 -10   15.01    1.74   0
  10   8  -2   -0.89    1.59   0
  10  10   4    1.90    1.51   0
  11   0 -11   52.84    2.14   0
  11   4  -8   92.50    2.64   0
  11   7  -4   -0.31    1.76   0
  11   8  -2   -1.92    1.68   0
  11   9   0    4.29    1.74   0
  11  10   3   10.17    1.73   0
  12  -7 -13    1.20    1.44   0
  12  -6 -13    0.08    1.72   0
  12  -2 -12    0.19    1.59   0
  12   0 -11   16.82    1.93   0
  12   4  -8   -0.37    1.82   0
  12   5  -7    0.07    1.88   0
  12   7  -4   30.73    2.25   0
  12   8  -2    5.99    1.78   0
  12   9   0   57.82    2.48   0
  12  10   3   37.61    2.26   0
  13  -6 -13    7.82    1.76   0
  13  -5 -13   29.56    2.26   0
  13  -2 -12   15.82    2.00   0
  13   0 -11    1.58    1.86   0
  13   3  -9    8.83    2.09   0
  13   4  -8    7.83    2.05   0
  13   7  -4   33.77    2.43   0
  13   8  -2   -0.14    1.85   0
  14  -5 -13   12.92    1.93   0
  14  -2 -12    6.73    2.00   0
  14   0 -11   50.76    2.67   0
  -3  -8   8  120.87    2.40   0
  -3  -7   7   32.84    1.30   0
  -3  -6   7  468.28    3.66   0
  -3  -5   8  190.11    2.51   0
  -3  -4   8  341.61    2.98   0
  -3  -3  10  200.35    2.51   0
  -3  -3  15    1.07    1.54   0
  -3  -3  16   11.24    1.51   0
  -2 -10   4   -0.03    1.18   0
  -2  -8   3    4.58    1.04   0
  -2  -7   3   13.17    1.08   0
  -2  -5   3    4.04    0.90   0
  -2   0  18    6.76    1.21   0
  -2   1  11    4.99    0.77   0
  -2   1  12   60.24    1.29   0
  -2   1  13    3.35    0.84   0
  -2   1  14  183.32    2.15   0
  -1 -14   4    3.01    1.43   0
  -1 -12   2   13.83    1.42   0
  -1  -8   0  306.36    2.35   0
  -1  -5   0    7.24    0.62   0
  -1   2  18   26.84    1.32   0
  -1   3  10   48.00    0.80   0
  -1   3  14   13.49    0.86   0
   0 -15   2   79.40    2.26   0
   0 -14   1   50.28    1.81   0
   0 -13   0   13.91    1.15   0
   0  -9  -2  392.50    2.41   0
   3  -1  -6    4.62    0.69   0
   3   7   4  204.18    1.89   0
   4  -3  -8  103.19    1.38   0
   4   5  -2    1.21    1.00   0
   5  -3  -9    0.18    0.74   0
   5   1  -7   -0.98    0.97   0
   5   7   0  162.86    2.22   0
   5   9   6    7.39    1.14   0
   6   1  -8  143.65    2.15   0
   6   6  -3   42.11    1.60   0
   6   9   4   71.28    1.72   0
   6  10  10  176.84    2.29   0
   7  -5 -11  108.40    1.81   0
   7   2  -8  162.64    2.48   0
   7   6  -4   18.23    1.51   0
   7   9   2   52.00    1.89   0
   7  10   6    3.64    1.37   0
   8  -2 -11  743.03    4.91   0
   8   0 -10  342.19    3.50   0
   8   3  -8   55.89    1.94   0
   8   4  -7  144.89    2.61   0
   8   9   1    1.91    1.36   0
   8  10   5    1.37    1.27   0
   9  -4 -12   13.24    1.31   0
   9  -1 -11    2.66    1.36   0
   9   1 -10    9.61    1.55   0
   9   7  -4   19.81    1.77   0
   9   8  -2   20.46    1.77   0
   9   9   0   14.23    1.60   0
   9  10   3   28.70    1.91   0
  10  -3 -12   39.25    1.84   0
  10   0 -11   26.48    1.79   0
  10   3  -9    2.52    1.56   0
  10   5  -7   90.20    2.54   0
  10   7  -4   90.02    2.53   0
  10   9   0   15.47    1.68   0
  10  10   3    9.97    1.63   0
  11  -7 -13    8.54    1.32   0
  11  -6 -13    6.58    1.43   0
  11  -5 -13    9.57    1.71   0
  11  -2 -12   -2.10    1.50   0
  11   3  -9    2.43    1.65   0
  11   5  -7    0.50    1.60   0
  11   6  -6  127.42    3.03   0
  11   8  -3    2.14    1.70   0
  11  10   2    2.36    1.69   0
  12  -5 -13   23.97    1.83   0
  12  -4 -13    7.35    1.82   0
  12  -1 -12    1.86    1.61   0
  12   2 -10   39.52    2.28   0
  12   6  -6   47.13    2.47   0
  12   8  -3    6.53    1.97   0
  12   9  -1    0.56    1.85   0
  12  10   2    0.47    1.80   0
  13  -4 -13   -0.15    1.65   0
  13  -1 -12   18.17    2.10   0
  13   1 -11    3.20    1.87   0
  13   2 -10    2.24    1.89   0
  13   6  -6   -0.46    1.98   0
  13   8  -3    0.58    2.00   0
  14  -4 -13    2.29    1.85   0
  14  -1 -12   20.77    2.23   0
  14   1 -11    2.01    1.82   0
  -3  -9   9   36.89    1.86   0
  -3  -5   9   55.41    1.69   0
  -3  -4   9  174.96    2.27   0
  -3  -4  10   20.04    1.37   0
  -3  -3  11  366.67    3.36   0
  -3  -3  12   17.08    1.36   0
  -3  -3  13   13.99    1.38   0
  -3  -3  14    8.82    1.39   0
  -2  -9   4   15.83    1.28   0
  -2  -6   3   14.51    0.85   0
  -2  -3   4  310.10    2.14   0
  -2  -2   5  637.94    3.00   0
  -2  -1   6  878.61    3.43   0
  -2  -1  19   76.96    2.12   0
  -2   0   8   15.14    0.80   0
  -2   0  16   12.60    1.35   0
  -2   0  17    7.74    1.18   0
  -1 -13   3    6.96    1.36   0
  -1 -10   1    0.18    0.91   0
  -1  -7   0   15.13    0.82   0
  -1  -6   0 1106.99    3.71   0
  -1  -1   2  907.40    2.28   0
  -1   0   3 1754.54    2.99   0
  -1   3  11   82.77    1.06   0
  -1   3  13   74.72    1.18   0
   1 -16   1   20.66    1.71   0
   1 -14  -1   54.34    1.59   0
   1 -13  -2  664.87    3.87   0
   2 -14  -3    4.74    0.96   0
   3   2  -4    1.93    0.60   0
   3   3  -3  621.71    3.06   0
   3   4  -2    9.28    0.91   0
   3   8   8   84.47    1.21   0
   5   0  -8    7.17    0.99   0
   5   6  -2  484.55    3.54   0
   5   8   2  498.95    3.56   0
   6  -3 -10    1.62    0.89   0
   6  10   8  295.43    2.90   0
   6  10   9    6.73    1.11   0
   7  -4 -11   13.32    1.11   0
   7   1  -9   43.03    1.62   0
   7   8  -1   47.95    1.80   0
   7  10   5  170.28    2.64   0
   8  -7 -12    0.99    1.01   0
   8  -6 -12    5.94    1.18   0
   8   2  -9    0.60    1.37   0
   8   6  -5    4.66    1.51   0
   8   8  -2   29.18    1.72   0
   8  10   4   29.10    1.59   0
   9  -3 -12   40.55    1.70   0
   9   4  -8    0.77    1.49   0
  10  -7 -13    1.00    1.27   0
  10  -6 -13   -0.40    1.37   0
  10  -2 -12   11.52    1.57   0
  10   2 -10   81.93    2.42   0
  10   8  -3   11.47    1.76   0
  10   9  -1    0.28    1.58   0
  10  10   2   -1.44    1.48   0
  10  11   6  107.08    2.69   0
  10  11   7    7.22    1.60   0
  11  -4 -13   15.28    1.64   0
  11  -1 -12    0.66    1.54   0
  11   1 -11    2.27    1.71   0
  11   7  -5  108.39    2.86   0
  11   9  -1   19.38    1.85   0
  11  10   1   62.15    2.55   0
  11  11   6    5.85    1.64   0
  12  -3 -13    8.98    1.73   0
  12   1 -11   27.28    2.02   0
  12   4  -9   36.82    2.26   0
  12   5  -8   17.95    1.94   0
  12   7  -5    3.73    1.78   0
  12  10   1   12.28    2.01   0
  12  11   5   12.77    2.07   0
  13  -3 -13   40.55    2.30   0
  13   0 -12  136.85    3.46   0
  13   3 -10   20.23    2.16   0
  13   4  -9    2.63    1.96   0
  13   5  -8    0.61    1.95   0
  13   7  -5   19.46    2.19   0
  14  -3 -13    2.30    1.89   0
  -3  -7  11  326.55    3.79   0
  -3  -6   9   13.53    1.06   0
  -3  -6  10  180.56    2.74   0
  -3  -5  10    0.90    1.21   0
  -3  -5  11  348.14    3.58   0
  -3  -5  12   61.87    1.93   0
  -3  -5  13  130.68    2.58   0
  -3  -5  14   11.38    1.60   0
  -3  -5  15    1.90    1.59   0
  -3  -4  11  104.27    2.12   0
  -3  -4  13  144.86    2.56   0
  -3  -4  14    4.28    1.45   0
  -2 -11   6    9.38    1.55   0
  -2 -10   5  372.75    3.66   0
  -2  -8   4   22.38    1.29   0
  -2  -4   4  193.28    1.93   0
  -2  -1  18   33.72    1.64   0
  -2   0   9  277.78    2.19   0
  -2   0  15  129.69    2.19   0
  -1 -13   4  112.21    2.41   0
  -1 -12   3   43.56    1.81   0
  -1 -11   2  121.39    2.09   0
  -1  -9   1   54.81    1.47   0
  -1   2  17  201.14    2.37   0
   0 -15   3    7.02    1.67   0
   0 -12   0  118.50    1.99   0
   0   4  16   -0.71    0.72   0
   1 -15   0    0.30    1.08   0
   1 -11  -3    0.16    0.66   0
   2 -15  -2   29.60    1.35   0
   3   1  -5  696.98    3.16   0
   3   6   1  969.12    3.95   0
   4  -2  -8   50.18    1.21   0
   4   0  -7    9.32    0.95   0
   4   6  -1    4.15    1.01   0
   4   7   1  292.02    2.56   0
   4   9   9    8.21    0.88   0
   4   9  10   17.19    0.90   0
   4   9  11  153.69    1.58   0
   4   9  12   34.26    0.92   0
   5   3  -6   -0.80    1.09   0
   5   5  -4   35.06    1.41   0
   6   0  -9    0.74    1.07   0
   6   5  -5    1.86    1.22   0
   6   7  -2  126.08    2.23   0
   6   8   0  195.60    2.62   0
   6  10   7   47.19    1.62   0
   7  -3 -11   61.33    1.61   0
   7   3  -8   25.83    1.50   0
   7   4  -7   45.89    1.74   0
   7   5  -6   87.36    2.09   0
   7   7  -3   92.54    2.16   0
   7   9   1    8.62    1.37   0
   8  -8 -12  157.15    2.09   0
   8  -5 -12   19.94    1.27   0
   8  -1 -11   93.88    2.12   0
   8  10   3    1.50    1.32   0
   9  -2 -12   47.31    1.95   0
   9   2 -10    7.47    1.52   0
   9   3  -9    2.81    1.50   0
   9   6  -6    0.06    1.56   0
   9  10   2    6.38    1.54   0
   9  11   6   -0.15    1.53   0
   9  11   7   36.05    1.78   0
  10  -8 -13    0.48    0.85   0
  10  -5 -13   13.56    1.42   0
  10  -1 -12    1.16    1.48   0
  10   1 -11    4.49    1.61   0
  10   7  -5   14.75    1.80   0
  10  10   1   12.37    1.74   0
  10  11   5    0.24    1.51   0
  11  -3 -13    8.69    1.57   0
  11   0 -12   18.96    2.02   0
  11   3 -10   58.27    2.36   0
  11   4  -9    4.84    1.79   0
  11   5  -8   11.07    1.82   0
  11   6  -7   51.77    2.30   0
  11   8  -4   14.14    1.94   0
  11   9  -2   10.92    1.88   0
  11  11   4   15.74    1.99   0
  11  11   5   12.07    1.78   0
  12  -2 -13   24.94    1.98   0
  12   0 -12   19.81    1.99   0
  12   2 -11  165.35    3.44   0
  12   3 -10   38.69    2.26   0
  12   6  -7    2.24    1.92   0
  12   7  -6   29.64    2.16   0
  12   8  -4    1.13    1.93   0
  12   9  -2   58.28    2.58   0
  12  10   0   10.50    1.87   0
  12  11   4    0.23    1.77   0
  13  -2 -13    5.37    1.87   0
  13   2 -11    0.84    1.94   0
  13   6  -7   23.77    2.20   0
  14  -2 -13    3.78    1.94   0
  -3  -6  13  149.51    2.85   0
  -2  -9   5   40.21    1.58   0
  -2  -7   4   51.83    1.49   0
  -2  -6   4    4.17    1.06   0
  -2  -5   4   65.40    1.43   0
  -2  -3   5  387.77    2.56   0
  -2  -2  18   31.44    1.86   0
  -2  -1   7   60.57    1.21   0
  -2  -1  17   66.04    1.89   0
  -2   0  10  216.03    2.06   0
  -2   0  12  319.12    2.74   0
  -2   0  13    4.50    1.13   0
  -2   0  14   58.83    1.53   0
  -1  -3   1  192.17    1.38   0
  -1   0  20    3.53    1.46   0
  -1   2   7   42.40    0.67   0
   0 -13   1   19.30    1.29   0
   0 -10  -1  293.66    2.43   0
   1  -1  -3  122.38    0.81   0
   3   5  -1  418.19    2.72   0
   4   9   8   28.95    1.10   0
   5   2  -7   66.36    1.62   0
   5   7  -1   92.13    1.84   0
   5   9   4    3.11    1.21   0
   6   2  -8    7.31    1.23   0
   6  10   6  153.90    2.35   0
   7  -2 -11  371.09    3.38   0
   7   2  -9  297.66    3.20   0
   7  10   4   52.24    1.72   0
   8  -9 -12   -0.53    0.67   0
   8   3  -9    3.65    1.42   0
   8   4  -8  151.88    2.69   0
   8   5  -7    1.63    1.46   0
   8   6  -6   14.11    1.63   0
   8   9  -1   63.67    2.04   0
   8  10   2    0.39    1.31   0
   8  11   7   11.92    1.55   0
   9   7  -5   -0.53    1.56   0
   9  10   1   26.07    1.77   0
   9  11   5    0.97    1.37   0
  10  -4 -13    9.24    1.43   0
  10  -3 -13    4.37    1.60   0
  10   3 -10    9.60    1.73   0
  10   4  -9   -0.50    1.54   0
  10   5  -8    0.88    1.54   0
  10   6  -7    3.90    1.65   0
  10   8  -4    0.59    1.66   0
  10   9  -2   -0.49    1.53   0
  10  10   0    4.51    1.64   0
  10  11   4    1.44    1.54   0
  11  -2 -13    5.84    1.59   0
  11   2 -11   -0.04    1.64   0
  11   7  -6    2.74    1.84   0
  11  10   0   13.96    1.93   0
  11  11   3    1.75    1.70   0
  12  -6 -14   -1.40    1.46   0
  12  -5 -14   24.91    1.98   0
  12  -1 -13    3.27    1.88   0
  12   1 -12   32.25    2.21   0
  12   8  -5   -1.15    1.82   0
  12   9  -3   12.85    2.08   0
  12  11   3   44.71    2.37   0
  13  -5 -14   32.96    2.08   0
  13  -4 -14   35.75    2.31   0
  13  -1 -13   10.62    1.93   0
  13   1 -12   10.62    2.03   0
  13   4 -10   26.66    2.25   0
  13   5  -9   51.59    2.64   0
  14  -4 -14   45.17    2.42   0
  -2 -11   8    5.26    1.64   0
  -2 -10   7    0.61    1.36   0
  -2  -9   6   33.38    1.53   0
  -2  -8   5   81.92    1.84   0
  -2  -1   8  135.80    1.67   0
  -2  -1  15  821.23    5.02   0
  -2  -1  16  185.40    2.66   0
  -1 -13   5   26.18    1.74   0
  -1 -12   4    1.99    1.28   0
  -1 -11   3   80.40    1.89   0
  -1  -8   1  115.65    1.67   0
  -1   1  18   12.97    1.30   0
  -1   2  15   91.97    1.61   0
   0  -5  -2   20.34    0.53   0
   0   3  18   85.58    1.68   0
   0   4  15   88.26    1.27   0
   1 -16   2   24.70    1.67   0
   1 -15   1   22.00    1.59   0
   1 -12  -2   19.67    1.07   0
   2 -12  -4  144.53    1.55   0
   2 -10  -5   62.22    0.82   0
   3   0  -6 1318.34    4.20   0
   4   2  -6  487.31    3.06   0
   4   8   3   12.13    0.99   0
   4   9   7    0.33    0.82   0
   5  -1  -9   44.16    1.28   0
   5   1  -8   21.24    1.23   0
   5   6  -3  120.48    2.03   0
   6   1  -9   19.05    1.30   0
   6   8  -1    2.05    1.25   0
   6  10   5   26.28    1.53   0
   7   7  -4  201.28    2.91   0
   7   9   0    4.62    1.36   0
   7  10   3  155.20    2.52   0
   8   2 -10   11.06    1.50   0
   8   7  -5  519.62    4.62   0
   8  10   1   27.82    1.86   0
   8  11   6    1.06    1.25   0
   9  -7 -13    2.54    1.13   0
   9  -6 -13    6.28    1.15   0
   9  -5 -13   13.57    1.30   0
   9  -1 -12    2.59    1.39   0
   9   1 -11  202.61    2.93   0
   9   3 -10    6.70    1.51   0
   9   4  -9    1.52    1.50   0
   9   5  -8   39.94    1.95   0
   9   6  -7  125.52    2.72   0
   9   8  -4    1.41    1.61   0
   9   9  -2   23.44    1.83   0
   9  10   0    4.33    1.48   0
   9  11   4    3.37    1.43   0
  10  -2 -13    0.56    1.62   0
  10   0 -12    9.97    1.56   0
  10   2 -11  118.71    2.75   0
  10   7  -6  104.77    2.70   0
  10   9  -3   -1.27    1.62   0
  10  11   3   20.57    1.83   0
  11  -6 -14    0.82    1.56   0
  11  -5 -14   15.75    1.80   0
  11  -1 -13   22.27    1.81   0
  11   1 -12   39.89    2.16   0
  11   4 -10   47.81    2.28   0
  11   5  -9    4.64    1.77   0
  11   6  -8    1.14    1.71   0
  11   8  -5   25.12    2.12   0
  11   9  -3   23.73    1.97   0
  11  10  -1   -1.07    1.69   0
  11  11   2   12.64    1.88   0
  12  -4 -14    1.36    1.58   0
  12   3 -11    9.62    2.01   0
  12   4 -10    4.94    1.87   0
  12   5  -9    5.01    1.88   0
  12   6  -8   51.59    2.52   0
  12   7  -7   25.51    2.26   0
  12  10  -1   28.16    2.15   0
  12  11   2    4.32    1.87   0
  13  -3 -14   28.60    2.15   0
  13   0 -13    7.99    1.99   0
  13   2 -12   46.89    2.74   0
  13   3 -11    4.22    2.07   0
  14  -3 -14   73.01    2.79   0
  -2 -10   8  174.87    2.97   0
  -2  -8   6   -0.35    1.15   0
  -2  -7   5   59.38    1.59   0
  -2  -6   5  141.48    2.05   0
  -2  -5   5    1.54    1.02   0
  -2  -2  16  145.50    2.56   0
  -2  -1   9  926.61    4.09   0
  -2  -1  14  187.29    2.49   0
  -1  -9   2    0.83    0.96   0
  -1  -7   1  704.05    3.42   0
  -1  -4   1    0.40    0.64   0
  -1  -1  20   18.00    1.80   0
  -1   0  19   24.42    1.49   0
  -1   1   5   60.64    0.71   0
  -1   1  17  172.42    2.40   0
  -1   2  14   -0.52    0.84   0
   0 -14   3   11.37    1.41   0
   0 -12   1  151.26    2.30   0
   0   4   7    0.97    0.18   0
   1 -14   0  226.88    2.73   0
   1   5   4   46.81    0.73   0
   2   3  -2  665.83    2.86   0
   3  -2  -7  280.59    1.87   0
   3   3  -4   22.04    1.08   0
   3   8   6   34.49    0.99   0
   4 -12  -7   53.49    0.69   0
   4  -1  -8   51.60    1.18   0
   4   1  -7   31.83    1.21   0
   5  -7 -10  244.74    1.80   0
   5  -5 -10    4.60    0.76   0
   5   7  -2   10.82    1.25   0
   5   8   0   46.33    1.54   0
   5   9   3   25.68    1.27   0
   5  10  10  135.51    1.81   0
   6  -7 -11   81.41    1.35   0
   6  -6 -11   14.21    0.93   0
   6  -5 -11    3.52    0.93   0
   6  -4 -11  104.39    1.79   0
   6   3  -8  223.42    2.72   0
   6   4  -7    1.53    1.22   0
   6   5  -6   16.83    1.39   0
   6   9   1  193.71    2.65   0
   6  10   4   69.75    1.87   0
   7  -1 -11    0.73    1.17   0
   7   1 -10    8.37    1.29   0
   7   6  -6  135.60    2.50   0
   7   8  -3   72.46    2.09   0
   7   9  -1   12.73    1.68   0
   7  10   2  114.56    2.29   0
   7  11   8    2.89    1.29   0
   8  -2 -12    2.52    1.26   0
   8   1 -11   27.76    1.84   0
   8   5  -8    3.30    1.42   0
   8   9  -2   30.10    1.79   0
   8  11   5    0.70    1.26   0
   9  -4 -13    6.39    1.28   0
   9   0 -12   51.78    1.95   0
   9   2 -11   52.17    2.05   0
   9   7  -6  301.77    3.88   0
   9   9  -3   19.72    1.81   0
   9  11   3   11.18    1.57   0
  10   1 -12   45.32    2.08   0
  10   5  -9   67.11    2.37   0
  10   6  -8   -0.43    1.60   0
  10   8  -5    8.03    1.75   0
  10  10  -1    2.29    1.62   0
  10  11   2   17.19    1.82   0
  11  -4 -14   53.54    2.08   0
  11   3 -11   16.22    1.90   0
  11   7  -7   38.41    2.30   0
  11   9  -4   -0.87    1.80   0
  11  10  -2    4.01    1.68   0
  11  11   1    8.79    1.84   0
  12  -3 -14    2.36    1.63   0
  12  -2 -14   18.77    2.05   0
  12   0 -13    4.46    1.80   0
  12   2 -12    2.96    1.90   0
  12   8  -6    0.62    1.95   0
  12   9  -4   18.61    2.06   0
  12  10  -2   19.55    2.15   0
  12  11   1   11.88    2.05   0
  13  -2 -14    0.22    1.82   0
  13   5 -10   -0.45    1.80   0
  -2 -10   9    0.02    1.51   0
  -2  -9   7   31.98    1.35   0
  -2  -9   8    5.57    1.43   0
  -2  -8   7   18.35    1.37   0
  -2  -7   6  145.08    2.23   0
  -2  -4   6  310.87    2.62   0
  -2  -2  15  244.47    3.04   0
  -2  -1  10   -1.43    0.92   0
  -2  -1  13 1054.04    5.17   0
  -1 -12   5   19.97    1.60   0
  -1 -11   4   73.19    1.92   0
  -1 -10   3   73.42    1.76   0
  -1  -5   1  359.25    2.14   0
  -1   0  18    8.91    1.39   0
  -1   2   8  275.16    1.58   0
  -1   2  13  246.40    2.13   0
   0 -14   4  132.24    2.64   0
   0  -9  -1   -0.18    0.67   0
   0   4  14   64.52    1.07   0
   1 -15   2    0.08    1.46   0
   2 -15  -1    0.38    0.97   0
   2   4  -1 1477.87    4.27   0
   3 -14  -4   57.48    1.26   0
   3   2  -5   73.52    1.35   0
   3   4  -3  474.66    2.84   0
   3   7   2  259.93    2.18   0
   4  -4  -9  123.79    1.42   0
   4   8   2   25.86    1.19   0
   4   9   6   -0.95    0.86   0
   5  -3 -10  124.57    1.77   0
   5   0  -9   32.09    1.29   0
   5   3  -7  705.90    4.19   0
   5   6  -4    4.37    1.23   0
   5  10   7    4.67    1.05   0
   5  10   8   30.27    1.25   0
   6  -8 -11  170.44    1.68   0
   6  -3 -11   27.97    1.35   0
   6   0 -10   20.02    1.29   0
   6   2  -9   93.56    1.96   0
   6   6  -5  295.33    3.04   0
   6   8  -2    0.83    1.30   0
   6   9   0  586.37    4.38   0
   7  -7 -12    1.48    0.90   0
   7  -6 -12   97.64    1.67   0
   7  -5 -12  121.73    1.90   0
   7  -4 -12   12.73    1.26   0
   7   0 -11   52.62    1.85   0
   7   3  -9   72.45    1.94   0
   7  11   6    5.79    1.38   0
   8   4  -9    2.97    1.41   0
   8   6  -7   46.51    1.97   0
   8   7  -6  115.35    2.60   0
   8  10   0    2.13    1.42   0
   8  11   4   12.57    1.45   0
   9  -2 -13   17.40    1.50   0
   9   5  -9   -0.16    1.53   0
   9  10  -1    0.90    1.54   0
   9  11   2    5.86    1.53   0
  10  -7 -14   -2.92    1.02   0
  10  -6 -14  113.72    2.42   0
  10  -5 -14   -0.09    1.51   0
  10  -1 -13   20.72    1.65   0
  10   7  -7    7.17    1.71   0
  10   8  -6  199.04    3.45   0
  10   9  -4   40.68    2.14   0
  10  10  -2    2.92    1.68   0
  10  11   1    5.58    1.68   0
  11  -3 -14    4.10    1.54   0
  11   0 -13    0.12    1.51   0
  11   2 -12    0.65    1.68   0
  11   5 -10    9.04    1.78   0
  11   8  -6   14.68    1.89   0
  11  11   0    2.45    1.80   0
  12  -1 -14   13.69    2.06   0
  12   1 -13   -1.33    1.80   0
  12   4 -11   29.36    2.27   0
  12   5 -10    2.32    1.97   0
  12   6  -9    3.87    1.92   0
  12   7  -8   85.49    2.90   0
  12   9  -5   14.61    2.16   0
  12  10  -3    2.06    1.93   0
  12  11   0   -1.81    1.88   0
  13  -1 -14   37.01    2.31   0
  13   1 -13    7.47    1.95   0
  13   3 -12    2.53    2.07   0
  13   4 -11   23.91    2.25   0
  -2  -9  10   20.59    1.73   0
  -2  -8   8    1.69    1.28   0
  -2  -6   6  564.71    3.71   0
  -2  -4  16  145.98    2.82   0
  -2  -3   7  167.22    2.01   0
  -2  -3  15   15.03    1.55   0
  -2  -2   9  822.58    4.13   0
  -2  -2  12  134.44    2.20   0
  -2  -2  13   11.46    1.25   0
  -2  -2  14   86.53    1.97   0
  -1 -12   6   12.25    1.57   0
  -1 -11   5   71.91    1.97   0
  -1  -8   2   63.39    1.44   0
  -1   0   4  158.31    1.18   0
  -1   1  16   17.62    1.10   0
  -1   2   9   26.16    0.77   0
  -1   2  10   28.18    0.83   0
  -1   2  11  403.69    2.37   0
  -1   2  12   97.49    1.39   0
   0 -13   3   29.14    1.58   0
   0 -10   0  600.28    3.55   0
   0   3  17    8.63    0.94   0
   1 -14   1   63.62    1.91   0
   1 -11  -2   68.41    1.34   0
   1   5  16    6.99    0.68   0
   2 -16   1    2.66    1.43   0
   3  -1  -7    2.58    0.85   0
   3   1  -6  593.28    3.06   0
   3   5  -2    6.80    0.96   0
   3   8   5    3.99    0.80   0
   4   0  -8   21.56    1.08   0
   4   4  -5   23.13    1.25   0
   4   7  -1   65.70    1.57   0
   4   9   5   68.23    1.49   0
   5   8  -1  147.38    2.26   0
   5   9   2   34.27    1.41   0
   5  10   6   33.19    1.40   0
   6  -2 -11    0.48    1.17   0
   6   7  -4    8.51    1.34   0
   6  10   3    9.99    1.24   0
   7  -8 -12    6.27    0.90   0
   7  -3 -12  334.95    3.13   0
   7   2 -10   -1.02    1.28   0
   7   9  -2    2.02    1.43   0
   7  11   5    1.36    1.16   0
   8  -6 -13    2.13    1.15   0
   8  -4 -13  163.48    2.53   0
   8   0 -12   20.72    1.50   0
   8   9  -3   53.92    2.10   0
   8  10  -1    2.10    1.42   0
   8  11   3    6.57    1.45   0
   9   1 -12   58.29    2.08   0
   9   3 -11    2.51    1.58   0
   9   4 -10   79.77    2.30   0
   9  10  -2    6.00    1.64   0
   9  11   1   15.77    1.70   0
   9  12   6   -0.04    1.64   0
  10  -4 -14   38.10    1.79   0
  10  -3 -14    0.40    1.63   0
  10   0 -13    1.60    1.51   0
  10   2 -12    2.77    1.65   0
  10   5 -10   16.77    1.81   0
  10  11   0   56.73    2.31   0
  10  12   4    1.59    1.72   0
  10  12   5   71.03    2.36   0
  11  -2 -14   16.27    1.75   0
  11   1 -13   51.29    2.29   0
  11   3 -12    3.14    1.64   0
  11   4 -11    2.80    1.82   0
  11   7  -8    9.27    1.96   0
  11   8  -7   52.02    2.40   0
  11   9  -5   66.58    2.66   0
  11  10  -3   20.27    2.10   0
  11  11  -1   -0.87    2.00   0
  11  12   3   26.69    2.29   0
  11  12   4   62.72    2.44   0
  12  -5 -15   35.37    2.18   0
  12   3 -12    2.87    1.85   0
  12  11  -1    6.55    1.97   0
  13  -4 -15   -1.27    1.73   0
  13  -3 -15   39.93    2.50   0
  13   0 -14   13.06    2.08   0
  13   2 -13   -0.53    1.99   0
  -2  -8   9   50.45    1.85   0
  -2  -8  11    5.01    1.53   0
  -2  -8  12   60.82    2.20   0
  -2  -7   8    4.02    1.22   0
  -2  -6   7    3.53    0.83   0
  -2  -6   8   25.27    1.40   0
  -2  -5   7   64.97    1.63   0
  -2  -5  15   10.73    1.64   0
  -2  -4   7  141.95    1.86   0
  -2  -4   8   35.29    1.39   0
  -2  -4  14  171.39    2.78   0
  -2  -4  15  298.18    3.61   0
  -2  -3   8  202.84    2.26   0
  -2  -3   9   50.57    1.49   0
  -2  -3  12    9.36    1.20   0
  -2  -3  13   35.33    1.57   0
  -2  -2  11   -0.30    1.05   0
  -1 -12   7   34.92    1.92   0
  -1  -9   3    0.97    1.02   0
  -1  -7   2  123.01    1.69   0
  -1  -3   2  212.55    1.57   0
  -1  -2  19   33.77    1.83   0
  -1  -1   3  455.18    1.85   0
  -1  -1  18   15.20    1.41   0
  -1   0  17    0.60    1.03   0
  -1   1   6   29.39    0.70   0
  -1   1  15   20.94    1.08   0
   0 -12   2    0.35    1.07   0
   0 -11   1  252.18    2.61   0
   0  -8  -1  450.45    2.53   0
   0   3  16    6.98    0.95   0
   1 -15   3   30.21    1.90   0
   1 -13   0    4.97    1.03   0
   1 -12  -1  101.59    1.70   0
   1  -9  -3   61.74    0.99   0
   2   5   0  479.09    2.55   0
   2   6   2   38.98    1.05   0
   3   7   1  113.02    1.71   0
   3   8   4    1.78    0.86   0
   4  -3  -9    1.08    0.66   0
   4   2  -7  888.45    4.25   0
   4   8   1  424.80    3.15   0
   4   9   4   19.74    1.20   0
   5  -2 -10    5.58    0.92   0
   5   7  -3   71.16    1.80   0
   5  10   5   15.78    1.29   0
   6   1 -10   30.29    1.45   0
   6   4  -8   19.48    1.44   0
   6   5  -7  144.18    2.39   0
   6   8  -3  250.57    3.05   0
   6   9  -1   58.55    1.86   0
   6  10   2  258.43    2.99   0
   7  -2 -12    3.38    1.17   0
   7   5  -8  169.24    2.73   0
   7   6  -7   21.03    1.64   0
   7  10   0   44.14    1.81   0
   7  11   4    7.87    1.30   0
   8  -3 -13  140.58    2.35   0
   8   4 -10    1.56    1.40   0
   8   5  -9    4.24    1.54   0
   8  11   2   10.73    1.46   0
   9   2 -12    1.67    1.50   0
   9  11   0   58.94    2.21   0
   9  12   5    9.21    1.55   0
  10  -2 -14   -0.52    1.44   0
  10   1 -13    2.36    1.58   0
  10   4 -11   17.66    1.85   0
  10   7  -8    3.05    1.71   0
  10   8  -7    1.73    1.70   0
  10   9  -5    1.82    1.64   0
  10  10  -3   -0.28    1.58   0
  10  11  -1    1.13    1.69   0
  10  12   3   44.88    2.14   0
  11  -1 -14   34.67    1.95   0
  11   2 -13    9.72    1.72   0
  11   9  -6   10.05    1.94   0
  11  10  -4    0.78    1.90   0
  11  12   2   40.00    2.25   0
  12  -4 -15   19.75    1.86   0
  12  -3 -15   14.85    1.85   0
  12   0 -14    3.89    1.85   0
  12   2 -13   76.88    2.68   0
  12   4 -12   20.85    2.11   0
  12   5 -11   63.95    2.66   0
  12   6 -10   11.56    2.05   0
  12   7  -9   -0.96    1.92   0
  12   9  -6   17.38    2.27   0
  12  10  -4    1.04    1.78   0
  13  -2 -15   -0.56    1.81   0
  13   1 -14   47.18    2.54   0
  -2  -7  10   -0.61    1.29   0
  -2  -7  11   26.72    1.69   0
  -2  -7  13    8.55    1.24   0
  -2  -6   9    2.98    1.19   0
  -2  -6  10   46.32    1.70   0
  -2  -6  11    1.62    1.31   0
  -2  -6  12    2.91    1.43   0
  -2  -6  13   49.92    2.00   0
  -2  -6  14   56.69    1.87   0
  -2  -5   8    9.44    0.91   0
  -2  -5   9   19.61    1.32   0
  -2  -5  10    5.70    1.23   0
  -2  -5  11  107.63    2.19   0
  -2  -5  13   10.33    1.53   0
  -2  -5  14   21.72    1.39   0
  -2  -4   9    6.79    1.17   0
  -2  -4  10    4.54    1.16   0
  -2  -4  11   36.33    1.53   0
  -2  -4  13   89.16    2.13   0
  -2  -3  11   16.19    1.28   0
  -1 -11   6   54.23    1.91   0
  -1 -11   7    2.59    1.50   0
  -1  -9   4    2.19    1.09   0
  -1  -8   3   96.69    1.74   0
  -1  -6   2  295.32    2.27   0
  -1  -5   2  494.30    2.65   0
  -1  -4   2   90.15    1.23   0
  -1  -2  18  125.40    2.65   0
  -1   1  14   21.67    1.18   0
   0 -13   4    2.86    1.33   0
   0 -12   3  298.11    3.31   0
   0  -9   0  157.15    1.88   0
   0   1  19    7.41    1.35   0
   1 -14   2   17.14    1.58   0
   2 -16   2  123.98    2.69   0
   2 -14  -1   15.31    1.22   0
   2  -9  -5  114.59    0.95   0
   4 -13  -6   61.50    1.03   0
   5  -1 -10  151.63    2.01   0
   5   4  -7   65.30    1.72   0
   5   5  -6  529.12    3.82   0
   5   6  -5   90.05    1.94   0
   5  10   4    0.94    1.18   0
   6  -1 -11   19.27    1.28   0
   6   3  -9    8.15    1.32   0
   6   7  -5    9.02    1.42   0
   6  10   1   46.43    1.83   0
   6  11   7   43.80    1.55   0
   6  11   8    1.85    1.09   0
   7   3 -10    9.44    1.45   0
   7   9  -3   -1.35    1.44   0
   7  11   3    2.79    1.25   0
   8  -2 -13   81.83    2.01   0
   8   1 -12   63.90    2.04   0
   8   7  -7  308.31    3.61   0
   8   9  -4    8.46    1.69   0
   8  10  -2   19.12    1.75   0
   8  11   1    9.74    1.53   0
   8  12   6    0.40    1.50   0
   9  -6 -14    8.57    1.31   0
   9  -4 -14   11.61    1.34   0
   9  -3 -14   15.59    1.68   0
   9   0 -13    6.35    1.47   0
   9   4 -11   96.95    2.56   0
   9   5 -10    3.13    1.63   0
   9   7  -8   13.70    1.73   0
   9   9  -5    6.97    1.74   0
   9  10  -3    0.02    1.63   0
   9  12   3   14.44    1.81   0
   9  12   4   17.02    1.63   0
  10  -1 -14    1.73    1.48   0
  10   3 -12    3.03    1.60   0
  10   9  -6    0.75    1.74   0
  10  10  -4    1.35    1.75   0
  10  12   2   16.45    1.82   0
  11  -5 -15    1.45    1.46   0
  11  -4 -15   10.42    1.65   0
  11  -3 -15    0.24    1.67   0
  11   0 -14   17.32    1.89   0
  11   4 -12   49.84    2.39   0
  11   5 -11   -1.48    1.79   0
  11   6 -10    2.31    1.72   0
  11   7  -9   25.21    2.18   0
  11   8  -8    1.78    1.88   0
  11  11  -2   -1.88    1.81   0
  11  12   1    7.99    1.88   0
  12  -2 -15   24.05    2.05   0
  12   1 -14    1.09    1.85   0
  12   3 -13   15.02    2.13   0
  12   8  -8    1.75    1.92   0
  12   9  -7   -2.86    1.71   0
  13  -1 -15    6.92    1.95   0
  -1 -11   8   12.62    1.70   0
  -1 -10   6   65.81    1.93   0
  -1  -7   3   71.18    1.51   0
  -1  -3  18   29.97    1.81   0
  -1   0  15   44.09    1.57   0
  -1   1   7    1.09    0.58   0
  -1   1  13  204.22    2.09   0
   0 -13   5   13.61    1.57   0
   0  -7  -1  153.70    1.44   0
   0   2  17   59.98    1.52   0
   0   3  15   24.71    0.98   0
   1 -13   1   16.16    1.39   0
   1 -10  -2  194.13    1.84   0
   2 -13  -2   30.42    1.23   0
   2 -12  -3  104.22    1.52   0
   2   4  -2  171.82    1.70   0
   3 -15  -2   20.30    1.30   0
   3   0  -7  785.58    3.42   0
   3   5  -3  123.84    1.78   0
   3   8   3    5.73    0.95   0
   4   1  -8   -0.45    0.96   0
   4   5  -5   44.14    1.49   0
   4   7  -2   26.92    1.33   0
   4   9   3   43.98    1.32   0
   5   7  -4    7.42    1.30   0
   5   9   0  322.02    3.14   0
   6   0 -11    2.30    1.15   0
   6   2 -10  250.94    2.89   0
   6   8  -4   12.35    1.50   0
   6   9  -2    8.11    1.41   0
   6  11   5   -0.45    1.26   0
   7   0 -12   33.46    1.59   0
   7   5  -9    3.80    1.39   0
   7   6  -8   79.40    2.15   0
   7  10  -1    5.96    1.39   0
   7  11   2    4.43    1.28   0
   8  -1 -13   57.88    1.87   0
   8  10  -3    0.04    1.48   0
   8  11   0    1.68    1.46   0
   8  12   4    2.86    1.57   0
   9  -2 -14   55.39    1.95   0
   9   1 -13    1.91    1.48   0
   9   8  -7   10.58    1.74   0
   9  11  -1    3.49    1.52   0
   9  12   2   33.23    1.89   0
  10   0 -14   21.16    1.77   0
  10   2 -13   17.21    1.82   0
  10   5 -11   -0.60    1.66   0
  10   6 -10   38.15    2.10   0
  10   7  -9    3.48    1.70   0
  10  11  -2    1.19    1.57   0
  10  12   1   18.61    1.89   0
  11  -2 -15    3.87    1.58   0
  11   1 -14    0.77    1.68   0
  11   3 -13    3.53    1.80   0
  11   9  -7    1.27    1.91   0
  11  10  -5   15.98    2.12   0
  11  11  -3   20.37    2.07   0
  11  12   0   17.79    2.09   0
  12  -1 -15    1.29    1.75   0
  12   2 -14    8.47    2.00   0
  12   5 -12    3.80    2.04   0
  12   6 -11   11.71    2.10   0
  12   8  -9   -3.15    1.69   0
  13   0 -15   -0.22    1.90   0
  -1  -9   5    0.69    1.15   0
  -1  -6   3   -0.29    0.85   0
  -1  -2   3   20.86    0.82   0
  -1  -2  17   15.62    1.50   0
  -1  -1  16  113.43    2.14   0
  -1   0   5 2135.07    4.10   0
  -1   0  14   -0.90    1.08   0
  -1   1  11    7.92    0.89   0
  -1   1  12    9.89    0.84   0
   0 -13   6   76.83    2.29   0
   0 -12   4    2.56    1.31   0
   0  -6  -1  564.37    2.37   0
   0  -1  20   77.75    2.35   0
   1 -14   3    4.46    1.30   0
   1 -12   0  176.63    2.23   0
   1 -11  -1  387.82    2.88   0
   1   0  -3 2066.68    3.50   0
   2 -15   1  129.26    2.38   0
   2   6   1  408.23    2.46   0
   2   7   4   53.62    1.05   0
   3 -14  -3    5.30    0.94   0
   3 -13  -4    6.09    0.84   0
   3   2  -6   28.13    1.12   0
   3   6  -2  391.38    2.86   0
   3   7   0   66.08    1.41   0
   4  -1  -9    0.42    0.83   0
   4   3  -7   41.22    1.45   0
   4   6  -4    5.05    1.20   0
   4   9   2   23.67    1.35   0
   5   0 -10  285.57    2.71   0
   5   2  -9  275.77    2.78   0
   5  10   3    1.51    1.06   0
   6  -5 -12   22.34    1.14   0
   6   4  -9    6.12    1.36   0
   6  10   0   -0.91    1.26   0
   6  11   4    6.80    1.21   0
   7  -5 -13   62.11    1.62   0
   7   4 -10   48.37    1.89   0
   7   7  -7    0.96    1.49   0
   7   9  -4   17.72    1.68   0
   7  11   1    7.93    1.39   0
   8   0 -13   31.75    1.69   0
   8   2 -12   57.28    1.99   0
   8   4 -11    5.99    1.61   0
   8   5 -10   11.02    1.64   0
   8   9  -5   17.39    1.75   0
   8  12   3   39.78    2.02   0
   9  -1 -14   53.12    1.96   0
   9   2 -13   84.48    2.33   0
   9   5 -11   12.73    1.75   0
   9   6 -10    5.27    1.70   0
   9  11  -2    0.74    1.61   0
   9  12   1   11.24    1.66   0
  10  -6 -15   -1.02    1.04   0
  10  -5 -15   -0.83    1.22   0
  10  -4 -15   -0.13    1.31   0
  10  -3 -15   42.12    1.91   0
  10   1 -14   46.31    2.11   0
  10   3 -13   24.56    1.93   0
  10  10  -5   69.61    2.51   0
  10  11  -3   10.09    1.90   0
  10  12   0   26.38    2.01   0
  11  -1 -15    2.77    1.68   0
  11   2 -14    1.97    1.73   0
  11   5 -12    1.32    1.87   0
  11   6 -11   28.80    2.27   0
  11   8  -9   34.50    2.36   0
  11  10  -6   12.76    2.10   0
  11  11  -4    3.44    1.91   0
  11  12  -1    3.19    1.93   0
  12  -4 -16    7.08    1.90   0
  12   0 -15    4.20    1.83   0
  12   4 -13   27.60    2.31   0
  13  -3 -16   19.04    2.06   0
  13  -2 -16   17.62    2.05   0
  -1 -10   9   57.50    2.12   0
  -1  -9   6    9.12    1.29   0
  -1  -8   5    8.75    1.18   0
  -1  -7   4    2.81    1.05   0
  -1  -5   3   98.28    1.46   0
  -1  -4  17   76.44    2.33   0
  -1  -3  17   92.18    2.28   0
  -1  -1   4  284.35    1.67   0
  -1  -1  15   31.18    1.43   0
  -1   1   8    0.64    0.53   0
  -1   1   9   56.77    1.01   0
  -1   1  10  140.13    1.52   0
   0 -12   5  268.83    3.35   0
   0 -11   3  260.28    2.91   0
   0 -10   2   21.31    1.35   0
   0  -8   0   84.32    1.34   0
   0   0  19    0.55    1.18   0
   0   2  16    3.10    0.98   0
   0   3  14  164.80    1.72   0
   1 -14   4    1.04    1.52   0
   1 -13   2   23.21    1.57   0
   1   4  17    7.96    0.83   0
   2 -14   0    0.64    1.20   0
   2   5  -1   58.74    1.19   0
   3   8   2  207.14    2.16   0
   4   2  -8   61.93    1.53   0
   4   7  -3   36.09    1.45   0
   4   8  -1  172.43    2.27   0
   5  -5 -11   65.84    1.25   0
   5  -3 -11    2.93    1.01   0
   5   1 -10    0.84    1.04   0
   5   6  -6   46.24    1.65   0
   5   8  -3    8.03    1.33   0
   5   9  -1  263.64    2.95   0
   6  -3 -12   -0.16    0.94   0
   6  -2 -12   99.76    1.97   0
   6   3 -10  149.48    2.44   0
   6   8  -5  129.71    2.47   0
   6  11   3   -0.75    1.10   0
   7  -3 -13   40.18    1.48   0
   7  -2 -13    4.10    1.37   0
   7   1 -12    0.61    1.29   0
   7   3 -11  115.84    2.40   0
   7  12   5   10.14    1.48   0
   7  12   6   15.00    1.48   0
   7  12   7    5.40    1.15   0
   8  -5 -14  108.19    2.14   0
   8  -4 -14   25.11    1.56   0
   8  -3 -14   -1.94    1.34   0
   8   1 -13    2.22    1.47   0
   8   3 -12  117.12    2.56   0
   8   9  -6   46.02    2.09   0
   8  10  -4    8.49    1.67   0
   8  12   2    6.73    1.51   0
   9   0 -14   35.45    1.85   0
   9   4 -12    8.07    1.71   0
   9   8  -8   20.69    1.90   0
   9  10  -5   32.27    2.10   0
   9  12   0    0.26    1.55   0
  10  -2 -15   25.22    1.78   0
  10  -1 -15    0.04    1.70   0
  10   6 -11    1.24    1.71   0
  10   8  -9    4.43    1.86   0
  10  10  -6   92.95    2.83   0
  10  11  -4    2.57    1.83   0
  10  12  -1   29.58    2.09   0
  10  13   3   30.84    2.17   0
  11   0 -15    9.73    1.77   0
  11   4 -13    7.79    1.85   0
  11   9  -8   13.11    2.09   0
  11  12  -2   28.32    2.23   0
  11  13   2   15.29    1.98   0
  12  -3 -16   16.09    1.90   0
  12  -2 -16   24.11    2.02   0
  12   1 -15   61.04    2.58   0
  12   3 -14   19.65    2.10   0
  12   5 -13   28.40    2.31   0
  12   6 -12    3.45    2.00   0
  13  -1 -16    2.75    1.91   0
  -1  -9   7    4.87    0.97   0
  -1  -9   8   26.99    1.61   0
  -1  -9   9    7.48    1.51   0
  -1  -8   6   29.44    1.45   0
  -1  -6   4    8.83    1.07   0
  -1  -5  16   39.13    2.04   0
  -1  -4   3   11.32    0.65   0
  -1  -4  16   48.00    1.98   0
  -1  -3  16    4.83    1.42   0
  -1  -1  14   71.52    1.70   0
  -1   0   6   -0.12    0.57   0
  -1   0  12  551.53    3.41   0
   0 -12   6  114.32    2.53   0
   0 -11   4   58.96    1.78   0
   0  -9   1  188.11    2.07   0
   0   1  17   17.09    1.34   0
   1 -12   1    3.03    1.19   0
   1   3  18   12.56    1.14   0
   2 -15   2    3.92    1.33   0
   2   7   3   12.13    0.83   0
   3 -15  -1   39.57    1.60   0
   3   1  -7    5.83    0.92   0
   3   4  -5   56.26    1.44   0
   3   9   7   34.54    1.02   0
   3   9   8  108.45    1.32   0
   4   5  -6  127.37    2.04   0
   4   9   1  366.38    3.06   0
   4  10   6    0.81    0.98   0
   4  10   7   21.12    1.07   0
   4  10   8    1.11    0.78   0
   4  10   9    1.38    0.70   0
   4  10  10   12.80    0.85   0
   5  -2 -11   17.66    1.08   0
   5   3  -9  289.14    2.95   0
   5   7  -5   18.44    1.14   0
   5  10   1   77.83    1.85   0
   6   2 -11   10.51    1.33   0
   6  11   2   89.87    2.02   0
   7  -1 -13   14.10    1.37   0
   7   5 -10   41.79    1.88   0
   7   7  -8    8.95    1.57   0
   7   9  -5    6.89    1.59   0
   7  10  -3   22.46    1.78   0
   8  -6 -14    0.59    1.08   0
   8  -2 -14    0.85    1.21   0
   8   5 -11   28.13    1.84   0
   8   6 -10    0.79    1.60   0
   8   7  -9   23.53    1.82   0
   8  11  -2    4.34    1.51   0
   8  12   1   23.24    1.73   0
   9  -5 -15    1.73    1.30   0
   9  -3 -15   29.43    1.83   0
   9   1 -14   18.12    1.70   0
   9   3 -13   34.60    2.02   0
   9  12  -1    2.54    1.64   0
   9  13   4    1.05    1.75   0
  10   0 -15   16.19    1.75   0
  10   2 -14   21.68    1.83   0
  10   9  -8   14.25    2.02   0
  10  12  -2   47.04    2.36   0
  10  13   2   29.50    2.04   0
  11  -5 -16   14.00    1.64   0
  11  -4 -16   11.72    1.67   0
  11  -3 -16    1.52    1.60   0
  11  -2 -16    0.53    1.75   0
  11   1 -15   38.79    2.19   0
  11   3 -14    4.74    1.77   0
  11   5 -13    2.16    1.76   0
  11   6 -12    2.65    1.95   0
  11   8 -10    2.41    1.94   0
  11  10  -7   -1.33    1.94   0
  11  11  -5    1.28    1.92   0
  11  12  -3    4.26    1.93   0
  11  13   1    1.99    1.81   0
  12  -1 -16    3.26    1.83   0
  12   2 -15    1.93    1.93   0
  12   4 -14    5.29    2.05   0
  -1  -8   8   82.68    2.03   0
  -1  -8  11  286.17    3.59   0
  -1  -8  12   34.44    1.91   0
  -1  -7   5   64.26    1.42   0
  -1  -6  15   67.15    2.31   0
  -1  -5   4  161.23    1.83   0
  -1  -5  15   37.26    1.94   0
  -1  -4  15   58.55    2.03   0
  -1  -2   4  171.60    1.51   0
  -1  -2  14    0.53    1.17   0
  -1  -1   5  586.00    2.47   0
  -1  -1  13   50.41    1.47   0
  -1   0   7 1080.00    3.48   0
  -1   0  11   71.50    1.38   0
   0 -12   7  521.62    4.81   0
   0 -11   5  136.11    2.45   0
   0 -10   3   51.04    1.55   0
   0  -7   0  804.27    3.29   0
   0   2  15   14.18    1.05   0
   0   3  13    5.20    0.67   0
   1 -13   3   73.08    1.94   0
   1  -9  -2   13.57    0.80   0
   2 -15   3  175.65    2.93   0
   2 -14   1   -0.17    1.26   0
   2 -12  -2    2.76    0.95   0
   2 -11  -3  109.27    1.45   0
   3 -16   1    0.71    1.22   0
   3  -1  -8  318.49    2.21   0
   3   3  -6  951.39    4.23   0
   3   6  -3   19.01    1.20   0
   3   8   1   41.64    1.35   0
   3   9   6   25.93    0.96   0
   4  -3 -10   29.75    1.04   0
   4   1  -9  488.91    3.28   0
   4   3  -8  289.03    2.75   0
   4   4  -7    6.81    1.16   0
   4   6  -5  157.46    2.26   0
   4   8  -2   38.61    1.48   0
   4  10   5    1.19    0.99   0
   5   2 -10  130.79    2.14   0
   5   6  -7  205.69    2.68   0
   5   8  -4  237.29    2.91   0
   5  11   5  138.24    2.17   0
   5  11   6    7.74    1.19   0
   5  11   7  163.97    2.14   0
   5  11   8    0.23    0.92   0
   5  11   9  150.87    1.92   0
   6   0 -12  114.18    2.11   0
   6   4 -10   75.14    2.00   0
   6   7  -7    1.16    1.35   0
   6   8  -6   55.38    1.93   0
   6  10  -2    5.96    1.44   0
   6  11   1    2.42    1.25   0
   7   0 -13  115.68    2.28   0
   7   4 -11    0.34    1.45   0
   7  11  -1    4.96    1.39   0
   7  12   2   38.50    1.94   0
   7  12   3    1.40    1.27   0
   8   2 -13   40.52    1.94   0
   8   4 -12   24.46    1.80   0
   8  10  -5   12.19    1.77   0
   8  11  -3   34.47    2.01   0
   8  12   0    1.49    1.47   0
   9  -2 -15   -2.05    1.36   0
   9   2 -14    0.04    1.76   0
   9   5 -12    1.17    1.67   0
   9  10  -6    9.93    1.76   0
   9  12  -2    7.76    1.93   0
   9  13   2   -0.20    1.77   0
   9  13   3    2.10    1.51   0
  10   1 -15   31.65    1.93   0
  10   3 -14    0.87    1.72   0
  10   6 -12    7.83    1.89   0
  10   7 -11   26.34    2.09   0
  10   8 -10    9.50    1.90   0
  10  10  -7    3.69    1.95   0
  10  11  -5   53.93    2.47   0
  10  12  -3   33.99    2.24   0
  10  13   1   45.71    2.27   0
  11  -1 -16    1.08    1.64   0
  11   2 -15   23.69    2.05   0
  11   4 -14   36.75    2.32   0
  11   9  -9    1.51    1.86   0
  11  10  -8    9.48    2.01   0
  11  11  -6   39.60    2.46   0
  11  13   0    6.83    1.93   0
  12   0 -16    4.55    1.86   0
  12   3 -15    0.70    1.97   0
  13  -2 -17   44.24    2.58   0
  -1  -8   9    8.97    1.05   0
  -1  -7   6    9.71    0.93   0
  -1  -7  11  205.67    3.00   0
  -1  -7  12  223.06    3.20   0
  -1  -7  13   30.17    1.55   0
  -1  -6   5    1.36    1.07   0
  -1  -4   4    7.33    0.88   0
  -1  -4  14   64.17    1.99   0
  -1  -3   4   18.77    0.92   0
  -1  -2  13   10.66    1.22   0
  -1   0   8  318.14    2.08   0
  -1   0  10    8.84    0.84   0
   0 -11   6   41.75    1.81   0
   0  -8   1  296.34    2.36   0
   0  -1  18    5.50    1.28   0
   0   0  17   -0.02    1.24   0
   0   1  16  102.79    1.89   0
   1 -13   4    3.10    1.34   0
   1 -12   2   18.73    1.45   0
   1 -10  -1  521.55    3.05   0
   2   3  -4  313.90    2.17   0
   2   4  -3    6.77    0.68   0
   2   5  -2   34.46    1.13   0
   2   7   2  133.60    1.57   0
   3 -14  -2   -0.30    0.83   0
   3 -10  -6  136.90    1.02   0
   3   2  -7   51.79    1.36   0
   3   9   5   54.76    1.22   0
   4  -5 -10   19.10    0.82   0
   4   7  -4    5.36    1.24   0
   4   9   0  159.34    2.24   0
   4  10   4    5.68    0.96   0
   5 -12  -8   35.45    0.60   0
   5   0 -11   36.53    1.42   0
   5   5  -8    1.59    0.89   0
   5   7  -6  108.82    2.20   0
   5   9  -3   26.88    1.54   0
   5  11   4  153.93    2.35   0
   6  11   0  152.78    2.58   0
   6  12   7   12.09    1.27   0
   7   1 -13  299.99    3.40   0
   7   6 -10    0.30    1.41   0
   7   9  -6    0.82    1.48   0
   7  11  -2   16.46    1.68   0
   7  12   1    0.98    1.57   0
   8   0 -14   23.40    1.64   0
   8   3 -13    0.71    1.55   0
   8   6 -11   70.26    2.29   0
   8  10  -6    2.49    1.62   0
   8  12  -1    1.36    1.53   0
   8  13   4    6.55    1.68   0
   8  13   5   13.39    1.54   0
   9  -1 -15   21.71    1.69   0
   9   0 -15   20.48    1.88   0
   9   4 -13   45.56    2.10   0
   9  10  -7    2.32    1.74   0
   9  11  -5   19.99    1.99   0
   9  13   1   15.87    1.81   0
  10  -5 -16    4.33    1.44   0
  10  -4 -16    2.72    1.42   0
  10  -3 -16    1.15    1.41   0
  10  -2 -16    5.51    1.73   0
  10   2 -15   32.24    2.21   0
  10   5 -13   27.61    2.11   0
  10   9  -9   36.53    2.29   0
  10  11  -6    2.22    1.93   0
  10  12  -4   54.00    2.65   0
  10  13   0   40.40    2.26   0
  11   0 -16   42.21    2.22   0
  11   3 -15    4.68    1.88   0
  11   7 -12   20.75    2.23   0
  11   9 -10    3.04    1.92   0
  12  -3 -17    1.37    1.73   0
  12  -2 -17    6.17    1.99   0
  12   1 -16    4.57    1.83   0
  -1  -7   8   49.57    1.44   0
  -1  -7  10   11.63    1.10   0
  -1  -6   6  213.37    2.40   0
  -1  -6   7   -0.29    1.11   0
  -1  -6  10   13.55    1.32   0
  -1  -6  11   41.95    1.73   0
  -1  -6  12    4.76    1.41   0
  -1  -5   5   12.73    0.81   0
  -1  -5  12  566.69    4.42   0
  -1  -5  13   90.58    2.18   0
  -1  -3   5   -0.61    0.80   0
  -1  -3  12  211.22    2.60   0
  -1  -2   5  140.01    1.48   0
  -1  -1  10  118.11    1.71   0
   0 -10   4   41.65    1.50   0
   0  -3  18    0.55    1.43   0
   0  -1  17   -0.20    1.37   0
   0   2  14   46.07    1.24   0
   0   3  12   -0.30    0.57   0
   1 -13   5   15.28    1.55   0
   1   0  20   24.98    1.55   0
   1   1  19   24.07    1.52   0
   1   3  17    7.17    0.96   0
   2 -14   2   25.62    1.52   0
   2 -13   0  122.45    2.02   0
   2  -8  -5   10.23    0.44   0
   2   2  -5  650.91    3.05   0
   3 -15   0   38.64    1.55   0
   3 -13  -3    4.36    0.90   0
   3   7  -2   56.99    1.45   0
   3   8   0   13.21    1.05   0
   3   9   4    1.61    0.76   0
   4 -14  -4  111.84    1.72   0
   4  -1 -10   79.52    1.48   0
   4   2  -9   34.17    1.39   0
   4   5  -7  105.12    1.98   0
   4   8  -3  120.73    2.10   0
   4   9  -1  285.16    2.97   0
   4  10   3   13.83    1.11   0
   5   1 -11  661.33    4.18   0
   5   3 -10    8.61    1.31   0
   5   8  -5    3.72    1.37   0
   5  11   3   27.04    1.36   0
   6   5 -10   72.12    2.06   0
   6   7  -8   -0.22    1.41   0
   6  10  -3   53.58    1.91   0
   6  11  -1   43.84    1.97   0
   6  12   4   27.18    1.64   0
   6  12   5   36.01    1.48   0
   7   8  -8   48.20    2.10   0
   7  10  -5   22.90    1.84   0
   7  11  -3    3.11    1.58   0
   7  12   0   14.78    1.72   0
   8   1 -14   55.80    2.01   0
   8   5 -12   45.20    2.11   0
   8   9  -8   14.28    1.86   0
   8  12  -2    4.66    1.60   0
   8  13   2   15.79    1.84   0
   8  13   3   10.66    1.56   0
   9   1 -15   35.96    1.88   0
   9   3 -14    3.93    1.66   0
   9   5 -13   28.37    1.96   0
   9   6 -12   48.12    2.25   0
   9   7 -11    8.03    1.72   0
   9   9  -9   16.54    1.92   0
   9  12  -3   37.39    2.13   0
   9  13   0    4.90    1.69   0
  10  -1 -16   32.62    1.98   0
  10   4 -14   20.37    1.91   0
  10   7 -12    0.42    1.82   0
  10   8 -11    7.02    1.93   0
  10  10  -8    3.11    1.86   0
  10  13  -2   23.68    2.28   0
  10  13  -1   11.13    1.82   0
  11   1 -16   11.93    1.94   0
  12  -1 -17   -0.77    1.77   0
  12   2 -16    4.95    2.00   0
  -1  -6   9   30.69    1.23   0
  -1  -5   7   26.98    1.33   0
  -1  -5   8    0.33    1.11   0
  -1  -5  10   19.78    1.39   0
  -1  -5  11  246.64    2.96   0
  -1  -4  12  536.87    4.03   0
  -1  -3  11   20.60    1.31   0
  -1  -2   6  588.26    2.89   0
  -1  -2  10   16.87    1.15   0
  -1  -1   7    7.56    0.77   0
  -1  -1   8  266.76    2.10   0
  -1  -1   9   82.42    1.42   0
   0 -10   6   93.68    2.12   0
   0  -9   3   25.15    1.22   0
   0  -8   2  188.96    2.08   0
   0  -7   1   24.77    0.94   0
   0   1  15    8.31    0.95   0
   1 -13   6    2.35    1.48   0
   1 -12   3  277.02    3.10   0
   1 -11   1  326.35    2.90   0
   1 -10   0  230.71    2.29   0
   1  -1  -4  882.64    2.24   0
   1  -1  20   18.65    1.65   0
   2 -14   3    2.35    1.45   0
   2 -12  -1  225.29    2.42   0
   3 -15   1   53.03    1.92   0
   3 -14  -1   68.67    1.71   0
   3 -12  -4   -0.40    0.69   0
   3   1  -8  535.34    3.15   0
   3   6  -4  208.91    2.34   0
   3   9   3   21.31    1.16   0
   4   7  -5    2.62    1.26   0
   4  10   2   20.03    1.22   0
   5   5  -9   62.60    1.85   0
   5   6  -8   35.04    1.65   0
   5   7  -7   11.26    1.44   0
   5   9  -4  357.44    3.57   0
   6  -4 -13    1.44    1.03   0
   6  -1 -13   11.54    1.47   0
   6   2 -12  116.16    2.28   0
   6   4 -11    0.59    1.38   0
   6   9  -6   -1.58    1.43   0
   6  10  -4   42.26    1.91   0
   7  -5 -14    0.03    1.08   0
   7  -4 -14    2.30    1.02   0
   7  -2 -14   41.08    1.57   0
   7  -1 -14  100.47    2.14   0
   7   2 -13    8.78    1.54   0
   7   4 -12  111.95    2.49   0
   7   9  -7    3.03    1.16   0
   7  12  -1   33.36    2.00   0
   8  -5 -15    0.72    1.17   0
   8  -4 -15    8.05    1.21   0
   8  -1 -15   64.15    2.18   0
   8   2 -14   66.18    2.17   0
   8   4 -13   24.05    1.88   0
   8  10  -7   29.58    2.05   0
   8  11  -5   64.00    2.37   0
   8  12  -3    4.14    1.83   0
   8  13   1    2.81    1.49   0
   9   2 -15   45.16    2.26   0
   9   4 -14   -0.68    1.61   0
   9  10  -8    1.74    1.82   0
   9  11  -6   17.79    1.90   0
   9  12  -4    9.85    1.86   0
   9  13  -1   28.43    2.02   0
  10   0 -16    1.68    1.58   0
  10   1 -16   79.55    2.65   0
  10   3 -15   10.05    1.85   0
  10   5 -14   48.61    2.42   0
  10   9 -10    9.32    1.93   0
  10  10  -9    8.91    2.04   0
  10  11  -7    3.47    1.86   0
  10  12  -5    3.33    1.93   0
  11  -4 -17   17.84    1.80   0
  11  -3 -17   39.20    2.08   0
  11  -2 -17    1.37    1.67   0
  11  -1 -17   66.53    2.60   0
  11   2 -16    1.21    1.83   0
  11   4 -15    1.78    1.89   0
  11   6 -14    0.89    1.88   0
  11   7 -13    3.66    2.04   0
  12   0 -17   14.55    2.05   0
  12   1 -17   29.73    2.48   0
  -1  -4   7   32.60    1.08   0
  -1  -4   9   11.62    1.22   0
  -1  -4  10  226.68    2.50   0
  -1  -3   9   11.50    1.15   0
  -1  -3  10    7.49    1.10   0
  -1  -2   7   27.84    0.90   0
  -1  -2   8 1002.74    4.16   0
  -1  -2   9   -0.43    0.96   0
   0 -10   7   80.02    2.07   0
   0 -10   9   13.62    1.65   0
   0  -5   0  573.91    2.35   0
   0  -4  17   17.21    1.72   0
   0  -3  17    2.68    1.41   0
   0  -1  16   -0.21    1.09   0
   0   2  13  157.29    1.76   0
   0   3  11   81.65    1.05   0
   1 -12   4  478.70    4.12   0
   1  -9  -1   35.84    1.07   0
   1  -8  -2    2.70    0.63   0
   1   0  19   83.56    2.05   0
   2 -14   4   -0.57    1.32   0
   2 -13   1  198.83    2.56   0
   2   4  -4  199.22    1.96   0
   2   6  15   -0.01    0.53   0
   2   7   1   50.07    1.15   0
   2   8   5   54.18    1.02   0
   3   3  -7   68.38    1.39   0
   3   7  -3   -0.10    1.09   0
   3   8  -1    2.99    1.05   0
   3   9   2    1.03    1.08   0
   4   1 -10    1.49    1.08   0
   4   3  -9   81.45    1.80   0
   4   8  -4  145.15    2.31   0
   4   9  -2    0.07    1.19   0
   4  10   1   27.08    1.35   0
   5  -4 -12    1.16    0.88   0
   5  -2 -12   48.62    1.37   0
   5   2 -11    3.70    1.24   0
   5   4 -10   20.13    1.48   0
   5  11   1  204.45    2.69   0
   6  -5 -13    9.81    1.00   0
   6   3 -12  800.29    5.18   0
   6   6 -10   35.40    1.75   0
   6  11  -2    1.35    1.43   0
   6  12   1   12.27    1.61   0
   6  12   2   -0.01    1.24   0
   7  -6 -14   18.44    1.11   0
   7   0 -14    0.85    1.33   0
   7   3 -13   -1.55    1.47   0
   7  10  -6   21.78    1.89   0
   7  11  -4   17.31    1.80   0
   7  13   3    0.55    1.55   0
   7  13   4  181.93    2.93   0
   8  -6 -15    0.89    0.97   0
   8   0 -15   52.57    1.95   0
   8   3 -14   80.07    2.39   0
   8   5 -13   -2.54    1.54   0
   8   6 -12  157.87    3.05   0
   8   7 -11    8.29    1.33   0
   8   8 -10   96.69    2.59   0
   8  13   0    6.94    1.60   0
   9  -5 -16   46.67    1.75   0
   9  -4 -16    1.06    1.22   0
   9  -3 -16   -0.79    1.30   0
   9  -2 -16   67.96    2.15   0
   9  -1 -16    1.51    1.48   0
   9   6 -13    1.59    1.73   0
   9   7 -12   14.34    1.91   0
   9   8 -11  111.58    2.91   0
   9   9 -10    2.66    1.83   0
   9  12  -5    2.33    1.85   0
   9  13  -2    9.29    1.84   0
  10   2 -16   49.54    2.44   0
  10   4 -15    4.10    1.81   0
  10   7 -13   11.69    1.95   0
  10   8 -12   97.61    2.97   0
  10   9 -11   57.66    2.51   0
  10  11  -8   34.38    2.37   0
  10  12  -6   -0.47    1.89   0
  10  13  -3   -0.35    1.74   0
  10  14   0   17.87    2.16   0
  10  14   1   18.34    1.99   0
  11   0 -17    0.21    1.77   0
  11   3 -16   -0.14    1.79   0
  11   5 -15    2.48    1.94   0
   0  -9   5   20.53    1.35   0
   0  -9  10   28.47    1.74   0
   0  -8   3   47.02    1.40   0
   0  -7   2  193.73    2.04   0
   0  -6  15   -1.99    1.53   0
   0  -5  16    0.75    1.56   0
   0  -4  16  147.97    2.76   0
   0  -3  16   11.67    1.48   0
   0  -2  16  221.51    2.92   0
   0   0  15    0.36    0.97   0
   0   1  14  128.84    1.79   0
   0   3  10  174.48    1.33   0
   1 -12   5   81.46    2.16   0
   1 -12   6  455.71    4.33   0
   1 -12   7  193.75    3.26   0
   1  -1  19   43.72    1.78   0
   1   1  18  142.08    2.22   0
   1   2  17    2.70    1.04   0
   1   3  16    1.53    0.84   0
   2 -13   2   89.50    2.14   0
   2 -10  -3   23.99    0.83   0
   2   5  -3    4.29    0.68   0
   2   8   4   81.13    1.25   0
   3 -15   2   47.19    1.83   0
   3 -13  -2  186.78    2.22   0
   3   2  -8   78.45    1.58   0
   4   5  -8   30.21    1.49   0
   4   6  -7    1.48    1.24   0
   4   7  -6   12.13    1.33   0
   4  10   0  145.53    2.32   0
   5   0 -12  235.52    2.65   0
   5   3 -11  422.38    3.63   0
   5   9  -5  177.30    2.76   0
   5  10  -3  165.52    2.65   0
   6   1 -13    1.51    1.32   0
   6   5 -11    1.87    1.44   0
   6   8  -8   22.85    1.71   0
   6  10  -5   83.21    2.31   0
   6  11  -3   49.49    1.96   0
   6  12   0   70.00    2.17   0
   7   1 -14  143.80    2.61   0
   7  10  -7   19.21    1.81   0
   7  11  -5   55.24    2.21   0
   7  12  -2   23.64    1.78   0
   7  13   2  212.84    3.12   0
   8   1 -15    9.96    1.55   0
   8  10  -8   65.44    2.44   0
   8  12  -4    1.99    1.66   0
   8  13  -1   33.07    1.98   0
   9   0 -16   61.55    2.18   0
   9   3 -15   25.19    1.95   0
   9   5 -14   16.88    1.89   0
   9  10  -9    0.66    1.82   0
   9  13  -3    1.40    1.79   0
   9  14   1   68.27    2.55   0
   9  14   2   68.05    2.40   0
  10  -4 -17    2.13    1.59   0
  10  -3 -17   47.18    2.04   0
  10  -2 -17    9.16    1.64   0
  10  -1 -17   23.79    2.03   0
  10   6 -14   -0.45    1.88   0
  10  10 -10    0.58    1.93   0
  10  12  -7    3.96    1.87   0
  10  13  -4   50.22    2.50   0
  10  14  -1    0.50    1.79   0
  11   1 -17   27.98    2.14   0
  11   4 -16    5.42    1.98   0
  12  -2 -18    2.50    1.87   0
  12  -1 -18   16.61    2.07   0
   0  -9   8   38.21    1.71   0
   0  -8   4  119.00    1.92   0
   0  -7  13    0.07    1.47   0
   0  -7  14  101.29    2.37   0
   0  -6   1  601.99    2.82   0
   0  -6  14  178.82    3.01   0
   0  -4  15   90.32    2.28   0
   0  -2  15   10.81    1.33   0
   0   0  14  144.79    2.09   0
   0   1  13   52.58    1.34   0
   0   2  12  258.33    2.03   0
   1 -11   3  242.37    2.80   0
   1 -10   1    2.35    0.91   0
   1  -2  19    2.31    1.47   0
   1   0  18    1.36    1.13   0
   1   4  14  216.53    1.79   0
   2 -12   0    0.80    0.95   0
   2   2  -6  151.72    1.71   0
   2   6  -2   61.98    1.39   0
   2   7   0   32.90    1.08   0
   2   8   3    4.88    0.86   0
   3 -15   3   34.48    1.80   0
   3 -14   0   22.05    1.28   0
   3  -1  -9   -1.21    0.76   0
   3   4  -7    0.47    1.11   0
   3   5  -6   62.67    1.41   0
   3   6  -5   59.97    1.64   0
   3   8  -2   59.76    1.56   0
   3   9   1  107.42    1.75   0
   4 -16   1    5.55    1.35   0
   4 -14  -3   16.34    1.12   0
   4   2 -10   38.96    1.46   0
   4   4  -9    3.71    1.25   0
   4   9  -3  121.52    2.19   0
   4  11   5  106.00    1.80   0
   4  11   6   25.85    1.16   0
   5   1 -12  203.35    2.59   0
   5   7  -8    0.71    1.30   0
   5   8  -7   21.46    1.63   0
   5  11  -1  172.18    2.64   0
   5  12   5    1.91    1.17   0
   5  12   6    6.93    1.15   0
   6   2 -13   66.89    1.98   0
   6   4 -12   35.97    1.80   0
   7   2 -14  365.66    3.87   0
   7   4 -13   63.36    2.17   0
   7   6 -12  103.91    2.54   0
   7   7 -11    5.28    1.67   0
   7   9  -9    7.82    1.66   0
   7  12  -3    1.10    1.54   0
   7  13   0   72.28    2.39   0
   7  13   1   -0.91    1.40   0
   8  -7 -15   -0.56    0.75   0
   8   2 -15   -0.38    1.49   0
   8   4 -14   59.59    2.21   0
   8   6 -13   18.92    1.89   0
   8   7 -12    2.04    1.70   0
   8   8 -11   27.29    1.98   0
   8  12  -5    1.11    1.67   0
   8  13  -2   10.47    1.78   0
   8  14   3   26.68    2.01   0
   9   1 -16   10.74    1.68   0
   9   2 -16   17.63    2.02   0
   9   4 -15    0.95    1.73   0
   9   7 -13   10.02    1.92   0
   9   8 -12   16.83    2.01   0
   9   9 -11   34.07    2.22   0
   9  10 -10   30.20    2.15   0
   9  11  -8    5.49    1.86   0
   9  13  -4   57.49    2.51   0
   9  14   0   58.93    2.39   0
  10   0 -17    1.45    1.65   0
  10   1 -17    7.83    1.96   0
  10   3 -16    8.32    1.74   0
  10   5 -15   -1.55    1.73   0
  10   8 -13    2.67    1.95   0
  10   9 -12   18.91    2.06   0
  10  11  -9    5.10    2.10   0
  10  13  -5   -1.37    1.94   0
  10  14  -2    2.07    1.89   0
  11  -2 -18   14.92    2.10   0
  11   2 -17   10.38    2.00   0
  12   0 -18    2.60    1.94   0
   0  -8   5    2.37    1.11   0
   0  -8   6   47.03    1.58   0
   0  -8   7    3.93    1.17   0
   0  -8   8   38.82    1.60   0
   0  -8   9   29.98    1.61   0
   0  -8  11   86.17    2.07   0
   0  -7   3  585.64    3.38   0
   0  -7  12  118.97    2.53   0
   0  -6  13   67.95    2.13   0
   0   3   9    8.40    0.53   0
   1 -11   5   77.61    2.01   0
   1 -10   2   12.95    1.27   0
   1  -9   0  190.87    1.93   0
   1  -2  18   22.15    1.77   0
   1  -1  18    8.58    1.33   0
   1   2  16   61.69    1.50   0
   1   3  15   29.27    1.13   0
   2 -13   3  175.47    2.68   0
   2 -13   4   67.49    2.13   0
   2 -11  -1   36.81    1.26   0
   3 -14   1   20.85    1.55   0
   3 -12  -3    0.71    0.82   0
   3   0  -9   12.87    0.99   0
   3   3  -8    6.63    1.15   0
   3   7  -4   44.55    1.29   0
   3   9   0   46.49    1.42   0
   4  -3 -11    3.60    0.73   0
   4  -1 -11    8.69    0.98   0
   4   0 -11    9.79    1.26   0
   4   3 -10  153.47    2.27   0
   4  10  -1  119.76    2.15   0
   4  11   4    0.40    1.10   0
   4  11   7   18.50    1.04   0
   4  11   8  134.78    1.71   0
   5   4 -11  151.88    2.49   0
   5  11  -2   44.94    1.95   0
   5  12   3  173.14    2.55   0
   5  12   4    0.75    1.07   0
   5  12   7    0.41    1.00   0
   6  -7 -13   12.51    0.84   0
   6  -2 -14    7.96    1.33   0
   6   3 -13    4.72    1.43   0
   6   9  -8   25.02    1.86   0
   6  11  -4   12.05    1.58   0
   6  13   6   58.25    1.78   0
   7  -3 -15   50.91    1.63   0
   7  -2 -15   35.31    1.53   0
   7  -1 -15  122.73    2.34   0
   7   0 -15    0.21    1.51   0
   7   3 -14   30.27    1.85   0
   7  10  -8   16.32    1.86   0
   7  12  -4    9.80    1.71   0
   7  13  -1    2.83    1.72   0
   8  -3 -16   17.21    1.58   0
   8  -2 -16   -0.02    1.28   0
   8  -1 -16  120.04    2.50   0
   8   5 -14   28.42    1.96   0
   8  10  -9    0.53    1.68   0
   8  14   1   16.57    1.86   0
   8  14   2   12.89    1.65   0
   9   3 -16    9.67    1.97   0
   9   5 -15   10.96    1.78   0
   9  11  -9    0.83    1.92   0
   9  12  -7   59.69    2.60   0
   9  13  -5    1.45    1.88   0
  10   2 -17   72.19    2.58   0
  10   4 -16    0.86    1.84   0
  10   6 -15    2.84    1.93   0
  10   7 -14    7.74    1.90   0
  10  10 -11    3.65    2.04   0
  11  -1 -18   36.62    2.20   0
  11   0 -18   21.24    2.07   0
  11   3 -17    8.12    1.99   0
   0  -7   4  163.27    2.07   0
   0  -7  10    9.97    1.34   0
   0  -7  11   26.65    1.63   0
   0  -6   2    0.37    0.79   0
   0  -5   1  468.07    2.29   0
   0  -5  13   65.25    1.98   0
   0  -4  14  106.02    2.25   0
   0  -2  14  163.68    2.39   0
   0   1  12  162.89    1.86   0
   0   2  11  229.49    1.81   0
   1 -11   6   30.33    1.70   0
   1 -11   7  143.43    2.70   0
   1 -11   9   59.46    2.23   0
   1  -8  -1   95.14    1.26   0
   1  -3  18   -0.41    1.48   0
   1   0  17    0.02    1.30   0
   2 -13   5  116.51    2.48   0
   2   0  20    8.34    1.36   0
   2   3  -6    1.28    0.93   0
   2   3  18   79.27    1.68   0
   2   4  -5  588.50    3.19   0
   2   4  17   10.88    0.93   0
   2   5  -4   66.54    1.29   0
   2   6  -3   14.22    1.12   0
   2   7  -1    1.00    0.92   0
   2   8   2   39.63    1.07   0
   3 -13  -1  148.06    2.15   0
   3   1  -9   20.94    1.14   0
   3   5  -7   38.00    1.49   0
   3   6  -6    5.90    1.22   0
   3   9  -1   77.87    1.81   0
   3  10   4   20.98    1.11   0
   3  10   5   79.42    1.43   0
   3  10   6    0.91    0.78   0
   3  10   7    2.15    0.79   0
   4 -15   0    0.55    1.36   0
   4 -13  -4  116.16    1.67   0
   4  -4 -11   -0.50    0.69   0
   4   1 -11  164.93    2.21   0
   4   5  -9   -0.26    1.23   0
   4   7  -7    5.44    1.34   0
   4   9  -4   78.90    1.97   0
   4  10  -2   14.24    1.38   0
   4  11   2  137.57    2.11   0
   4  11   9   28.36    1.03   0
   5  -6 -12   20.51    0.82   0
   5   6 -10   20.60    1.58   0
   5  10  -5  123.78    2.50   0
   5  12   1   54.23    1.87   0
   5  12   2    1.80    1.15   0
   6  -4 -14  158.53    2.16   0
   6   0 -14   16.60    1.43   0
   6   5 -12   10.79    1.55   0
   6  10  -7   44.37    2.09   0
   6  13   3   61.94    1.86   0
   6  13   4   54.72    1.73   0
   7  -5 -15   32.92    1.35   0
   7   1 -15   27.14    1.71   0
   7   7 -12   34.81    2.03   0
   7   9 -10    3.57    1.71   0
   7  11  -7   31.05    2.02   0
   7  12  -5    1.57    1.64   0
   7  13  -2    4.40    1.57   0
   8  -4 -16  112.69    2.15   0
   8   0 -16   37.32    1.89   0
   8   4 -15    3.92    1.66   0
   8   7 -13   76.20    2.54   0
   8   8 -12   53.96    2.29   0
   8   9 -11   11.03    1.81   0
   8  11  -8    4.66    1.36   0
   8  13  -4    9.88    1.82   0
   8  14   0    0.33    1.57   0
   9  -4 -17    8.65    1.50   0
   9  -3 -17    8.29    1.42   0
   9  -2 -17   30.00    1.78   0
   9  -1 -17    9.72    1.58   0
   9   0 -17    9.96    1.64   0
   9   7 -14    1.50    1.83   0
   9   8 -13   80.30    2.75   0
   9   9 -12    0.68    1.88   0
   9  10 -11   43.19    2.37   0
   9  12  -8   12.11    1.95   0
   9  13  -6   -0.42    2.07   0
   9  14  -3    6.46    2.09   0
   9  14  -2   68.18    2.48   0
  10   3 -17   21.69    2.09   0
  10   5 -16   16.21    2.09   0
  10   8 -14   11.38    2.14   0
  10   9 -13    0.99    1.80   0
  11   1 -18    2.62    1.88   0
  11   2 -18   10.93    2.21   0
   0  -7   5   33.83    1.37   0
   0  -7   6   33.19    1.42   0
   0  -7   7   -1.03    1.13   0
   0  -7   8   14.09    1.31   0
   0  -6   3  283.33    2.27   0
   0  -6  11    7.78    1.37   0
   0  -4  13   -0.61    1.24   0
   0  -2  13   24.14    1.34   0
   0  -1  13   14.62    1.14   0
   1 -10   3  132.59    2.09   0
   1 -10   4   25.01    1.34   0
   1  -9   1    6.97    0.92   0
   1  -1  17    8.40    1.24   0
   1   1  16   -1.26    1.07   0
   2 -12   2   34.02    1.45   0
   2 -10  -2    0.18    0.75   0
   2   1  -7   60.78    1.23   0
   2   1  19   26.66    1.58   0
   2   7  12   47.26    0.51   0
   3 -14   2    3.77    1.25   0
   3 -14   3    2.10    1.50   0
   3 -11  -4   13.54    0.77   0
   3   2  -9   73.02    1.58   0
   3   4  -8  344.19    2.97   0
   3   7  -5   71.52    1.77   0
   3  10   3   97.61    1.62   0
   3  10   8    6.94    0.77   0
   4 -14  -2   13.70    1.16   0
   4   2 -11    1.90    1.17   0
   4   4 -10  114.74    2.13   0
   4   9  -5    5.92    1.33   0
   5  -1 -13    0.83    1.05   0
   5   0 -13   14.38    1.29   0
   5   3 -12   24.21    1.51   0
   5   5 -11    1.32    1.39   0
   6   1 -14    7.92    1.41   0
   6   2 -14   16.19    1.73   0
   6   4 -13  107.21    2.41   0
   6   6 -12   68.19    2.18   0
   6   7 -11   25.88    1.80   0
   6  11  -6   -0.65    1.55   0
   6  12  -3    1.27    1.51   0
   6  13   1   41.81    1.78   0
   7   2 -15  110.73    2.48   0
   7  10  -9    2.81    1.73   0
   7  13  -3    8.58    1.66   0
   7  14   2  102.11    2.54   0
   7  14   3   -0.01    1.60   0
   8   2 -16   52.53    2.14   0
   8   6 -14   27.86    1.96   0
   8  11  -9   20.87    2.05   0
   8  12  -7   12.02    1.95   0
   8  13  -5   -0.15    1.75   0
   8  14  -2   10.46    1.97   0
   8  14  -1  105.36    2.71   0
   9   1 -17   34.31    1.97   0
   9   2 -17   29.86    2.16   0
   9   4 -16   11.67    1.74   0
   9   6 -15   -0.26    1.84   0
   9  11 -10   89.02    2.93   0
   9  14  -4   44.00    2.54   0
  10  -3 -18   -0.08    1.46   0
  10  -2 -18   14.24    1.73   0
  10  -1 -18   15.43    1.78   0
  10   0 -18    0.59    1.63   0
  10   1 -18   27.68    2.31   0
  10   4 -17   48.42    2.43   0
  10   6 -16    2.68    1.81   0
  10   7 -15    1.82    1.99   0
   0  -6   4   33.74    1.22   0
   0  -6   9    4.07    1.20   0
   0  -6  10  300.44    3.18   0
   0  -5   2  439.28    2.39   0
   0  -5  11  408.21    3.62   0
   0  -3  12   12.36    1.40   0
   0  -1  12   19.50    1.30   0
   0   0  12  259.17    2.34   0
   0   1  11    2.96    0.86   0
   1 -10   6   43.56    1.70   0
   1 -10   7  163.28    2.66   0
   1 -10   8    0.84    1.42   0
   1 -10  10   17.12    1.70   0
   1   2  15    0.97    0.98   0
   2 -12   3  400.55    3.62   0
   2   0  19    1.03    1.44   0
   2   2  -7  189.59    1.93   0
   2   2  18   35.52    1.47   0
   2   5  -5    2.17    1.07   0
   2   7  -2  297.39    2.51   0
   2   8   0   24.14    1.21   0
   3 -14   4    0.83    1.36   0
   3 -13   0    1.29    1.03   0
   3 -12  -2    1.36    0.95   0
   3  -8  -7   -0.18    0.21   0
   3   3  -9   24.31    1.30   0
   3   8  -4   62.93    1.70   0
   3   9  -2    1.47    1.11   0
   3  10   1    2.72    1.20   0
   3  10   2    0.68    0.94   0
   4 -15   1   13.38    1.37   0
   4  -5 -11   11.64    0.69   0
   4   8  -7    0.94    1.34   0
   5  -4 -13    8.15    0.98   0
   5   1 -13  103.03    2.07   0
   5   4 -12    2.54    1.38   0
   5   8  -9   58.42    2.03   0
   5  10  -6   26.24    1.77   0
   5  11  -4   25.19    1.73   0
   5  12  -1   37.81    1.69   0
   6  -5 -14   -0.16    0.90   0
   6   3 -14  182.27    3.00   0
   6   5 -13    4.30    1.55   0
   6  10  -8   11.41    1.71   0
   6  12  -4   29.43    1.87   0
   6  13  -1   33.04    1.88   0
   7  -6 -15   11.30    1.01   0
   7   5 -14   32.45    1.97   0
   7   7 -13   10.38    1.71   0
   7   8 -12   11.94    1.77   0
   7  11  -8    0.99    1.71   0
   7  14   1   -0.86    1.42   0
   8   3 -16   73.74    2.37   0
   8   5 -15    4.42    1.63   0
   8   7 -14   15.69    1.89   0
   8   9 -12   75.00    2.58   0
   8  12  -8    1.47    1.89   0
   8  13  -6   -1.51    1.67   0
   8  14  -3   54.98    2.50   0
   9   3 -17    8.80    1.80   0
   9   7 -15    3.36    1.81   0
   9   8 -14    1.75    1.90   0
   9  10 -12   -0.70    1.85   0
   9  12  -9    2.48    1.96   0
   9  13  -7   -0.57    1.88   0
   9  14  -5    0.26    2.10   0
   9  15  -1    0.71    1.91   0
   9  15   0    0.03    1.68   0
  10   2 -18    3.57    1.83   0
  10   5 -17   28.50    2.43   0
  11  -1 -19   41.98    2.31   0
  11   0 -19    4.82    2.14   0
   0  -6   5   11.58    1.16   0
   0  -6   6   15.06    1.22   0
   0  -6   7  216.51    2.48   0
   0  -6   8  122.54    2.07   0
   0  -5  10   36.17    1.52   0
   0  -4  11  176.19    2.42   0
   0   0  11   56.44    1.36   0
   1  -9   2  429.86    3.08   0
   1  -9  11    8.84    1.59   0
   1  -8   0    0.80    0.73   0
   1  -3  16   77.68    2.12   0
   1  -1  16    0.56    1.11   0
   1   0  16   71.27    1.69   0
   1   5  -1  381.26    2.24   0
   2 -12   4   61.50    1.89   0
   2 -12   5  174.71    2.78   0
   2 -12   6  106.98    2.42   0
   2 -12   7  223.61    3.29   0
   2  -1  19    5.04    1.40   0
   2   3  17    5.33    1.01   0
   3 -13   1   11.33    1.35   0
   3  -9  -6    3.74    0.42   0
   3   0 -10  437.24    2.90   0
   3   5  -8  184.69    2.40   0
   3   6  -7  449.83    3.51   0
   3   7  -6    0.30    1.22   0
   3   9  -3   73.54    1.90   0
   3  10   0  147.66    2.21   0
   4 -15   2   19.19    1.53   0
   4 -14  -1   12.36    1.26   0
   4  -1 -12   44.74    1.47   0
   4   0 -12    2.84    1.23   0
   4   3 -11  265.80    2.86   0
   4   5 -10   83.58    2.00   0
   4   9  -6    3.26    1.39   0
   4  11  -1  144.23    2.35   0
   5   2 -13   36.87    1.63   0
   5   5 -12    9.35    1.46   0
   5   6 -11    1.08    1.40   0
   5  11  -5   14.10    1.59   0
   5  12  -2   29.08    1.69   0
   6   7 -12   40.44    2.01   0
   6  11  -7   69.42    2.35   0
   6  12  -5   74.84    2.35   0
   6  13  -2   -0.21    1.45   0
   7  -3 -16   22.09    1.49   0
   7  -2 -16   66.62    1.86   0
   7  -1 -16  116.16    2.30   0
   7   0 -16  120.09    2.42   0
   7   1 -16   10.82    1.74   0
   7   4 -15  131.51    2.78   0
   7  10 -10    4.15    1.70   0
   7  12  -7   -0.38    1.73   0
   7  13  -5    6.36    1.91   0
   7  14  -1    3.27    1.54   0
   8  -3 -17    5.69    1.45   0
   8  -2 -17   22.50    1.57   0
   8  -1 -17  104.19    2.42   0
   8   0 -17   20.06    1.69   0
   8   1 -17   -0.33    1.67   0
   8   4 -16   21.54    1.91   0
   8   6 -15    4.73    1.78   0
   8  11 -10    8.90    1.94   0
   8  14  -4   11.05    1.90   0
   8  15   1    5.37    1.88   0
   9  -2 -18   30.93    1.98   0
   9  -1 -18   25.91    2.01   0
   9   0 -18   21.12    1.97   0
   9   4 -17    2.57    1.80   0
   9   6 -16   48.58    2.42   0
   9  11 -11   18.31    2.07   0
   9  12 -10    2.64    2.04   0
   9  13  -8   -2.06    1.92   0
   9  15  -2    5.23    1.84   0
  10   3 -18    1.72    1.88   0
  11   1 -19   39.97    2.38   0
   0  -5   8   53.94    1.56   0
   0  -5   9  123.09    2.06   0
   0  -4  10    2.92    1.14   0
   0  -3  11    0.12    1.06   0
   0  -2  11   13.81    1.13   0
   0  -1  11   31.32    1.18   0
   0   2   9  109.13    1.11   0
   1  -9   3   -0.79    0.99   0
   1  -9   4   49.91    1.51   0
   1  -9   8   37.18    1.66   0
   1  -9   9   28.18    1.69   0
   1  -9  10   72.23    1.94   0
   1  -7  -1  222.41    1.68   0
   1  -6  14    3.14    1.54   0
   1   1  15   23.21    1.11   0
   2 -11   2  730.27    4.42   0
   2   1  18    0.48    1.04   0
   2   3  -7  171.50    1.99   0
   2   4  16    0.04    0.75   0
   2   8  -1  176.79    2.03   0
   2   9   4    0.36    0.76   0
   2   9   5    0.71    0.75   0
   3 -13   2   28.15    1.59   0
   3   1 -10   14.28    1.11   0
   3   4  -9  179.71    2.35   0
   3   8  -5   21.11    1.42   0
   4 -13  -3   39.42    1.24   0
   4  -2 -12    5.85    0.86   0
   4   1 -12   32.26    1.41   0
   4   4 -11   22.91    1.50   0
   4   7  -9    1.03    1.35   0
   4   8  -8    0.05    1.38   0
   4  11  -2   20.51    1.50   0
   5  -5 -13    6.52    0.93   0
   5   7 -11    8.55    1.50   0
   5   8 -10    0.11    1.48   0
   5  10  -7    2.60    1.48   0
   5  13   2   14.24    1.51   0
   5  13   3   29.50    1.61   0
   5  13   4    9.97    1.35   0
   5  13   5    1.36    1.12   0
   6  -6 -14  104.87    1.54   0
   6  -3 -15   19.33    1.34   0
   6  -2 -15    3.69    1.09   0
   6  -1 -15   74.15    1.85   0
   6   0 -15  184.92    2.67   0
   6   6 -13   24.36    1.81   0
   6  10  -9   55.25    2.17   0
   6  12  -6    7.72    1.63   0
   7  -4 -16    2.17    1.14   0
   7   5 -15   10.51    1.73   0
   7   8 -13    0.01    1.66   0
   7  10 -11    0.78    1.64   0
   7  14  -2   47.45    2.12   0
   8  -4 -17   85.57    2.08   0
   8   2 -17   57.70    2.22   0
   8   5 -16   -0.14    1.66   0
   8   8 -14    0.48    1.78   0
   8  10 -12  115.40    2.99   0
   8  11 -11    2.97    1.79   0
   8  12  -9    0.42    1.90   0
   8  14  -5   20.13    1.97   0
   8  15  -1    8.85    2.02   0
   8  15   0   21.65    1.89   0
   9  -3 -18    1.73    1.35   0
   9   1 -18    4.25    1.67   0
   9   2 -18   42.10    2.32   0
   9   5 -17    0.19    1.71   0
   9   8 -15   44.72    2.44   0
   9   9 -14    2.62    1.92   0
   9  10 -13    9.59    2.02   0
   9  11 -12   -1.39    1.90   0
   9  15  -3   20.04    2.08   0
  10  -2 -19    1.16    1.81   0
  10  -1 -19    0.98    1.64   0
  10   0 -19   10.81    2.08   0
  10   4 -18    3.98    1.94   0
   0  -5   4  177.50    1.76   0
   0  -5   5  437.24    2.86   0
   0  -5   7   48.00    1.47   0
   0  -4   9  693.57    4.03   0
   0  -3   1   19.77    0.69   0
   0  -3  10    2.87    1.09   0
   0  -2  10  168.55    2.04   0
   0  -1  10  190.21    2.09   0
   0   2   8  520.76    2.05   0
   1  -9   5   80.91    1.83   0
   1  -9   6   13.61    1.32   0
   1  -9   7   95.29    2.09   0
   1  -8   1 1097.25    4.26   0
   1  -8  11   57.94    2.01   0
   1  -7  12    7.94    1.52   0
   1  -2  15    1.27    1.20   0
   1   0  15   72.30    1.63   0
   1   3  -4   19.47    0.96   0
   1   5  -2  496.33    2.65   0
   2 -11   3   16.20    1.31   0
   2  -2  18   15.75    1.67   0
   2  -1  18   13.96    1.41   0
   2   0  -8   15.79    0.88   0
   2   1  -8  140.62    1.68   0
   2   2  17   36.60    1.40   0
   2   5  -6    0.81    1.04   0
   2   6  -5  142.94    2.00   0
   2   8  -2   13.53    1.27   0
   2   9   2   32.96    1.19   0
   2   9   3   18.56    0.87   0
   3 -12  -1   54.81    1.37   0
   3 -11  -3   64.44    1.24   0
   3   2 -10  722.17    4.02   0
   3   6  -8   -0.02    1.22   0
   3   7  -7   35.48    1.57   0
   3   9  -4  210.39    2.62   0
   3  10  -1   13.80    1.24   0
   4 -14   0    0.11    1.03   0
   4  -3 -12   32.34    1.00   0
   4   5 -11    0.57    1.33   0
   4   6 -10   40.69    1.44   0
   4   9  -7    0.33    1.40   0
   4  10  -5   -1.16    1.31   0
   4  12   2   24.05    1.31   0
   4  12   3    1.09    0.99   0
   4  12   4    0.52    0.94   0
   4  12   5    1.04    0.99   0
   4  12   6    5.26    0.99   0
   5 -15  -1   -0.30    1.28   0
   5 -12  -7    4.63    0.60   0
   5  -2 -14   19.19    1.30   0
   5   0 -14   38.31    1.52   0
   5   1 -14   45.12    1.85   0
   5  10  -8   62.78    2.17   0
   5  11  -6   24.68    1.80   0
   5  12  -4    3.31    1.49   0
   5  13   0    0.50    1.45   0
   5  13   1    0.39    1.22   0
   5  13   6   17.21    1.24   0
   6  -4 -15   17.33    1.22   0
   6   2 -15  139.74    2.59   0
   6   5 -14   29.02    1.88   0
   6   8 -12   -1.65    1.52   0
   6  14   1   55.65    2.08   0
   6  14   2   40.89    1.75   0
   6  14   3   62.22    1.88   0
   6  14   4   26.50    1.47   0
   7   3 -16   11.60    1.68   0
   7   7 -14    2.81    1.69   0
   7  11 -10   -1.61    1.75   0
   7  13  -6    4.52    1.77   0
   7  14  -3   -0.67    1.60   0
   8   3 -17   51.03    2.18   0
   8   6 -16   15.09    1.83   0
   8  12 -10    1.26    1.91   0
   8  13  -8   45.54    2.43   0
   8  14  -6   -1.07    1.72   0
   8  15  -2   36.59    2.15   0
   9   3 -18   51.13    2.35   0
   9   7 -16   11.00    1.92   0
  10   1 -19   45.27    2.30   0
  10   2 -19   36.32    2.28   0
  11   0 -20    2.26    2.04   0
   0  -4   3  134.24    1.44   0
   0  -4   7   54.19    1.41   0
   0  -4   8  164.37    2.11   0
   0  -3   9  526.73    3.36   0
   0   1   9    4.57    0.64   0
   0   2   1 2042.37    2.34   0
   1  -8   2   43.07    1.27   0
   1  -6  13   54.28    1.95   0
   1   1  14   50.91    1.42   0
   1   3  13   11.54    0.74   0
   2 -11   4  323.17    3.27   0
   2 -11   5   28.63    1.61   0
   2 -11   6   35.16    1.71   0
   2 -11   7   33.75    1.81   0
   2 -11   8  108.23    2.52   0
   2 -10   0  175.36    1.97   0
   2  -9  -2    6.72    0.75   0
   2   1  17   31.40    1.46   0
   2   2  -8    0.07    0.98   0
   2   4  -7  145.30    1.97   0
   2   7  -4   52.40    1.51   0
   2   9   1  109.96    1.62   0
   3 -13   5   34.26    1.75   0
   3 -12   0   89.75    1.82   0
   3   5  -9   52.22    1.65   0
   3   8  -6   58.35    1.72   0
   3  10  -2   42.78    1.54   0
   3  11   3   14.97    1.16   0
   3  11   4   39.64    1.28   0
   4 -14   1    4.12    1.20   0
   4  -4 -12    2.82    0.72   0
   4   3 -12   44.92    1.66   0
   4  10  -6    3.64    1.45   0
   4  11  -4    6.07    1.44   0
   4  12   0    2.30    1.18   0
   4  12   7   14.32    1.04   0
   5 -15   0    0.30    1.32   0
   5   2 -14   36.08    1.66   0
   5  11  -7   12.10    1.73   0
   5  13  -1   12.75    1.47   0
   6   4 -15   43.83    1.95   0
   6   6 -14   36.55    2.00   0
   6  11  -9    3.04    1.68   0
   6  12  -7    4.51    1.68   0
   6  13  -5   14.76    1.75   0
   6  14  -1   42.44    1.91   0
   6  14   0   33.09    1.78   0
   7   4 -16    1.90    1.59   0
   7   6 -15    5.32    1.65   0
   7   8 -14   -1.01    1.58   0
   7  10 -12   13.24    1.83   0
   7  12  -9   19.31    2.05   0
   7  14  -4    2.69    1.65   0
   7  15   0    7.89    1.83   0
   7  15   1    2.96    1.73   0
   7  15   2   25.71    1.77   0
   8  -1 -18    7.09    1.66   0
   8   0 -18    9.25    1.73   0
   8   4 -17   25.59    1.98   0
   8   8 -15    1.05    1.78   0
   8   9 -14    0.71    1.85   0
   8  10 -13    9.88    1.97   0
   8  11 -12    0.55    1.89   0
   8  13  -9    9.86    2.02   0
   8  14  -7   54.78    2.68   0
   8  15  -3   32.34    2.14   0
   9   4 -18    6.40    1.80   0
   9   6 -17   33.40    2.19   0
   9   8 -16   -0.90    1.95   0
  10   3 -19   11.38    2.00   0
   0  -4   4   33.20    1.02   0
   0  -4   5  148.97    1.71   0
   0  -4   6  194.83    1.99   0
   0  -3   2 4327.12    5.86   0
   0  -3   8  243.57    2.29   0
   0  -1   9   44.38    1.17   0
   0   0   9   14.99    0.83   0
   1  -8   3  379.22    2.88   0
   1  -8   4   19.87    1.20   0
   1  -8   5  185.32    2.33   0
   1  -8   6    0.06    1.14   0
   1  -8   7  210.23    2.65   0
   1  -8   8   45.98    1.64   0
   1  -7   0  998.71    3.54   0
   1  -7  10   15.94    1.44   0
   1  -3  14   73.71    1.91   0
   1   4  -4    6.68    0.89   0
   1   5  -3   95.77    1.43   0
   1   6  -1   16.36    0.91   0
   1   7   6   20.61    0.55   0
   2 -10   1   12.43    1.15   0
   2 -10  10   78.73    2.35   0
   2  -3  17    0.80    1.36   0
   2   0  17  124.92    2.28   0
   2   3  -8  202.88    2.18   0
   2   4  15   17.36    0.93   0
   2   6  -6  547.74    3.58   0
   2   8  -3    5.71    1.12   0
   2   9   0    0.09    0.87   0
   3 -12   1  134.90    2.20   0
   3 -11  -2    2.23    0.85   0
   3   0 -11   21.92    1.24   0
   3   1 -11  255.01    2.56   0
   3   1  19   16.02    1.53   0
   3   4 -10   19.17    1.37   0
   3   7  -8   87.36    1.98   0
   3  10  -3   34.05    1.52   0
   3  11   1   -0.18    1.00   0
   3  11   2   14.09    1.10   0
   3  11   5   46.84    1.25   0
   3  11   6  119.50    1.59   0
   4 -14   2    5.58    1.29   0
   4 -14   3   13.36    1.64   0
   4 -12  -4  102.08    1.47   0
   4   0 -13   53.29    1.65   0
   4  12  -2   51.41    1.96   0
   4  12  -1    0.72    1.22   0
   5 -14  -3   23.29    1.19   0
   5 -13  -5   24.98    1.04   0
   5   3 -14    3.25    1.43   0
   5   6 -13    4.30    1.45   0
   5  10  -9   63.17    2.19   0
   5  13  -2   37.38    1.75   0
   6  -5 -15    7.92    1.06   0
   6  -1 -16    0.05    1.32   0
   6   0 -16   35.44    1.79   0
   6   1 -16    4.75    1.55   0
   6   8 -13   -0.82    1.62   0
   6  10 -11    0.91    1.68   0
   6  12  -8   25.21    1.94   0
   6  14  -2   10.51    1.59   0
   7  -2 -17    8.42    1.26   0
   7  -1 -17   -0.93    1.24   0
   7   1 -17    4.74    1.48   0
   7   2 -17    3.30    1.50   0
   7   5 -16    6.49    1.70   0
   7  11 -11    3.71    1.72   0
   7  13  -8   36.17    2.24   0
   7  14  -5    3.85    1.72   0
   7  15  -1    8.31    1.63   0
   8  -2 -18    2.61    1.29   0
   8   1 -18   35.73    1.93   0
   8   2 -18   19.11    1.78   0
   8   5 -17    0.68    1.75   0
   8   7 -16    6.85    1.92   0
   8  12 -11   25.11    2.15   0
   8  15  -5    1.70    2.01   0
   8  15  -4   19.77    2.03   0
   9  -2 -19   51.78    2.19   0
   9  -1 -19    9.37    1.62   0
   9   0 -19   49.17    2.12   0
   9   1 -19    0.33    1.62   0
   9   2 -19    3.96    1.64   0
   9   5 -18   39.81    2.30   0
   9   7 -17    4.88    1.96   0
   0  -3   6   -0.74    0.83   0
   0  -2   8    1.83    0.87   0
   0  -1   8   11.06    0.85   0
   0   0   8 1947.76    4.77   0
   0   1   8   58.34    0.91   0
   0   2   7  169.53    1.09   0
   1  -5  12    1.20    1.25   0
   1   2  13    3.95    0.81   0
   1   6  -2  314.54    2.29   0
   1   7   1    0.59    0.69   0
   2 -10   2   75.10    1.60   0
   2 -10   9   69.81    2.19   0
   2  -9  11   16.61    1.64   0
   2  -2  17   -0.06    1.28   0
   2  -1  17   -0.19    1.18   0
   2   2  16  129.60    1.95   0
   2   5  14    7.09    0.67   0
   2   7  -5   55.83    1.55   0
   2   9  -1   93.13    1.68   0
   3 -12   2  180.00    2.45   0
   3 -10  -4   22.62    0.76   0
   3   0  19    7.02    1.35   0
   3   5 -10    0.07    1.24   0
   3   9  -6   45.59    1.71   0
   3  10  -4  111.43    2.14   0
   3  11  -1  111.42    2.14   0
   3  11   0   52.57    1.55   0
   4 -14   4   41.99    1.88   0
   4 -13  -1   17.44    1.11   0
   4 -10  -7   22.55    0.57   0
   4  -1 -13   23.77    1.16   0
   4   1 -13   17.65    1.32   0
   4   8 -10   70.06    2.10   0
   4  12  -3    5.67    1.60   0
   4  12   8    3.52    0.78   0
   5 -15   1   18.55    1.49   0
   5  -6 -13   72.74    1.13   0
   5  -4 -14  173.55    2.00   0
   5   4 -14    1.98    1.41   0
   5   9 -11   45.06    2.00   0
   5  11  -8    1.90    1.57   0
   5  12  -6   42.90    2.04   0
   5  13  -3   47.27    1.91   0
   6  -2 -16    7.82    1.16   0
   6   7 -14    4.27    1.68   0
   6  11 -10   23.61    1.96   0
   6  14  -4    5.88    1.80   0
   6  14  -3    6.73    1.56   0
   7  -3 -17   40.54    1.50   0
   7   3 -17   84.74    2.40   0
   7   4 -17   26.47    2.06   0
   7   6 -16    2.70    1.69   0
   7   9 -14   24.00    2.03   0
   7  10 -13   17.97    1.98   0
   7  11 -12    7.86    1.86   0
   7  13  -9   37.37    2.20   0
   7  14  -6    8.92    1.89   0
   7  15  -3    0.65    1.68   0
   7  15  -2    4.65    1.61   0
   8  -3 -18   24.84    1.48   0
   8   3 -18   55.68    2.18   0
   8   4 -18   13.10    1.82   0
   8   6 -17  111.92    2.90   0
   8   8 -16    9.28    1.97   0
   8   9 -15    3.81    1.91   0
   8  11 -13    0.05    1.88   0
   8  12 -12    8.24    2.06   0
   8  13 -10   61.21    2.56   0
   8  14  -8    8.41    2.02   0
   8  15  -6   21.14    2.32   0
   8  16  -1   -1.12    1.91   0
   9   3 -19   40.75    2.25   0
   9   6 -18   52.91    2.50   0
  10  -1 -20   -0.01    1.64   0
  10   0 -20   -0.92    1.69   0
  10   1 -20   21.25    2.05   0
  10   2 -20   16.19    2.01   0
   0  -3   4    0.08    0.76   0
   0  -3   5  234.55    1.87   0
   0  -2   7  233.39    1.93   0
   1  -7   8   65.90    1.74   0
   1  -6  -1   11.99    0.67   0
   1  -6  10    3.10    1.20   0
   1  -4  12  119.86    2.15   0
   1  -3  13   16.90    1.33   0
   1   1  13  241.30    2.26   0
   1   3  12   75.07    1.11   0
   1   7   0   14.72    0.86   0
   2 -10   3   93.39    1.82   0
   2 -10   4   27.16    1.38   0
   2 -10   5    7.53    1.22   0
   2 -10   6   27.52    1.52   0
   2 -10   7  164.84    2.65   0
   2  -9  -1  112.51    1.44   0
   2  -9  10   23.80    1.71   0
   2  -8  12    2.63    1.50   0
   2   1  -9  916.86    3.93   0
   2   1  16   -0.30    1.08   0
   2   2  -9  827.23    3.95   0
   2   6  -7    2.68    1.13   0
   2   8  -4   20.72    1.26   0
   2   9  -2    2.55    1.06   0
   3 -12   3  180.11    2.57   0
   3 -12   4   98.55    2.15   0
   3 -12   6   87.01    2.23   0
   3 -12   7   22.70    1.74   0
   3 -11  -1  523.56    3.28   0
   3   2  18   19.45    1.34   0
   3   3 -11  368.91    3.17   0
   3   7  -9    2.70    1.31   0
   3   8  -8  119.36    2.26   0
   3  11  -2    3.10    1.21   0
   3  11   7   17.25    0.82   0
   4 -13   0    9.04    1.24   0
   4   3 -13   68.36    1.87   0
   4   4 -13    1.69    1.27   0
   4   6 -12    2.31    1.44   0
   4  10  -8   15.79    1.66   0
   4  11  -6   24.09    1.77   0
   5  -1 -15    9.66    1.13   0
   5   0 -15   18.22    1.34   0
   5   2 -15    0.96    1.33   0
   5   7 -13   -0.15    1.51   0
   5  11  -9   14.97    1.79   0
   5  12  -7    2.19    1.69   0
   5  14   0   64.11    2.09   0
   5  14   1   41.37    1.82   0
   5  14   2    0.37    1.36   0
   5  14   3   54.05    1.79   0
   5  14   4    0.85    1.20   0
   6   4 -16    3.09    1.57   0
   6   6 -15   11.23    1.68   0
   6  11 -11    0.61    1.69   0
   6  12  -9   -1.47    1.57   0
   6  14  -5   29.44    1.88   0
   6  15   1    8.67    1.65   0
   6  15   2    1.51    1.53   0
   7  -4 -17   37.48    1.49   0
   7   5 -17   17.05    1.81   0
   7   7 -16    3.88    1.75   0
   7  12 -11   63.51    2.60   0
   7  14  -7    5.30    1.81   0
   7  15  -4   -0.74    1.66   0
   8   5 -18   -0.17    1.74   0
   8   7 -17   -2.40    1.75   0
   8  10 -15    2.59    1.81   0
   8  16  -3    3.06    1.76   0
   8  16  -2    2.51    1.73   0
   9   4 -19    2.90    1.72   0
   9   5 -19    1.04    1.76   0
   0  -2   5  534.25    2.46   0
   0  -1   7  484.39    2.46   0
   0   0   7   17.22    0.69   0
   0   1   7  123.10    1.08   0
   0   2   6   11.57    0.38   0
   1  -7   2  711.94    3.40   0
   1  -7   3  288.88    2.39   0
   1  -7   4  309.56    2.60   0
   1  -7   5   16.74    1.19   0
   1  -7   6   49.38    1.51   0
   1  -6   9  105.33    1.99   0
   1  -3  12    1.55    1.11   0
   1  -1  13    1.51    0.96   0
   1   0  13  152.11    1.93   0
   1   1  -6  572.63    2.60   0
   1   4  -5  579.89    3.04   0
   1   4  11    9.22    0.52   0
   1   5  -4  160.64    1.79   0
   1   6  -3   -0.43    0.93   0
   1   7  -1  719.38    3.34   0
   2  -9   0   70.72    1.39   0
   2  -5  15   15.90    1.60   0
   2  -2  16   19.35    1.43   0
   2  -1  16    7.82    1.19   0
   2   0  16   18.27    1.22   0
   2   3  -9   48.03    1.41   0
   2   3  15   32.91    1.13   0
   2   5  -8    9.35    1.21   0
   2   7  -6  139.11    1.96   0
   2   8  -5   82.32    1.79   0
   2   9  -3  420.38    3.24   0
   2  10   1   14.40    1.19   0
   2  10   2  182.69    2.01   0
   2  10   3  176.01    1.88   0
   2  10   4    8.53    0.83   0
   3  -3 -11    6.79    0.73   0
   3   1  18   32.29    1.59   0
   3   6 -10  173.27    2.52   0
   3   9  -7    7.57    1.40   0
   3  11  -3    2.44    1.26   0
   4 -13   1   46.72    1.56   0
   4 -12  -3   28.81    1.00   0
   4 -11  -5  155.21    1.52   0
   4  -3 -13  102.32    1.56   0
   4   5 -13    7.77    1.41   0
   4  12  -5  146.00    2.61   0
   4  13  -1   23.82    1.65   0
   4  13   0   84.18    1.95   0
   4  13   1    0.92    1.12   0
   4  13   2   -0.12    1.04   0
   4  13   3   -0.66    0.97   0
   5 -13  -4   17.17    0.98   0
   5   3 -15  164.57    2.67   0
   5   4 -15  407.74    3.99   0
   5   8 -13   45.08    1.99   0
   5  12  -8    0.10    1.63   0
   5  14  -2   -0.75    1.58   0
   5  14  -1   29.44    1.64   0
   6  -6 -15    5.02    0.78   0
   6  -4 -16   13.31    1.11   0
   6   5 -16    2.17    1.59   0
   6   7 -15   90.50    2.53   0
   6  13  -8    1.59    1.74   0
   6  15  -1   82.32    2.31   0
   6  15   0    0.89    1.41   0
   7  -1 -18    1.16    1.43   0
   7   0 -18   26.53    1.65   0
   7   1 -18   39.85    1.86   0
   7   2 -18    0.30    1.44   0
   7   6 -17   23.61    1.86   0
   7   9 -15    5.93    1.83   0
   7  11 -13   19.06    2.08   0
   7  12 -12   65.11    2.47   0
   7  13 -10   18.63    2.11   0
   7  14  -8   12.45    1.98   0
   7  15  -5    1.65    1.75   0
   8  -1 -19    2.75    1.39   0
   8   0 -19   18.44    1.64   0
   8   1 -19    1.40    1.52   0
   8   2 -19   20.95    1.86   0
   8   3 -19    0.45    1.81   0
   8   6 -18    0.31    1.80   0
   8   8 -17    5.09    1.92   0
   8   9 -16    8.39    2.02   0
   8  16  -4    5.72    1.90   0
   9  -1 -20    0.41    1.73   0
   9   0 -20   10.88    1.74   0
   9   1 -20    1.27    1.66   0
   9   2 -20    3.26    1.75   0
   0  -2   3  720.72    2.38   0
   0  -2   4  469.05    2.15   0
   0  -1   6   25.35    0.81   0
   1  -6   8  144.33    2.15   0
   1  -5  10   60.95    1.69   0
   1  -4  11   42.84    1.52   0
   1  -2  12    5.73    1.06   0
   1   2  12  189.12    1.77   0
   1   3  -6   86.98    1.42   0
   1   7  -2  118.25    1.61   0
   2  -9   7   15.15    1.34   0
   2  -9   8    3.31    1.29   0
   2  -3  15   49.76    1.73   0
   2   7  -7   62.15    1.68   0
   2   9  -4   14.87    1.28   0
   2  10  -1   39.88    1.49   0
   2  10   0   77.66    1.56   0
   2  10   5    0.78    0.76   0
   3 -11   0   86.40    1.59   0
   3 -11   8    9.45    1.57   0
   3 -10  -3    7.42    0.71   0
   3  -2  18    4.41    1.42   0
   3  -1  18   45.55    1.76   0
   3   0 -12   41.74    1.28   0
   3   0  18   19.48    1.41   0
   3   1 -12  278.13    2.62   0
   3   2 -12   -1.64    1.08   0
   3   5  16    1.20    0.79   0
   3   8  -9    0.79    1.31   0
   3  10  -6  389.70    3.65   0
   3  11  -4   99.45    2.11   0
   3  11   8   49.62    0.99   0
   3  12   1   18.22    1.35   0
   3  12   2   17.73    1.32   0
   4 -13   2   18.31    1.32   0
   4 -13   3   27.12    1.53   0
   4 -13   4   12.27    1.41   0
   4 -13   5   59.49    2.02   0
   4   0 -14   11.33    1.16   0
   4   1 -14   59.00    1.67   0
   4   2 -14   12.03    1.35   0
   4  10  -9  230.68    3.23   0
   4  13  -2   26.98    1.55   0
   4  13   6    0.58    0.97   0
   5 -14   0   25.30    1.51   0
   5  -5 -14    2.62    0.76   0
   5  -3 -15   29.11    1.29   0
   5   5 -15   48.02    2.00   0
   5   7 -14    4.26    1.61   0
   5  13  -6    0.29    1.48   0
   6  -1 -17   83.46    2.07   0
   6   0 -17   33.38    1.58   0
   6   1 -17   58.54    1.90   0
   6   2 -17    2.33    1.41   0
   6   3 -17   14.62    1.62   0
   6   6 -16   12.76    1.78   0
   6   8 -15   -1.59    1.61   0
   6   9 -14    2.47    1.67   0
   6  10 -13   19.27    1.84   0
   6  11 -12    7.48    1.83   0
   6  12 -11   31.21    2.07   0
   6  13  -9   17.06    1.95   0
   6  14  -7   39.18    2.03   0
   6  15  -3   78.60    2.38   0
   7  -5 -17   -1.37    0.74   0
   7  -2 -18   36.59    1.55   0
   7   3 -18   23.88    1.78   0
   7   4 -18   21.52    1.82   0
   7   7 -17    1.79    1.68   0
   7   8 -16    1.40    1.66   0
   7  13 -11    4.60    1.94   0
   7  14  -9    6.14    1.86   0
   7  15  -6   21.63    2.04   0
   7  16  -2    7.22    1.68   0
   7  16  -1   14.82    1.73   0
   8  -2 -19    7.83    1.37   0
   8   4 -19   63.02    2.39   0
   8   7 -18    0.17    1.79   0
   9   3 -20    5.65    1.82   0
   9   4 -20    7.43    1.90   0
  10   1 -21    6.16    1.87   0
   0  -1   5  754.07    2.59   0
   0   0   6 2248.87    4.28   0
   0   1   6  346.22    1.52   0
   0   3   1 2902.89    3.53   0
   1  -6   7  893.35    4.54   0
   1  -5   9   82.15    1.75   0
   1  -4  10  359.78    3.06   0
   1  -3  11    5.61    1.10   0
   1  -1  12   93.46    1.64   0
   1   0  12   20.16    1.00   0
   1   1  12  169.69    1.78   0
   1   5  -5   13.37    1.07   0
   1   6  -4    9.06    1.04   0
   1   8   1    4.16    0.85   0
   1   8   2   31.42    0.98   0
   1   8   3  502.40    2.41   0
   2  -9   2    4.33    0.94   0
   2  -9   3    1.16    0.94   0
   2  -9   4  128.83    1.98   0
   2  -9   5  102.79    1.92   0
   2  -9   6  225.00    2.71   0
   2  -8  -2  183.13    1.53   0
   2  -4  14   40.10    1.66   0
   2  -2  15   -0.60    1.14   0
   2   1  15   -0.36    1.01   0
   2   5  -9   21.98    1.33   0
   2   6  -8   25.36    1.11   0
   2  10  -2    1.23    1.05   0
   3 -11   1   66.54    1.54   0
   3 -11   2   56.20    1.54   0
   3 -11   3  121.44    2.17   0
   3 -11   5  115.32    2.21   0
   3 -11   6  137.51    2.49   0
   3 -11   7   10.16    1.53   0
   3  -1 -12  106.37    1.57   0
   3   3  17    8.96    0.90   0
   3   4 -12    6.11    1.27   0
   3   6 -11    0.34    1.31   0
   3   6  15    4.25    0.64   0
   3   8  13    1.36    0.37   0
   3  10  -7    9.11    1.50   0
   3  11  -5   10.98    1.47   0
   3  12  -1    0.23    1.12   0
   3  12   0    9.51    1.16   0
   4 -12  -2    2.37    0.82   0
   4  -4 -13  116.77    1.45   0
   4  -1 -14   17.72    1.11   0
   4   3 -14   14.69    1.37   0
   4   4 -14    1.57    1.36   0
   4   6 -13    7.24    1.44   0
   4   9 -11   34.53    1.83   0
   4  10 -10    2.99    1.54   0
   4  11  -8   13.57    1.28   0
   4  13  -4   63.54    2.18   0
   4  13  -3   -0.72    1.31   0
   5 -14   1   25.32    1.45   0
   5 -14   2   18.43    1.57   0
   5 -13  -3   14.21    1.06   0
   5   0 -16   28.82    1.58   0
   5   1 -16   42.32    1.65   0
   5   2 -16   12.48    1.46   0
   5   6 -15   18.11    1.75   0
   5   8 -14    4.31    1.57   0
   5  10 -12  300.40    3.82   0
   5  11 -11  107.86    2.69   0
   5  12  -9  112.13    2.67   0
   5  13  -7   30.72    1.96   0
   5  14  -4   13.21    1.61   0
   6 -15   0    2.32    1.35   0
   6  -2 -17    0.86    1.05   0
   6   4 -17   14.33    1.67   0
   6   5 -17   67.90    2.21   0
   6   7 -16   -1.95    1.58   0
   6  13 -10    2.18    1.79   0
   6  14  -8   -1.75    1.56   0
   7  -3 -18   54.23    1.72   0
   7   5 -18   16.01    1.84   0
   7   9 -16    2.82    1.80   0
   7  10 -15  109.49    2.89   0
   7  11 -14   -1.30    1.66   0
   7  12 -13    0.81    1.88   0
   7  14 -10    0.98    1.86   0
   7  15  -7   -0.17    1.65   0
   7  16  -4    2.24    1.73   0
   7  16  -3   13.33    1.84   0
   8   5 -19   19.40    2.00   0
   8   6 -19   40.36    2.44   0
   0  -1   4 3416.98    4.87   0
   0   0   5   40.29    0.72   0
   1  -6   1  209.36    1.67   0
   1  -6   2   47.10    1.15   0
   1  -6   5   39.39    1.31   0
   1  -6   6  426.37    2.99   0
   1  -5   8  398.28    3.08   0
   1  -2  11  365.22    2.87   0
   1   7  -3   70.26    1.45   0
   1   8  -1  116.33    1.69   0
   1   8   0  315.28    2.29   0
   2  -8   8    2.01    1.16   0
   2  -8   9   38.73    1.40   0
   2  -7  11  584.12    4.47   0
   2  -4  -8    1.63    0.40   0
   2  -3  14   37.98    1.55   0
   2  -1  15   47.84    1.52   0
   2   0 -10  216.46    1.97   0
   2   0  15    4.89    1.00   0
   2   1 -10   -0.82    0.87   0
   2   2 -10   91.65    1.63   0
   2   3 -10  143.37    2.00   0
   2   5  13   31.96    0.79   0
   2   7  -8    2.46    1.19   0
   2   8  -7   18.12    1.37   0
   2   9  -5   39.44    1.53   0
   2  10   6   25.44    0.82   0
   3 -11   4  218.26    2.71   0
   3 -10  -2   45.38    1.12   0
   3 -10   9   78.53    2.22   0
   3  -3  17    6.84    1.51   0
   3  -2 -12   10.46    0.90   0
   3  -2  17   12.39    1.42   0
   3   1  17   10.91    1.26   0
   3   2  17    1.69    0.92   0
   3   7 -11  305.87    3.31   0
   3   8 -10   25.85    1.63   0
   3   9  -9   33.31    1.73   0
   3  11  -6  376.24    3.68   0
   3  12  -3   36.33    1.59   0
   3  12  -2   38.88    1.57   0
   4 -12  -1  132.91    1.96   0
   4  -2 -14  173.71    2.01   0
   4   7 -13   41.32    1.88   0
   4  12  -7  232.49    3.29   0
   4  13  -5   10.29    1.50   0
   5 -14   3    0.06    1.29   0
   5  -4 -15   18.03    1.04   0
   5  -1 -16    1.13    1.02   0
   5   4 -16   57.67    2.05   0
   5   7 -15   52.88    2.11   0
   5  12 -10    0.75    1.71   0
   5  13  -8   67.03    2.33   0
   5  14  -6    3.00    1.77   0
   5  14  -5    1.10    1.45   0
   5  15   1   13.13    1.54   0
   5  15   2   49.68    1.84   0
   6   6 -17   29.31    1.91   0
   6   8 -16    4.34    1.69   0
   6   9 -15    4.87    1.76   0
   6  11 -13   77.88    2.53   0
   6  12 -12   31.48    2.15   0
   6  15  -6    1.41    1.70   0
   7   0 -19    5.22    1.55   0
   7   1 -19    2.01    1.41   0
   7   2 -19   31.57    1.83   0
   7   3 -19  101.63    2.58   0
   7   6 -18   29.06    2.06   0
   7   8 -17    0.88    1.69   0
   7  11 -15   13.47    1.88   0
   7  13 -12   33.16    2.22   0
   7  15  -8   36.82    2.21   0
   7  16  -5    1.24    1.74   0
   8   0 -20   17.15    1.68   0
   8   1 -20    2.12    1.53   0
   8   2 -20   -0.50    1.58   0
   8   3 -20  157.34    3.17   0
   9   0 -21   34.39    2.11   0
   9   1 -21    9.90    1.77   0
   9   2 -21   -0.00    1.68   0
   9   3 -21   23.95    2.25   0
   0  -1   2 1558.42    2.50   0
   0  -1   3  478.45    1.64   0
   0   1   5  357.78    1.35   0
   1  -6   3  188.48    1.84   0
   1  -5   7   14.38    1.14   0
   1  -4   9  429.72    3.15   0
   1   1  -7    7.58    0.78   0
   1   2  -7   29.52    1.05   0
   1   2  11  102.00    1.28   0
   1   3  -7  117.86    1.59   0
   1   5  -6   16.98    1.10   0
   1   6  -5    1.88    1.02   0
   1   7  -4    2.06    0.99   0
   1   8  -2   60.84    1.35   0
   2  -8   7   58.47    1.67   0
   2  -7  10   33.38    1.60   0
   2  -6  11  640.00    4.51   0
   2  -4  13   12.82    1.35   0
   2  -2  14    4.67    1.13   0
   2  -1 -10    7.50    0.85   0
   2  10  -4    1.68    1.18   0
   3 -10   8    5.31    1.42   0
   3  -9  11   13.36    1.58   0
   3  -4 -11   16.36    0.68   0
   3  -4  16   34.89    1.81   0
   3  -1  17   18.14    1.37   0
   3   0  17    1.35    1.10   0
   3   1 -13    3.62    1.05   0
   3  12  -4    1.49    1.29   0
   3  12   6    1.54    0.82   0
   4 -12   0  131.89    1.97   0
   4 -12   6   32.44    1.72   0
   4 -11  -4    9.52    0.78   0
   4   1 -15    5.16    1.19   0
   4   2 -15   76.19    1.89   0
   4   3 -15    6.64    1.36   0
   4   6 -14  177.77    2.84   0
   4   9 -12    0.27    1.53   0
   4  10 -11  175.80    3.00   0
   4  11 -10  115.07    2.60   0
   4  14  -1   32.52    1.57   0
   4  14   0   18.27    1.38   0
   4  14   1    8.83    1.21   0
   4  14   2   12.62    1.33   0
   4  14   3    8.90    1.20   0
   5 -13  -2   51.14    1.45   0
   5  -2 -16    6.75    1.01   0
   5   5 -16    8.69    1.56   0
   5   6 -16   44.00    1.94   0
   5   8 -15   22.03    1.78   0
   5   9 -14    8.95    1.69   0
   5  10 -13    2.16    1.59   0
   5  11 -12   58.47    2.28   0
   5  12 -11    0.99    1.58   0
   5  13  -9    8.48    1.76   0
   5  15  -3   15.75    1.77   0
   5  15  -1   24.43    1.62   0
   6 -14  -3   -0.14    1.02   0
   6   0 -18    2.82    1.24   0
   6   1 -18   -0.94    1.28   0
   6   2 -18   15.70    1.56   0
   6   3 -18   26.07    1.77   0
   6   4 -18    3.53    1.51   0
   6   7 -17   79.72    2.46   0
   6  10 -15  105.35    2.81   0
   6  11 -14   38.82    2.20   0
   6  12 -13   29.02    2.05   0
   6  13 -11    3.18    1.76   0
   6  14  -9    0.58    1.67   0
   6  15  -7   29.96    2.03   0
   6  16  -3   85.50    2.52   0
   6  16  -2    0.35    1.43   0
   6  16  -1    0.23    1.44   0
   6  16   0   -1.73    1.37   0
   7  -4 -18   -1.54    0.80   0
   7  -1 -19    1.26    1.21   0
   7   4 -19   32.08    1.97   0
   7   5 -19   18.33    1.88   0
   7   7 -18   15.12    1.85   0
   7   9 -17   -1.66    1.78   0
   7  10 -16    4.62    1.42   0
   7  16  -6    3.03    1.86   0
   8  -2 -20    2.50    1.41   0
   8  -1 -20   21.78    1.65   0
   8   4 -20    7.82    1.72   0
   8   5 -20    1.95    1.74   0
   0   0   4 2275.45    3.40   0
   0   2  -1  256.66    1.23   0
   0   4   2    2.71    0.39   0
   1  -4   8   48.28    1.39   0
   1  -2  10   39.22    1.25   0
   1   0  11  103.36    1.48   0
   1   4  -7   30.96    1.22   0
   1   6  -6  203.59    2.20   0
   1   8  -3   99.63    1.63   0
   2  -8   0  339.17    2.30   0
   2  -8   6   42.74    1.47   0
   2  -1  14    4.96    1.04   0
   2   0  14    1.61    1.08   0
   2   2  14  136.07    1.75   0
   2   7  -9  164.70    2.36   0
   2   7  11    1.53    0.29   0
   2   9  -7   33.05    1.53   0
   2  10  -5  349.02    3.21   0
   2  11  -2   35.65    1.51   0
   2  11  -1   48.07    1.45   0
   2  11   0   12.95    1.08   0
   2  11   2    2.59    0.85   0
   2  11   3    8.40    0.96   0
   3 -10  -1   27.18    0.97   0
   3 -10   6   29.80    1.52   0
   3 -10   7   26.43    1.59   0
   3  -9  -4  114.68    1.18   0
   3  -8  12   12.61    1.28   0
   3  -6  14    4.17    1.53   0
   3   0 -13   35.99    1.25   0
   3   4 -13  133.10    2.26   0
   3   9 -10  139.85    2.55   0
   3  10  -9    2.19    1.45   0
   3  12  -5   29.61    1.66   0
   3  13   0  114.72    2.10   0
   3  13   1   19.58    1.36   0
   4 -12   1   38.55    1.37   0
   4 -12   2    6.63    1.11   0
   4 -12   3   20.37    1.35   0
   4 -12   4  224.92    2.88   0
   4 -12   5   61.90    1.93   0
   4  -3 -14   15.52    0.98   0
   4   0 -15   20.92    1.24   0
   4   4 -15   46.87    1.83   0
   4   5 -15    9.24    1.49   0
   4   7 -14   28.06    1.73   0
   4  12  -9   56.72    2.16   0
   4  14  -3   42.65    1.76   0
   4  14   4   12.55    1.17   0
   5 -13  -1    7.69    1.14   0
   5 -12  -5   68.04    1.20   0
   5 -10  -9    0.27    0.33   0
   5  -6 -14   21.38    0.79   0
   5   1 -17    0.02    1.18   0
   5   2 -17    2.96    1.29   0
   5   3 -17   86.12    2.16   0
   5   4 -17   82.70    2.37   0
   5   7 -16    0.61    1.51   0
   5  11 -13   33.16    1.95   0
   5  13 -10    2.16    1.68   0
   5  15  -4    2.72    1.51   0
   6 -14  -2    6.83    1.16   0
   6  -4 -17    9.92    1.00   0
   6  -1 -18   44.79    1.61   0
   6   5 -18    2.56    1.54   0
   6   8 -17   21.97    1.84   0
   6   9 -16   11.21    1.78   0
   6  13 -12    9.27    1.91   0
   6  14 -10   43.98    2.30   0
   6  15  -8    0.60    1.73   0
   6  16  -5   51.20    2.35   0
   6  16  -4   16.60    1.78   0
   7  -2 -19    0.51    1.09   0
   7   6 -19    2.81    1.72   0
   7   8 -18   11.63    1.91   0
   7  17  -4   10.22    2.02   0
   7  17  -3    6.72    1.70   0
   0   0   3   73.17    0.65   0
   0   1   4  552.29    1.38   0
   1  -1  10   35.12    1.12   0
   1   5  -7   27.42    1.24   0
   1   8  -4   33.02    1.28   0
   1   9   0   -0.10    0.90   0
   1   9   1   20.68    1.02   0
   1   9   2  215.99    1.84   0
   2  -8   1 1602.59    4.96   0
   2  -8   2  397.11    2.71   0
   2  -8   3  156.27    1.92   0
   2  -8   4    3.55    0.98   0
   2  -8   5  210.07    2.36   0
   2  -7   8  148.35    2.21   0
   2   1 -11  565.42    3.27   0
   2   4 -11   38.90    1.47   0
   2  10  -6   18.01    1.41   0
   3 -10   0   15.53    0.94   0
   3 -10   1  100.74    1.63   0
   3 -10   2  105.37    1.81   0
   3 -10   3   40.56    1.47   0
   3 -10   4   29.07    1.34   0
   3 -10   5    8.48    1.21   0
   3  -9   9    1.74    1.37   0
   3  -4  15   -0.12    1.34   0
   3  -3 -12   -0.11    0.66   0
   3  -2  16   59.26    1.82   0
   3  -1  16   47.41    1.62   0
   3   0  16    6.86    1.25   0
   3   1  16   42.34    1.47   0
   3   2  16    0.75    1.01   0
   3   9 -11    3.76    1.44   0
   3  12  -6    0.16    1.39   0
   3  12   7   10.72    0.76   0
   3  13  -3   10.64    1.49   0
   3  13  -2   15.24    1.33   0
   3  13   2   12.89    1.05   0
   3  13   3   17.49    1.20   0
   4 -11  -3    6.04    0.83   0
   4  -5 -13   96.93    1.20   0
   4  -1 -15  116.89    1.83   0
   4  -1  18  195.43    2.89   0
   4   0  18  201.28    2.89   0
   4   1  18    3.74    1.32   0
   4   2  18    7.62    1.06   0
   4   6 -15   90.86    2.29   0
   4   8 -14   99.96    2.43   0
   4  10 -12    8.87    1.25   0
   4  12 -10   12.20    1.64   0
   4  13  -8  160.79    2.93   0
   4  14  -5   15.92    1.59   0
   4  14  -4   21.70    1.61   0
   4  14   5    2.51    1.02   0
   5 -13   0   -0.76    0.94   0
   5 -13   1    4.62    1.28   0
   5 -13   4   82.25    2.21   0
   5  -5 -15  275.45    2.16   0
   5  -3 -16   26.87    1.09   0
   5   0 -17    7.08    1.17   0
   5   5 -17   19.62    1.72   0
   5   8 -16    2.15    1.51   0
   5   9 -15   12.37    1.71   0
   5  12 -12   40.62    2.14   0
   5  14  -9    1.20    1.56   0
   5  15  -6   25.25    1.83   0
   5  15  -5    7.66    1.60   0
   6 -14  -1    8.25    1.32   0
   6  -2 -18   56.59    1.59   0
   6   6 -18    5.88    1.55   0
   6   7 -18   11.55    1.68   0
   6  10 -16   -0.64    1.72   0
   6  11 -15    7.04    1.85   0
   6  12 -14   11.02    1.94   0
   6  13 -13   35.90    2.17   0
   6  14 -11   15.94    2.00   0
   6  15  -9   13.72    1.93   0
[truncated: 765,924 more chars]
