# Supplementary material for: Silicon‐Based Azo Compound‐Mediated CO Activation and N2 Release
Source: Angew Chem Int Ed Engl. 2025 Sep 26;64(47):e202517538. doi: 10.1002/anie.202517538 (PMC12624318; doi:10.1002/anie.202517538)
Supplement: Supplementary file 3 — Supporting Information [file ANIE-64-e202517538-s002.txt]

%nprocshared=24
%mem=24GB
# freq def2tzvp empiricaldispersion=gd3bj pbe1pbe

start

0 1
 Si                -1.20363400    2.16467700    0.01070900
 N                  0.02269500    2.85779000    1.17153800
 N                  0.15628700    2.92163400   -0.97269500
 N                 -2.76709300    2.43332000    0.02867800
 C                  0.87515200    3.00169700    0.14865600
 N                 -0.63815000    0.41181400   -0.03808300
 Si                 1.21163100   -1.43602800   -0.09243700
 N                 -0.16473900   -2.26849500   -0.98117300
 N                  0.10023500   -2.21819300    1.15375200
 N                  2.79255100   -1.39915600   -0.31482900
 C                 -0.79851200   -2.42376100    0.18173300
 N                  0.58742700    0.27226800   -0.05338500
 C                  0.39404100    2.64133800    2.54128500
 C                  0.69893300    2.77770600   -2.29290900
 C                 -0.77061200   -2.21784600   -2.27982700
 C                 -3.98340400    1.93701400   -0.31026600
 C                 -0.20850200   -1.98164100    2.53708000
 C                  3.90793800   -2.18259000   -0.37699100
 C                  2.32878800    3.23598800    0.25603100
 C                  2.77531800    4.52622200    0.56935800
 C                  3.24769300    2.19574000    0.06405300
 C                 -2.22553000   -2.73282200    0.37559100
 C                  5.09556000   -1.65983900   -0.93620500
 C                  6.26028300   -2.41654400   -1.00298400
 C                  3.96050700   -3.50859500    0.11017500
 C                 -4.24527400    1.35248400   -1.57404200
 C                 -5.06557900    1.98653800    0.60057400
 C                  6.29139500   -3.72231800   -0.51129900
 H                  7.20767400   -4.31458500   -0.56241900
 C                  5.12933300   -4.25856700    0.04608600
 H                  5.13311300   -5.28026300    0.43645100
 H                  2.05108300    5.33125800    0.71682400
 C                  4.14024200    4.77784100    0.68446500
 H                  7.15963100   -1.97999200   -1.44662200
 C                 -5.50085700    0.84972000   -1.89928200
 C                  4.61002700    2.46031700    0.18988800
 H                  5.32257500    1.64357400    0.05254700
 C                  5.05775800    3.74465400    0.49619500
 H                  2.90037000    1.18277700   -0.15906300
 C                 -3.19591300   -1.79273200    0.00925000
 H                 -2.88929700   -0.83302500   -0.40811700
 C                 -4.54339100   -2.06759300    0.22625400
 H                  6.12805400    3.94218300    0.59253400
 C                 -2.60537700   -3.95033700    0.95423900
 H                  4.48733800    5.78541100    0.92433100
 C                 -6.31601200    1.47735900    0.27019300
 H                 -1.84425000   -4.68293700    1.23397500
 C                 -3.95593600   -4.22361600    1.15564300
 H                 -5.66126500    0.40975800   -2.88786000
 C                 -6.55187300    0.90281200   -0.98164000
 H                 -7.53879100    0.51312300   -1.24056400
 H                 -5.28752400   -1.31593000   -0.04910400
 C                 -4.92196400   -3.28292000    0.79604100
 H                 -7.12544500    1.53315100    1.00382800
 H                 -5.97965900   -3.49824100    0.96561300
 H                 -4.25525000   -5.17609900    1.59893400
 H                  5.06795700   -0.63997100   -1.32782100
 H                  3.05568000   -3.93684400    0.55193000
 H                 -0.03212700   -2.50316000   -3.04135900
 H                 -1.62290900   -2.91041100   -2.33795900
 H                 -1.13961600   -1.20259900   -2.51034100
 H                 -0.58499700   -0.95551500    2.69811200
 H                  0.69883300   -2.12097000    3.14014300
 H                 -0.97527200   -2.68223700    2.89643200
 H                 -0.47235500    2.83796500    3.18661700
 H                  1.20983300    3.31731200    2.83518600
 H                  0.73403000    1.60398800    2.71191100
 H                 -3.43155600    1.31727000   -2.30446100
 H                 -4.88650800    2.43704000    1.57920300
 H                 -0.07272300    3.02583800   -3.03400600
 H                  1.55352300    3.45497000   -2.43758900
 H                  1.04799300    1.74495200   -2.47378800


%nprocshared=24
%mem=24GB
# freq def2tzvp empiricaldispersion=gd3bj pbe1pbe

product

0 1
 Si                 0.66603700   -1.29717800    2.47161600
 Si                -1.09094700    0.58112400    0.70601300
 O                 -0.69356800   -0.39610300    1.96555700
 N                 -2.86102900    1.03958900    0.87542200
 N                 -2.11977300   -0.54191100   -0.38396900
 N                 -0.22435800    1.80938800    0.16293900
 C                 -3.22200400    0.09090100    0.01126800
 N                  2.08673700   -0.25098400    1.73888200
 N                  1.30399100   -2.01122300    0.78538800
 C                  2.32891700   -1.14196300    0.79144200
 C                  2.74370900    0.99179600    2.01942900
 C                 -3.54737000    2.25866800    1.20171100
 C                  1.33520100   -3.34436900    0.24890600
 C                 -1.99986400   -1.87135000   -0.90722900
 C                  0.94418200    2.21315000   -0.38014500
 C                  1.47536900    3.49296900   -0.07849300
 C                  1.71301600    1.40716200   -1.25701600
 C                  3.54147700   -1.23551100   -0.04025000
 C                  2.70310300    3.90871300   -0.57795500
 C                  2.94260800    1.82851000   -1.75175300
 C                 -4.59465100   -0.18880300   -0.43313900
 C                  4.79592300   -0.90665000    0.48790300
 C                  3.44734700   -1.64175600   -1.37820800
 H                  3.51280600    1.16206500   -2.40544300
 C                  3.45937700    3.07976100   -1.41180800
 C                 -5.63895800   -0.22638400    0.49961600
 H                 -5.42135500   -0.06150000    1.55710100
 C                 -6.93773600   -0.49455900    0.07815000
 C                 -4.86361300   -0.41193200   -1.78981300
 H                  4.88091000   -0.60888300    1.53396100
 C                  5.93332200   -0.97441500   -0.31159500
 H                  3.08271000    4.89854600   -0.30715400
 H                  2.46982400   -1.87889600   -1.80139800
 C                  4.58439200   -1.70501800   -2.17584400
 H                  4.42746300    3.40710800   -1.79718500
 H                  4.49869800   -2.01016300   -3.22119900
 C                  5.82986300   -1.36895500   -1.64443700
 H                  6.90773900   -0.71676400    0.10934500
 H                 -4.04917200   -0.35928400   -2.51563200
 C                 -6.16619000   -0.66911500   -2.20656800
 H                  6.72279300   -1.41465300   -2.27229000
 H                 -6.37532200   -0.83183800   -3.26614800
 C                 -7.20231100   -0.71419100   -1.27371700
 H                 -7.74881100   -0.53297700    0.80861600
 H                 -8.22351700   -0.91987800   -1.60290400
 H                  1.31369600    0.42598600   -1.52834100
 H                  0.89305100    4.13836700    0.58352500
 H                  2.35588500   -3.75415500    0.16966000
 H                  0.87308900   -3.40067100   -0.75233600
 H                  0.75994300   -4.00932600    0.91203300
 H                 -1.55015600   -2.53740900   -0.15267900
 H                 -2.97850300   -2.28282100   -1.19441300
 H                 -1.34566700   -1.87769600   -1.79288500
 H                  3.31144900    1.35080500    1.14875200
 H                  3.42261500    0.90829000    2.88589000
 H                  1.98524700    1.75413100    2.25002600
 H                 -4.47865700    2.36115300    0.62564800
 H                 -2.88753100    3.10842700    0.96587600
 H                 -3.79156900    2.30164300    2.27493100


%nprocshared=24
%mem=24GB
# freq def2tzvp empiricaldispersion=gd3bj pbe1pbe

CO

0 1
 Si                -0.30338800    0.99720400    0.62032500
 N                  1.51894800    1.15481700    0.72342500
 N                  0.24478800    2.40049800   -0.48786200
 N                 -0.96935400    1.13947600    2.08053700
 C                  1.50908000    2.16747400   -0.14968100
 Si                -0.63925400   -1.78484200   -0.67772100
 N                  1.14702600   -2.01436500   -1.21493000
 N                  0.57412500   -2.02038100    0.85788700
 C                  1.57438600   -2.26104400    0.02918400
 C                  2.48058900    0.88514000    1.75817700
 C                 -0.25954700    2.98121100   -1.70123900
 C                  1.79793200   -2.34181500   -2.44917800
 C                 -2.23799400    1.18344200    2.57324000
 C                  0.52322300   -2.10279000    2.28783000
 C                  2.69330400    2.87835100   -0.64687600
 C                  2.66323000    4.26741700   -0.82626600
 C                  3.86249300    2.16444200   -0.94111300
 C                  2.92005900   -2.74559700    0.39206100
 C                 -3.35110100    1.66617000    1.83889900
 C                 -2.50422100    0.74869700    3.89447200
 H                  1.75770200    4.82325200   -0.57406200
 C                  3.79182700    4.93204000   -1.29632300
 C                 -4.63121000    1.69810600    2.38238200
 C                  4.98475200    2.83250600   -1.41970800
 H                  5.89184100    2.27225300   -1.65688600
 C                  4.95062900    4.21596500   -1.59660800
 H                  3.87672100    1.08148000   -0.80336300
 C                  3.08678200   -3.78655400    1.31466200
 H                  2.20927900   -4.27754500    1.73919300
 C                  4.36484400   -4.20975900    1.67017300
 H                  5.83401900    4.73995300   -1.96883500
 C                  4.05345600   -2.13889200   -0.16766100
 H                  3.76879400    6.01621300   -1.42615000
 C                 -3.78690100    0.77570500    4.42920400
 H                  3.92592200   -1.32861400   -0.88881000
 C                  5.32915000   -2.55732800    0.19756300
 H                 -5.45735200    2.09069100    1.78110500
 C                 -4.86836000    1.24812300    3.68237200
 H                 -5.87391300    1.27305600    4.10797400
 H                  4.48533800   -5.02824000    2.38347200
 C                  5.48712600   -3.59383300    1.11773600
 H                 -3.94657800    0.42337400    5.45264600
 H                  6.48854400   -3.92448500    1.40276500
 H                  6.20625000   -2.07399200   -0.23894300
 H                  2.53175800   -3.15533100   -2.32778000
 H                  1.03930600   -2.65952800   -3.17828600
 H                  2.31832200   -1.47085700   -2.88567100
 H                  0.04050200   -3.03602500    2.62607500
 H                 -0.06421500   -1.25441300    2.67600200
 H                  1.52985900   -2.05935500    2.73340900
 H                  1.95969400    0.88389300    2.72821200
 H                  3.26843100    1.65224900    1.78063300
 H                  2.95561300   -0.09840600    1.61796800
 H                 -3.18311800    2.03278400    0.82088300
 H                 -1.66131500    0.38651400    4.48836700
 H                 -0.81415800    2.21562700   -2.26796200
 H                 -0.95045700    3.80910200   -1.47883900
 H                  0.55328500    3.36386300   -2.33568400
 N                 -2.61390200   -1.23511700   -2.93844200
 C                 -3.91830400   -1.05573900   -2.52698100
 C                 -4.98773000   -1.39359300   -3.36293900
 C                 -4.14624100   -0.53451000   -1.24468700
 C                 -6.28958500   -1.21851900   -2.90483200
 H                 -4.78390800   -1.79488700   -4.35716100
 C                 -5.45434900   -0.36424800   -0.80315000
 H                 -3.29576500   -0.26748200   -0.61426100
 C                 -6.52627100   -0.70507700   -1.62834700
 H                 -7.12849100   -1.48600500   -3.55156000
 H                 -5.62422200    0.03576300    0.19934000
 H                 -7.55148700   -0.56982500   -1.27631800
 C                 -1.46258400   -1.45139100   -2.72741600
 O                 -0.78892700   -0.08340500   -0.51224200


%nprocshared=24
%mem=24GB
# freq def2tzvp empiricaldispersion=gd3bj pbe1pbe

N2

0 1
 N                  0.00000000    0.00000000    0.54887800
 N                  0.00000000    0.00000000   -0.54887800


%nprocshared=24
%mem=24GB
# freq def2tzvp empiricaldispersion=gd3bj pbe1pbe

PhN3

0 1
 N                 -1.46682100   -0.86552100   -0.00048500
 C                 -0.15276700   -0.36506100   -0.00028800
 C                  0.15068700    1.00248100   -0.00043900
 C                  0.87950200   -1.30915500    0.00004000
 C                  1.48063900    1.41311800   -0.00005600
 H                 -0.65243500    1.74394500   -0.00069300
 C                  2.20385300   -0.88558800    0.00030600
 H                  0.61995100   -2.36907700    0.00012600
 C                  2.51229200    0.47517200    0.00023300
 H                  1.71086500    2.48117100   -0.00011400
 H                  3.00496600   -1.62840500    0.00058800
 H                  3.55356900    0.80387200    0.00045000
 N                 -2.41132300   -0.09045200   -0.00022400
 N                 -3.36216500    0.52492900    0.00083300


%nprocshared=24
%mem=24GB
# freq def2tzvp empiricaldispersion=gd3bj pbe1pbe

PhNC

0 1
 N                  2.01554900   -0.00013900   -0.00018400
 C                  0.63819100   -0.00015400   -0.00039200
 C                 -0.05547000   -1.21566800   -0.00020000
 C                 -0.05541200    1.21561100   -0.00011300
 C                 -1.44643900   -1.20742900    0.00016300
 H                  0.50637400   -2.15102200   -0.00010400
 C                 -1.44620300    1.20759600    0.00007500
 H                  0.50687000    2.15071000   -0.00006200
 C                 -2.14432700    0.00006600    0.00009700
 H                 -1.98960800   -2.15498100    0.00029600
 H                 -1.98947900    2.15509600    0.00025100
 H                 -3.23645400    0.00024400    0.00023300
 C                  3.19190500    0.00013200    0.00048200


%nprocshared=24
%mem=24GB
# freq def2tzvp empiricaldispersion=gd3bj pbe1pbe

Int1

0 1
 Si                -0.75574600    1.82265600   -0.17417400
 N                  0.34630800    1.93268800    1.31415700
 N                  0.90954000    2.35957800   -0.71561000
 N                 -2.05172400    2.68546800   -0.42793900
 C                  1.38274500    2.21180300    0.52286900
 N                 -0.67631500    0.05663300   -0.62943100
 Si                 0.50522100   -2.34336900   -0.10655700
 N                 -0.46149200   -3.77718800   -0.15469000
 N                 -2.44315600   -4.92151300    0.10046900
 N                  1.99947200   -2.47045300   -0.70928000
 C                 -1.81420300   -3.82050300    0.18562100
 N                 -0.09033600   -0.69322000    0.15457000
 C                  0.37807600    1.39842800    2.64588400
 C                  1.56928300    2.87049100   -1.88277100
 C                  0.14238900   -5.02671700   -0.60003500
 C                 -3.36579000    2.86030200   -0.69429500
 C                 -3.83167700   -5.01406700    0.44389100
 C                  2.92727600   -1.73071200   -1.37186100
 C                  2.78932300    2.30106200    0.93037100
 C                  3.14655000    3.04680800    2.06250700
 C                  3.77097200    1.62326400    0.19524200
 C                 -2.38281200   -2.50168600    0.60528300
 C                  2.58422700   -0.84600400   -2.42486900
 C                  3.55998300   -0.13484000   -3.11603600
 C                  4.30027100   -1.84593000   -1.05138000
 C                 -4.24018200    3.41805600    0.26868200
 C                 -3.93503300    2.49590400   -1.93853200
 C                  4.91020900   -0.25980900   -2.78073900
 H                  5.67287300    0.29628300   -3.32988300
 C                  5.26669400   -1.12456200   -1.74312300
 H                  6.31978200   -1.24585500   -1.47324300
 H                  2.37806200    3.58265200    2.62396900
 C                  4.48030500    3.12108800    2.44947100
 H                  3.26323800    0.52229000   -3.93865600
 C                 -5.59744500    3.57781000    0.00926700
 C                  5.10099400    1.69020600    0.60070000
 H                  5.85600400    1.14569800    0.03082300
 C                  5.45663300    2.43981400    1.72088200
 H                  3.49613900    1.02275400   -0.67487800
 C                 -2.17389700   -2.01430400    1.90285400
 H                 -1.63189200   -2.62655300    2.62916800
 C                 -2.68166600   -0.76916200    2.27551000
 H                  6.50289200    2.49390300    2.03106500
 C                 -3.11713500   -1.73471200   -0.30508100
 H                  4.76044100    3.71263700    3.32380300
 C                 -5.29217500    2.66454800   -2.19125300
 H                 -3.27805700   -2.11028700   -1.31813200
 C                 -3.60679100   -0.48537900    0.06277800
 H                 -6.24339100    4.00701000    0.78065500
 C                 -6.14005800    3.20140800   -1.22035600
 H                 -7.20584000    3.32966000   -1.42140600
 H                 -2.53048600   -0.40376700    3.29428600
 C                 -3.38480100    0.00273000    1.35324600
 H                 -5.69626100    2.36916200   -3.16390400
 H                 -3.77170700    0.98820800    1.62304400
 H                 -4.15148000    0.13064500   -0.65660300
 H                  1.52978900   -0.74657500   -2.69710500
 H                  4.58125800   -2.52765500   -0.24585700
 H                  1.19613600   -4.84058000   -0.84489800
 H                  0.05966300   -5.79204900    0.18616400
 H                 -0.38691500   -5.41059900   -1.48447200
 H                 -3.97191200   -5.81669600    1.18705100
 H                 -4.41293800   -5.31713400   -0.44350000
 H                 -4.28192700   -4.08785700    0.84626400
 H                  1.39749000    1.09711900    2.92916100
 H                 -0.27040600    0.51295100    2.69640000
 H                  0.01245700    2.13509500    3.37960900
 H                 -3.81456000    3.72332900    1.22792200
 H                 -3.27483500    2.07073900   -2.69862300
 H                  0.87596600    3.52581100   -2.42956600
 H                  2.45892000    3.45402300   -1.60463300
 H                  1.88803800    2.05834600   -2.55418500
 C                  1.19616200   -2.18152600    1.78033900
 O                  1.88302000   -2.09619200    2.67803200


%nprocshared=24
%mem=24GB
# freq def2tzvp empiricaldispersion=gd3bj pbe1pbe

Int2

0 1
 Si                -1.00467000    2.18010300    0.38123400
 N                  0.49970700    2.47678800    1.37175500
 N                  0.19778600    3.09292500   -0.66654300
 N                 -2.49502600    2.51012200    0.80737000
 C                  1.13712300    2.84158300    0.24516300
 N                 -0.65555200    0.47951000   -0.24313800
 Si                 0.90823500   -1.40468100   -1.15566000
 N                 -0.65607100   -1.99133700   -1.84596600
 N                 -0.05258700   -2.35417400    0.17594000
 N                  2.62668600   -1.79600300   -0.94278700
 C                 -1.10914700   -2.32142400   -0.62950700
 N                  0.53330400    0.24110800   -0.45600200
 C                  1.10933600    1.77410400    2.46970800
 C                  0.39444000    3.37247600   -2.05961000
 C                 -1.43136500   -1.72493700   -3.02392000
 C                 -3.80838200    2.21654200    0.64138600
 C                 -0.12555500   -2.30549600    1.61128900
 C                  3.48544400   -2.29630600    0.04336700
 C                  2.59469400    2.91935500    0.06626200
 C                  3.36112100    3.72038800    0.92234900
 C                  3.21954300    2.16819700   -0.93679000
 C                 -2.51293600   -2.55434500   -0.24727400
 C                  4.68166800   -1.63747500    0.35251600
 C                  5.51836200   -2.14885300    1.33996500
 C                  3.13987400   -3.46294000    0.73516700
 C                 -4.39918700    2.06086300   -0.63687800
 C                 -4.66330200    2.05606300    1.75786400
 C                  5.16935700   -3.30461400    2.03957900
 H                  5.82635400   -3.69593200    2.81950300
 C                  3.97595200   -3.95732200    1.73349400
 H                  3.69717500   -4.86889200    2.26794900
 H                  2.86977700    4.31418700    1.69677100
 C                  4.74414600    3.76905300    0.77049400
 H                  6.45143100   -1.63009700    1.57374600
 C                 -5.75039400    1.76504200   -0.78449100
 C                  4.60400000    2.20777900   -1.07055000
 H                  5.07587400    1.59042700   -1.83832700
 C                  5.36619800    3.00902900   -0.22063600
 H                  2.62859000    1.51872400   -1.58295400
 C                 -3.41160100   -1.48118200   -0.23165900
 H                 -3.06440500   -0.48223200   -0.49869400
 C                 -4.72605700   -1.68465300    0.17952100
 H                  6.45314500    3.03997500   -0.32792000
 C                 -2.93252600   -3.83203700    0.14217900
 H                  5.34024900    4.40048000    1.43307300
 C                 -6.01118200    1.75439000    1.60229800
 H                 -2.22636000   -4.66591400    0.12859300
 C                 -4.25347500   -4.03128900    0.53616600
 H                 -6.16751900    1.65780900   -1.79004200
 C                 -6.57385100    1.60554700    0.33193300
 H                 -7.63572500    1.37862900    0.21422800
 H                 -5.40962600   -0.83242600    0.21055600
 C                 -5.14637900   -2.95929500    0.55859700
 H                 -6.63743700    1.63645500    2.49135300
 H                 -6.17826700   -3.11799300    0.88089500
 H                 -4.58554800   -5.02887100    0.83273700
 H                  4.93201000   -0.72571000   -0.19155600
 H                  2.21577900   -3.98118300    0.46927100
 H                 -0.76715300   -1.75389800   -3.89753500
 H                 -2.22215100   -2.47894700   -3.15154800
 H                 -1.90551100   -0.72935100   -2.98146700
 H                 -0.35123700   -1.28411400    1.96671800
 H                  0.83721500   -2.61743200    2.03812100
 H                 -0.91243200   -2.97347100    1.99041800
 H                  0.32675600    1.51350000    3.19446600
 H                  1.85414300    2.39506300    2.98758700
 H                  1.60636000    0.84717000    2.13193600
 H                 -3.76463100    2.19397600   -1.51784700
 H                 -4.22860800    2.17471500    2.75272400
 H                 -0.46398800    3.94216300   -2.44149600
 H                  1.30609500    3.96810500   -2.21307900
 H                  0.48890600    2.44337600   -2.64913100
 C                  2.97886600   -1.08581200   -2.06150300
 O                  1.77804600   -0.79141700   -2.57754400


%nprocshared=24
%mem=24GB
# freq def2tzvp empiricaldispersion=gd3bj pbe1pbe

Int3

0 1
 Si                 1.45196200   -2.18813400   -0.24698000
 N                  3.07586100   -2.04465900   -1.09592600
 N                  2.68097800   -1.65224500    0.98243600
 N                  0.43949600   -3.39718100   -0.07266600
 C                  3.57244200   -1.47287800    0.01006500
 N                  0.80216000   -0.51499500   -0.55176600
 Si                 0.02709000    1.08056000   -0.03176100
 N                 -1.26781300    0.54742500    1.21814700
 N                 -1.58716300    0.68747700   -0.89205200
 N                  0.05556200    2.88655700    0.20278500
 C                 -2.17067800    0.38000200    0.26595500
 N                  1.15594600    0.37098700   -1.36814300
 C                  3.49408000   -1.81446500   -2.45629300
 C                  2.72778700   -1.21115100    2.35077400
 C                 -1.45902300    0.62288700    2.63482000
 C                 -0.87465000   -3.71276300   -0.24938200
 C                 -2.04005200    0.36454500   -2.21222900
 C                 -0.64363700    4.04687500   -0.13467900
 C                  4.79723200   -0.67196100    0.11519200
 C                  6.04472000   -1.19555700   -0.24433100
 C                  4.67834800    0.65337600    0.55801900
 C                 -3.55707900   -0.07859500    0.43829300
 C                 -0.27154400    5.29282900    0.39500800
 C                 -0.98023200    6.43753000    0.04991000
 C                 -1.73501100    3.98317500   -1.01122100
 C                 -1.54678100   -4.52442100    0.69349700
 C                 -1.63302400   -3.26506900   -1.35747000
 C                 -2.06776400    6.37260500   -0.82377600
 H                 -2.61941000    7.27686100   -1.09031600
 C                 -2.43740900    5.13759800   -1.35094300
 H                 -3.28425700    5.06671100   -2.03871500
 H                  6.12633200   -2.23286800   -0.57753400
 C                  7.17794300   -0.39333600   -0.14980200
 H                 -0.67699200    7.39968100    0.47125200
 C                 -2.88839400   -4.85902700    0.53639800
 C                  5.81769100    1.45010800    0.63083800
 H                  5.72558500    2.48672000    0.96178500
 C                  7.06349400    0.92830700    0.28331100
 H                  3.69399700    1.05988500    0.81432600
 C                 -3.80815000   -1.30665800    1.05952100
 H                 -2.97567000   -1.93545700    1.38504600
 C                 -5.12063600   -1.74661200    1.20670900
 H                  7.95473800    1.55683200    0.34924300
 C                 -4.61752300    0.70159700   -0.03895700
 H                  8.15564700   -0.80063600   -0.41633300
 C                 -2.97418600   -3.60126900   -1.50632300
 H                 -4.40926200    1.66091700   -0.51899400
 C                 -5.92692900    0.26023200    0.12435900
 H                 -3.37136600   -5.49366100    1.28530000
 C                 -3.61827400   -4.40227700   -0.56264900
 H                 -4.67038100   -4.66828800   -0.68440100
 H                 -5.31199600   -2.71613500    1.67056300
 C                 -6.17806600   -0.96328000    0.74706900
 H                 -3.52536400   -3.23449100   -2.37713000
 H                 -7.20680700   -1.31112300    0.86764000
 H                 -6.75611900    0.87307800   -0.23611500
 H                  0.57906400    5.32870200    1.07710000
 H                 -2.02737000    3.01688100   -1.42223800
 H                 -1.10940900    1.59846400    3.00985300
 H                 -2.51991700    0.50304100    2.90007200
 H                 -0.88125400   -0.16098600    3.15018900
 H                 -1.22528700   -0.11453300   -2.77866400
 H                 -2.34344600    1.26496600   -2.77344200
 H                 -2.89157200   -0.33088500   -2.17999700
 H                  3.30627900   -2.71747500   -3.05334500
 H                  4.56725900   -1.58485900   -2.50038500
 H                  2.93658100   -0.96949200   -2.89225300
 H                 -0.97573600   -4.88729700    1.55091500
 H                 -1.13263200   -2.65352200   -2.11344500
 H                  2.21057400   -1.94909000    2.97962100
 H                  3.76949200   -1.12691200    2.69128700
 H                  2.23699100   -0.23007900    2.45817000
 C                  1.09921800    2.81803100    1.06883500
 O                  1.36453500    1.49565600    1.06881200


%nprocshared=24
%mem=24GB
# freq def2tzvp empiricaldispersion=gd3bj pbe1pbe

Int4

0 1
 Si                 1.10592600   -1.61565600    0.02421400
 N                  2.55135300   -1.97374400   -1.06897900
 N                  2.61135700   -1.31558800    0.97951500
 N                 -0.03027700   -2.59490800    0.59345500
 C                  3.36497500   -1.55303800   -0.09552900
 N                  0.49920700   -0.00104400   -0.67475600
 Si                -0.48166800    1.04248400    0.49828200
 N                 -1.96082400    0.29943000    1.20213300
 N                 -1.94684000    1.39563400   -0.63435900
 N                  0.34019400    2.58094500    0.84347200
 C                 -2.72631700    0.67146300    0.16410800
 N                  0.72272100    0.38283600   -1.82598700
 C                  2.79544300   -1.99517300   -2.48772800
 C                  3.00241400   -1.04358200    2.33657800
 C                 -2.30426900   -0.36069700    2.43095300
 C                 -1.24525500   -3.08374700    0.23957800
 C                 -2.16639200    1.73043900   -2.01663800
 C                  0.42166000    3.89077800    0.35665300
 C                  4.81423800   -1.34415300   -0.18590600
 C                  5.64006800   -2.32052900   -0.75814600
 C                  5.37077300   -0.15705400    0.30894400
 C                 -4.13569900    0.33093400   -0.03455700
 C                  1.62790200    4.60012800    0.41316900
 C                  1.68869900    5.90456200   -0.06616400
 C                 -0.71333200    4.50668400   -0.18230100
 C                 -2.02988900   -3.79363300    1.18400600
 C                 -1.80453600   -2.94098600   -1.05802600
 C                  0.56138100    6.51460000   -0.61781300
 H                  0.61819300    7.53603300   -1.00051800
 C                 -0.63852400    5.80770500   -0.67290800
 H                 -1.53177000    6.27638600   -1.09355600
 H                  5.20315200   -3.25114600   -1.12668200
 C                  7.01343100   -2.10969700   -0.82991300
 H                  2.63430800    6.45034400   -0.01552900
 C                 -3.26339700   -4.34209300    0.84511300
 C                  6.74358400    0.05183700    0.22056700
 H                  7.17488000    0.98225100    0.59606100
 C                  7.56479000   -0.92346200   -0.34495500
 H                  4.72064200    0.60624700    0.74276400
 C                 -4.59387400   -0.95501800    0.28147100
 H                 -3.89879500   -1.71529800    0.64114600
 C                 -5.93354300   -1.27629700    0.08690700
 H                  8.64295100   -0.75866100   -0.40748200
 C                 -5.02807400    1.28903800   -0.53889000
 H                  7.65816500   -2.87581600   -1.26602000
 C                 -3.03635900   -3.49297300   -1.38919400
 H                 -4.67078300    2.29389900   -0.77283300
 C                 -6.36803000    0.96353700   -0.71494400
 H                 -3.82643500   -4.89707300    1.60127200
 C                 -3.78103400   -4.20415400   -0.44498300
 H                 -4.74293900   -4.64717700   -0.71221800
 H                 -6.27615200   -2.28782500    0.31413400
 C                 -6.82089300   -0.32029300   -0.40485800
 H                 -3.42321500   -3.36550400   -2.40425200
 H                 -7.87305600   -0.57596100   -0.55146800
 H                 -7.06404500    1.71382800   -1.09643600
 H                  2.50115900    4.10810700    0.84359200
 H                 -1.65571200    3.95638000   -0.19883800
 H                 -1.57786000   -0.05628200    3.19594100
 H                 -3.31520000   -0.08036700    2.76296700
 H                 -2.24990500   -1.45537600    2.32431500
 H                 -1.23477200    1.51791600   -2.56280700
 H                 -2.39832000    2.80081200   -2.14238100
 H                 -2.98861700    1.13722900   -2.44467500
 H                  2.52452700   -2.97596300   -2.90705800
 H                  3.85441300   -1.79777700   -2.70722200
 H                  2.17760100   -1.21199700   -2.95670100
 H                 -1.61494400   -3.92750600    2.18592000
 H                 -1.23171200   -2.39531100   -1.81424700
 H                  2.31970000   -1.57633200    3.01227600
 H                  4.02917200   -1.39363700    2.51673300
 H                  2.92558700    0.03048500    2.56256700
 C                  1.15793200    2.00528700    1.78216600
 O                  0.65933700    0.76776300    1.85303500


%nprocshared=24
%mem=24GB
# freq def2tzvp empiricaldispersion=gd3bj pbe1pbe

Int5

0 1
 Si                 0.19895000   -1.35864800   -0.45177300
 N                  1.75438900   -0.92593900   -1.34519400
 N                  1.62876800   -2.25675300    0.33374500
 N                 -1.03521400   -1.99062100   -1.28532100
 C                  2.47870000   -1.58409800   -0.43197400
 Si                -0.12575200    0.43386000    0.99757300
 N                 -1.81692600    0.53916700    1.64987100
 N                 -1.26176000    1.45730700   -0.20473000
 N                  1.35123300    1.44152700    1.21422100
 C                 -2.29700900    1.16007500    0.56737600
 C                  2.20867500    0.05181700   -2.29465100
 C                  1.88893500   -3.03650400    1.50944800
 C                 -2.50607500    0.13400200    2.84277000
 C                 -2.31878100   -2.31208300   -0.98796400
 C                 -1.33360000    1.66340200   -1.62891700
 C                  2.09454700    2.36775600    0.47713200
 C                  3.94010100   -1.51955000   -0.27242100
 C                  4.77477600   -1.81679700   -1.35655800
 C                  4.49202300   -1.14723900    0.96101200
 C                 -3.71529700    1.41940500    0.28219800
 C                  3.49256900    2.28861600    0.40808300
 C                  4.20484100    3.19853200   -0.36693400
 C                  1.43313900    3.38332100   -0.22506700
 C                 -2.72206700   -2.83506800    0.27133200
 C                 -3.34666900   -2.16139700   -1.95497600
 C                  3.54283300    4.19230300   -1.08939000
 H                  4.10682200    4.89755300   -1.70381900
 C                  2.15378900    4.28128100   -1.00894600
 H                  1.62300000    5.06631300   -1.55364400
 H                  4.33785600   -2.11259100   -2.31303900
 C                  6.15694200   -1.75205800   -1.20522900
 H                  5.29428300    3.12257500   -0.41325400
 C                 -4.04220500   -3.19070300    0.53281000
 C                  5.87568600   -1.07253100    1.09785100
 H                  6.30553200   -0.76598600    2.05406800
 C                  6.70724400   -1.37863600    0.02073600
 H                  3.83183400   -0.85746100    1.78635600
 C                 -4.63185000    0.36305100    0.30624000
 H                 -4.29439300   -0.65356900    0.51928700
 C                 -5.96924700    0.60765500    0.00697500
 H                  7.79234000   -1.32234300    0.13579600
 C                 -4.14016700    2.71614800   -0.03653700
 H                  6.80761500   -1.99268100   -2.04881800
 C                 -4.66283300   -2.51491000   -1.68461500
 H                 -3.41732300    3.53545900   -0.04738500
 C                 -5.48177000    2.95407400   -0.31754700
 H                 -4.30005100   -3.60266200    1.51322600
 C                 -5.03200300   -3.03596300   -0.44060500
 H                 -6.06528800   -3.32686100   -0.23891300
 H                 -6.67416200   -0.22625900    0.00503000
 C                 -6.39562600    1.89900200   -0.29861900
 H                 -5.41962700   -2.38318300   -2.46353600
 H                 -7.44732400    2.08686500   -0.52800700
 H                 -5.81677200    3.96642300   -0.55426300
 H                  4.00150800    1.50343500    0.96650000
 H                  0.34834200    3.46171800   -0.13367200
 H                 -1.77712200    0.08307000    3.66274900
 H                 -3.29503300    0.85350500    3.10851100
 H                 -2.96579100   -0.86083500    2.72429800
 H                 -1.19558800    0.70586500   -2.16224500
 H                 -0.54911900    2.36460400   -1.94853000
 H                 -2.31022100    2.07321200   -1.92391100
 H                  1.53476200    0.92010300   -2.28757200
 H                  2.22385000   -0.35924700   -3.31721600
 H                  3.21405400    0.41643300   -2.03883900
 H                 -1.95415700   -2.98460400    1.03727300
 H                 -3.06678600   -1.76423200   -2.93340700
 H                  1.21599200   -3.90648000    1.52384500
 H                  2.92680900   -3.39999700    1.51627200
 H                  1.71061100   -2.43715500    2.41682700
 C                  1.80272100    0.66120800    2.24677500
 O                  0.74892600   -0.11392900    2.48524400


%nprocshared=24
%mem=24GB
# freq def2tzvp empiricaldispersion=gd3bj pbe1pbe

Int6

0 1
 Si                -1.53015200   -2.10148000   -0.11119500
 N                 -3.06681300   -1.73704200    0.84748500
 N                 -2.83725100   -1.63023200   -1.28687000
 N                 -0.69356900   -3.45222200   -0.19996500
 C                 -3.61603500   -1.26377100   -0.26994300
 Si                 1.09096600    0.53977700    1.32887300
 N                  2.23287800   -0.06009200   -0.04450400
 N                  2.51619700    1.78635000    1.01231200
 N                 -0.24488400    1.43102700    0.30033300
 C                  3.10106500    0.91746300    0.18332100
 C                 -3.39727000   -1.38955500    2.20001300
 C                 -2.92855800   -1.21562800   -2.65601300
 C                  2.32419800   -1.13594600   -0.99247700
 C                  0.55935500   -3.86359100    0.14980500
 C                  3.15035600    2.81430100    1.78608100
 C                 -0.48999600    2.82243300    0.24978100
 C                 -4.82723200   -0.43247200   -0.36251300
 C                 -6.08155000   -0.95175100   -0.02612800
 C                 -4.69232800    0.90109800   -0.76839800
 C                  4.48450000    0.98371300   -0.31848700
 C                 -1.67434500    3.34997600    0.77682200
 C                 -1.91708200    4.72047000    0.72329100
 C                  0.44806000    3.68570000   -0.32624400
 C                  1.29559500   -4.71549300   -0.70591000
 C                  1.20009900   -3.45818200    1.34569200
 C                 -0.97841400    5.57977600    0.15383900
 H                 -1.16659400    6.65531300    0.11849000
 C                  0.20350600    5.05592400   -0.37035700
 H                  0.94006100    5.72104700   -0.82824000
 H                 -6.17381200   -1.99368600    0.28943200
 C                 -7.20740700   -0.13590400   -0.11120600
 H                 -2.84500800    5.12106500    1.13928300
 C                  2.60097000   -5.09187900   -0.40836300
 C                 -5.82347500    1.70967200   -0.83890500
 H                 -5.72170200    2.75347600   -1.14461600
 C                 -7.07845600    1.19250300   -0.51607400
 H                 -3.68803900    1.28264000   -0.97837200
 C                  5.28915500   -0.16411200   -0.31954100
 H                  4.88992300   -1.10514900    0.06489800
 C                  6.59688900   -0.09750700   -0.79092400
 H                 -7.96343600    1.83044200   -0.57654400
 C                  5.00487800    2.19278800   -0.79861400
 H                 -8.19031700   -0.53948000    0.14183300
 C                  2.50487700   -3.83983700    1.63876600
 H                  4.37440100    3.08468300   -0.81020100
 C                  6.31043900    2.25192000   -1.27723000
 H                  3.14253900   -5.73946500   -1.10424200
 C                  3.22618600   -4.65326200    0.76180600
 H                  4.25074500   -4.95353000    0.99331600
 H                  7.22178100   -0.99336500   -0.78196500
 C                  7.10805700    1.10781800   -1.27209400
 H                  2.96651000   -3.48966800    2.56668000
 H                  8.13363200    1.15569600   -1.64573700
 H                  6.70767200    3.19541800   -1.65831700
 H                 -2.39606900    2.66586200    1.22695700
 H                  1.36154700    3.26300100   -0.74563500
 H                  1.33135700   -1.32488300   -1.42225600
 H                  3.01751100   -0.87827800   -1.80728400
 H                  2.65721100   -2.07527800   -0.52418800
 H                  2.76568400    2.78530500    2.81724700
 H                  2.92654900    3.81757800    1.38322600
 H                  4.24445000    2.69250100    1.82836200
 H                 -2.63831900   -0.70948900    2.62216400
 H                 -3.43361200   -2.29217200    2.82755400
 H                 -4.37522400   -0.88933100    2.24607600
 H                  0.81260900   -5.05010700   -1.62680000
 H                  0.65651600   -2.80546400    2.03465400
 H                 -2.50269500   -1.99709800   -3.30017300
 H                 -3.97745600   -1.05475600   -2.94467900
 H                 -2.37001100   -0.27762200   -2.81873300
 C                 -1.16845300    0.59429000   -0.14245400
 O                 -0.66515300   -0.64770400    0.09809500


%nprocshared=24
%mem=24GB
# freq def2tzvp empiricaldispersion=gd3bj pbe1pbe

Int7

0 1
 Si                 0.87617700   -0.98404600   -0.00959600
 N                  2.15432200   -2.09234500   -0.70728000
 N                  2.54390000   -0.43571500    0.61454400
 N                 -0.22039400   -1.77551500    0.84325300
 C                  3.11879700   -1.41961200   -0.07144900
 Si                -0.67664400    1.24686700   -1.52058600
 N                 -2.18971100    1.16676700   -0.52167000
 N                 -1.88120600   -0.08474300   -2.23486600
 N                  0.02517200    2.83482100   -1.01311900
 C                 -2.73534400    0.19015000   -1.26729600
 C                  2.16150200   -3.46129100   -1.14461100
 C                  3.12450900    0.80410500    1.05314500
 C                 -2.84333200    2.04220100    0.41149400
 C                 -1.22031000   -1.68177600    1.74561300
 C                 -1.80840500   -1.26094100   -3.04593300
 C                  0.63619200    3.83050100   -0.22343700
 C                  4.55419600   -1.72378500   -0.12187600
 C                  5.32334500   -1.68231500    1.04843500
 C                  5.15687600   -2.05784300   -1.34162600
 C                 -4.04109400   -0.43417900   -1.02852100
 C                  1.21043500    4.96067600   -0.81243500
 C                  1.82016900    5.91810700   -0.00998500
 C                  0.67443400    3.66435800    1.16361000
 C                 -1.44527900   -0.53401000    2.55019800
 C                 -2.11109200   -2.76719300    1.94532000
 C                  1.86265300    5.75612700    1.37787500
 H                  2.34436500    6.51158200    2.00323800
 C                  1.28745600    4.62813600    1.96215700
 H                  1.31393400    4.49881000    3.04708400
 H                  4.84472200   -1.43940000    1.99952600
 C                  6.68233600   -1.97623600    0.99631900
 H                  2.27040900    6.80293300   -0.46775800
 C                 -2.48515500   -0.47616500    3.47244900
 C                  6.51856900   -2.33950500   -1.38892600
 H                  6.98903000   -2.58850900   -2.34256600
 C                  7.28065700   -2.30123100   -0.22115900
 H                  4.55506100   -2.07431500   -2.25277400
 C                 -4.42833600   -0.76545300    0.27623500
 H                 -3.75449700   -0.57664600    1.11364000
 C                 -5.65980100   -1.37449900    0.49664600
 H                  8.34888200   -2.52677700   -0.26013000
 C                 -4.89806100   -0.70821500   -2.10416100
 H                  7.27838400   -1.95353100    1.91118600
 C                 -3.14622900   -2.70367100    2.87024200
 H                 -4.59943100   -0.43118500   -3.11750500
 C                 -6.13376200   -1.30367200   -1.87324700
 H                 -2.61841200    0.42922200    4.07236400
 C                 -3.35335000   -1.55778200    3.64309700
 H                 -4.16554300   -1.51201300    4.37181500
 H                 -5.94253900   -1.64647900    1.51569100
 C                 -6.51350500   -1.64068700   -0.57304500
 H                 -3.80893200   -3.56605700    2.98854400
 H                 -7.48181000   -2.11465300   -0.39455300
 H                 -6.80523200   -1.50512400   -2.71096200
 H                  1.15426700    5.04566300   -1.90124100
 H                  0.21555900    2.77323000    1.60075500
 H                 -2.75042000    1.67646900    1.44642700
 H                 -2.37375700    3.03463200    0.35214700
 H                 -3.91322300    2.14917500    0.17649100
 H                 -2.56009600   -2.00826200   -2.74964600
 H                 -0.81050100   -1.71811000   -2.93961800
 H                 -1.95240900   -1.02303700   -4.11267200
 H                  1.33078400   -3.99377300   -0.65527800
 H                  3.10556400   -3.96047500   -0.88199400
 H                  2.02068900   -3.53219800   -2.23502500
 H                 -0.76777800    0.31721600    2.43225200
 H                 -1.95766000   -3.66340500    1.34012100
 H                  2.94269400    0.95979300    2.12768200
 H                  4.20925300    0.82384800    0.87518200
 H                  2.66605200    1.64586700    0.50968900
 C                 -0.16537700    2.84928200   -2.33722900
 O                  0.53904800    0.16895700   -1.12412700


%nprocshared=24
%mem=24GB
# freq def2tzvp empiricaldispersion=gd3bj pbe1pbe

Int8

0 1
 Si                 0.61581900    1.51007300    0.21897300
 N                  2.27218800    0.78972300    0.54274600
 N                  1.88698100    2.47352600   -0.74198300
 N                 -0.10053100    2.01709700    1.57101300
 C                  2.84501800    1.67979000   -0.27152000
 Si                -1.11396500   -0.66737400   -0.88061300
 N                 -0.03098800   -2.11874100   -1.18621600
 N                 -0.35573900   -1.37102500    0.80708600
 C                  0.21320800   -2.34134000    0.11437700
 C                  2.86042200    0.06143900    1.63236300
 C                  1.88101200    3.24664400   -1.95272800
 C                  0.30509400   -2.93998700   -2.31167600
 C                 -1.37472500    2.39926700    1.87903900
 C                 -0.50243000   -1.24803400    2.23006600
 C                  4.27582000    1.75404300   -0.59292300
 C                  4.92283400    2.99518500   -0.65148100
 C                  4.99819300    0.57915800   -0.83964900
 C                  0.98448500   -3.47389100    0.65445500
 C                 -2.31565800    2.86364100    0.92547000
 C                 -1.82524600    2.33025300    3.21948100
 H                  4.36010900    3.90674700   -0.43924500
 C                  6.28014500    3.05696900   -0.95190400
 C                 -3.61388400    3.20962500    1.28524900
 C                  6.35246300    0.64812900   -1.15041200
 H                  6.91161500   -0.26801800   -1.35259900
 C                  6.99418700    1.88567400   -1.20456400
 H                  4.48531900   -0.38443000   -0.80309900
 C                  0.47670300   -4.26579300    1.69295000
 H                 -0.52436200   -4.07211100    2.08223500
 C                  1.23645200   -5.31239500    2.20869800
 H                  8.05874400    1.93748800   -1.44433400
 C                  2.26334000   -3.74412000    0.14559700
 H                  6.78493400    4.02481400   -0.98698600
 C                 -3.12504000    2.67444600    3.57303000
 H                  2.66346700   -3.12442300   -0.66021600
 C                  3.02292300   -4.78376000    0.67288100
 H                 -4.30674800    3.55773700    0.51340200
 C                 -4.03800800    3.11433500    2.61213900
 H                 -5.05721700    3.38892300    2.89337600
 H                  0.82923500   -5.93190900    3.01090600
 C                  2.51039900   -5.57090000    1.70437900
 H                 -3.43188700    2.60056800    4.62060000
 H                  3.10546000   -6.38976600    2.11506200
 H                  4.02068900   -4.98349800    0.27543500
 H                  0.41215400   -3.99691500   -2.02067200
 H                 -0.49526600   -2.85966600   -3.06070900
 H                  1.24215100   -2.61785500   -2.79883200
 H                 -1.46058500   -1.67105800    2.57710600
 H                 -0.48252900   -0.18027400    2.49488500
 H                  0.31407700   -1.76157500    2.76263600
 H                  2.34617200    0.33807300    2.56599700
 H                  3.93036000    0.29332100    1.73635400
 H                  2.74867900   -1.02527500    1.48957800
 H                 -2.00269700    2.94546400   -0.12033100
 H                 -1.11184100    1.99541800    3.97682300
 H                  1.11583200    2.84830100   -2.63826700
 H                  1.63511000    4.29872500   -1.74138900
 H                  2.85654800    3.20913700   -2.45894400
 N                 -3.29144500   -0.49825000   -2.82929800
 C                 -4.47785600   -0.39573400   -2.09867200
 C                 -5.63454200   -1.02391500   -2.57432100
 C                 -4.52038800    0.34231400   -0.90906300
 C                 -6.81591000   -0.94085100   -1.84437200
 H                 -5.58191300   -1.57959700   -3.51276700
 C                 -5.71156800    0.43367300   -0.19412700
 H                 -3.62311400    0.85171000   -0.54958100
 C                 -6.85942300   -0.21084700   -0.65423100
 H                 -7.71413700   -1.44419200   -2.21066400
 H                 -5.73162500    1.02027600    0.72820300
 H                 -7.79328200   -0.13629500   -0.09189400
 C                 -2.11836900   -0.57522800   -2.48036700
 O                 -0.14132400    0.70991300   -1.00519400


%nprocshared=24
%mem=24GB
# freq def2tzvp empiricaldispersion=gd3bj pbe1pbe

Int9

0 1
 Si                 1.17178500    0.28158400   -1.09892000
 N                  2.30174000   -0.02236100    0.44825900
 N                  2.77626100   -0.41170800   -1.60270300
 C                  3.22917300   -0.51674800   -0.34501700
 Si                -1.27360800   -1.29025600   -2.03955100
 N                 -2.59316300   -2.03792900   -0.85243200
 N                 -2.67122500   -0.03115900   -1.60781100
 N                 -0.10540900   -0.81329100   -0.69779400
 C                 -3.33326400   -0.93392000   -0.90160600
 C                  2.33063000    0.10613400    1.87728900
 C                  3.34751500   -0.88064200   -2.83205300
 C                 -2.98425400   -3.33125400   -0.38430900
 C                 -3.02111500    1.33251700   -1.87661800
 C                 -0.49328900   -0.93066100    0.65193300
 C                  4.52240400   -1.09858600    0.05284400
 C                  5.70090300   -0.70860900   -0.59558500
 C                  4.57614400   -2.05320500    1.07646800
 C                 -4.65104400   -0.75250300   -0.26194400
 C                 -1.06184900    0.15478900    1.33737200
 C                 -1.44082900    0.03625300    2.67397600
 C                 -0.32023300   -2.13798100    1.34802200
 C                 -1.26924500   -1.16951400    3.35281600
 H                 -1.56601100   -1.26151000    4.40018300
 C                 -0.70606200   -2.25731600    2.68057900
 H                 -0.56137600   -3.20683500    3.20325400
 H                  5.66141100    0.04154000   -1.38789100
 C                  6.92059200   -1.25989900   -0.21426100
 H                 -1.87574600    0.89773600    3.18722900
 C                  5.79688000   -2.61226500    1.44321200
 H                  5.83324900   -3.36399000    2.23474200
 C                  6.96936700   -2.21346100    0.80224200
 H                  3.65496500   -2.36967800    1.56973400
 C                 -5.73948600   -0.23608000   -0.97432100
 H                 -5.62561500    0.01056500   -2.03184900
 C                 -6.96581100   -0.05630600   -0.33992100
 H                  7.92711400   -2.64949500    1.09568600
 C                 -4.79792400   -1.07440300    1.09383500
 H                  7.83872000   -0.94445800   -0.71469800
 H                 -3.93655300   -1.44884800    1.65228900
 C                 -6.02324400   -0.88267700    1.72578300
 H                 -7.81561000    0.33770000   -0.90205800
 C                 -7.10852900   -0.37761800    1.00976700
 H                 -8.07038700   -0.23055200    1.50684800
 H                 -6.13085500   -1.12558900    2.78544100
 H                 -1.19709400    1.09955600    0.80593900
 H                  0.12825000   -2.97998500    0.81530600
 H                 -2.60421000   -4.10258700   -1.07282900
 H                 -2.56937200   -3.54437600    0.61678800
 H                 -4.07976600   -3.43606200   -0.33020200
 H                 -3.67857200    1.43143700   -2.75833800
 H                 -2.10486700    1.90352600   -2.09583100
 H                 -3.53378000    1.79482500   -1.01698200
 H                  3.36434400    0.16228400    2.25387500
 H                  1.81613300   -0.73609400    2.36925700
 H                  1.80274800    1.02330400    2.17099200
 H                  4.02443200   -0.13833100   -3.28798500
 H                  3.90636200   -1.81809600   -2.68526800
 H                  2.53290500   -1.06393300   -3.54563700
 N                  0.90070400    2.04728800   -1.04268100
 C                  0.89713300    3.11349800   -0.13878300
 C                  1.98611500    3.31511000    0.71782500
 C                 -0.19341100    3.99148400   -0.07507000
 C                  1.97329700    4.35935700    1.63924100
 H                  2.84884800    2.65110400    0.63880400
 C                 -0.19123600    5.04301900    0.83654500
 H                 -1.03143000    3.83186700   -0.75516900
 C                  0.88500000    5.22840700    1.70486900
 H                  2.82943900    4.50263700    2.30346500
 H                 -1.04696600    5.72190900    0.87513100
 H                  0.87752300    6.04936000    2.42540000
 C                  0.35424000    2.06142100   -2.30255200
 O                  0.55169000    0.80206700   -2.69954800


%nprocshared=24
%mem=24GB
# freq def2tzvp empiricaldispersion=gd3bj pbe1pbe

Int10

0 1
 Si                -0.24580600    0.86120400    0.33687700
 N                  1.20454200    1.46507600    1.36031200
 N                  1.19856800    1.22807100   -0.77202800
 N                 -1.72778600    1.51853300    0.22827000
 C                  1.98769900    1.43131600    0.28975300
 Si                -0.23535000   -1.37503000    0.99149100
 N                 -1.34780900   -2.34907800   -0.10370400
 N                 -2.01737800   -1.33256900    1.65248100
 C                 -2.43793300   -1.90440600    0.54974900
 C                  1.57563400    1.58051400    2.74331400
 C                  1.56292100    1.19183200   -2.15786000
 C                 -1.31814800   -2.96335800   -1.40120000
 C                 -2.24174800    2.72732100   -0.16308800
 C                 -2.78147400   -0.57465900    2.59968500
 C                  3.45734800    1.49169600    0.27622600
 C                  4.12845400    2.40118700   -0.55018800
 C                  4.18244200    0.59544400    1.07375800
 C                 -3.81866000   -1.90788100    0.03390600
 C                 -1.51973100    3.68794400   -0.91106500
 C                 -3.57747100    3.05809100    0.16371200
 H                  3.56014100    3.10332300   -1.16391100
 C                  5.51977200    2.42245200   -0.57003600
 C                 -2.09784000    4.88785000   -1.30926400
 C                  5.57359600    0.61458800    1.03372100
 H                  6.13782400   -0.09569700    1.64192000
 C                  6.24212000    1.52709800    0.21875300
 H                  3.65335800   -0.13904000    1.69165300
 C                 -4.35306300   -0.67340600   -0.35749900
 H                 -3.72957500    0.22316500   -0.26196900
 C                 -5.64488700   -0.62169100   -0.87413000
 H                  7.33438800    1.53941900    0.19456600
 C                 -4.56924900   -3.08077400   -0.08921400
 H                  6.04303100    3.13939000   -1.20653700
 C                 -4.15070200    4.26113900   -0.23505900
 H                 -4.14717400   -4.03773500    0.22744000
 C                 -5.86422400   -3.01528600   -0.59926800
 H                 -1.50512600    5.60248500   -1.88791900
 C                 -3.42016000    5.18918400   -0.97805400
 H                 -3.87186000    6.13295700   -1.29138600
 H                 -6.06008900    0.33986600   -1.18470900
 C                 -6.40002800   -1.78878300   -0.99259100
 H                 -5.18604900    4.47953200    0.04246300
 H                 -7.41504300   -1.74356100   -1.39458800
 H                 -6.45895600   -3.92715000   -0.68884500
 H                 -1.28779300   -2.22163500   -2.21867800
 H                 -0.42889000   -3.60276000   -1.48300200
 H                 -2.20758800   -3.59083700   -1.55497500
 H                 -2.75831200    0.49422000    2.32716400
 H                 -2.34680700   -0.70475800    3.60096300
 H                 -3.82766800   -0.91463700    2.61871800
 H                  0.81806000    2.18095400    3.26731600
 H                  2.54832000    2.08425000    2.84119900
 H                  1.63355500    0.59337400    3.22879500
 H                 -0.48273200    3.46558000   -1.17984800
 H                 -4.15446100    2.34290200    0.75597400
 H                  0.81578600    0.60675000   -2.71085800
 H                  1.57709300    2.20325700   -2.59899100
 H                  2.54626200    0.72163900   -2.30965800
 N                  1.49441500   -1.98317700    0.68197300
 C                  2.41940200   -2.21377200   -0.33542200
 C                  2.05085200   -2.01527400   -1.67098500
 C                  3.72459400   -2.64551900   -0.04990900
 C                  2.96571200   -2.22976800   -2.69949000
 H                  1.04079400   -1.67320600   -1.89846700
 C                  4.63304300   -2.84906600   -1.08171000
 H                  3.99867800   -2.81163900    0.99288900
 C                  4.26476000   -2.64275600   -2.41282400
 H                  2.65736800   -2.06698500   -3.73555200
 H                  5.64685700   -3.18046500   -0.84274200
 H                  4.98327100   -2.80883800   -3.21827700
 C                  1.79123400   -1.87096200    1.99495100
 O                  0.58401000   -1.59878800    2.52994200


%nprocshared=24
%mem=24GB
# freq def2tzvp empiricaldispersion=gd3bj pbe1pbe

Int11

0 1
 Si                -0.27654200   -0.44610600   -0.56706900
 N                  0.68430300   -1.97115000   -0.99662700
 N                  1.46140500    0.03398500   -1.06914100
 N                 -0.30145800   -0.38939600    1.16264600
 C                  1.78718000   -1.24995200   -1.17549200
 Si                -1.36650100    0.79880200    2.06716500
 N                 -1.41337300    2.20425800    0.86370500
 N                  0.55096700    2.58279700    1.89296200
 N                 -3.79029300   -0.73223500    0.82115800
 C                 -0.29020100    2.95589900    0.98230200
 C                  0.49291400   -3.37580000   -1.19374400
 C                  2.35014500    1.15048200   -0.91190700
 C                 -2.55091300    2.57766600    0.05392300
 C                  0.66671800   -1.13259200    1.87524400
 C                  1.77963700    3.25615700    2.17288200
 C                 -4.56370100   -1.50879400   -0.01870100
 C                  3.14112700   -1.78966700   -1.37151000
 C                  3.62577700   -2.74206000   -0.46620200
 C                  3.95100300   -1.33913700   -2.41999000
 C                 -0.05058700    4.05476100    0.00011000
 C                 -5.71549500   -2.13635300    0.46318500
 C                 -6.47132700   -2.91450700   -0.40826600
 C                 -4.15137900   -1.64106600   -1.35271800
 C                  1.87471600   -0.54652000    2.27815800
 C                  0.45091700   -2.48652900    2.17374600
 C                 -6.07655900   -3.05994400   -1.73856500
 H                 -6.67444500   -3.67187300   -2.41812400
 C                 -4.92296700   -2.42547000   -2.20397100
 H                 -4.61972900   -2.53931200   -3.24743900
 H                  2.99964900   -3.06003200    0.37121400
 C                  4.91701400   -3.23932600   -0.61539100
 H                 -7.37440000   -3.41052400   -0.04593800
 C                  2.84637400   -1.29788300    2.93675500
 C                  5.23565000   -1.85351200   -2.57166100
 H                  5.86458500   -1.51096600   -3.39633500
 C                  5.71893600   -2.80121700   -1.66932500
 H                  3.56528200   -0.59559300   -3.12102000
 C                 -0.03178700    3.74557400   -1.36772200
 H                 -0.26010300    2.72441600   -1.68783600
 C                  0.25588000    4.73244100   -2.30617600
 H                  6.73022400   -3.19789400   -1.78644600
 C                  0.20919900    5.36644600    0.40823300
 H                  5.30050800   -3.97048900    0.09964500
 C                  1.42299700   -3.23822600    2.83035300
 H                  0.18195700    5.61471000    1.47158700
 C                  0.48603700    6.35530600   -0.53478100
 H                  3.78182800   -0.82161700    3.24165300
 C                  2.62998700   -2.64820500    3.21021000
 H                  3.39146400   -3.23545900    3.72900300
 H                  0.26871200    4.48139000   -3.36963500
 C                  0.51563100    6.03956500   -1.89190700
 H                  1.23271300   -4.29075500    3.05693000
 H                  0.73610000    6.81483900   -2.62973400
 H                  0.67968500    7.37936100   -0.20644000
 H                 -6.00293200   -2.00796600    1.50814800
 H                 -3.23359200   -1.12009500   -1.66635100
 H                 -3.47808300    2.53479200    0.65055900
 H                 -2.45586700    3.61118300   -0.30796700
 H                 -2.64647000    1.89556000   -0.80737300
 H                  2.56172300    2.52373800    2.44032400
 H                  1.68213500    3.92264800    3.05021500
 H                  2.17139500    3.87137800    1.34000600
 H                 -0.48626400   -3.54789700   -1.66522600
 H                  0.51316300   -3.92671700   -0.23825700
 H                  1.27120000   -3.79428200   -1.84944000
 H                  2.01743200    0.51445200    2.07264900
 H                 -0.50221300   -2.93490300    1.88321000
 H                  1.99249500    1.78171100   -0.08729100
 H                  3.37273800    0.81724000   -0.67937000
 H                  2.37951400    1.77346000   -1.82034100
 C                 -2.90431500   -0.02656400    1.12904900
 O                 -1.50879000   -0.04323600   -1.42319800


%nprocshared=24
%mem=24GB
# freq def2tzvp empiricaldispersion=gd3bj pbe1pbe

Int12

0 1
 Si                 1.28007600    1.44147300    0.31344600
 N                 -0.00861100    2.07281300   -0.84905000
 N                  0.00720600    2.34572800    1.28352700
 N                  2.87600600    1.46511900    0.28842800
 C                 -0.77241900    2.39113200    0.20144200
 N                  0.71728700   -0.27321700    0.49684200
 Si                -0.95563900   -2.23981200    0.85717800
 N                  0.72667400   -2.90396900    1.45488300
 N                 -0.02275200   -2.90048500   -0.55489100
 N                 -2.68306400   -1.98741200    0.33244800
 C                  1.09769600   -2.97491700    0.18928900
 N                 -0.43125500   -0.46538000    0.89982300
 C                 -0.42985700    1.85376600   -2.20295400
 C                 -0.41041300    2.39647700    2.65411400
 C                  1.60561100   -2.73401400    2.57251600
 C                  3.95755900    2.28409300    0.14286800
 C                 -0.07838500   -2.68680000   -1.97215200
 C                 -3.71414600   -1.38780300   -0.37956100
 C                 -2.21708600    2.66215400    0.16236100
 C                 -2.72033300    3.70784100   -0.62096800
 C                 -3.09239400    1.82711800    0.86905400
 C                  2.46727800   -3.12840300   -0.34135000
 C                 -5.05167400   -1.48784200    0.03780300
 C                 -6.04836400   -0.83326400   -0.68191500
 C                 -3.40448700   -0.63345100   -1.52171500
 C                  5.24785300    1.79380000    0.44502800
 C                  3.87333100    3.61787900   -0.31789600
 C                 -5.73753600   -0.07865200   -1.81365400
 H                 -6.52652100    0.43164600   -2.37044700
 C                 -4.40893600    0.01535500   -2.23035500
 H                 -4.15356900    0.60503900   -3.11466000
 H                 -2.03392900    4.35658000   -1.17024300
 C                 -4.09434600    3.92319500   -0.68360600
 H                 -7.08707200   -0.91603800   -0.35130600
 C                  6.37982200    2.58695300    0.29231200
 C                 -4.46387700    2.04504300    0.79379800
 H                 -5.14436400    1.37392800    1.32050700
 C                 -4.96440100    3.09127000    0.02061300
 H                 -2.68686700    0.98164500    1.42720300
 C                  3.37829700   -2.06481700   -0.29778400
 H                  3.07899700   -1.09468000    0.10954000
 C                  4.65758400   -2.24048500   -0.82133500
 H                 -6.04292200    3.25244200   -0.04272300
 C                  2.84085300   -4.35485100   -0.90533700
 H                 -4.48778700    4.74272000   -1.28905900
 C                  5.00874700    4.40507200   -0.47316500
 H                  2.12497200   -5.18024500   -0.93343800
 C                  4.12572400   -4.52091000   -1.41617900
 H                  7.36200400    2.17393100    0.53921700
 C                  6.27402100    3.89953900   -0.16997300
 H                  7.16426900    4.52072300   -0.29062900
 H                  5.35876500   -1.40283700   -0.79993400
 C                  5.03384500   -3.46316100   -1.37593900
 H                  4.90427700    5.43181700   -0.83540300
 H                  6.03931000   -3.59243700   -1.78367800
 H                  4.41763900   -5.48041500   -1.84914300
 H                 -5.27784700   -2.07411100    0.92948600
 H                 -2.36051200   -0.55531900   -1.83252900
 H                  1.09951000   -3.05825900    3.49249000
 H                  2.52287100   -3.32984400    2.44910800
 H                  1.90274700   -1.67595700    2.69031400
 H                  0.24715200   -1.66697800   -2.24864600
 H                 -1.11270200   -2.82831500   -2.31323600
 H                  0.56320900   -3.40151000   -2.50797200
 H                 -0.04871700    2.64021600   -2.87384600
 H                 -1.52729400    1.83155100   -2.27513500
 H                 -0.03964100    0.89053400   -2.56629800
 H                  5.32940500    0.76860300    0.81456800
 H                  2.88642100    4.02374100   -0.56019100
 H                  0.41393800    2.77715600    3.27265100
 H                 -1.27611200    3.06418800    2.77371500
 H                 -0.69124900    1.39340700    3.02055600
 C                 -2.64499300   -2.58400100    1.56876900
 O                 -3.48729800   -2.90780700    2.37144700


%nprocshared=24
%mem=24GB
# freq def2tzvp empiricaldispersion=gd3bj pbe1pbe

Int13

0 1
 Si                -0.87939400   -2.39956700    0.14635600
 N                 -2.49906300   -2.65317900    0.97710600
 N                 -2.19093100   -1.88949400   -1.00998500
 N                  0.30375800   -3.40040400   -0.21794400
 C                 -3.10431500   -2.04197700   -0.05282600
 N                 -0.48199800   -0.71524000    0.68807700
 Si                -0.02255000    1.01322700    0.23403400
 N                  1.36264000    0.76556700   -1.04244000
 N                  1.64258100    0.97397200    1.06960900
 N                 -0.54542900    2.73087800   -0.01674100
 C                  2.27556800    0.77037200   -0.08908000
 N                 -0.92544800    0.01012900    1.60969200
 C                 -2.93449800   -2.69733600    2.35069400
 C                 -2.33484500   -1.30394300   -2.31733300
 C                  1.54099900    0.82039300   -2.46072300
 C                  1.64880400   -3.49767400   -0.01171400
 C                  2.13837300    0.74651500    2.39477900
 C                 -0.48317900    4.11233200    0.11360000
 C                 -4.48824500   -1.56055100   -0.10254300
 C                 -5.54505600   -2.41490800    0.24170700
 C                 -4.73983400   -0.23458100   -0.48539000
 C                  3.72200800    0.57034300   -0.25844500
 C                 -1.46253100    4.94572500   -0.45219000
 C                 -1.36236900    6.32589100   -0.30266600
 C                  0.58342500    4.68382500    0.82334100
 C                  2.47214000   -4.11990400   -0.97887400
 C                  2.29620700   -3.00268100    1.14714500
 C                 -0.30156900    6.89411800    0.40388000
 H                 -0.23186300    7.97843500    0.51627600
 C                  0.66980600    6.06457000    0.96603600
 H                  1.50462500    6.49942500    1.52192400
 H                 -5.33859300   -3.45091100    0.52039900
 C                 -6.85354700   -1.94581000    0.19792600
 H                 -2.12756300    6.96873200   -0.74573300
 C                  3.84631300   -4.23935800   -0.79451200
 C                 -6.05411600    0.22588500   -0.50689600
 H                 -6.25010100    1.26183600   -0.79148800
 C                 -7.10712900   -0.62397700   -0.17124200
 H                 -3.92204100    0.44884800   -0.74522300
 C                  4.18873800   -0.55205700   -0.95194100
 H                  3.48202400   -1.29487600   -1.33017000
 C                  5.55851500   -0.74602900   -1.10558100
 H                 -8.13535900   -0.25534800   -0.19824300
 C                  4.62928600    1.48865000    0.28538100
 H                 -7.67944300   -2.61360800    0.45242800
 C                  3.67024100   -3.12340400    1.32334400
 H                  4.25623400    2.36222400    0.82502700
 C                  5.99643800    1.29389800    0.11652800
 H                  4.44682000   -4.73454000   -1.56335600
 C                  4.46212400   -3.74507300    0.35702200
 H                  5.54007900   -3.84422600    0.50103800
 H                  5.91788000   -1.63506800   -1.62729100
 C                  6.46090000    0.17698600   -0.57963000
 H                  4.13038900   -2.72839700    2.23373400
 H                  7.53517600    0.02225300   -0.70545800
 H                  6.70386800    2.01600900    0.53030700
 H                 -2.28515000    4.48416200   -1.00001300
 H                  1.33743100    4.02242700    1.25733000
 H                  0.92539400    1.63154000   -2.88144200
 H                  2.59236200    1.00585200   -2.72763100
 H                  1.22734400   -0.12275500   -2.93863700
 H                  1.41356200    0.13980900    2.96152200
 H                  2.28012400    1.69041800    2.94705900
 H                  3.09671900    0.20632800    2.37293700
 H                 -2.68304500   -3.67313200    2.78996900
 H                 -4.02082600   -2.55166400    2.42013000
 H                 -2.44158800   -1.90179800    2.93249200
 H                  1.99079600   -4.51387600   -1.87666800
 H                  1.68518300   -2.53038900    1.92227100
 H                 -1.54418500   -1.70491500   -2.96571600
 H                 -3.30990400   -1.56710200   -2.75301700
 H                 -2.25316400   -0.20451600   -2.27940000
 C                 -1.42320000    1.86630400   -0.63469700
 O                 -2.45893100    2.05283900   -1.26162900


%nprocshared=24
%mem=24GB
# freq def2tzvp empiricaldispersion=gd3bj pbe1pbe

Int14

0 1
 Si                -0.10782000   -1.85186900    0.24537200
 N                 -1.73769000   -2.16480400    1.04260000
 N                 -1.37777800   -1.85830900   -1.05776600
 N                  1.20529500   -2.75843800    0.08346500
 C                 -2.34114800   -1.97934000   -0.13833900
 N                  0.06234100   -0.07764300    0.67163100
 Si                 0.17246200    1.23553500   -0.61967800
 N                  1.78704900    0.55907900   -1.37571800
 N                  1.55956600    2.27615600   -0.10112000
 N                 -1.40868800    2.09295400   -0.38109000
 C                  2.46162400    1.46874900   -0.70017000
 N                  0.15157800    0.22363800    1.87271700
 C                 -2.28233400   -1.94028700    2.35862500
 C                 -1.47848100   -1.90092300   -2.49380300
 C                  2.26637800   -0.40294400   -2.32679200
 C                  2.48291600   -2.71717700    0.55884200
 C                  1.75789500    3.12326600    1.04899100
 C                 -2.46868900    2.59195800    0.37344900
 C                 -3.78263100   -1.86798600   -0.36898200
 C                 -4.66535900   -2.74108000    0.28351000
 C                 -4.27808500   -0.87111000   -1.22244100
 C                  3.92177200    1.57709800   -0.59908300
 C                 -3.68492500    2.95726700   -0.22473900
 C                 -4.72769800    3.42344300    0.57099500
 C                 -2.31407100    2.69375700    1.76355800
 C                  3.53422100   -3.28601700   -0.20043800
 C                  2.84293600   -2.11359000    1.79041800
 C                 -4.57495400    3.53223000    1.95354300
 H                 -5.39822500    3.90025300    2.57009600
 C                 -3.36500100    3.16419500    2.54416400
 H                 -3.23959800    3.23912600    3.62728900
 H                 -4.27130300   -3.52260300    0.93659800
 C                 -6.03507100   -2.62207100    0.07783200
 H                 -5.67358600    3.70771500    0.10279700
 C                  4.85312500   -3.25158100    0.24189600
 C                 -5.65263800   -0.74951000   -1.40465000
 H                 -6.03848200    0.03926300   -2.05383400
 C                 -6.52915400   -1.62272500   -0.76196800
 H                 -3.60011400   -0.17023900   -1.71826400
 C                  4.67700200    0.43549600   -0.29942900
 H                  4.18438100   -0.52267900   -0.11825200
 C                  6.06163700    0.53558200   -0.19645200
 H                 -7.60661000   -1.52457500   -0.91454100
 C                  4.55774800    2.81018500   -0.80023500
 H                 -6.72164400   -3.30966200    0.57642300
 C                  4.16338000   -2.08485800    2.22527600
 H                  3.96371800    3.69293900   -1.04797800
 C                  5.94286500    2.89661100   -0.70840500
 H                  5.63522700   -3.70699700   -0.37259600
 C                  5.18481700   -2.65184500    1.45894000
 H                  6.21908300   -2.63662100    1.81046500
 H                  6.63826300   -0.35690400    0.05450300
 C                  6.69440700    1.76033200   -0.40318300
 H                  4.39910700   -1.60934100    3.18155700
 H                  7.78185800    1.83287000   -0.32509800
 H                  6.43986200    3.85469500   -0.87613600
 H                 -3.79130800    2.86186400   -1.30589600
 H                 -1.36956600    2.36912100    2.20949500
 H                  1.64327000   -0.36148000   -3.23394200
 H                  3.30889000   -0.19750500   -2.61011900
 H                  2.20650300   -1.42110000   -1.90899600
 H                  1.41953600    2.60491100    1.96047600
 H                  1.17699900    4.04967500    0.93335300
 H                  2.81897900    3.38568800    1.15888900
 H                 -2.38225000   -2.88702500    2.91223200
 H                 -3.26699100   -1.45357000    2.30230600
 H                 -1.59224600   -1.28251300    2.90879300
 H                  3.27537100   -3.76884900   -1.14584600
 H                  2.05286100   -1.66348100    2.39956000
 H                 -0.58306500   -2.40003700   -2.89038600
 H                 -2.36293000   -2.47723200   -2.80253400
 H                 -1.55326600   -0.88931100   -2.92460500
 C                 -1.36048300    1.52743600   -1.62663500
 O                 -2.18517900    1.37956000   -2.51054000


%nprocshared=24
%mem=24GB
# freq def2tzvp empiricaldispersion=gd3bj pbe1pbe

Int15

0 1
 Si                -0.07707200   -1.45327200    0.11881400
 N                 -1.66970100   -1.44576800    1.08277100
 N                 -1.47000500   -1.97413000   -0.98388800
 N                  1.15259500   -2.47533400    0.35362500
 C                 -2.35827900   -1.68425500   -0.03655800
 Si                 0.20796200    0.70249600   -0.72771000
 N                  1.90374600    0.33699900   -1.57967400
 N                  1.53084100    1.73530800   -0.00432900
 N                 -1.37605600    1.63411300   -0.40656500
 C                  2.49972900    1.14980300   -0.73709100
 C                 -2.16322700   -0.98575800    2.34829900
 C                 -1.68319200   -2.24031400   -2.37834700
 C                  2.47878500   -0.54175200   -2.55179500
 C                  2.42275000   -2.38776600    0.81354000
 C                  1.66366300    2.51125600    1.19486300
 C                 -2.42218100    2.16240600    0.33816700
 C                 -3.81343600   -1.56353200   -0.20232800
 C                 -4.67808100   -2.18966900    0.70505300
 C                 -4.33376100   -0.79258700   -1.25065700
 C                  3.94576800    1.38600400   -0.60673400
 C                 -3.66792200    2.46127000   -0.24143900
 C                 -4.70190100    2.94731700    0.55271900
 C                 -2.23432500    2.39265100    1.70980000
 C                  3.45409300   -3.17759800    0.23877000
 C                  2.81240500   -1.54516500    1.89013000
 C                 -4.51785000    3.15649100    1.92006900
 H                 -5.33547700    3.53877200    2.53508900
 C                 -3.27492200    2.88235500    2.49213100
 H                 -3.11389200    3.05354400    3.55967000
 H                 -4.26941500   -2.79678400    1.51545700
 C                 -6.05475400   -2.05476700    0.55801700
 H                 -5.66889100    3.16818700    0.09347200
 C                  4.76051600   -3.13386800    0.71411100
 C                 -5.71259600   -0.65042000   -1.37890000
 H                 -6.11574200   -0.03467800   -2.18587200
 C                 -6.57234300   -1.28210300   -0.48175500
 H                 -3.66299200   -0.26901700   -1.93699700
 C                  4.81368100    0.30195200   -0.43419800
 H                  4.41793300   -0.71357400   -0.36540400
 C                  6.18158000    0.52925300   -0.30862200
 H                 -7.65371900   -1.17008600   -0.59061600
 C                  4.45326000    2.69153000   -0.66252600
 H                 -6.72744400   -2.55247000    1.25990200
 C                  4.12083900   -1.50740300    2.35861300
 H                  3.77320200    3.53286300   -0.81578300
 C                  5.82304900    2.90770700   -0.54955500
 H                  5.51917100   -3.76794400    0.24554800
 C                  5.11312100   -2.30192300    1.78061700
 H                  6.13775500   -2.27845500    2.15776700
 H                  6.84918100   -0.32051900   -0.15248500
 C                  6.68713300    1.82663700   -0.36867100
 H                  4.37082700   -0.84576400    3.19312500
 H                  7.76180800    1.99927800   -0.27272200
 H                  6.21899900    3.92429200   -0.60371500
 H                 -3.79642100    2.30261600   -1.31216900
 H                 -1.25856300    2.17575500    2.15045800
 H                  1.84262800   -0.55936300   -3.44965400
 H                  3.48718600   -0.21327700   -2.84572900
 H                  2.54605400   -1.56886200   -2.15459300
 H                  1.41030300    1.91776100    2.09029500
 H                  0.99350800    3.38335500    1.16082100
 H                  2.69547600    2.86843500    1.31682200
 H                 -1.39156700   -0.37028500    2.83116500
 H                 -2.38874600   -1.82603600    3.02612500
 H                 -3.06442500   -0.36445800    2.23519900
 H                  3.18123500   -3.84415400   -0.58291900
 H                  2.04040500   -0.93483100    2.36986500
 H                 -0.88924500   -2.91181700   -2.73489500
 H                 -2.65302900   -2.73481700   -2.53603700
 H                 -1.66298400   -1.31431900   -2.97798400
 C                 -1.28409500    1.25139400   -1.71169600
 O                 -2.05881900    1.28054200   -2.65205200


%nprocshared=24
%mem=24GB
# freq def2tzvp empiricaldispersion=gd3bj pbe1pbe

Int16

0 1
 Si                 1.63361200   -1.47249800   -0.01014400
 N                  0.44973100   -2.39817800    1.05348900
 N                  0.31597500   -2.17444000   -1.08320500
 N                  3.22268900   -1.40114400   -0.14105100
 C                 -0.39323200   -2.45950600    0.00954700
 N                  0.96815400    0.21939100    0.15614700
 Si                -0.94700400    1.97072900    0.21378700
 N                  0.20940300    2.90295700   -0.81131800
 N                  0.34784900    2.77497400    1.32447500
 N                 -3.87701700    1.86414200    0.88486600
 C                  1.04771500    3.03629600    0.23058000
 N                 -0.25565400    0.28352900    0.28292700
 C                  0.04521700   -2.26865800    2.42742400
 C                 -0.19197100   -1.97947500   -2.41024000
 C                  0.57899100    2.85672500   -2.19841200
 C                  4.35168700   -2.16436200   -0.20439900
 C                  0.89516600    2.57850900    2.63494900
 C                 -5.01820900    1.38471600    0.23801100
 C                 -1.82814600   -2.78326900    0.07549800
 C                 -2.22736300   -4.02379400    0.58979300
 C                 -2.78870100   -1.85446000   -0.34719300
 C                  2.47741700    3.39841000    0.15091700
 C                 -5.18376800    1.28608900   -1.15798600
 C                 -6.35744900    0.75576800   -1.68966700
 C                 -6.06935000    0.95427200    1.06594800
 C                  5.55556000   -1.58954500   -0.66969000
 C                  4.40201400   -3.52087500    0.19063700
 C                 -7.38217900    0.30782900   -0.85578900
 H                 -8.29621100   -0.11254100   -1.28182900
 C                 -7.23109300    0.41212500    0.52813700
 H                 -8.02937900    0.07325000    1.19347600
 H                 -1.47365100   -4.74758200    0.90964300
 C                 -3.58203200   -4.33333300    0.67536300
 H                 -6.46923900    0.68656000   -2.77500700
 C                  6.73274300   -2.32641500   -0.73732300
 C                 -4.14202600   -2.16750100   -0.24488500
 H                 -4.88747500   -1.43086100   -0.55328900
 C                 -4.53761000   -3.40442400    0.26330600
 H                 -2.47885300   -0.87420400   -0.71557300
 C                  3.46301200    2.40355100    0.10235400
 H                  3.17878500    1.34754700    0.10815500
 C                  4.80345400    2.77765800    0.03507200
 H                 -5.60087000   -3.64258400    0.34294400
 C                  2.83443600    4.75188100    0.12672400
 H                 -3.89243000   -5.30369600    1.06945900
 C                  5.58316500   -4.25125500    0.12639500
 H                  2.05863500    5.52055400    0.16487400
 C                  4.17848500    5.11134700    0.05867100
 H                  7.64475300   -1.84904100   -1.10695900
 C                  6.76088000   -3.66370400   -0.33879600
 H                  7.68707600   -4.24038100   -0.39001300
 H                  5.57014600    2.00013300    0.00049100
 C                  5.16278700    4.12469000    0.01367400
 H                  5.58435500   -5.29802100    0.44355900
 H                  6.21656300    4.40854300   -0.03867900
 H                  4.45692400    6.16745500    0.04178700
 H                 -4.38025400    1.61494700   -1.81529600
 H                 -5.93214300    1.04798800    2.14500500
 H                 -0.33784700    2.84423100   -2.80222500
 H                  1.17209500    3.74018300   -2.47720900
 H                  1.16975300    1.95422900   -2.43399900
 H                  1.27712000    1.54928600    2.75899000
 H                  0.11719900    2.75528800    3.39029700
 H                  1.72828500    3.27297300    2.81970200
 H                  0.93093900   -2.35707700    3.07060800
 H                 -0.66595000   -3.05665200    2.71213400
 H                 -0.43556300   -1.29141300    2.61402500
 H                  5.53012200   -0.54398900   -0.98644400
 H                  3.48462900   -3.98927900    0.55976300
 H                  0.60178100   -2.18801100   -3.14056100
 H                 -1.03697800   -2.65558000   -2.60604600
 H                 -0.54316600   -0.94304400   -2.55997100
 C                 -2.74106900    1.90939300    0.33062200
 O                 -2.30259400    1.56435400   -0.91157500


%nprocshared=24
%mem=24GB
# freq def2tzvp empiricaldispersion=gd3bj pbe1pbe

Int17

0 1
 Si                -0.30004200    2.37867000   -0.09603300
 N                  1.15837400    3.14326100    0.72502900
 N                  1.15145500    2.08688200   -1.14732500
 N                 -1.70169300    2.94684000   -0.59774000
 C                  1.94731200    2.54892300   -0.18200000
 N                 -0.26126700    0.73771200    0.70206000
 Si                -0.13593500   -1.10480200    0.65214000
 N                 -1.38693100   -1.58859200   -0.64128600
 N                 -1.78281100   -1.43487300    1.45334400
 N                  2.19411300   -3.08131900    0.79770300
 C                 -2.34327900   -1.68496200    0.27116900
 N                  0.37171000    0.35816100    1.72197100
 C                  1.49691700    3.47392000    2.08713000
 C                  1.50219000    1.38449800   -2.35193300
 C                 -1.42029100   -1.91435800   -2.03368500
 C                 -3.01540900    2.62167900   -0.41221600
 C                 -2.43068500   -1.16837200    2.70264400
 C                  3.44826600   -3.03187800    0.18355000
 C                  3.39217700    2.31356800   -0.08691700
 C                  4.29519100    3.36428600    0.11924500
 C                  3.84772700    0.98955100   -0.17646400
 C                 -3.76429100   -1.96726000    0.02472300
 C                  3.64290200   -2.82209800   -1.19444900
 C                  4.92586500   -2.80827300   -1.73547400
 C                  4.58119900   -3.23695500    0.98876700
 C                 -3.94033600    2.77422900   -1.47133800
 C                 -3.52992600    2.12548400    0.81091200
 C                  6.04486600   -2.99255000   -0.92193600
 H                  7.04927000   -2.97973600   -1.35165000
 C                  5.86202900   -3.20674600    0.44535000
 H                  6.72728500   -3.36289900    1.09517900
 H                  3.93458400    4.39422600    0.17396900
 C                  5.65460700    3.08636100    0.22612300
 H                  5.05366800   -2.64803500   -2.80955500
 C                 -5.28409400    2.44830100   -1.31507800
 C                  5.20811400    0.72151000   -0.04963900
 H                  5.55363900   -0.31392500   -0.10638300
 C                  6.10860100    1.76829000    0.14652200
 H                  3.13372400    0.17024700   -0.31058100
 C                 -4.47438100   -1.17078900   -0.88103400
 H                 -3.98189100   -0.32894200   -1.37402900
 C                 -5.82555400   -1.41984100   -1.10379600
 H                  7.17651200    1.55647400    0.23945100
 C                 -4.41150600   -3.00260900    0.71077900
 H                  6.36491200    3.90296600    0.37341500
 C                 -4.87377100    1.79909100    0.95891800
 H                 -3.85012300   -3.61775600    1.41776000
 C                 -5.75906300   -3.25310700    0.47179600
 H                 -5.96823200    2.58703100   -2.15751200
 C                 -5.76776700    1.95744600   -0.10057900
 H                 -6.82362800    1.70634800    0.02040500
 H                 -6.38116800   -0.78132500   -1.79321400
 C                 -6.46543100   -2.46254300   -0.43582000
 H                 -5.23014200    1.41979400    1.92111800
 H                 -7.52538000   -2.65669100   -0.61635100
 H                 -6.26194800   -4.06800400    0.99723000
 H                  2.77425600   -2.66894100   -1.83577500
 H                  4.42315800   -3.41684200    2.05414000
 H                 -0.55462700   -2.54436600   -2.28957300
 H                 -2.34023000   -2.45881200   -2.29395700
 H                 -1.37097600   -1.00592800   -2.65716700
 H                 -1.99010400   -0.26941300    3.16237300
 H                 -2.30398200   -2.00078700    3.41411700
 H                 -3.50677800   -0.98890100    2.55940600
 H                  0.92340000    4.35657400    2.40223300
 H                  2.56721000    3.70292800    2.17677900
 H                  1.26287300    2.62960600    2.75557400
 H                 -3.56494800    3.16427400   -2.41997800
 H                 -2.84515600    2.01740000    1.65745800
 H                  0.77538100    1.64031500   -3.13543400
 H                  2.50479800    1.68171400   -2.69053900
 H                  1.49429200    0.29511500   -2.18701100
 C                  1.30096100   -2.22579600    0.52455100
 O                  1.37056600   -1.14729800   -0.32407600


%nprocshared=24
%mem=24GB
# freq def2tzvp empiricaldispersion=gd3bj pbe1pbe

Int18

0 1
 Si                -0.20325200    1.61837200    0.08599300
 N                 -1.53017500    2.35603700   -0.96323300
 N                 -1.79404000    1.33216000    0.90533600
 N                  0.96328000    2.23735200    1.00584600
 C                 -2.45125500    1.87412400   -0.11753900
 N                  0.38496900    0.28326800   -1.04391300
 Si                 0.61308200   -1.44089500   -0.43203100
 N                  2.03459400   -1.41044000    0.66832600
 N                  2.13708300   -1.91435800   -1.41176600
 N                 -1.97777800   -2.97812500   -0.61439700
 C                  2.88281500   -1.64195200   -0.34476300
 N                  0.85387000    0.75902500   -2.08411500
 C                 -1.69623600    2.73998500   -2.33891000
 C                 -2.27093200    0.89095500    2.18452200
 C                  2.29021300   -1.11945100    2.05156000
 C                  2.29446200    2.48457400    0.88525300
 C                  2.52785500   -1.91744500   -2.79567300
 C                 -3.17750400   -2.92322900    0.09653800
 C                 -3.90449700    1.87686900   -0.30244100
 C                 -4.55921900    3.02227200   -0.77626300
 C                 -4.63837100    0.71689800   -0.01303600
 C                  4.34446200   -1.56707700   -0.26922400
 C                 -3.27517800   -2.74968700    1.49074200
 C                 -4.52174800   -2.70017700    2.11064700
 C                 -4.36561600   -3.06864600   -0.64020800
 C                  3.10452600    2.55174000    2.04813300
 C                  2.95321900    2.68871100   -0.35563900
 C                 -5.69462400   -2.81902000    1.36446600
 H                 -6.66870800   -2.77917300    1.85770800
 C                 -5.60731100   -3.00830900   -0.01611000
 H                 -6.51684000   -3.11966100   -0.61253300
 H                 -3.98496600    3.92615500   -0.98973400
 C                 -5.93926100    3.00970200   -0.94778700
 H                 -4.57659000   -2.56684800    3.19440400
 C                  4.46818900    2.81630300    1.97451300
 C                 -6.01690900    0.70934600   -0.20301300
 H                 -6.57636600   -0.20302700    0.01165200
 C                 -6.66735400    1.85326500   -0.66423800
 H                 -4.13223600   -0.18745600    0.33334400
 C                  4.94782500   -0.45863600    0.33923000
 H                  4.34007400    0.35893100    0.73309600
 C                  6.33599600   -0.38144700    0.40112600
 H                 -7.75067100    1.84444500   -0.80618900
 C                  5.13386800   -2.59419600   -0.80582000
 H                 -6.45037400    3.90628500   -1.30523100
 C                  4.31730800    2.95207700   -0.41897100
 H                  4.65690200   -3.46226100   -1.26628600
 C                  6.51993400   -2.51406400   -0.72467800
 H                  5.05296400    2.87163100    2.89750100
 C                  5.09229800    3.02212100    0.74123900
 H                  6.16025000    3.24571900    0.68585500
 H                  6.79602000    0.49665700    0.85851800
 C                  7.12111800   -1.40651300   -0.12423000
 H                  4.78422600    3.10882100   -1.39561300
 H                  8.21047900   -1.34298100   -0.06845400
 H                  7.13522500   -3.31943900   -1.13180000
 H                 -2.36278400   -2.65830000    2.08010000
 H                 -4.27911300   -3.22482900   -1.71730800
 H                  1.46793000   -1.53242400    2.65214900
 H                  3.23496300   -1.57773200    2.37780700
 H                  2.33741100   -0.03316500    2.22935800
 H                  2.06735700   -1.04618400   -3.28877300
 H                  2.18703800   -2.84033900   -3.28907300
 H                  3.62013400   -1.84485200   -2.89650100
 H                 -1.68422600    3.83610700   -2.45365300
 H                 -2.64092800    2.35335300   -2.75042400
 H                 -0.85286800    2.32839500   -2.91246400
 H                  2.61342600    2.41445600    3.01477200
 H                  2.35814900    2.64644100   -1.27257000
 H                 -1.57544300    1.24604700    2.95891700
 H                 -3.27076000    1.29934000    2.38966200
 H                 -2.30820200   -0.20676400    2.22267100
 C                 -0.96569800   -2.29931400   -0.27232700
 O                 -0.76574600   -1.41439100    0.74080300


%nprocshared=24
%mem=24GB
# freq def2tzvp empiricaldispersion=gd3bj pbe1pbe

Int19

0 1
 Si                 0.32094300   -1.61833100    0.22469500
 N                 -1.12845900   -1.97729800    1.30401500
 N                 -1.11477200   -2.12436300   -0.83890700
 N                  1.73280000   -2.36764800    0.43030300
 C                 -1.91305100   -2.07399000    0.21856400
 Si                 0.24662600    0.69684200    0.10017600
 N                  1.63678800    1.44246900   -0.79575000
 N                  1.66857400    1.11241000    1.31985100
 N                 -2.40440200    1.95179100    0.77252300
 C                  2.41842800    1.47123000    0.29261400
 C                 -1.54482200   -1.49891900    2.60062700
 C                 -1.46243200   -2.19260900   -2.22772500
 C                  1.94556200    1.81797200   -2.14454100
 C                  2.97163200   -2.30021200   -0.11576500
 C                  2.12008800    0.66497400    2.60695900
 C                 -3.60694100    2.25344000    0.13444300
 C                 -3.37938100   -1.99142600    0.20644800
 C                 -4.15824200   -2.84530800    0.99729400
 C                 -3.98779800   -0.99902800   -0.57101200
 C                  3.85030500    1.80439100    0.31837900
 C                 -3.76624300    2.44520400   -1.25337800
 C                 -5.01894200    2.74673400   -1.78394400
 C                 -4.74048400    2.38874000    0.95549000
 C                  3.19425100   -2.14656600   -1.51133500
 C                  4.13357500   -2.40740700    0.69121200
 C                 -6.13816100    2.85975500   -0.95825700
 H                 -7.11672400    3.09604600   -1.38298800
 C                 -5.98913000    2.67850700    0.41808100
 H                 -6.85469400    2.77117000    1.07931700
 H                 -3.67834400   -3.62416000    1.59435500
 C                 -5.54250300   -2.70615800    1.00012200
 H                 -5.12094900    2.89628800   -2.86237800
 C                  4.47574700   -2.12687100   -2.05434300
 C                 -5.37086400   -0.84739800   -0.54028100
 H                 -5.83307300   -0.04035600   -1.11274300
 C                 -6.14672000   -1.70364100    0.23904400
 H                 -3.37072400   -0.31534100   -1.15722900
 C                  4.74880000    1.05900400   -0.45161400
 H                  4.39218100    0.22081500   -1.05476800
 C                  6.10763100    1.35680700   -0.40005400
 H                 -7.23258600   -1.58488400    0.26094100
 C                  4.31197200    2.84395800    1.13603200
 H                 -6.15423400   -3.37824300    1.60609000
 C                  5.40947800   -2.37595600    0.14194200
 H                  3.60159000    3.42097500    1.73285100
 C                  5.67031300    3.14485500    1.16800100
 H                  4.59542500   -2.02416400   -3.13712800
 C                  5.60169100   -2.24073200   -1.23617100
 H                  6.60689200   -2.23512800   -1.66342500
 H                  6.80643300    0.75489400   -0.98450900
 C                  6.56797200    2.40019900    0.40160000
 H                  6.27581400   -2.46332500    0.80409000
 H                  7.63502200    2.63294000    0.43539900
 H                  6.03103200    3.96252100    1.79601900
 H                 -2.89852600    2.34821500   -1.90556600
 H                 -4.60361200    2.25194500    2.03008200
 H                  1.01555300    2.12793500   -2.64121400
 H                  2.65616600    2.65766000   -2.16596300
 H                  2.38180900    0.98001000   -2.71374200
 H                  2.07813800   -0.43688700    2.66068300
 H                  1.48180700    1.08341500    3.39956800
 H                  3.15935700    0.97204700    2.79381600
 H                 -0.66279000   -1.46609500    3.25402700
 H                 -2.27772500   -2.17425400    3.06439000
 H                 -1.98218800   -0.48704600    2.54402800
 H                  2.32062700   -2.07696200   -2.16718700
 H                  3.99486300   -2.52835300    1.76810100
 H                 -0.72617600   -2.81353500   -2.75887300
 H                 -2.45804400   -2.64036000   -2.36060600
 H                 -1.46763900   -1.18690100   -2.67882100
 C                 -1.39754900    1.45468600    0.17406600
 O                 -1.18243300    1.04162800   -1.08550700


%nprocshared=24
%mem=24GB
# freq def2tzvp empiricaldispersion=gd3bj pbe1pbe

Int20

0 1
 Si                -0.06058600   -0.16427800    0.86601800
 N                  1.64510900   -0.46737500    1.52919000
 N                  0.89288200   -1.25746000   -0.32442700
 N                  0.00875900    1.40718400    0.10978900
 C                  1.97746900   -1.14447700    0.43421200
 Si                -1.40308800    2.16591800   -0.74707000
 N                 -2.76196900    1.57589100    0.44193800
 N                 -2.29928000    0.56413500   -1.38987900
 C                 -3.14528600    0.60078500   -0.35820400
 C                  2.39852100   -0.30459200    2.73617100
 C                  0.81916200   -1.61668700   -1.70816600
 C                 -3.16813000    1.79976800    1.79583600
 C                  1.28666300    1.97131400   -0.10431000
 C                 -2.54309200   -0.09372400   -2.63867600
 C                  3.33008100   -1.61842400    0.10211800
 C                  4.39410500   -0.70884100    0.14820300
 C                  3.55497700   -2.94586900   -0.27956900
 C                 -4.29904100   -0.30038900   -0.14481000
 C                  1.91205900    1.91373300   -1.35880400
 C                  1.97354500    2.60123700    0.94596400
 H                  4.20310200    0.33287600    0.41829000
 C                  5.67627900   -1.13114400   -0.19010500
 C                  3.18336800    2.45312000   -1.55322500
 C                  4.84325400   -3.36387100   -0.60223100
 H                  5.02191800   -4.40254600   -0.88900000
 C                  5.90234600   -2.45710500   -0.55994100
 H                  2.72029000   -3.65008900   -0.30641000
 C                 -4.19973600   -1.27550600    0.85598700
 H                 -3.26199500   -1.33204900    1.42383700
 C                 -5.26902800   -2.14391500    1.06661800
 H                  6.91132400   -2.78643900   -0.81925300
 C                 -5.45419500   -0.20027200   -0.92700600
 H                  6.50372100   -0.41853500   -0.16759800
 C                  3.24682100    3.13038000    0.75597200
 H                 -5.52354100    0.56608000   -1.70322000
 C                 -6.51883100   -1.07027500   -0.70254400
 H                  3.64740200    2.39757400   -2.54121400
 C                  3.86207900    3.05579800   -0.49595200
 H                  4.85823700    3.47786900   -0.64767700
 H                 -5.19651300   -2.90957700    1.84295600
 C                 -6.42604900   -2.04184100    0.29404600
 H                  3.75887500    3.61958900    1.58887100
 H                 -7.26178200   -2.72444000    0.46766000
 H                 -7.42509800   -0.98897900   -1.30743900
 H                 -2.99289700    2.85269300    2.06014000
 H                 -4.23968000    1.58217800    1.93262100
 H                 -2.58709600    1.14678100    2.46879000
 H                 -1.59215700   -0.23530400   -3.17366400
 H                 -3.20953000    0.48003200   -3.30850400
 H                 -2.99597000   -1.08635600   -2.48217700
 H                  1.73435700   -0.44395600    3.60221300
 H                  2.84281100    0.70264600    2.80237300
 H                  3.21048100   -1.04429300    2.79915400
 H                  1.38296800    1.43794000   -2.18760600
 H                  1.47607600    2.67461900    1.91593900
 H                  0.38970200   -0.78545100   -2.28909500
 H                  1.81388700   -1.84571100   -2.11831700
 H                  0.16736900   -2.49304300   -1.85238600
 O                 -1.28592200   -0.69486500    1.64620700


%nprocshared=24
%mem=24GB
# freq def2tzvp empiricaldispersion=gd3bj pbe1pbe

Int21

0 1
 Si                 1.93515700   -0.25560200   -0.15383700
 N                  3.33920400   -0.57150300   -1.22794400
 N                  3.37559700   -0.07057300    0.86426200
 N                  0.50378000   -1.05185700    0.10875500
 C                  4.17258300   -0.15870100   -0.22465100
 N                  0.89336000    1.23626800   -0.63322100
 Si                -0.62130900    0.47007100    0.39340900
 N                 -2.11420600   -0.53286400    0.93245100
 N                 -1.78102800    0.16330600   -1.06681700
 N                 -1.25928700    2.08276100    1.01126700
 C                 -2.63478900   -0.48690000   -0.28391200
 N                  1.05617700    2.15839100   -1.36604700
 C                  3.44512000   -0.18257900   -2.61946100
 C                  3.68837300    0.17115100    2.24663000
 C                 -2.75809900   -0.83252600    2.17428900
 C                  0.12659000   -2.34555200    0.49226300
 C                 -1.76206300    0.22689100   -2.49408800
 C                 -2.25984900    2.99495500    0.69019000
 C                  5.57747500    0.17659000   -0.33104400
 C                  6.41087700   -0.56481000   -1.19241100
 C                  6.14308800    1.21070700    0.43903300
 C                 -3.93106000   -1.05154800   -0.69299800
 C                 -3.13243100    3.50017100    1.66389300
 C                 -4.14906100    4.37918000    1.30093800
 C                 -2.41924900    3.39326600   -0.64503200
 C                  0.21153900   -2.76210500    1.82905400
 C                 -0.40837900   -3.22810400   -0.45635800
 C                 -4.32240200    4.75537600   -0.03169400
 H                 -5.12830000    5.43789700   -0.31176300
 C                 -3.44853200    4.26051200   -1.00092200
 H                 -3.55753900    4.56861600   -2.04435100
 H                  5.99205100   -1.39824700   -1.75985400
 C                  7.76452900   -0.27004200   -1.28522400
 H                 -4.82245400    4.76861100    2.06918300
 C                 -0.22560800   -4.03010700    2.20285400
 C                  7.49838900    1.49957500    0.33653300
 H                  7.92175400    2.31366800    0.92908800
 C                  8.31416400    0.76387500   -0.52421900
 H                  5.50991400    1.80999700    1.09375000
 C                 -4.24215200   -2.38027200   -0.37992300
 H                 -3.50960900   -2.99200300    0.15254600
 C                 -5.46696100   -2.91381400   -0.77154100
 H                  9.37918000    0.99373400   -0.59998500
 C                 -4.85188900   -0.25926900   -1.38880600
 H                  8.40134200   -0.85851600   -1.94962700
 C                 -0.84729300   -4.49495800   -0.07786500
 H                 -4.60776300    0.78352300   -1.60646000
 C                 -6.07949300   -0.79643400   -1.76650900
 H                 -0.15423500   -4.33832900    3.24912200
 C                 -0.75907800   -4.90271700    1.25328300
 H                 -1.10192000   -5.89670100    1.54952200
 H                 -5.70688800   -3.95310800   -0.53565000
 C                 -6.38555400   -2.12295900   -1.46204500
 H                 -1.26211000   -5.17005200   -0.83096700
 H                 -7.34841600   -2.54274100   -1.76304000
 H                 -6.80344600   -0.17489400   -2.29822500
 H                 -2.98802100    3.18958100    2.70024200
 H                 -1.68996000    3.04247700   -1.37901800
 H                 -2.56706700   -0.01663500    2.89040700
 H                 -3.84605700   -0.93990300    2.04866800
 H                 -2.35787800   -1.76315100    2.60922600
 H                 -0.75749500   -0.02992200   -2.86833100
 H                 -1.99802100    1.24099400   -2.85788000
 H                 -2.48370100   -0.47583200   -2.93885400
 H                  2.78876200   -0.82840100   -3.21845400
 H                  4.46979000   -0.29419600   -2.99521300
 H                  3.12354000    0.86655200   -2.75962700
 H                  0.59999800   -2.05858500    2.56913600
 H                 -0.48070600   -2.89577200   -1.49437100
 H                  3.87049900    1.23775700    2.45003600
 H                  2.82110100   -0.12338900    2.85063400
 H                  4.57095700   -0.40757100    2.55715300
 C                 -0.57733200    1.98559200    2.17133900
 O                  0.13561500    0.84972500    1.96880300


%nprocshared=24
%mem=24GB
# freq def2tzvp empiricaldispersion=gd3bj pbe1pbe

Int22

0 1
 Si                 0.81455000    0.53085500   -1.49724800
 N                  1.44260200   -0.96084100   -0.62770900
 N                  2.61420300    0.74116800   -1.22393900
 N                 -0.23943500    1.62646200   -0.81008100
 C                  2.66018300   -0.42689000   -0.57211300
 Si                -1.48741700    1.29055700   -2.26762000
 N                 -3.06434600    1.06984400   -0.21132300
 N                 -2.03517700   -0.38226100   -1.57778500
 C                 -2.86476800   -0.16207100   -0.52136400
 C                  1.00007000   -2.29763900   -0.34687300
 C                  3.51586400    1.85891500   -1.12574700
 C                 -3.81780300    1.47688700    0.93293800
 C                 -0.30175800    2.37267700    0.34522000
 C                 -2.02957100   -1.61918200   -2.31514700
 C                  3.83104200   -0.98755700    0.11186200
 C                  3.70173500   -1.50522100    1.40748200
 C                  5.07900300   -0.99411600   -0.52454700
 C                 -3.39348100   -1.33610900    0.24272900
 C                 -1.15293900    3.49106200    0.43349700
 C                  0.48750200    2.06007200    1.46950700
 H                  2.73142400   -1.47825000    1.90824600
 C                  4.81639900   -2.02223600    2.06021800
 C                 -1.20170400    4.25697300    1.59138400
 C                  6.18579900   -1.52681100    0.12871800
 H                  7.15612900   -1.54272300   -0.37201200
 C                  6.05568700   -2.03756000    1.42027400
 H                  5.17219300   -0.59817400   -1.53810500
 C                 -2.74328500   -1.72527300    1.41959700
 H                 -1.87995400   -1.14825900    1.76353600
 C                 -3.20063600   -2.81953600    2.15114200
 H                  6.92793500   -2.44925500    1.93312400
 C                 -4.51304500   -2.05414300   -0.18646200
 H                  4.71800100   -2.41399400    3.07476900
 C                  0.43905500    2.83880800    2.62358700
 H                 -5.02873900   -1.74979200   -1.10060000
 C                 -4.97217500   -3.14729400    0.54669400
 H                 -1.87445400    5.11800900    1.63203700
 C                 -0.40573200    3.94448300    2.69671900
 H                 -0.44830300    4.55280800    3.60271200
 H                 -2.68907500   -3.11244100    3.07156100
 C                 -4.31571300   -3.53429700    1.71428400
 H                  1.06418000    2.56978300    3.47974000
 H                 -4.67719300   -4.39117300    2.28790300
 H                 -5.85005800   -3.70064500    0.20412600
 H                 -4.53975100    2.25975100    0.64513600
 H                 -4.38081300    0.66009200    1.42287300
 H                 -3.15453400    1.93462800    1.68877300
 H                 -1.16002800   -1.61166900   -2.98771200
 H                 -2.93277900   -1.76176600   -2.93953600
 H                 -1.95541800   -2.49670400   -1.64989200
 H                  0.59431400   -2.75741800   -1.26035500
 H                  0.19410200   -2.28542500    0.40247400
 H                  1.82729800   -2.91918600    0.02312000
 H                 -1.77961900    3.73302500   -0.42705500
 H                  1.13334200    1.17703000    1.43597600
 H                  2.95444900    2.75732600   -0.82745600
 H                  4.29527400    1.67298200   -0.37309100
 H                  3.99929200    2.06196300   -2.09370300
 O                  0.10245300    0.39193100   -2.92051900


%nprocshared=24
%mem=24GB
# freq def2tzvp empiricaldispersion=gd3bj pbe1pbe

Int25

0 1
 Si                 0.45973100   -1.53290000    0.06789900
 N                  1.90538000   -1.60618800   -1.06975500
 N                  1.97998800   -1.58298300    1.07888500
 N                 -0.81442400   -2.44535500    0.23834400
 C                  2.69579300   -1.34513500   -0.02326300
 N                  0.17019700    0.28423500    0.04409200
 Si                 0.86109300    2.81624900    0.18296400
 N                 -0.66711500    2.74894700    1.19666700
 N                 -0.58439200    2.88476100   -0.95001800
 C                 -1.36913400    2.53953100    0.08129200
 N                  1.17465700    0.99115300    0.09835000
 C                  2.18367400   -1.24366100   -2.43066300
 C                  2.35894000   -1.22236800    2.41446400
 C                 -1.05186500    2.36794300    2.52344300
 C                 -2.11924100   -2.77805900    0.11072700
 C                 -0.81624700    2.50809200   -2.31665400
 C                  4.10313600   -0.90396900   -0.08118900
 C                  5.09572100   -1.86133400   -0.32549500
 C                  4.44682100    0.44219500    0.09735600
 C                 -2.75380300    2.04235800   -0.01480600
 C                 -2.89374900   -3.13222600    1.24101900
 C                 -2.77980800   -2.78208100   -1.14105800
 H                  4.81769900   -2.90907800   -0.46370000
 C                  6.43206300   -1.47359100   -0.38359400
 C                 -4.23978700   -3.46224300    1.12237000
 C                  5.78699100    0.81728000    0.03310200
 H                  6.05122700    1.86856200    0.16667100
 C                  6.77772300   -0.13465300   -0.20418900
 H                  3.66570300    1.18749200    0.26354500
 C                 -3.06973800    0.72962200    0.35552200
 H                 -2.27998700    0.06017400    0.69721100
 C                 -4.37704400    0.26829300    0.22744400
 H                  7.82631300    0.16845500   -0.25259600
 C                 -3.75256200    2.89351600   -0.50544600
 H                  7.20596100   -2.22151600   -0.57027500
 C                 -4.12423800   -3.11809000   -1.25100700
 H                 -3.50243400    3.91890900   -0.78884800
 C                 -5.06077200    2.42952500   -0.61739600
 H                 -4.80486700   -3.72924500    2.02008600
 C                 -4.87271900   -3.45986700   -0.12282600
 H                 -5.92830000   -3.72526300   -0.21274300
 H                 -4.60496600   -0.76796300    0.48864000
 C                 -5.37125200    1.11833500   -0.25555700
 H                 -4.59795600   -3.10826500   -2.23679900
 H                 -6.39566400    0.75249500   -0.35818400
 H                 -5.84087500    3.09519200   -0.99389300
 H                 -0.54271200    3.01134400    3.25405800
 H                 -2.13833900    2.47314900    2.65830600
 H                 -0.78425700    1.31727900    2.73699900
 H                 -1.85576600    2.70897100   -2.61201200
 H                 -0.62140100    1.43201800   -2.47828200
 H                 -0.15197000    3.08922300   -2.97006700
 H                  1.54999400   -1.83694800   -3.10363700
 H                  3.23642900   -1.44136900   -2.67933700
 H                  1.98626300   -0.17217000   -2.61369800
 H                 -2.40191000   -3.13858100    2.21638900
 H                 -2.20221600   -2.51091700   -2.02829700
 H                  1.76765500   -1.80760000    3.13130400
 H                  3.42521800   -1.43131800    2.58467300
 H                  2.18665400   -0.14781200    2.60572000
 O                  2.11493900    3.69242600    0.29614500


%nprocshared=24
%mem=24GB
# freq def2tzvp empiricaldispersion=gd3bj pbe1pbe

TS0

0 1
 Si                 1.32724900    2.00317400   -0.13829800
 N                  0.12803500    2.80761700   -1.27523800
 N                  0.17856000    3.00722800    0.86606300
 N                  2.89861100    2.01299800   -0.09188500
 C                 -0.59410100    3.17319900   -0.20600800
 N                  0.54963200    0.35444700    0.06918000
 Si                -1.30820800   -1.37811000    0.51985900
 N                  0.07579600   -2.05734400    1.47915500
 N                 -0.24649300   -2.33009600   -0.62769300
 N                 -2.94364300   -1.54137200    0.59434000
 C                  0.68851300   -2.37280700    0.33258400
 N                 -0.67632300    0.31923500    0.17533800
 C                 -0.40008800    2.50133700   -2.57666800
 C                 -0.20823800    3.12380600    2.24394800
 C                  0.70986700   -1.77932500    2.73579800
 C                  4.18824400    1.62709700   -0.19722200
 C                 -0.00316100   -2.32018200   -2.04322700
 C                 -3.87213900   -2.36846000    0.00090700
 C                 -1.98669000    3.64664900   -0.22042600
 C                 -2.31793700    4.82212000   -0.90548300
 C                 -2.97824000    2.91172700    0.43994600
 C                  2.10838300   -2.71968000    0.15169100
 C                 -5.21877200   -1.95656000   -0.05725200
 C                 -6.18819300   -2.76702300   -0.63746700
 C                 -3.54886200   -3.62944400   -0.54213100
 C                  5.02870700    1.56586300    0.93975400
 C                  4.75959600    1.24787000   -1.43515900
 C                 -5.85286200   -4.00608400   -1.18576600
 H                 -6.61752700   -4.63650100   -1.64479200
 C                 -4.52437500   -4.42727100   -1.13259800
 H                 -4.24187300   -5.39830300   -1.54898500
 H                 -1.53772800    5.39590000   -1.41153100
 C                 -3.63868700    5.26254500   -0.91980100
 H                 -7.22561400   -2.42226600   -0.66592300
 C                  6.35090500    1.14560600    0.84062200
 C                 -4.29734600    3.35407400    0.41106100
 H                 -5.06754800    2.76854000    0.91778500
 C                 -4.62769800    4.52840900   -0.26476200
 H                 -2.71357800    1.98089700    0.94208800
 C                  3.10450300   -1.75537700    0.34802800
 H                  2.82570800   -0.73574400    0.61616000
 C                  4.44033000   -2.08912200    0.14150200
 H                 -5.66400500    4.87381200   -0.28394400
 C                  2.45228500   -4.01868200   -0.24464900
 H                 -3.89721500    6.18412200   -1.44595700
 C                  6.08325200    0.83262200   -1.52501200
 H                  1.67136300   -4.76901300   -0.39116300
 C                  3.79165900   -4.34801400   -0.43566500
 H                  6.96849900    1.10993100    1.74265700
 C                  6.89521200    0.77262400   -0.39043500
 H                  7.93515800    0.44761200   -0.46499100
 H                  5.20777500   -1.32186000    0.26975500
 C                  4.78250400   -3.38410000   -0.24653100
 H                  6.48759200    0.54608800   -2.50003200
 H                  5.83155200   -3.64212500   -0.40978900
 H                  4.06196300   -5.36245600   -0.73753700
 H                 -5.47830000   -0.98499800    0.36675500
 H                 -2.51363100   -3.97866900   -0.48871500
 H                 -0.01815900   -1.90827300    3.54644500
 H                  1.55604500   -2.46248600    2.89788000
 H                  1.08859500   -0.74305500    2.77227900
 H                 -0.91324200   -2.63992900   -2.56933100
 H                  0.81392900   -3.00694100   -2.30418100
 H                  0.27545800   -1.31157200   -2.39711200
 H                 -0.92542400    1.52950700   -2.58231700
 H                  0.42593400    2.45939800   -3.29926300
 H                 -1.10965100    3.27137300   -2.91005600
 H                  4.60774100    1.85764000    1.90468800
 H                  4.12792300    1.28615800   -2.32584300
 H                  0.67731900    3.35999400    2.84950200
 H                 -0.94598600    3.92905300    2.37238600
 H                 -0.65316600    2.18476200    2.61652800
 C                 -3.20566500   -0.39776200    2.14164700
 O                 -2.07264400   -0.20930000    2.44156500


%nprocshared=24
%mem=24GB
# freq def2tzvp empiricaldispersion=gd3bj pbe1pbe

TS3

0 1
 Si                 0.69214700   -2.66760300   -0.25299500
 N                  2.27136500   -2.71070500   -1.19755500
 N                  2.07287300   -2.55637500    0.93807200
 N                 -0.52754700   -3.69999100   -0.18013200
 C                  2.92027500   -2.37581000   -0.07394700
 N                  0.31066100   -0.89521900   -0.23389000
 Si                 0.23077500    1.20469600    0.30061200
 N                 -1.22629800    0.96090400    1.38856700
 N                 -1.36356100    1.34649200   -0.70886700
 N                  0.95404600    2.83173700    0.45933200
 C                 -2.07868300    1.06913500    0.37591200
 N                  1.06601800   -0.03064600   -0.73719000
 C                  2.64021200   -2.32667000   -2.53570800
 C                  2.26792600   -2.26011600    2.33144900
 C                 -1.47945600    0.81187200    2.79016700
 C                 -1.86826100   -3.57140500   -0.40039600
 C                 -1.76810000    1.20797600   -2.07745300
 C                  0.85847400    4.12491500   -0.06356900
 C                  4.26992600   -1.80570100    0.02359200
 C                  5.37740900   -2.48597700   -0.49646300
 C                  4.42528900   -0.54813200    0.62298600
 C                 -3.53379800    0.87970900    0.44274400
 C                  1.88603100    5.05681000    0.14147900
 C                  1.77565700    6.33940400   -0.38377700
 C                 -0.27045500    4.50372600   -0.80051000
 C                 -2.79528200   -4.25850500    0.41968200
 C                 -2.41565300   -2.77401600   -1.43728000
 C                  0.65435000    6.71522800   -1.12574700
 H                  0.57742700    7.72302400   -1.53975600
 C                 -0.36568000    5.78866100   -1.33022900
 H                 -1.25275700    6.06828900   -1.90442900
 H                  5.24781200   -3.47066200   -0.95185700
 C                  6.64177500   -1.91081600   -0.40827800
 H                  2.58297600    7.05682100   -0.21523700
 C                 -4.16700700   -4.14813000    0.21764100
 C                  5.69229800    0.02452200    0.68982800
 H                  5.80773000    1.01178200    1.14226200
 C                  6.79827000   -0.65536300    0.18024800
 H                  3.55451700   -0.00879600    1.00712100
 C                 -4.04753000   -0.31864600    0.95152100
 H                 -3.37082900   -1.11752800    1.26429700
 C                 -5.42560300   -0.50857600    1.00073600
 H                  7.79127400   -0.20358700    0.24043600
 C                 -4.39819300    1.87814700   -0.02392900
 H                  7.50966000   -2.44423100   -0.80224100
 C                 -3.78824200   -2.66802400   -1.63354800
 H                 -3.98672200    2.80954200   -0.42012700
 C                 -5.77430900    1.68468600    0.04155800
 H                 -4.84848300   -4.70059800    0.87156700
 C                 -4.68164000   -3.35466200   -0.81064800
 H                 -5.75902500   -3.27811300   -0.97262100
 H                 -5.82144000   -1.45407300    1.37511300
 C                 -6.28702100    0.49233600    0.55477100
 H                 -4.16683000   -2.04212700   -2.44707400
 H                 -7.36803500    0.34005300    0.59896300
 H                 -6.45070400    2.46690700   -0.30997600
 H                  2.75676400    4.74767100    0.72144600
 H                 -1.07581500    3.78132800   -0.94383800
 H                 -0.82714600    1.49109100    3.35828700
 H                 -2.52776900    1.04530000    3.02665400
 H                 -1.26741600   -0.21759500    3.12277300
 H                 -1.15365600    0.44190800   -2.57811800
 H                 -1.63912500    2.15356400   -2.62854300
 H                 -2.82134000    0.89932600   -2.14848300
 H                  2.03655200   -2.90385900   -3.24864600
 H                  3.69979300   -2.53831700   -2.73483300
 H                  2.45667800   -1.25029600   -2.69482600
 H                 -2.39560900   -4.88583900    1.21953500
 H                 -1.72584300   -2.24996900   -2.10617700
 H                  1.65123200   -2.94327100    2.93141200
 H                  3.32176500   -2.40059900    2.61163900
 H                  1.98084200   -1.22018300    2.56128000
 C                  1.85059400    2.41184500    1.40430700
 O                  1.52228700    1.11747600    1.53827000


%nprocshared=24
%mem=24GB
# freq def2tzvp empiricaldispersion=gd3bj pbe1pbe

TS4

0 1
 Si                 1.10082900   -2.00747300    0.12507800
 N                  2.44522500   -2.25455500   -1.08618100
 N                  2.67715200   -1.83782500    1.01514400
 N                 -0.17992000   -2.82704200    0.52086000
 C                  3.30636600   -1.79344800   -0.15809700
 N                  0.87921500   -0.17650800   -0.12999800
 Si                -0.15445000    1.10344200    0.60110800
 N                 -1.80069100    0.49162100    1.09069400
 N                 -1.31169000    1.16728000   -0.87903400
 N                  0.17008700    2.80619200    1.04411400
 C                 -2.29114900    0.64825700   -0.14024600
 N                  1.67951200    0.57754700   -0.70559400
 C                  2.54372100   -1.98750600   -2.49693200
 C                  3.12720800   -1.39878900    2.30846300
 C                 -2.47501900    0.14784200    2.31094400
 C                 -1.42278600   -3.34644700    0.53514500
 C                 -1.20737600    1.23677400   -2.30596900
 C                  0.00051100    4.10743900    0.56489100
 C                  4.67606000   -1.32059200   -0.40234000
 C                  5.61199900   -2.17685500   -0.99437300
 C                  5.04134100   -0.01679300   -0.04591000
 C                 -3.64778000    0.31215200   -0.58468600
 C                  0.82722400    5.14454800    1.02021100
 C                  0.65091700    6.43736200    0.53992000
 C                 -0.99766700    4.39354000   -0.37464000
 C                 -2.12797800   -3.52502500    1.75102000
 C                 -2.09294200   -3.73442400   -0.65134000
 C                 -0.33575400    6.72003000   -0.40631800
 H                 -0.46395400    7.73654600   -0.78489800
 C                 -1.15674900    5.68973100   -0.85955100
 H                 -1.93986300    5.89634000   -1.59369400
 H                  5.32181100   -3.19575800   -1.26156400
 C                  6.91146200   -1.73119700   -1.22034700
 H                  1.30065600    7.23669900    0.90560100
 C                 -3.41810100   -4.04649800    1.77163500
 C                  6.34013300    0.42289700   -0.28291100
 H                  6.62161000    1.44362300   -0.01533500
 C                  7.27521000   -0.43246000   -0.86614200
 H                  4.29370200    0.65413800    0.38185300
 C                 -4.23967100   -0.89136300   -0.17928400
 H                 -3.68780300   -1.59780600    0.44381800
 C                 -5.52449800   -1.20637600   -0.61122600
 H                  8.29421100   -0.08323200   -1.04837000
 C                 -4.35181400    1.19521800   -1.41596800
 H                  7.64409300   -2.40182300   -1.67473000
 C                 -3.37892800   -4.26055700   -0.62000000
 H                 -3.89322400    2.13952400   -1.71758200
 C                 -5.64111500    0.87898500   -1.83045500
 H                 -3.92845400   -4.16980600    2.73114400
 C                 -4.06061800   -4.41963200    0.58895500
 H                 -5.06877600   -4.83950700    0.61069500
 H                 -5.96803300   -2.15590300   -0.30525600
 C                 -6.22640200   -0.32337300   -1.43055900
 H                 -3.86078100   -4.54770600   -1.55893800
 H                 -7.23715000   -0.57290000   -1.76229600
 H                 -6.19308500    1.57360300   -2.46741300
 H                  1.59570400    4.90800200    1.75748700
 H                 -1.65462200    3.58993500   -0.70973700
 H                 -1.92548300    0.59807700    3.14885100
 H                 -3.50798300    0.52760700    2.31809100
 H                 -2.50019900   -0.94304900    2.46121900
 H                 -0.22131900    0.85630900   -2.61664900
 H                 -1.28094500    2.27599100   -2.66763600
 H                 -1.98706500    0.63549100   -2.79732600
 H                  1.74481300   -2.53236600   -3.01735600
 H                  3.50721800   -2.32663700   -2.90299800
 H                  2.43780800   -0.90551800   -2.69408900
 H                 -1.62102500   -3.25253100    2.67964300
 H                 -1.56801100   -3.61044100   -1.60171700
 H                  2.87873900   -2.15885000    3.06343500
 H                  4.21561600   -1.24720400    2.30680400
 H                  2.62658100   -0.45648900    2.58651500
 C                  0.79544700    2.45082300    2.20641400
 O                  0.72451900    1.11369200    2.15299200


%nprocshared=24
%mem=24GB
# freq def2tzvp empiricaldispersion=gd3bj pbe1pbe

TS6

0 1
 Si                -0.77758700   -1.60953500   -0.06303300
 N                 -2.16049700   -1.01196100    1.04870400
 N                 -2.42917400   -2.23681200   -0.67976200
 N                  0.26971500   -2.86329400   -0.09215900
 C                 -3.07545400   -1.51401300    0.20709100
 Si                 0.43537500    0.40354300   -0.23411400
 N                  1.96545300    0.19743200   -1.18976100
 N                  1.80909500    1.42040100    0.56165900
 N                 -0.82109600    1.56518600   -0.84481100
 C                  2.67942800    0.88236500   -0.30014700
 C                 -2.34489900    0.00195100    2.04073500
 C                 -2.91361000   -2.96107800   -1.81088600
 C                  2.37476700   -0.52995800   -2.35713700
 C                  1.54719700   -2.91295100    0.36302900
 C                  2.09304600    1.93954700    1.87034600
 C                 -1.24441300    2.84190100   -0.43000900
 C                 -4.51612600   -1.21462500    0.23248600
 C                 -5.29704300   -1.51830600    1.35246100
 C                 -5.08588700   -0.57160100   -0.87373500
 C                  4.14267200    0.97041600   -0.24606600
 C                 -2.60652400    3.13206800   -0.27750400
 C                 -3.00363100    4.39947200    0.13643000
 C                 -0.29454500    3.83315300   -0.16170400
 C                  2.52959500   -3.65633000   -0.34725800
 C                  1.99843900   -2.27278400    1.55185100
 C                 -2.05627500    5.38543900    0.41634100
 H                 -2.37389500    6.37614200    0.74917000
 C                 -0.70149800    5.09524900    0.26565200
 H                  0.04913500    5.86220700    0.47232800
 H                 -4.84210800   -2.01495100    2.21257700
 C                 -6.65243400   -1.19981100    1.35592800
 H                 -4.06849700    4.61739600    0.25067800
 C                  3.83979500   -3.76498000    0.10424800
 C                 -6.43930100   -0.24388900   -0.85532900
 H                 -6.88399100    0.26775500   -1.71188300
 C                 -7.22289500   -0.56304100    0.25362000
 H                 -4.44457500   -0.29672800   -1.71574800
 C                  4.90445200   -0.19817900   -0.37200800
 H                  4.40906200   -1.16531800   -0.47956800
 C                  6.29237300   -0.12484900   -0.30035100
 H                 -8.28554200   -0.30899200    0.26175100
 C                  4.77543300    2.20570300   -0.05286400
 H                 -7.26665900   -1.44714300    2.22465200
 C                  3.31470400   -2.37917300    1.99221300
 H                  4.17588800    3.11463300    0.03557800
 C                  6.16409800    2.27145900    0.00181400
 H                  4.55368500   -4.36555700   -0.46802500
 C                  4.25267400   -3.12865600    1.27997300
 H                  5.28014200   -3.22442000    1.63823800
 H                  6.88240500   -1.04055400   -0.37848100
 C                  6.92220100    1.10602700   -0.11967800
 H                  3.60981300   -1.88003200    2.92043800
 H                  8.01241700    1.15900800   -0.06953200
 H                  6.65824000    3.23562100    0.14028100
 H                 -3.33322300    2.34804900   -0.49639600
 H                  0.76295300    3.60159700   -0.30151500
 H                  1.58922400   -0.44159100   -3.11982100
 H                  3.31598900   -0.12785700   -2.75920400
 H                  2.50883100   -1.59880500   -2.12451200
 H                  1.50476800    1.39446000    2.62544000
 H                  1.82465400    3.00619700    1.94394600
 H                  3.15669600    1.82468800    2.12584600
 H                 -1.40529300    0.57097600    2.13478400
 H                 -2.57957900   -0.41920400    3.03288100
 H                 -3.13944300    0.71305900    1.76416300
 H                  2.20602400   -4.16901800   -1.25668000
 H                  1.26654400   -1.72296700    2.15085900
 H                 -2.36695100   -3.91243400   -1.88720700
 H                 -3.99016800   -3.16986000   -1.71994700
 H                 -2.73863600   -2.39207500   -2.73922400
 C                 -1.59302300    0.70741200   -1.55563700
 O                 -0.79891500   -0.38933300   -1.63829200


%nprocshared=24
%mem=24GB
# freq def2tzvp empiricaldispersion=gd3bj pbe1pbe

TS7

0 1
 Si                -1.72371600   -1.61207000   -0.00222200
 N                 -3.18674800   -1.06419200    1.02148100
 N                 -3.11297300   -1.20903200   -1.12087900
 N                 -1.13933300   -3.10884700   -0.05032300
 C                 -3.85727600   -0.79951600   -0.09667400
 Si                 0.68128800    0.32925600    0.99431200
 N                  1.89274600   -0.24075200   -0.24287500
 N                  2.60090100    1.56728600    0.76045200
 N                 -0.15435000    2.04668900   -0.02980000
 C                  2.96366600    0.53479500    0.05581500
 C                 -3.36958300   -0.48491800    2.32190200
 C                 -3.46108400   -1.36280300   -2.50151900
 C                  1.83871800   -1.22817600   -1.29072500
 C                  0.07806400   -3.63121500    0.26446200
 C                  3.48039800    2.40488100    1.51685400
 C                  0.37915300    3.35099800    0.02100900
 C                 -5.16377700   -0.13423100   -0.19444400
 C                 -6.24890600   -0.58295000    0.56784600
 C                 -5.31055100    0.96746100   -1.04669500
 C                  4.34320800    0.14091300   -0.31020500
 C                  0.40196400    4.02540200    1.24246900
 C                  0.95387800    5.30167100    1.30685400
 C                  0.90985700    3.93796300   -1.12837600
 C                  0.65396000   -4.64152200   -0.54579000
 C                  0.85082200   -3.20332100    1.37419100
 C                  1.48647500    5.89968400    0.16497200
 H                  1.92143000    6.89988000    0.22128600
 C                  1.46379700    5.21288700   -1.04889400
 H                  1.88120200    5.67370800   -1.94728200
 H                 -6.12735000   -1.44721100    1.22470200
 C                 -7.47863500    0.06117800    0.46597000
 H                  0.97125200    5.83160100    2.26204600
 C                  1.93128900   -5.13159200   -0.30311300
 C                 -6.53975200    1.61437700   -1.13270500
 H                 -6.65215200    2.48088000   -1.78802100
 C                 -7.62377200    1.15936400   -0.38173000
 H                 -4.44720900    1.32613900   -1.61196300
 C                  4.77161500   -1.17615400   -0.09456300
 H                  4.08142400   -1.90653000    0.33574500
 C                  6.07254000   -1.54762600   -0.42098200
 H                 -8.58889000    1.66597500   -0.45581900
 C                  5.22894400    1.07304600   -0.86424800
 H                 -8.32882000   -0.29550800    1.05151000
 C                  2.13071900   -3.69567000    1.61065800
 H                  4.88807700    2.09530700   -1.04451300
 C                  6.52657700    0.69404300   -1.19877300
 H                  2.34531900   -5.89671400   -0.96660500
 C                  2.69349100   -4.65744900    0.76955600
 H                  3.69672000   -5.04701900    0.95750800
 H                  6.40095500   -2.57454000   -0.24446500
 C                  6.95052600   -0.61550300   -0.97474200
 H                  2.69483700   -3.32107200    2.47021100
 H                  7.96945600   -0.91178900   -1.23566100
 H                  7.21063600    1.42393300   -1.63812900
 H                 -0.00282000    3.53544400    2.12967200
 H                  0.89820500    3.38192000   -2.06706700
 H                  0.79880900   -1.31703500   -1.63355800
 H                  2.46406500   -0.92586000   -2.14509400
 H                  2.15676700   -2.22807400   -0.95689700
 H                  3.09408000    2.50279300    2.54484100
 H                  3.50364500    3.42402200    1.09258900
 H                  4.51681000    2.02898900    1.57791600
 H                 -2.48629000    0.11723700    2.59286700
 H                 -3.48858300   -1.26990400    3.08465600
 H                 -4.25519300    0.16676800    2.34831400
 H                  0.06811000   -5.00143500   -1.39473600
 H                  0.42332700   -2.45768800    2.05255900
 H                 -3.11236800   -2.34452600   -2.85567900
 H                 -4.55003700   -1.30383400   -2.64394300
 H                 -2.98427100   -0.58606700   -3.12179400
 C                 -1.17191800    1.60337700   -0.56899800
 O                 -0.74691200   -0.27935300    0.00910800


%nprocshared=24
%mem=24GB
# freq def2tzvp empiricaldispersion=gd3bj pbe1pbe

TS8

0 1
 Si                -0.77760100   -1.60953800   -0.06307300
 N                 -2.16049200   -1.01197400    1.04868000
 N                 -2.42919800   -2.23681800   -0.67978700
 N                  0.26970300   -2.86329500   -0.09223900
 C                 -3.07546400   -1.51403000    0.20708200
 Si                 0.43538200    0.40353400   -0.23408300
 N                  1.96545300    0.19746800   -1.18975000
 N                  1.80909300    1.42040100    0.56170300
 N                 -0.82109000    1.56519300   -0.84476900
 C                  2.67942600    0.88238700   -0.30012200
 C                 -2.34489000    0.00198700    2.04066500
 C                 -2.91366300   -2.96115300   -1.81085400
 C                  2.37477000   -0.52989500   -2.35714100
 C                  1.54717800   -2.91298300    0.36296300
 C                  2.09304600    1.93949800    1.87040900
 C                 -1.24438800    2.84192300   -0.42999300
 C                 -4.51613300   -1.21462800    0.23249800
 C                 -5.29706300   -1.51839400    1.35243900
 C                 -5.08587200   -0.57149900   -0.87367400
 C                  4.14267100    0.97043400   -0.24604000
 C                 -2.60649800    3.13213900   -0.27757100
 C                 -3.00358700    4.39955800    0.13633500
 C                 -0.29450400    3.83314600   -0.16164100
 C                  2.52957600   -3.65634700   -0.34734100
 C                  1.99841400   -2.27286600    1.55181300
 C                 -2.05621400    5.38549400    0.41629800
 H                 -2.37382000    6.37620900    0.74910500
 C                 -0.70143900    5.09525800    0.26568500
 H                  0.04920900    5.86219200    0.47240000
 H                 -4.84214600   -2.01512400    2.21251500
 C                 -6.65244900   -1.19987300    1.35592200
 H                 -4.06845200    4.61751800    0.25051800
 C                  3.83976900   -3.76503000    0.10417700
 C                 -6.43928100   -0.24376400   -0.85525000
 H                 -6.88395500    0.26795900   -1.71176500
 C                 -7.22288900   -0.56299700    0.25366600
 H                 -4.44454800   -0.29657200   -1.71566000
 C                  4.90444100   -0.19817100   -0.37194800
 H                  4.40904200   -1.16530800   -0.47948700
 C                  6.29236200   -0.12485000   -0.30028800
 H                 -8.28553100   -0.30892800    0.26181000
 C                  4.77544100    2.20572200   -0.05287200
 H                 -7.26668600   -1.44727000    2.22462000
 C                  3.31467200   -2.37928900    1.99218800
 H                  4.17590300    3.11465900    0.03554200
 C                  6.16410700    2.27146700    0.00181100
 H                  4.55365900   -4.36559300   -0.46811100
 C                  4.25264200   -3.12875600    1.27993000
 H                  5.28010400   -3.22454600    1.63820500
 H                  6.88238700   -1.04056200   -0.37839200
 C                  6.92220000    1.10602400   -0.11964600
 H                  3.60977500   -1.88018700    2.92043600
 H                  8.01241700    1.15899800   -0.06949700
 H                  6.65825700    3.23562900    0.14025200
 H                 -3.33321100    2.34814700   -0.49651200
 H                  0.76299500    3.60155500   -0.30139000
 H                  1.58930300   -0.44138900   -3.11988800
 H                  3.31607400   -0.12788100   -2.75910400
 H                  2.50869400   -1.59877000   -2.12456700
 H                  1.50494400    1.39423600    2.62551700
 H                  1.82444500    3.00608800    1.94410600
 H                  3.15674100    1.82483500    2.12580800
 H                 -1.40502400    0.57049600    2.13520700
 H                 -2.58029300   -0.41908600    3.03267300
 H                 -3.13891000    0.71354200    1.76373000
 H                  2.20601000   -4.16899800   -1.25678600
 H                  1.26651800   -1.72306200    2.15083300
 H                 -2.36708000   -3.91256200   -1.88708000
 H                 -3.99024100   -3.16983500   -1.71992300
 H                 -2.73862100   -2.39224800   -2.73923800
 C                 -1.59302500    0.70742700   -1.55559100
 O                 -0.79891500   -0.38932000   -1.63825500


%nprocshared=24
%mem=24GB
# freq def2tzvp empiricaldispersion=gd3bj pbe1pbe

TS9

0 1
 Si                -0.08912200    1.60884900    0.00246300
 N                 -1.52663100    1.12721700   -1.01197800
 N                 -1.56255600    2.53393000    0.61453900
 N                  1.20563000    2.15953300   -0.77670600
 C                 -2.33308100    1.84799200   -0.24144900
 Si                 0.46088900   -1.16410200    0.95196800
 N                  2.16161200   -1.37508700    1.58864500
 N                  1.61093500   -1.26680300   -0.48988800
 N                 -1.61811600   -2.22363900    0.14993900
 C                  2.64000900   -1.41169200    0.33974800
 C                 -1.82707200    0.31128500   -2.15409200
 C                 -1.95021800    3.10569900    1.87464100
 C                  2.87347500   -1.57482500    2.81722300
 C                  2.51276300    2.35626900   -0.45467800
 C                  1.63284500   -1.07917900   -1.91428200
 C                 -2.96326000   -2.65216000    0.12278400
 C                 -3.80002400    1.85683800   -0.29160500
 C                 -4.50113500    3.07019700   -0.30553300
 C                 -4.49575900    0.64081000   -0.30682500
 C                  4.04584400   -1.59777800   -0.04928300
 C                 -3.78914100   -2.60781500    1.25728000
 C                 -5.13845500   -2.92973200    1.15812000
 C                 -3.52124500   -3.03151800   -1.10626800
 C                  2.97759800    2.57705000    0.86900300
 C                  3.50254900    2.35892800   -1.46941400
 C                 -5.68839700   -3.30699500   -0.07053600
 H                 -6.74992100   -3.55618000   -0.14618700
 C                 -4.87090500   -3.36282100   -1.20103100
 H                 -5.29067900   -3.66417200   -2.16445800
 H                 -3.95172600    4.01441300   -0.30538400
 C                 -5.89176300    3.06278500   -0.34525300
 H                 -5.77471700   -2.88224700    2.04662300
 C                  4.32007700    2.81614800    1.14608300
 C                 -5.88765800    0.64326400   -0.33036000
 H                 -6.41867200   -0.31093300   -0.32655100
 C                 -6.58427700    1.85075700   -0.35425600
 H                 -3.95392100   -0.30631400   -0.27138800
 C                  4.98639900   -0.62456200    0.30192100
 H                  4.67147200    0.27121700    0.84239000
 C                  6.31174200   -0.77728600   -0.09498600
 H                 -7.67663900    1.84963300   -0.37875900
 C                  4.42984800   -2.71804300   -0.79713600
 H                 -6.43920900    4.00762800   -0.36907900
 C                  4.84355300    2.58907300   -1.18487700
 H                  3.68756900   -3.47288500   -1.06730300
 C                  5.76039500   -2.86848100   -1.17655800
 H                  4.62713400    3.00171500    2.17985600
 C                  5.27176800    2.82795000    0.12340500
 H                  6.32359400    3.02751800    0.34066300
 H                  7.03743300   -0.00239800    0.16067200
 C                  6.70055800   -1.89824100   -0.82677700
 H                  5.56998400    2.58878000   -2.00271400
 H                  7.74251100   -2.01532400   -1.13399100
 H                  6.06502200   -3.74627800   -1.75078400
 H                 -3.32188100   -2.30645500    2.19898300
 H                 -2.86886000   -3.06272600   -1.98294100
 H                  3.00556800   -0.62362500    3.35825000
 H                  2.31667100   -2.26617600    3.46677800
 H                  3.86800600   -2.00253300    2.62288400
 H                  2.61918500   -1.33984900   -2.32325800
 H                  1.42526500   -0.02289000   -2.15492900
 H                  0.87190000   -1.71910600   -2.38365400
 H                 -1.11370400    0.53634100   -2.96062300
 H                 -2.84478000    0.50881400   -2.51843700
 H                 -1.74431200   -0.75333300   -1.87404800
 H                  2.24627700    2.57796300    1.68301700
 H                  3.17323500    2.19302600   -2.49788600
 H                 -1.56583600    4.13265100    1.96801200
 H                 -3.04432600    3.13221100    1.97578300
 H                 -1.54321200    2.50727400    2.70655700
 C                 -0.98750300   -2.24571300    1.29987000
 O                  0.05919400    0.42781300    1.17109100


%nprocshared=24
%mem=24GB
# freq def2tzvp empiricaldispersion=gd3bj pbe1pbe

TS10

0 1
 Si                -0.30338800    0.99720400    0.62032500
 N                  1.51894800    1.15481700    0.72342500
 N                  0.24478800    2.40049800   -0.48786200
 N                 -0.96935400    1.13947600    2.08053700
 C                  1.50908000    2.16747400   -0.14968100
 Si                -0.63925400   -1.78484200   -0.67772100
 N                  1.14702600   -2.01436500   -1.21493000
 N                  0.57412500   -2.02038100    0.85788700
 C                  1.57438600   -2.26104400    0.02918400
 C                  2.48058900    0.88514000    1.75817700
 C                 -0.25954700    2.98121100   -1.70123900
 C                  1.79793200   -2.34181500   -2.44917800
 C                 -2.23799400    1.18344200    2.57324000
 C                  0.52322300   -2.10279000    2.28783000
 C                  2.69330400    2.87835100   -0.64687600
 C                  2.66323000    4.26741700   -0.82626600
 C                  3.86249300    2.16444200   -0.94111300
 C                  2.92005900   -2.74559700    0.39206100
 C                 -3.35110100    1.66617000    1.83889900
 C                 -2.50422100    0.74869700    3.89447200
 H                  1.75770200    4.82325200   -0.57406200
 C                  3.79182700    4.93204000   -1.29632300
 C                 -4.63121000    1.69810600    2.38238200
 C                  4.98475200    2.83250600   -1.41970800
 H                  5.89184100    2.27225300   -1.65688600
 C                  4.95062900    4.21596500   -1.59660800
 H                  3.87672100    1.08148000   -0.80336300
 C                  3.08678200   -3.78655400    1.31466200
 H                  2.20927900   -4.27754500    1.73919300
 C                  4.36484400   -4.20975900    1.67017300
 H                  5.83401900    4.73995300   -1.96883500
 C                  4.05345600   -2.13889200   -0.16766100
 H                  3.76879400    6.01621300   -1.42615000
 C                 -3.78690100    0.77570500    4.42920400
 H                  3.92592200   -1.32861400   -0.88881000
 C                  5.32915000   -2.55732800    0.19756300
 H                 -5.45735200    2.09069100    1.78110500
 C                 -4.86836000    1.24812300    3.68237200
 H                 -5.87391300    1.27305600    4.10797400
 H                  4.48533800   -5.02824000    2.38347200
 C                  5.48712600   -3.59383300    1.11773600
 H                 -3.94657800    0.42337400    5.45264600
 H                  6.48854400   -3.92448500    1.40276500
 H                  6.20625000   -2.07399200   -0.23894300
 H                  2.53175800   -3.15533100   -2.32778000
 H                  1.03930600   -2.65952800   -3.17828600
 H                  2.31832200   -1.47085700   -2.88567100
 H                  0.04050200   -3.03602500    2.62607500
 H                 -0.06421500   -1.25441300    2.67600200
 H                  1.52985900   -2.05935500    2.73340900
 H                  1.95969400    0.88389300    2.72821200
 H                  3.26843100    1.65224900    1.78063300
 H                  2.95561300   -0.09840600    1.61796800
 H                 -3.18311800    2.03278400    0.82088300
 H                 -1.66131500    0.38651400    4.48836700
 H                 -0.81415800    2.21562700   -2.26796200
 H                 -0.95045700    3.80910200   -1.47883900
 H                  0.55328500    3.36386300   -2.33568400
 N                 -2.61390200   -1.23511700   -2.93844200
 C                 -3.91830400   -1.05573900   -2.52698100
 C                 -4.98773000   -1.39359300   -3.36293900
 C                 -4.14624100   -0.53451000   -1.24468700
 C                 -6.28958500   -1.21851900   -2.90483200
 H                 -4.78390800   -1.79488700   -4.35716100
 C                 -5.45434900   -0.36424800   -0.80315000
 H                 -3.29576500   -0.26748200   -0.61426100
 C                 -6.52627100   -0.70507700   -1.62834700
 H                 -7.12849100   -1.48600500   -3.55156000
 H                 -5.62422200    0.03576300    0.19934000
 H                 -7.55148700   -0.56982500   -1.27631800
 C                 -1.46258400   -1.45139100   -2.72741600
 O                 -0.78892700   -0.08340500   -0.51224200


%nprocshared=24
%mem=24GB
# freq def2tzvp empiricaldispersion=gd3bj pbe1pbe

TS11

0 1
 Si                -1.43718100   -1.49639600    0.11565300
 N                 -0.10331900   -2.29865900   -0.86325100
 N                 -0.30734300   -2.37382600    1.27793100
 N                 -3.02311600   -1.40998400   -0.04048300
 C                  0.56585900   -2.52136000    0.27014700
 N                 -0.74850600    0.19011400    0.23296800
 Si                 1.21408200    1.93573100    0.37467900
 N                 -0.04534700    2.90617400    1.24902400
 N                  0.03196000    2.67549100   -0.88138400
 N                  2.81492300    2.16774100    0.12286400
 C                 -0.77023200    2.99749200    0.11667300
 N                  0.47961600    0.25148500    0.30624000
 C                  0.44343000   -2.21515100   -2.18521500
 C                  0.05235200   -2.16210800    2.65457200
 C                 -0.59804200    2.85635000    2.57472200
 C                 -4.14318800   -2.15297600   -0.27329600
 C                 -0.34536900    2.48454300   -2.24827100
 C                  3.83238600    1.68865300   -0.64334700
 C                  1.99532600   -2.84701500    0.40004300
 C                  2.39348300   -4.02798800    1.03888900
 C                  2.95916400   -1.96222800   -0.09816000
 C                 -2.19351100    3.38060800    0.03745200
 C                  5.16758200    1.79070600   -0.18828500
 C                  6.22222100    1.25543800   -0.91965300
 C                  3.62741900    1.03651300   -1.88517200
 C                 -5.41527700   -1.58894700   -0.02819500
 C                 -4.11582000   -3.47540600   -0.77253400
 C                  5.99713800    0.60573200   -2.13549800
 H                  6.82936700    0.19082500   -2.70813200
 C                  4.68811700    0.50868000   -2.61259300
 H                  4.49053400    0.01239600   -3.56700500
 H                  1.64073700   -4.72382200    1.41730400
 C                  3.74944200   -4.31622800    1.17150100
 H                  7.24130800    1.34799300   -0.53369800
 C                 -6.58386400   -2.30327900   -0.26756200
 C                  4.31262800   -2.24874400    0.04834400
 H                  5.04925100   -1.53650700   -0.33206800
 C                  4.70712600   -3.42703400    0.68203600
 H                  2.65024300   -1.02862500   -0.56681200
 C                 -3.17697600    2.41510200   -0.21511300
 H                 -2.89866500    1.36289100   -0.31858600
 C                 -4.51229100    2.80566800   -0.28759300
 H                  5.76946100   -3.65392600    0.79886700
 C                 -2.54969700    4.72174300    0.22418600
 H                  4.06045500   -5.24082200    1.66302400
 C                 -5.28744300   -4.18353800   -1.01461900
 H                 -1.77543200    5.46723700    0.42189700
 C                 -3.88770900    5.09974500    0.14468300
 H                 -7.55108600   -1.83545000   -0.06290300
 C                 -6.53373300   -3.60657900   -0.76468400
 H                 -7.45278100   -4.16562800   -0.95405200
 H                 -5.27729300    2.04988000   -0.48016300
 C                 -4.86871200    4.14220400   -0.11188700
 H                 -5.22707100   -5.20398100   -1.40365200
 H                 -5.91818200    4.44027600   -0.17166500
 H                 -4.16471500    6.14719400    0.28362400
 H                  5.34662600    2.29836700    0.76151400
 H                  2.60630800    0.95648400   -2.27197100
 H                  0.22443900    2.83640800    3.30205000
 H                 -1.21480300    3.74383000    2.77875100
 H                 -1.22284900    1.95850400    2.72554400
 H                 -0.66510100    1.44259900   -2.43200400
 H                  0.50900000    2.70691100   -2.90336600
 H                 -1.18162100    3.14498900   -2.52194800
 H                  1.27861000   -2.91999300   -2.30859500
 H                  0.82132900   -1.20045000   -2.40529900
 H                 -0.33547500   -2.46072200   -2.92032600
 H                 -5.45096500   -0.57054700    0.36642500
 H                 -3.14357800   -3.93568000   -0.97319800
 H                 -0.86244800   -2.14137900    3.26133700
 H                  0.69479200   -2.96986300    3.03208500
 H                  0.58937200   -1.20607400    2.78917400
 C                  2.32423400    1.31570900    2.02334600
 O                  3.20441000    0.92230400    2.64154100


%nprocshared=24
%mem=24GB
# freq def2tzvp empiricaldispersion=gd3bj pbe1pbe

TS12

0 1
 Si                 1.93515700   -0.25560200   -0.15383700
 N                  3.33920400   -0.57150300   -1.22794400
 N                  3.37559700   -0.07057300    0.86426200
 N                  0.50378000   -1.05185700    0.10875500
 C                  4.17258300   -0.15870100   -0.22465100
 N                  0.89336000    1.23626800   -0.63322100
 Si                -0.62130900    0.47007100    0.39340900
 N                 -2.11420600   -0.53286400    0.93245100
 N                 -1.78102800    0.16330600   -1.06681700
 N                 -1.25928700    2.08276100    1.01126700
 C                 -2.63478900   -0.48690000   -0.28391200
 N                  1.05617700    2.15839100   -1.36604700
 C                  3.44512000   -0.18257900   -2.61946100
 C                  3.68837300    0.17115100    2.24663000
 C                 -2.75809900   -0.83252600    2.17428900
 C                  0.12659000   -2.34555200    0.49226300
 C                 -1.76206300    0.22689100   -2.49408800
 C                 -2.25984900    2.99495500    0.69019000
 C                  5.57747500    0.17659000   -0.33104400
 C                  6.41087700   -0.56481000   -1.19241100
 C                  6.14308800    1.21070700    0.43903300
 C                 -3.93106000   -1.05154800   -0.69299800
 C                 -3.13243100    3.50017100    1.66389300
 C                 -4.14906100    4.37918000    1.30093800
 C                 -2.41924900    3.39326600   -0.64503200
 C                  0.21153900   -2.76210500    1.82905400
 C                 -0.40837900   -3.22810400   -0.45635800
 C                 -4.32240200    4.75537600   -0.03169400
 H                 -5.12830000    5.43789700   -0.31176300
 C                 -3.44853200    4.26051200   -1.00092200
 H                 -3.55753900    4.56861600   -2.04435100
 H                  5.99205100   -1.39824700   -1.75985400
 C                  7.76452900   -0.27004200   -1.28522400
 H                 -4.82245400    4.76861100    2.06918300
 C                 -0.22560800   -4.03010700    2.20285400
 C                  7.49838900    1.49957500    0.33653300
 H                  7.92175400    2.31366800    0.92908800
 C                  8.31416400    0.76387500   -0.52421900
 H                  5.50991400    1.80999700    1.09375000
 C                 -4.24215200   -2.38027200   -0.37992300
 H                 -3.50960900   -2.99200300    0.15254600
 C                 -5.46696100   -2.91381400   -0.77154100
 H                  9.37918000    0.99373400   -0.59998500
 C                 -4.85188900   -0.25926900   -1.38880600
 H                  8.40134200   -0.85851600   -1.94962700
 C                 -0.84729300   -4.49495800   -0.07786500
 H                 -4.60776300    0.78352300   -1.60646000
 C                 -6.07949300   -0.79643400   -1.76650900
 H                 -0.15423500   -4.33832900    3.24912200
 C                 -0.75907800   -4.90271700    1.25328300
 H                 -1.10192000   -5.89670100    1.54952200
 H                 -5.70688800   -3.95310800   -0.53565000
 C                 -6.38555400   -2.12295900   -1.46204500
 H                 -1.26211000   -5.17005200   -0.83096700
 H                 -7.34841600   -2.54274100   -1.76304000
 H                 -6.80344600   -0.17489400   -2.29822500
 H                 -2.98802100    3.18958100    2.70024200
 H                 -1.68996000    3.04247700   -1.37901800
 H                 -2.56706700   -0.01663500    2.89040700
 H                 -3.84605700   -0.93990300    2.04866800
 H                 -2.35787800   -1.76315100    2.60922600
 H                 -0.75749500   -0.02992200   -2.86833100
 H                 -1.99802100    1.24099400   -2.85788000
 H                 -2.48370100   -0.47583200   -2.93885400
 H                  2.78876200   -0.82840100   -3.21845400
 H                  4.46979000   -0.29419600   -2.99521300
 H                  3.12354000    0.86655200   -2.75962700
 H                  0.59999800   -2.05858500    2.56913600
 H                 -0.48070600   -2.89577200   -1.49437100
 H                  3.87049900    1.23775700    2.45003600
 H                  2.82110100   -0.12338900    2.85063400
 H                  4.57095700   -0.40757100    2.55715300
 C                 -0.57733200    1.98559200    2.17133900
 O                  0.13561500    0.84972500    1.96880300


%nprocshared=24
%mem=24GB
# freq def2tzvp empiricaldispersion=gd3bj pbe1pbe

TS13

0 1
 Si                 1.17656900   -0.81626500   -0.05636600
 N                  2.56171400   -1.25067000   -1.22738400
 N                  2.76762800   -0.97509000    0.89187000
 N                 -0.14845100   -1.68840100    0.29518800
 C                  3.45327500   -1.11707100   -0.23056100
 Si                -0.36324700    0.68966200    0.64849500
 N                 -2.11216500    0.35109800    1.16942000
 N                 -1.53710800    0.67412400   -0.86545800
 N                 -0.00165800    2.41982900    1.01989800
 C                 -2.56061000    0.35510500   -0.07584500
 C                  2.80312200   -1.20809200   -2.64099000
 C                  3.20397900   -0.81029400    2.24833800
 C                 -2.84557800    0.32321300    2.39948700
 C                 -1.08987100   -2.65144500    0.41353200
 C                 -1.39991600    0.37572000   -2.25722800
 C                 -0.04240800    3.68650000    0.44115600
 C                  4.91514100   -1.06637100   -0.38173500
 C                  5.57459600   -2.02006900   -1.16845600
 C                  5.65335000   -0.06213300    0.25894700
 C                 -3.93159600    0.03742600   -0.50136700
 C                  0.62794600    4.77078500    1.03031600
 C                  0.57743800    6.02736100    0.43803100
 C                 -0.75780100    3.89628900   -0.74622300
 C                 -1.62653500   -2.99742500    1.67788100
 C                 -1.64851300   -3.29182800   -0.71856700
 C                 -0.12869700    6.23353000   -0.74906400
 H                 -0.16090900    7.22330100   -1.21012500
 C                 -0.79433000    5.15846900   -1.33443300
 H                 -1.35722000    5.30220500   -2.26071300
 H                  5.00073400   -2.81074200   -1.65619500
 C                  6.95859000   -1.97354400   -1.30400500
 H                  1.10247700    6.86173200    0.91099900
 C                 -2.66750600   -3.91199100    1.79357700
 C                  7.03579000   -0.01263500    0.10718800
 H                  7.60646100    0.77848000    0.59832300
 C                  7.68922100   -0.96906800   -0.66949200
 H                  5.13896400    0.69242500    0.85724300
 C                 -4.54206000   -1.13064400   -0.02804300
 H                 -3.99137800   -1.80175800    0.63525300
 C                 -5.83040300   -1.45142700   -0.44482800
 H                  8.77525700   -0.93118300   -0.78147500
 C                 -4.61626200    0.87998400   -1.38565700
 H                  7.47057300   -2.72566100   -1.90817700
 C                 -2.68496000   -4.21022800   -0.59128900
 H                 -4.13538700    1.79405600   -1.74200700
 C                 -5.91038500    0.55949000   -1.78578300
 H                 -3.05859700   -4.15401900    2.78604600
 C                 -3.21200000   -4.52661700    0.66229800
 H                 -4.02741600   -5.24684500    0.75813700
 H                 -6.29591800   -2.37281500   -0.08810000
 C                 -6.51619600   -0.60709700   -1.31792200
 H                 -3.09439500   -4.68222900   -1.48888800
 H                 -7.52961700   -0.86017300   -1.63876000
 H                 -6.44951200    1.22286400   -2.46582500
 H                  1.17566000    4.59313800    1.95711100
 H                 -1.29277000    3.05594500   -1.19180300
 H                 -2.31029500    0.93190500    3.14211900
 H                 -3.86107600    0.72792900    2.27102600
 H                 -2.92413900   -0.70262900    2.79505600
 H                 -0.62094000   -0.39508500   -2.40353400
 H                 -1.10218300    1.26963500   -2.82951700
 H                 -2.33727000   -0.01547000   -2.68032500
 H                  1.96918200   -0.68686100   -3.13415600
 H                  2.86803600   -2.21853400   -3.07867900
 H                  3.73047800   -0.66592500   -2.88427400
 H                 -1.19821200   -2.51933800    2.56192300
 H                 -1.24886400   -3.03887200   -1.70367000
 H                  2.51021400   -1.34450100    2.91175500
 H                  4.21871500   -1.21126400    2.38854300
 H                  3.17890800    0.24928300    2.54925700
 C                  0.53208200    2.11285500    2.24277100
 O                  0.35509700    0.79309100    2.30708300


%nprocshared=24
%mem=24GB
# freq def2tzvp empiricaldispersion=gd3bj pbe1pbe

TS14

0 1
 Si                 0.69474800   -1.72475200   -0.37993700
 N                 -0.70685300   -2.15077100    0.73051400
 N                 -0.70362100   -2.30029800   -1.41266600
 N                  2.17798500   -2.25065600   -0.42438000
 C                 -1.49622200   -2.29631000   -0.34299300
 N                  0.53822900    0.08466700   -0.49092900
 Si                -0.18194600    2.37905300   -1.49119300
 N                  1.63129600    2.43256900   -1.69695300
 N                  0.54542800    2.88289900    0.10482500
 N                 -2.75433200    2.14185100   -0.55193700
 C                  1.75121700    2.52128300   -0.37062600
 N                 -0.31816700    0.54893100   -1.25035800
 C                 -1.06789800   -2.10501000    2.11652800
 C                 -1.07993800   -2.21347100   -2.79511700
 C                  2.61274400    1.96734100   -2.63265200
 C                  3.48225400   -2.43162800   -0.12626000
 C                  0.12473400    2.74458200    1.47198400
 C                 -3.57664100    1.71614100    0.48945700
 C                 -2.96492000   -2.29761100   -0.33286400
 C                 -3.68560900   -3.21721800    0.43876500
 C                 -3.63504800   -1.28844000   -1.03708900
 C                  2.96829800    2.28149600    0.41819900
 C                 -4.90848200    2.14412600    0.58889300
 C                 -5.71228400    1.67885200    1.62476700
 C                 -3.06175300    0.83990300    1.45203700
 C                  4.48564000   -2.28251200   -1.11295600
 C                  3.91653700   -2.75220400    1.18244300
 C                 -5.20386100    0.79167000    2.57369400
 H                 -5.83781200    0.43103600    3.38652300
 C                 -3.87527100    0.37892100    2.48283500
 H                 -3.46648300   -0.30492900    3.23069700
 H                 -3.16062000   -4.00842400    0.97885400
 C                 -5.07274600   -3.12500600    0.50228300
 H                 -6.74983100    2.01550800    1.69156700
 C                  5.83335700   -2.42988500   -0.80336600
 C                 -5.02059500   -1.19523800   -0.95430800
 H                 -5.53420100   -0.38791100   -1.47999800
 C                 -5.73835500   -2.11052500   -0.18649500
 H                 -3.06596000   -0.54581600   -1.60113500
 C                  3.64965900    1.06281900    0.30724100
 H                  3.25194300    0.27152400   -0.32910400
 C                  4.80290100    0.84006900    1.05373300
 H                 -6.82569100   -2.03041400   -0.11924500
 C                  3.44847700    3.27788200    1.27771000
 H                 -5.63757000   -3.84521500    1.09820800
 C                  5.26568700   -2.90513600    1.48113100
 H                  2.92324400    4.23311300    1.35121300
 C                  4.60777600    3.05284200    2.01510200
 H                  6.57980100   -2.30006700   -1.59213400
 C                  6.24154700   -2.74069500    0.49555200
 H                  7.30066900   -2.85982700    0.73363300
 H                  5.31480300   -0.12169300    0.96963300
 C                  5.28200200    1.83616800    1.90487600
 H                  5.56136000   -3.15234400    2.50479500
 H                  6.18808900    1.66126000    2.48996800
 H                  4.98756300    3.83290400    2.67887000
 H                 -5.29532000    2.84168200   -0.15612600
 H                 -2.02452600    0.51513900    1.35903800
 H                  2.41761300    2.41448000   -3.61700600
 H                  3.62419100    2.25273700   -2.30923200
 H                  2.58602000    0.86814300   -2.73760300
 H                  0.68611200    3.41313500    2.14032800
 H                  0.25715100    1.70710300    1.82820300
 H                 -0.93909900    3.00563500    1.53823000
 H                 -0.79408400   -3.04006900    2.63247000
 H                 -2.14864800   -1.94413200    2.23557400
 H                 -0.53717700   -1.28065600    2.61644700
 H                  4.17093600   -2.04108500   -2.13113400
 H                  3.15882000   -2.87331400    1.96039800
 H                 -0.32697400   -2.73043300   -3.40582500
 H                 -2.05657700   -2.68987200   -2.96288600
 H                 -1.13506600   -1.15881200   -3.11384400
 C                 -3.00165000    2.32355500   -1.74066700
 O                 -1.21887400    3.07081100   -2.42267300


%nprocshared=24
%mem=24GB
# freq def2tzvp empiricaldispersion=gd3bj pbe1pbe

TS15

0 1
 Si                 0.50778200    1.01063600   -0.58839600
 N                  1.25994200   -0.02631800    0.72302500
 N                  1.96973800    0.13650400   -1.29461400
 C                  2.16683400   -0.48734400   -0.13828500
 Si                -2.22277500    1.30072600   -1.83466100
 N                 -3.65818900    0.07321700   -1.51114900
 N                 -3.17583900    1.71403800   -0.22372800
 N                 -0.91629500    0.22109100   -1.12211000
 C                 -4.06383400    0.75512000   -0.44230200
 C                  1.16922600   -0.25228800    2.13405600
 C                  2.59639900   -0.09320700   -2.56055100
 C                 -4.31995000   -0.98949000   -2.20067300
 C                 -3.07958100    2.67704800    0.83042700
 C                 -1.12912900   -1.11427700   -0.72308000
 C                  3.16658500   -1.52677200    0.13784500
 C                  4.52522900   -1.28458100   -0.09463700
 C                  2.74084500   -2.76595000    0.63423900
 C                 -5.28107600    0.49379000    0.34999600
 C                 -1.77728600   -1.41951100    0.48657000
 C                 -1.96805800   -2.74089300    0.88103100
 C                 -0.67548500   -2.17685100   -1.51803700
 C                 -1.50516800   -3.79047100    0.08342200
 H                 -1.65080700   -4.82701500    0.39606400
 C                 -0.85794900   -3.50028900   -1.11681800
 H                 -0.49255200   -4.31195600   -1.75128600
 H                  4.85225800   -0.30584800   -0.45295400
 C                  5.45545600   -2.28280900    0.18005700
 H                 -2.47594000   -2.95458200    1.82566100
 C                  3.67827800   -3.76199100    0.89101200
 H                  3.34877600   -4.73293900    1.26746800
 C                  5.03428000   -3.51953400    0.66813800
 H                  1.67475500   -2.94878700    0.79228300
 C                 -6.13424600    1.54265000    0.71508100
 H                 -5.91379000    2.55898000    0.38275600
 C                 -7.26887800    1.28616300    1.47958500
 H                  5.76841300   -4.30090300    0.87888500
 C                 -5.57115100   -0.81142500    0.76968400
 H                  6.51733200   -2.08546200    0.01839800
 H                 -4.89188200   -1.62485900    0.50456400
 C                 -6.70178400   -1.06117400    1.54254600
 H                 -7.93631800    2.10669300    1.75257500
 C                 -7.55313100   -0.01445500    1.89545300
 H                 -8.44189600   -0.21270300    2.49917900
 H                 -6.91932900   -2.07943200    1.87304100
 H                 -2.12201400   -0.59376100    1.11288100
 H                 -0.17673100   -1.94314900   -2.46132000
 H                 -4.16048500   -0.87875500   -3.28430800
 H                 -3.91569400   -1.97494000   -1.90534500
 H                 -5.40645500   -0.99091200   -2.01698300
 H                 -3.61623800    3.61368900    0.59785000
 H                 -2.01811600    2.93663900    0.96444600
 H                 -3.47906700    2.28303100    1.77915900
 H                  2.10076500   -0.69440300    2.51606900
 H                  0.33162200   -0.92577400    2.37995500
 H                  1.00538400    0.70652700    2.64864700
 H                  3.32912800    0.69780300   -2.78869500
 H                  3.11529900   -1.06309200   -2.57315800
 H                  1.83498600   -0.09229400   -3.35511800
 N                  2.60482800    2.56019200    0.16188100
 C                  3.91735300    2.31493200    0.42351200
 C                  4.89127500    2.44389300   -0.58888000
 C                  4.31728500    1.80891000    1.67688000
 C                  6.21134900    2.07655300   -0.34804400
 H                  4.58496900    2.84333700   -1.55783900
 C                  5.64050900    1.44638400    1.90245300
 H                  3.56801900    1.71274300    2.46480000
 C                  6.59852200    1.56841900    0.89424100
 H                  6.95118200    2.19271000   -1.14467600
 H                  5.92798900    1.05873300    2.88328900
 H                  7.63592000    1.28056200    1.07693600
 C                  1.77218900    3.47202800    0.05234100
 O                  0.31520800    2.58556500   -0.48964100


%nprocshared=24
%mem=24GB
# freq def2tzvp empiricaldispersion=gd3bj pbe1pbe

TS17

0 1
 Si                -1.33146800   -0.30078100   -0.45140200
 N                 -2.78271500   -1.10142900   -1.10222400
 N                 -2.57340200   -0.11981100    0.79107000
 N                  0.06896500    0.79986500   -0.17529900
 C                 -3.52760600   -0.71695500   -0.01810600
 Si                 1.16185300   -0.53648900   -0.19212000
 N                  2.39930200   -1.12426800    0.89735100
 N                  2.63963400   -0.40691000   -1.12775800
 C                  3.38167300   -0.86333200   -0.04573200
 C                 -3.06901700   -2.07121700   -2.11629800
 C                 -2.78533600    0.80487600    1.86917900
 C                  2.45115500   -2.03185900    2.01039300
 C                  0.21604300    2.18321400   -0.10211400
 C                  3.08365000    0.44806800   -2.19623700
 C                 -4.94371400   -0.74701000    0.13868700
 C                 -5.80541100   -0.84804900   -0.98716700
 C                 -5.54936800   -0.71905300    1.42403100
 C                  4.78796700   -0.94622900    0.09919100
 C                  1.45631600    2.75501000    0.22578800
 C                 -0.86920700    3.03791400   -0.35333600
 H                 -5.38218600   -0.83865400   -1.99193600
 C                 -7.18063600   -0.91287400   -0.82827200
 C                  1.60318000    4.13711100    0.29325000
 C                 -6.92631000   -0.78326000    1.56410600
 H                 -7.36195300   -0.76682100    2.56656900
 C                 -7.75971600   -0.88180500    0.44452900
 H                 -4.92270100   -0.68092800    2.31544600
 C                  5.39777500   -0.94891700    1.38695700
 H                  4.77850900   -0.83872100    2.27748000
 C                  6.77221400   -1.04226600    1.52132400
 H                 -8.84376900   -0.93530900    0.56265700
 C                  5.64722700   -1.04651100   -1.03275300
 H                 -7.81775800   -0.97701600   -1.71432500
 C                 -0.71305600    4.41855700   -0.28158200
 H                  5.21886900   -1.08790900   -2.03437800
 C                  7.01922800   -1.13994600   -0.87594600
 H                  2.57801400    4.55801100    0.55210000
 C                  0.52186700    4.98057100    0.04077200
 H                  0.63981800    6.06469200    0.09669700
 H                  7.21220700   -1.02879600    2.52187000
 C                  7.60158900   -1.13919700    0.39746000
 H                 -1.57188200    5.06366100   -0.48358700
 H                  8.68456000   -1.21437400    0.51209600
 H                  7.65234300   -1.22619700   -1.76280800
 H                  1.45979800   -2.48791500    2.14870400
 H                  3.17632500   -2.83830500    1.82229500
 H                  2.72876200   -1.53372800    2.95419600
 H                  2.23644900    1.05928400   -2.53869900
 H                  3.45842600   -0.12326200   -3.06141500
 H                  3.88119100    1.13040200   -1.86189300
 H                 -2.13376200   -2.57585500   -2.40313300
 H                 -3.51071400   -1.63042600   -3.02636700
 H                 -3.76677400   -2.83184600   -1.73465800
 H                  2.30668100    2.10296500    0.44382200
 H                 -1.83619200    2.60105400   -0.61731400
 H                 -1.88444300    1.42437200    1.98409600
 H                 -3.63907800    1.47562100    1.67806600
 H                 -2.96220600    0.29173800    2.82954800
 O                 -0.14118300   -1.54089100   -0.43457000
